# Supplementary material for: Global Disease Monitoring and Forecasting with Wikipedia
Source: PLoS Comput Biol. 2014 Nov 13;10(11):e1003892. doi: 10.1371/journal.pcbi.1003892 (PMC4231164; doi:10.1371/journal.pcbi.1003892)
Supplement: Dataset S1 — Input data, raw results, and additional figures. This archive file contains: (a) inter-language article mappings, (b) figures for the 4 successful contexts not included above, (c) official epidemiological data used as input, (d) complete correlation scores r, (e) wiki input data, and (f) a text file explaining the archive content and file formats. (ZIP) [file pcbi.1003892.s001.zip]

Archive with 69 entries (63 files):
- S1_supplemental-data/
- S1_supplemental-data/articles/
- S1_supplemental-data/articles/Selections_dengue.csv
- S1_supplemental-data/articles/Selections_tuberculosis.csv
- S1_supplemental-data/articles/Selections_plague.csv
- S1_supplemental-data/articles/Selections.xls
- S1_supplemental-data/articles/Selections_ebola.csv
- S1_supplemental-data/articles/Selections_cholera.csv
- S1_supplemental-data/articles/Selections_flu.csv
- S1_supplemental-data/articles/Selections_aids.csv
- S1_supplemental-data/wiki-data/
- S1_supplemental-data/wiki-data/missing-data.xls
- S1_supplemental-data/wiki-data/en_plague_raw.csv
- S1_supplemental-data/wiki-data/th_dengue_raw.csv
- S1_supplemental-data/wiki-data/en_ebola_raw.csv
- S1_supplemental-data/wiki-data/fr_cholera_raw.csv
- S1_supplemental-data/wiki-data/zh_tuberculosis_raw.csv
- S1_supplemental-data/wiki-data/ja_flu_raw.csv
- S1_supplemental-data/wiki-data/th_dengue_raw_fixed.csv
- S1_supplemental-data/wiki-data/ja_aids_raw.csv
- S1_supplemental-data/wiki-data/pt_dengue_raw.csv
- S1_supplemental-data/wiki-data/en_flu_raw.csv
- S1_supplemental-data/wiki-data/zh_aids_raw.csv
- S1_supplemental-data/wiki-data/no_tuberculosis_raw.csv
- S1_supplemental-data/wiki-data/pl_flu_raw.csv
- S1_supplemental-data/ground-truth/
- S1_supplemental-data/ground-truth/th_flu_2011-01-23_2014-01-26.csv
- S1_supplemental-data/ground-truth/zh_tuberculosis_2010-12-01_2013-12-01.csv
- S1_supplemental-data/ground-truth/zh_aids_2011-12-01_2013-12-01.csv
- S1_supplemental-data/ground-truth/fr_cholera_2010-09-01_2013-09-01.csv
- S1_supplemental-data/ground-truth/pt_dengue_2010-03-13_2013-03-16.csv
- S1_supplemental-data/ground-truth/ja_aids_2010-10-09_2013-10-12.csv
- S1_supplemental-data/ground-truth/no_tuberculosis_2010-12-01_2013-12-01.csv
- S1_supplemental-data/ground-truth/ja_flu_2010-06-26_2013-06-29.csv
- S1_supplemental-data/ground-truth/en_flu_2011-01-01_2014-01-04.csv
- S1_supplemental-data/ground-truth/en_plague_2011-01-22_2014-01-25.csv
- S1_supplemental-data/ground-truth/th_tuberculosis_2010-12-01_2013-12-01.csv
- S1_supplemental-data/ground-truth/pl_flu_2010-10-22_2013-10-22.csv
- S1_supplemental-data/ground-truth/en_ebola_2011-01-01_2013-12-31.csv
- S1_supplemental-data/ground-truth/th_dengue_2010-10-30_2013-11-02.csv
- S1_supplemental-data/figures/
- S1_supplemental-data/figures/lag_ja_flu_2010-06-26_2013-06-29.pdf
- S1_supplemental-data/figures/lag_th_dengue_2011-01-01_2014-01-01.pdf
- S1_supplemental-data/figures/incidence_model_accesses_th_tuberculosis_2010-12-01_2013-12-01.pdf
- S1_supplemental-data/figures/incidence_model_accesses_th_dengue_2011-01-01_2014-01-01.pdf
- S1_supplemental-data/figures/incidence_model_accesses_ja_flu_2010-06-26_2013-06-29.pdf
- S1_supplemental-data/figures/lag_th_flu_2011-01-23_2014-01-26.pdf
- S1_supplemental-data/figures/lag_th_tuberculosis_2010-12-01_2013-12-01.pdf
- S1_supplemental-data/figures/incidence_model_accesses_th_flu_2011-01-23_2014-01-26.pdf
- S1_supplemental-data/README
- S1_supplemental-data/make-tarball
- S1_supplemental-data/regression-results/
- S1_supplemental-data/regression-results/th_dengue_2011-01-01_2014-01-01_fixed.txt
- S1_supplemental-data/regression-results/pl_flu_2010-10-22_2013-10-22_M.txt
- S1_supplemental-data/regression-results/zh_aids_2011-01-01_2013-12-01_M.txt
- S1_supplemental-data/regression-results/th_dengue_2012-01-07_2014-02-15_fixed.txt
- S1_supplemental-data/regression-results/ja_flu_2010-06-26_2013-06-29_M.txt
- S1_supplemental-data/regression-results/th_dengue_2011-01-01_2014-01-01_M.txt
- S1_supplemental-data/regression-results/th_tuberculosis_2010-12-01_2013-12-01_M.txt
- S1_supplemental-data/regression-results/th_dengue_2012-01-07_2014-02-15.txt
- S1_supplemental-data/regression-results/fr_cholera_2010-09-01_2013-09-01_M.txt
- S1_supplemental-data/regression-results/no_tuberculosis_2010-12-01_2013-12-01_M.txt
- S1_supplemental-data/regression-results/zh_tuberculosis_2010-12-01_2013-12-01_M.txt
- S1_supplemental-data/regression-results/pt_dengue_2010-03-13_2013-03-16_M.txt
- S1_supplemental-data/regression-results/th_flu_2011-01-23_2014-01-26_M.txt
- S1_supplemental-data/regression-results/en_flu_2011-01-01_2014-01-04_M.txt
- S1_supplemental-data/regression-results/ja_aids_2010-10-09_2013-10-12_M.txt
- S1_supplemental-data/regression-results/en_ebola_2011-01-01_2013-12-31_M.txt
- S1_supplemental-data/regression-results/en_plague_2011-01-22_2014-01-25_M.txt
