# Supplementary material for: Global Disease Monitoring and Forecasting with Wikipedia
Source: PLoS Comput Biol. 2014 Nov 13;10(11):e1003892. doi: 10.1371/journal.pcbi.1003892 (PMC4231164; doi:10.1371/journal.pcbi.1003892)
Supplement: Dataset S1 — Input data, raw results, and additional figures. This archive file contains: (a) inter-language article mappings, (b) figures for the 4 successful contexts not included above, (c) official epidemiological data used as input, (d) complete correlation scores r, (e) wiki input data, and (f) a text file explaining the archive content and file formats. (ZIP) [file pcbi.1003892.s001.zip › S1_supplemental-data/articles/Selections_dengue.csv]

en	en_url	en_r	pt	pt_url	pt_r	th	th_url	th_r		pt-th		abs		^2
Aedes aegypti	http://en.wikipedia.org/wiki/Aedes_aegypti		Aedes aegypti	http://pt.wikipedia.org/wiki/Aedes_aegypti	0.884527440188					0.884527440188		0.884527440188		0.78238879244554		number of non-zero cells:	39
Aedes albopictus	http://en.wikipedia.org/wiki/Aedes_albopictus		Aedes albopictus	http://pt.wikipedia.org/wiki/Aedes_albopictus	0.754074205377					0.754074205377		0.754074205377		0.56862790721495
Aedes polynesiensis	http://en.wikipedia.org/wiki/Aedes_polynesiensis		Aedes polynesiensis	http://pt.wikipedia.org/wiki/Aedes_polynesiensis	-0.0218297772663					-0.0218297772663		0.0218297772663		0.0004765391755		sum of abs(errors):	10.1981033872642
Aedes scutellaris	http://en.wikipedia.org/wiki/Aedes_scutellaris		Aedes scutellaris	http://pt.wikipedia.org/wiki/Aedes_scutellaris	0.225001150473					0.225001150473		0.225001150473		0.05062551771417		MAE:	0.26148983044267
Antiviral drug	http://en.wikipedia.org/wiki/Antiviral_drug		Antiviral	http://pt.wikipedia.org/wiki/Antiviral	-0.00839222139872	ยาต้านไวรัส	http://th.wikipedia.org/wiki/%E0%B8%A2%E0%B8%B2%E0%B8%95%E0%B9%89%E0%B8%B2%E0%B8%99%E0%B9%84%E0%B8%A7%E0%B8%A3%E0%B8%B1%E0%B8%AA	-0.493472788221		0.48508056682228		0.48508056682228		0.23530315630862
Arthalgia	http://en.wikipedia.org/wiki/Arthralgia		Artralgia	http://pt.wikipedia.org/wiki/Artralgia	0.310315763737	ปวดในข้อ	http://th.wikipedia.org/wiki/%E0%B8%9B%E0%B8%A7%E0%B8%94%E0%B9%83%E0%B8%99%E0%B8%82%E0%B9%89%E0%B8%AD	0.431337512421		-0.121021748684		0.121021748684		0.01464626365453		sum of squares:	4.24425025846562
Biological pest control	http://en.wikipedia.org/wiki/Biological_pest_control		Controle biológico	http://pt.wikipedia.org/wiki/Controle_biol%C3%B3gico	0.0936459727011					0.0936459727011		0.0936459727011		0.00876956820314		MSE:	0.10882692970425
Bleeding	http://en.wikipedia.org/wiki/Bleeding		Hemorragia	http://pt.wikipedia.org/wiki/Hemorragia	0.066045908584	เลือดออก	http://th.wikipedia.org/wiki/%E0%B9%80%E0%B8%A5%E0%B8%B7%E0%B8%AD%E0%B8%94%E0%B8%AD%E0%B8%AD%E0%B8%81	0.302734368875		-0.236688460291		0.236688460291		0.05602142723492		RMSE:	0.32988926885282
Blood transfusion	http://en.wikipedia.org/wiki/Blood_transfusion		Transfusão de sangue	http://pt.wikipedia.org/wiki/Transfus%C3%A3o_de_sangue	-0.0328745594861					-0.0328745594861		0.0328745594861		0.00108073666141
Bradycardia	http://en.wikipedia.org/wiki/Bradycardia		Bradicardia	http://pt.wikipedia.org/wiki/Bradicardia	0.154342213741					0.154342213741		0.154342213741		0.02382151894247		r(pt,th)	0.38568148621356
Cerebral edema	http://en.wikipedia.org/wiki/Cerebral_edema		Edema cerebral	http://pt.wikipedia.org/wiki/Edema_cerebral	-0.0393871684262	สมองบวม	http://th.wikipedia.org/wiki/%E0%B8%AA%E0%B8%A1%E0%B8%AD%E0%B8%87%E0%B8%9A%E0%B8%A7%E0%B8%A1	0.432592550244		-0.4719797186702		0.4719797186702		0.222764854836		r	0.38568148621356
DEET	http://en.wikipedia.org/wiki/DEET		DEET	http://pt.wikipedia.org/wiki/DEET	0.249432089003					0.249432089003		0.249432089003		0.0622163670244
Dengue fever	http://en.wikipedia.org/wiki/Dengue_fever		Dengue	http://pt.wikipedia.org/wiki/Dengue	0.557563961372	ไข้เด็งกี	http://th.wikipedia.org/wiki/%E0%B9%84%E0%B8%82%E0%B9%89%E0%B9%80%E0%B8%94%E0%B9%87%E0%B8%87%E0%B8%81%E0%B8%B5	0.139533220241		0.418030741131		0.418030741131		0.17474970053053
Dengue fever outbreaks	http://en.wikipedia.org/wiki/Dengue_fever_outbreaks									0		0		0
Dengue virus	http://en.wikipedia.org/wiki/Dengue_virus		Vírus da dengue	http://pt.wikipedia.org/wiki/V%C3%ADrus_da_dengue	0.472757998339					0.472757998339		0.472757998339		0.2235001249935
Encephalitis	http://en.wikipedia.org/wiki/Encephalitis		Encefalite	http://pt.wikipedia.org/wiki/Encefalite	0.245565239631	สมองอักเสบ	http://th.wikipedia.org/wiki/%E0%B8%AA%E0%B8%A1%E0%B8%AD%E0%B8%87%E0%B8%AD%E0%B8%B1%E0%B8%81%E0%B9%80%E0%B8%AA%E0%B8%9A	0.184440881		0.061124358631		0.061124358631		0.00373618721805
Entry inhibitor	http://en.wikipedia.org/wiki/Entry_inhibitor		Inibidor de fusão	http://pt.wikipedia.org/wiki/Inibidor_de_fus%C3%A3o	-0.138750170622					-0.138750170622		0.138750170622		0.01925160984763
Fever	http://en.wikipedia.org/wiki/Fever		Febre	http://pt.wikipedia.org/wiki/Febre	0.147421904883	ไข้	http://th.wikipedia.org/wiki/%E0%B9%84%E0%B8%82%E0%B9%89	0.215602795427		-0.068180890544		0.068180890544		0.00464863383537
Flaviviridae	http://en.wikipedia.org/wiki/Flaviviridae		Flaviviridae	http://pt.wikipedia.org/wiki/Flaviviridae	0.455182662755					0.455182662755		0.455182662755		0.20719125647273
Flavivirus	http://en.wikipedia.org/wiki/Flavivirus		Flavivírus	http://pt.wikipedia.org/wiki/Flaviv%C3%ADrus	0.397254522755					0.397254522755		0.397254522755		0.1578111558493
Furosemide	http://en.wikipedia.org/wiki/Furosemide		Furosemida	http://pt.wikipedia.org/wiki/Furosemida	-0.131231598036					-0.131231598036		0.131231598036		0.01722173232308
Headache	http://en.wikipedia.org/wiki/Headache		Cefaleia	http://pt.wikipedia.org/wiki/Cefaleia	0.0453316644724	ปวดศีรษะ	http://th.wikipedia.org/wiki/%E0%B8%9B%E0%B8%A7%E0%B8%94%E0%B8%A8%E0%B8%B5%E0%B8%A3%E0%B8%A9%E0%B8%B0	0.377280205994		-0.3319485415216		0.3319485415216		0.11018983421832
Hepatic encephalopathy	http://en.wikipedia.org/wiki/Hepatic_encephalopathy		Encefalopatia hepática	http://pt.wikipedia.org/wiki/Encefalopatia_hep%C3%A1tica	0.103367783457	โรคสมองจากตับ	http://th.wikipedia.org/wiki/%E0%B9%82%E0%B8%A3%E0%B8%84%E0%B8%AA%E0%B8%A1%E0%B8%AD%E0%B8%87%E0%B8%88%E0%B8%B2%E0%B8%81%E0%B8%95%E0%B8%B1%E0%B8%9A	0.592356932765		-0.488989149308		0.488989149308		0.23911038814096
Hypovolemia	http://en.wikipedia.org/wiki/Hypovolemia		Hipovolemia	http://pt.wikipedia.org/wiki/Hipovolemia	0.112501326847					0.112501326847		0.112501326847		0.01265654854234
Insect repellent	http://en.wikipedia.org/wiki/Insect_repellent		Repelente de insetos	http://pt.wikipedia.org/wiki/Repelente_de_insetos	0.227705213265					0.227705213265		0.227705213265		0.05184966414806
Insecticide	http://en.wikipedia.org/wiki/Insecticide		Inseticida	http://pt.wikipedia.org/wiki/Inseticida	0.248429921991	ยาฆ่าแมลง	http://th.wikipedia.org/wiki/%E0%B8%A2%E0%B8%B2%E0%B8%86%E0%B9%88%E0%B8%B2%E0%B9%81%E0%B8%A1%E0%B8%A5%E0%B8%87	0.175229392184		0.073200529807		0.073200529807		0.00535831756403
Intravenous therapy	http://en.wikipedia.org/wiki/Intravenous_therapy		Terapia intravenosa	http://pt.wikipedia.org/wiki/Terapia_intravenosa	-0.00490301933946	การฉีดเข้าหลอดเลือดดำ	http://th.wikipedia.org/wiki/%E0%B8%81%E0%B8%B2%E0%B8%A3%E0%B8%89%E0%B8%B5%E0%B8%94%E0%B9%80%E0%B8%82%E0%B9%89%E0%B8%B2%E0%B8%AB%E0%B8%A5%E0%B8%AD%E0%B8%94%E0%B9%80%E0%B8%A5%E0%B8%B7%E0%B8%AD%E0%B8%94%E0%B8%94%E0%B8%B3	-0.469206222635		0.46430320329554		0.46430320329554		0.2155774645905
Itch	http://en.wikipedia.org/wiki/Itch		Prurido	http://pt.wikipedia.org/wiki/Prurido	-0.101472145158	อาการคัน	http://th.wikipedia.org/wiki/%E0%B8%AD%E0%B8%B2%E0%B8%81%E0%B8%B2%E0%B8%A3%E0%B8%84%E0%B8%B1%E0%B8%99	-0.492372333276		0.390900188118		0.390900188118		0.15280295707069
Loop diuretic	http://en.wikipedia.org/wiki/Loop_diuretic		Diurético da ansa	http://pt.wikipedia.org/wiki/Diur%C3%A9tico_da_ansa	0.0222193765409					0.0222193765409		0.0222193765409		0.00049370069387
Maculopapular rash	http://en.wikipedia.org/wiki/Maculopapular_rash									0		0		0
Mosquito	http://en.wikipedia.org/wiki/Mosquito		Mosquito	http://pt.wikipedia.org/wiki/Mosquito	0.123081538744	ยุง	http://th.wikipedia.org/wiki/%E0%B8%A2%E0%B8%B8%E0%B8%87	-0.101251109187		0.224332647931		0.224332647931		0.05032513692773
Mosquito net	http://en.wikipedia.org/wiki/Mosquito_net		Mosquiteiro	http://pt.wikipedia.org/wiki/Mosquiteiro	-0.0857777877991					-0.0857777877991		0.0857777877991		0.00735782887971
Myalgia	http://en.wikipedia.org/wiki/Myalgia		Mialgia	http://pt.wikipedia.org/wiki/Mialgia	0.294149690896					0.294149690896		0.294149690896		0.08652404065421
Oral rehydration therapy	http://en.wikipedia.org/wiki/Oral_rehydration_therapy		Terapia de reidratação oral	http://pt.wikipedia.org/wiki/Terapia_de_reidrata%C3%A7%C3%A3o_oral	0.0464293142797					0.0464293142797		0.0464293142797		0.00215568122448
Organophospate	http://en.wikipedia.org/wiki/Organophosphate		Éster fosfato	http://pt.wikipedia.org/wiki/%C3%89ster_fosfato						0		0		0
Paracetamol	http://en.wikipedia.org/wiki/Paracetamol		Paracetamol	http://pt.wikipedia.org/wiki/Paracetamol	-0.0314452905091	พาราเซตามอล	http://th.wikipedia.org/wiki/%E0%B8%9E%E0%B8%B2%E0%B8%A3%E0%B8%B2%E0%B9%80%E0%B8%8B%E0%B8%95%E0%B8%B2%E0%B8%A1%E0%B8%AD%E0%B8%A5	0.0857681394801		-0.1172134299892		0.1172134299892		0.01373898816983
Protease inhibitor (pharmacology)	http://en.wikipedia.org/wiki/Protease_inhibitor_(pharmacology)									0		0		0
Pyrethroid	http://en.wikipedia.org/wiki/Pyrethroid		Piretroide	http://pt.wikipedia.org/wiki/Piretroide	-0.261270093796					-0.261270093796		0.261270093796		0.06826206191217
Rash	http://en.wikipedia.org/wiki/Skin_rash		Exantema	http://pt.wikipedia.org/wiki/Exantema	0.19337465914	ผื่น	http://th.wikipedia.org/wiki/%E0%B8%9C%E0%B8%B7%E0%B9%88%E0%B8%99	0.572523613795		-0.379148954655		0.379148954655		0.14375392981598
RNA-dependent RNA polymerase	http://en.wikipedia.org/wiki/RNA-dependent_RNA_polymerase		Replicase de RNA	http://pt.wikipedia.org/wiki/Replicase_de_RNA	0.104360760222					0.104360760222		0.104360760222		0.01089116827411
Shock (circulatory)	http://en.wikipedia.org/wiki/Shock_(circulatory)		Choque circulatório	http://pt.wikipedia.org/wiki/Choque_circulat%C3%B3rio	-0.0006431815683	ช็อก	http://th.wikipedia.org/wiki/%E0%B8%8A%E0%B9%87%E0%B8%AD%E0%B8%81	0.451793846702		-0.4524370282703		0.4524370282703		0.20469926455006
Thrombocytopenia	http://en.wikipedia.org/wiki/Thrombocytopenia		Trombocitopenia	http://pt.wikipedia.org/wiki/Trombocitopenia	0.401207584521	เกล็ดเลือดน้อย	http://th.wikipedia.org/wiki/%E0%B9%80%E0%B8%81%E0%B8%A5%E0%B9%87%E0%B8%94%E0%B9%80%E0%B8%A5%E0%B8%B7%E0%B8%AD%E0%B8%94%E0%B8%99%E0%B9%89%E0%B8%AD%E0%B8%A2	0.563041496289		-0.161833911768		0.161833911768		0.02619021499813
Vasculitis	http://en.wikipedia.org/wiki/Vasculitis		Vasculite	http://pt.wikipedia.org/wiki/Vasculite	-0.0863713934389					-0.0863713934389		0.0863713934389		0.00746001760458
