# Supplementary material for: Global Disease Monitoring and Forecasting with Wikipedia
Source: PLoS Comput Biol. 2014 Nov 13;10(11):e1003892. doi: 10.1371/journal.pcbi.1003892 (PMC4231164; doi:10.1371/journal.pcbi.1003892)
Supplement: Dataset S1 — Input data, raw results, and additional figures. This archive file contains: (a) inter-language article mappings, (b) figures for the 4 successful contexts not included above, (c) official epidemiological data used as input, (d) complete correlation scores r, (e) wiki input data, and (f) a text file explaining the archive content and file formats. (ZIP) [file pcbi.1003892.s001.zip › S1_supplemental-data/articles/Selections_tuberculosis.csv]

en	en_url	en_r	no	no_url	no_r	zh	zh_url	zh_r	th	th_url	th_r		no-zh	no-th	zh-th		abs				^2
Acid-fast	http://en.wikipedia.org/wiki/Acid-fast												0	0	0		0	0	0		0	0	0		number of non-zero cells:	49
Anorexia (symptom)	http://en.wikipedia.org/wiki/Anorexia_%28symptom%29												0	0	0		0	0	0		0	0	0
Antibacterial	http://en.wikipedia.org/wiki/Antibiotics		Antibiotika	http://no.wikipedia.org/wiki/Antibiotika	0.12457811472	抗细菌药	http://zh.wikipedia.org/wiki/%E6%8A%97%E7%BB%86%E8%8F%8C%E8%8D%AF	0.00580152630131					0.11877658841869	0.12457811472	0.00580152630131		0.11877658841869	0.12457811472	0.00580152630131		0.01410787795638	0.01551970666719	3.36577074247917E-05		sum of abs(errors):	12.2781190360956
Antibiotic resistance	http://en.wikipedia.org/wiki/Antibiotic_resistance		Antibiotikaresistens	http://no.wikipedia.org/wiki/Antibiotikaresistens	-0.0584169250522	抗生素抗藥性	http://zh.wikipedia.org/wiki/%E6%8A%97%E7%94%9F%E7%B4%A0%E6%8A%97%E8%97%A5%E6%80%A7	-0.141297771404					0.0828808463518	-0.0584169250522	-0.141297771404		0.0828808463518	0.0584169250522	0.141297771404		0.00686923469199	0.00341253713255	0.01996506020374		MAE:	0.2505738578795
Auramine-rhodamine stain	http://en.wikipedia.org/wiki/Auramine-rhodamine_stain												0	0	0		0	0	0		0	0	0
BCG vaccine	http://en.wikipedia.org/wiki/BCG_vaccine		BCG-vaksine	http://no.wikipedia.org/wiki/BCG-vaksine	0.200573739582	卡介苗	http://zh.wikipedia.org/wiki/%E5%8D%A1%E4%BB%8B%E8%8B%97	0.356646426504					-0.156072686922	0.200573739582	0.356646426504		0.156072686922	0.200573739582	0.356646426504		0.02435868360305	0.04022982500991	0.12719667353807
Bedaquiline	http://en.wikipedia.org/wiki/Bedaquiline												0	0	0		0	0	0		0	0	0		sum of squares:	5.65723865064054
Chest pain	http://en.wikipedia.org/wiki/Chest_pain								เจ็บหน้าอก	http://th.wikipedia.org/wiki/%E0%B9%80%E0%B8%88%E0%B9%87%E0%B8%9A%E0%B8%AB%E0%B8%99%E0%B9%89%E0%B8%B2%E0%B8%AD%E0%B8%81	-0.759310417153		0	0.759310417153	0.759310417153		0	0.759310417153	0.759310417153		0	0.57655230959706	0.57655230959706		MSE:	0.11545385001307
Chest radiograph	http://en.wikipedia.org/wiki/Chest_radiograph								การถ่ายภาพรังสีทรวงอก	http://th.wikipedia.org/wiki/%E0%B8%81%E0%B8%B2%E0%B8%A3%E0%B8%96%E0%B9%88%E0%B8%B2%E0%B8%A2%E0%B8%A0%E0%B8%B2%E0%B8%9E%E0%B8%A3%E0%B8%B1%E0%B8%87%E0%B8%AA%E0%B8%B5%E0%B8%97%E0%B8%A3%E0%B8%A7%E0%B8%87%E0%B8%AD%E0%B8%81	-0.790304931834		0	0.790304931834	0.790304931834		0	0.790304931834	0.790304931834		0	0.62458188528114	0.62458188528114		RMSE:	0.33978500557422
Delamanid	http://en.wikipedia.org/wiki/Delamanid												0	0	0		0	0	0		0	0	0
DOTS (Directly Observed Treatment, Short-Course)	http://en.wikipedia.org/wiki/DOTS_%28Directly_Observed_Treatment,_Short-Course%29												0	0	0		0	0	0		0	0	0		r(no,zh)	0.19312662543534
Epidemiology of tuberulosis	http://en.wikipedia.org/wiki/Epidemiology_of_tuberculosis												0	0	0		0	0	0		0	0	0		r(no,th)		not enough shared articles
Ethambutol	http://en.wikipedia.org/wiki/Ethambutol												0	0	0		0	0	0		0	0	0		r(zh,th)	-0.20155585114144
Extensively drug-resistant tuberculosis	http://en.wikipedia.org/wiki/Extensively_drug-resistant_tuberculosis					广泛耐药结核	http://zh.wikipedia.org/wiki/%E5%B9%BF%E6%B3%9B%E8%80%90%E8%8D%AF%E7%BB%93%E6%A0%B8	0.105475582092					-0.105475582092	0	0.105475582092		0.105475582092	0	0.105475582092		0.01112509841765	0	0.01112509841765		r	-0.00421461285305
Fever	http://en.wikipedia.org/wiki/Fever					发热	http://zh.wikipedia.org/wiki/%E5%8F%91%E7%83%AD	0.183256917528	ไข้	http://th.wikipedia.org/wiki/%E0%B9%84%E0%B8%82%E0%B9%89	-0.0999231373209		-0.183256917528	0.0999231373209	0.2831800548489		0.183256917528	0.0999231373209	0.2831800548489		0.03358309782186	0.00998463337205	0.08019094346423
Ghon focus	http://en.wikipedia.org/wiki/Ghon_focus												0	0	0		0	0	0		0	0	0
Hemoptysis	http://en.wikipedia.org/wiki/Hemoptysis		Feber	http://no.wikipedia.org/wiki/Feber	0.00013969210607	咳血	http://zh.wikipedia.org/wiki/%E5%92%B3%E8%A1%80	0.156999919906					-0.15686022779994	0.00013969210607	0.156999919906		0.15686022779994	0.00013969210607	0.156999919906		0.02460513106545	1.95138844968752E-08	0.02464897485049
History of tuberculosis	http://en.wikipedia.org/wiki/History_of_tuberculosis												0	0	0		0	0	0		0	0	0
Isoniazid	http://en.wikipedia.org/wiki/Isoniazid		Isoniazid	http://no.wikipedia.org/wiki/Isoniazid	-0.275402584385	异烟肼	http://zh.wikipedia.org/wiki/%E5%BC%82%E7%83%9F%E8%82%BC	0.0738400428922					-0.3492426272772	-0.275402584385	0.0738400428922		0.3492426272772	0.275402584385	0.0738400428922		0.12197041270748	0.07584658348594	0.00545235193432
Mantoux test	http://en.wikipedia.org/wiki/Mantoux_test		Mantoux-metoden	http://no.wikipedia.org/wiki/Mantoux-metoden	0.235761354528								0.235761354528	0.235761354528	0		0.235761354528	0.235761354528	0		0.05558341628888	0.05558341628888	0
Military tuberculosis	http://en.wikipedia.org/wiki/Miliary_tuberculosis		Miliærtuberkulose	http://no.wikipedia.org/wiki/Mili%C3%A6rtuberkulose	0.0471093101451	结核菌素试验	http://zh.wikipedia.org/wiki/%E7%BB%93%E6%A0%B8%E8%8F%8C%E7%B4%A0%E8%AF%95%E9%AA%8C	0.456852842264					-0.4097435321189	0.0471093101451	0.456852842264		0.4097435321189	0.0471093101451	0.456852842264		0.16788976211327	0.00221928710235	0.2087145194847
Multi-drug-resistant tuberculosis	http://en.wikipedia.org/wiki/Multi-drug-resistant_tuberculosis												0	0	0		0	0	0		0	0	0
Mycobacterium	http://en.wikipedia.org/wiki/Mycobacterium					分枝杆菌属	http://zh.wikipedia.org/wiki/%E5%88%86%E6%9E%9D%E6%9D%86%E8%8F%8C%E5%B1%9E	-0.114700844145					0.114700844145	0	-0.114700844145		0.114700844145	0	0.114700844145		0.01315628364758	0	0.01315628364758
Mycobacterium africanum	http://en.wikipedia.org/wiki/Mycobacterium_africanum												0	0	0		0	0	0		0	0	0
Mycobacterium avium complex	http://en.wikipedia.org/wiki/Mycobacterium_avium_complex												0	0	0		0	0	0		0	0	0
Mycobacterium bovis	http://en.wikipedia.org/wiki/Mycobacterium_bovis												0	0	0		0	0	0		0	0	0
Mycobacterium canettii	http://en.wikipedia.org/wiki/Mycobacterium_canetti												0	0	0		0	0	0		0	0	0
Mycobacterium kansasii	http://en.wikipedia.org/wiki/Mycobacterium_kansasii												0	0	0		0	0	0		0	0	0
Mycobacterium leprae	http://en.wikipedia.org/wiki/Mycobacterium_leprae		Leprabasill	http://no.wikipedia.org/wiki/Leprabasill	-0.136547601229	麻风杆菌	http://zh.wikipedia.org/wiki/%E9%BA%BB%E9%A3%8E%E6%9D%86%E8%8F%8C	0.255828393151					-0.39237599438	-0.136547601229	0.255828393151		0.39237599438	0.136547601229	0.255828393151		0.15395892096569	0.01864524740139	0.06544816674222
Mycobacterium microti	http://en.wikipedia.org/wiki/Mycobacterium_microti												0	0	0		0	0	0		0	0	0
Mycobacterium tuberculosis	http://en.wikipedia.org/wiki/Mycobacterium_tuberculosis		Mycobacterium tuberculosis	http://no.wikipedia.org/wiki/Mycobacterium_tuberculosis	0.0189072752735		http://zh.wikipedia.org/wiki/%E7%B5%90%E6%A0%B8%E6%A1%BF%E8%8F%8C	0.405457219214	Mycobacterium tuberculosis	http://th.wikipedia.org/wiki/Mycobacterium_tuberculosis	-0.452390768453		-0.3865499439405	0.4712980437265	0.857847987667		0.3865499439405	0.4712980437265	0.857847987667		0.1494208591604	0.22212184602043	0.73590316994432
Nail clubbing	http://en.wikipedia.org/wiki/Nail_clubbing		Trommestikkfingre	http://no.wikipedia.org/wiki/Trommestikkfingre	-0.077238749689								-0.077238749689	-0.077238749689	0		0.077238749689	0.077238749689	0		0.00596582445352	0.00596582445352	0
Night sweats	http://en.wikipedia.org/wiki/Night_sweats												0	0	0		0	0	0		0	0	0
Pyrazinamide	http://en.wikipedia.org/wiki/Pyrazinamide					吡嗪酰胺	http://zh.wikipedia.org/wiki/%E5%90%A1%E5%97%AA%E9%85%B0%E8%83%BA	-0.00337130080052					0.00337130080052	0	-0.00337130080052		0.00337130080052	0	0.00337130080052		1.13656690875868E-05	0	1.13656690875868E-05
Rasmussen's aneurysm	http://en.wikipedia.org/wiki/Rasmussen%27s_aneurysm												0	0	0		0	0	0		0	0	0
Rifampicin	http://en.wikipedia.org/wiki/Rifampicin					利福平	http://zh.wikipedia.org/wiki/%E5%88%A9%E7%A6%8F%E5%B9%B3	-0.112451709261					0.112451709261	0	-0.112451709261		0.112451709261	0	0.112451709261		0.01264538691572	0	0.01264538691572
Risk factors for tuberculosis	http://en.wikipedia.org/wiki/Risk_factors_for_tuberculosis												0	0	0		0	0	0		0	0	0
Sputum	http://en.wikipedia.org/wiki/Sputum												0	0	0		0	0	0		0	0	0
Sputum culture	http://en.wikipedia.org/wiki/Sputum_culture												0	0	0		0	0	0		0	0	0
Totally drug-resistant tuberculosis	http://en.wikipedia.org/wiki/Totally_drug-resistant_tuberculosis												0	0	0		0	0	0		0	0	0
Tuberculin	http://en.wikipedia.org/wiki/Tuberculin												0	0	0		0	0	0		0	0	0
Tuberculosis	http://en.wikipedia.org/wiki/Tuberculosis		Tuberkulose	http://no.wikipedia.org/wiki/Tuberkulose	0.356918979129	結核	http://zh.wikipedia.org/wiki/%E7%B5%90%E6%A0%B8	0.154417441651	วัณโรค	http://th.wikipedia.org/wiki/%E0%B8%A7%E0%B8%B1%E0%B8%93%E0%B9%82%E0%B8%A3%E0%B8%84	0.398654774228		0.202501537478	-0.041735795099	-0.244237332577		0.202501537478	0.041735795099	0.244237332577		0.04100687268095	0.00174187659255	0.05965187462433
Tuberculosis classification	http://en.wikipedia.org/wiki/Tuberculosis_classification												0	0	0		0	0	0		0	0	0
Tuberculosis diagnosis	http://en.wikipedia.org/wiki/Tuberculosis_diagnosis												0	0	0		0	0	0		0	0	0
Tuberculosis management	http://en.wikipedia.org/wiki/Tuberculosis_management												0	0	0		0	0	0		0	0	0
Tuberculosis radiology	http://en.wikipedia.org/wiki/Tuberculosis_radiology												0	0	0		0	0	0		0	0	0
Weight loss	http://en.wikipedia.org/wiki/Weight_loss					减肥	http://zh.wikipedia.org/wiki/%E5%87%8F%E8%82%A5	0.0610153721822	น้ำหนักลด	http://th.wikipedia.org/wiki/%E0%B8%99%E0%B9%89%E0%B8%B3%E0%B8%AB%E0%B8%99%E0%B8%B1%E0%B8%81%E0%B8%A5%E0%B8%94	-0.516170184815		-0.0610153721822	0.516170184815	0.5771855569972		0.0610153721822	0.516170184815	0.5771855569972		0.00372287564253	0.26643165969195	0.33314316720617
Ziehl–Neelsen stain	http://en.wikipedia.org/wiki/Ziehl%E2%80%93Neelsen_stain												0	0	0		0	0	0		0	0	0
