# Supplementary material for: Global Disease Monitoring and Forecasting with Wikipedia
Source: PLoS Comput Biol. 2014 Nov 13;10(11):e1003892. doi: 10.1371/journal.pcbi.1003892 (PMC4231164; doi:10.1371/journal.pcbi.1003892)
Supplement: Dataset S1 — Input data, raw results, and additional figures. This archive file contains: (a) inter-language article mappings, (b) figures for the 4 successful contexts not included above, (c) official epidemiological data used as input, (d) complete correlation scores r, (e) wiki input data, and (f) a text file explaining the archive content and file formats. (ZIP) [file pcbi.1003892.s001.zip › S1_supplemental-data/articles/Selections_plague.csv]

en	en_url	en_r
Plague	http://en.wikipedia.org/wiki/Plague_(disease)	0.0321184489567
Yersinia pestis	http://en.wikipedia.org/wiki/Yersinia_pestis	-0.0426764159828
Bubonic plague	http://en.wikipedia.org/wiki/Bubonic_plague	0.0352417797996
Septicemic plague	http://en.wikipedia.org/wiki/Septicemic_plague	-0.0318979184507
Pneumonic plague	http://en.wikipedia.org/wiki/Pneumonic_plague	-0.0545075559664
Bubo	http://en.wikipedia.org/wiki/Bubo	-0.0944821767569
Xenopsylla cheopsis	http://en.wikipedia.org/wiki/Xenopsylla_cheopis	-0.0652388141381
Flea	http://en.wikipedia.org/wiki/Flea	-0.00395995711422
Plague Vaccine	http://en.wikipedia.org/wiki/Plague_vaccine	-0.0550041772703
Third plague pandemic	http://en.wikipedia.org/wiki/Third_plague_pandemic	-0.0400561676197
Plague of Justinian	http://en.wikipedia.org/wiki/Plague_of_Justinian	-0.0307065610935
Black Death	http://en.wikipedia.org/wiki/Black_Death	-0.0115717601099
Gentamicin	http://en.wikipedia.org/wiki/Gentamicin	-0.0552784070697
Doxycycline	http://en.wikipedia.org/wiki/Doxycycline	-0.0892035735818
Fluroquinolones	http://en.wikipedia.org/wiki/Fluoroquinolones	-0.108998027398
Tetracycline	http://en.wikipedia.org/wiki/Tetracycline	-0.110602088555
Chloramphenicol	http://en.wikipedia.org/wiki/Chloramphenicol	-0.0490668071175
Streptomycin	http://en.wikipedia.org/wiki/Streptomycin	0.276185306324
