# Supplementary material for: Global Disease Monitoring and Forecasting with Wikipedia
Source: PLoS Comput Biol. 2014 Nov 13;10(11):e1003892. doi: 10.1371/journal.pcbi.1003892 (PMC4231164; doi:10.1371/journal.pcbi.1003892)
Supplement: Dataset S1 — Input data, raw results, and additional figures. This archive file contains: (a) inter-language article mappings, (b) figures for the 4 successful contexts not included above, (c) official epidemiological data used as input, (d) complete correlation scores r, (e) wiki input data, and (f) a text file explaining the archive content and file formats. (ZIP) [file pcbi.1003892.s001.zip › S1_supplemental-data/articles/Selections.xls]

## Sheet: cholera
en	en_url	en_r	fr	fr_url	fr_r
Chloramphenicol	http://en.wikipedia.org/wiki/Chloramphenicol		Chloramphénicol	http://fr.wikipedia.org/wiki/Chloramph%C3%A9nicol	0.180442
Cholera	http://en.wikipedia.org/wiki/Cholera		Choléra	http://fr.wikipedia.org/wiki/Chol%C3%A9ra	0.425347
Cholera outbreaks and pandemics	http://en.wikipedia.org/wiki/Cholera_outbreaks_and_pandemics		Épidémie de choléra	http://fr.wikipedia.org/wiki/%C3%89pid%C3%A9mie_de_chol%C3%A9ra	0.252372
Cholera toxin	http://en.wikipedia.org/wiki/Cholera_toxin		Toxine cholérique	http://fr.wikipedia.org/wiki/Toxine_chol%C3%A9rique	0.274202
Cholera vaccine	http://en.wikipedia.org/wiki/Cholera_vaccine
Dehydration	http://en.wikipedia.org/wiki/Dehydration		Déshydratation	http://fr.wikipedia.org/wiki/D%C3%A9shydratation	0.128672
Diarrhea	http://en.wikipedia.org/wiki/Diarrhea		Diarrhée	http://fr.wikipedia.org/wiki/Diarrh%C3%A9e	-0.230901
Doxycycline	http://en.wikipedia.org/wiki/Doxycycline		Doxycycline	http://fr.wikipedia.org/wiki/Doxycycline	-0.260237
Erythromycin	http://en.wikipedia.org/wiki/Erythromycin
Fifth cholera pandemic (1881–96)	http://en.wikipedia.org/wiki/Fifth_cholera_pandemic_%281881%E2%80%9396%29
First cholera pandemic (1817–24)	http://en.wikipedia.org/wiki/First_cholera_pandemic_%281817%E2%80%9324%29
Fourth cholera pandemic (1863–75)	http://en.wikipedia.org/wiki/Fourth_cholera_pandemic_%281863%E2%80%9375%29
Furazolidone	http://en.wikipedia.org/wiki/Furazolidone
Norfloxacin	http://en.wikipedia.org/wiki/Norfloxacin
Oral rehydration therapy	http://en.wikipedia.org/wiki/Oral_rehydration_therapy		Soluté de réhydratation oral	http://fr.wikipedia.org/wiki/Solut%C3%A9_de_r%C3%A9hydratation_oral	0.0371268
Quinolone	http://en.wikipedia.org/wiki/Fluoroquinolone		Quinolone	http://fr.wikipedia.org/wiki/Quinolone	-0.0952262
Second cholera pandemic (1829–51)	http://en.wikipedia.org/wiki/Second_cholera_pandemic_%281829%E2%80%9351%29		Deuxième pandémie de choléra	http://fr.wikipedia.org/wiki/Deuxi%C3%A8me_pand%C3%A9mie_de_chol%C3%A9ra	-0.510807
Seventh cholera pandemic (1961–75)	http://en.wikipedia.org/wiki/Seventh_cholera_pandemic_%281961%E2%80%9375%29
Sixth cholera pandemic (1899–1923)	http://en.wikipedia.org/wiki/Sixth_cholera_pandemic_%281899%E2%80%931923%29
Tetracycline	http://en.wikipedia.org/wiki/Tetracycline		Tétracycline	http://fr.wikipedia.org/wiki/T%C3%A9tracycline	0.221501
Third cholera pandemic (1852–60)	http://en.wikipedia.org/wiki/Third_cholera_pandemic_%281852%E2%80%9360%29		Troisième pandémie de choléra (1852-1860)	http://fr.wikipedia.org/wiki/Troisi%C3%A8me_pand%C3%A9mie_de_chol%C3%A9ra_(1852-1860)	-0.146501
Trimethoprim/sulfamethoxazole	http://en.wikipedia.org/wiki/Trimethoprim/sulfamethoxazole		Co-trimoxazole	http://fr.wikipedia.org/wiki/Co-trimoxazole	-0.273069
Vibrio cholerae	http://en.wikipedia.org/wiki/Vibrio_cholerae		Vibrio cholerae	http://fr.wikipedia.org/wiki/Vibrio_cholerae	0.425474
Vomiting	http://en.wikipedia.org/wiki/Vomiting		Vomissement	http://fr.wikipedia.org/wiki/Vomissement	0.316091
Water chlorination	http://en.wikipedia.org/wiki/Water_chlorination		Chloration (désinfection)	http://fr.wikipedia.org/wiki/Chloration_(d%C3%A9sinfection)	-0.132316
Water filter	http://en.wikipedia.org/wiki/Water_filtration		Filtre à eau	http://fr.wikipedia.org/wiki/Filtre_%C3%A0_eau	-0.225506
Water treatment	http://en.wikipedia.org/wiki/Water_treatment		Traitement primaire de l'eau	http://fr.wikipedia.org/wiki/Traitement_primaire_de_l%27eau	-0.0440184

## Sheet: dengue
en	en_url	en_r	pt	pt_url	pt_r	th	th_url	th_r		pt-th		abs		^2
Aedes aegypti	http://en.wikipedia.org/wiki/Aedes_aegypti		Aedes aegypti	http://pt.wikipedia.org/wiki/Aedes_aegypti	0.884527					0.884527		0.884527		0.782389		number of non-zero cells:	39
Aedes albopictus	http://en.wikipedia.org/wiki/Aedes_albopictus		Aedes albopictus	http://pt.wikipedia.org/wiki/Aedes_albopictus	0.754074					0.754074		0.754074		0.568628
Aedes polynesiensis	http://en.wikipedia.org/wiki/Aedes_polynesiensis		Aedes polynesiensis	http://pt.wikipedia.org/wiki/Aedes_polynesiensis	-0.0218298					-0.0218298		0.0218298		0.000476539		sum of abs(errors):	10.1981
Aedes scutellaris	http://en.wikipedia.org/wiki/Aedes_scutellaris		Aedes scutellaris	http://pt.wikipedia.org/wiki/Aedes_scutellaris	0.225001					0.225001		0.225001		0.0506255		MAE:	0.26149
Antiviral drug	http://en.wikipedia.org/wiki/Antiviral_drug		Antiviral	http://pt.wikipedia.org/wiki/Antiviral	-0.00839222	ยาต้านไวรัส	http://th.wikipedia.org/wiki/%E0%B8%A2%E0%B8%B2%E0%B8%95%E0%B9%89%E0%B8%B2%E0%B8%99%E0%B9%84%E0%B8%A7%E0%B8%A3%E0%B8%B1%E0%B8%AA	-0.493473		0.485081		0.485081		0.235303
Arthalgia	http://en.wikipedia.org/wiki/Arthralgia		Artralgia	http://pt.wikipedia.org/wiki/Artralgia	0.310316	ปวดในข้อ	http://th.wikipedia.org/wiki/%E0%B8%9B%E0%B8%A7%E0%B8%94%E0%B9%83%E0%B8%99%E0%B8%82%E0%B9%89%E0%B8%AD	0.431338		-0.121022		0.121022		0.0146463		sum of squares:	4.24425
Biological pest control	http://en.wikipedia.org/wiki/Biological_pest_control		Controle biológico	http://pt.wikipedia.org/wiki/Controle_biol%C3%B3gico	0.093646					0.093646		0.093646		0.00876957		MSE:	0.108827
Bleeding	http://en.wikipedia.org/wiki/Bleeding		Hemorragia	http://pt.wikipedia.org/wiki/Hemorragia	0.0660459	เลือดออก	http://th.wikipedia.org/wiki/%E0%B9%80%E0%B8%A5%E0%B8%B7%E0%B8%AD%E0%B8%94%E0%B8%AD%E0%B8%AD%E0%B8%81	0.302734		-0.236688		0.236688		0.0560214		RMSE:	0.329889
Blood transfusion	http://en.wikipedia.org/wiki/Blood_transfusion		Transfusão de sangue	http://pt.wikipedia.org/wiki/Transfus%C3%A3o_de_sangue	-0.0328746					-0.0328746		0.0328746		0.00108074
Bradycardia	http://en.wikipedia.org/wiki/Bradycardia		Bradicardia	http://pt.wikipedia.org/wiki/Bradicardia	0.154342					0.154342		0.154342		0.0238215		r(pt,th)	0.385681
Cerebral edema	http://en.wikipedia.org/wiki/Cerebral_edema		Edema cerebral	http://pt.wikipedia.org/wiki/Edema_cerebral	-0.0393872	สมองบวม	http://th.wikipedia.org/wiki/%E0%B8%AA%E0%B8%A1%E0%B8%AD%E0%B8%87%E0%B8%9A%E0%B8%A7%E0%B8%A1	0.432593		-0.47198		0.47198		0.222765		r	0.385681
DEET	http://en.wikipedia.org/wiki/DEET		DEET	http://pt.wikipedia.org/wiki/DEET	0.249432					0.249432		0.249432		0.0622164
Dengue fever	http://en.wikipedia.org/wiki/Dengue_fever		Dengue	http://pt.wikipedia.org/wiki/Dengue	0.557564	ไข้เด็งกี	http://th.wikipedia.org/wiki/%E0%B9%84%E0%B8%82%E0%B9%89%E0%B9%80%E0%B8%94%E0%B9%87%E0%B8%87%E0%B8%81%E0%B8%B5	0.139533		0.418031		0.418031		0.17475
Dengue fever outbreaks	http://en.wikipedia.org/wiki/Dengue_fever_outbreaks									0		0		0
Dengue virus	http://en.wikipedia.org/wiki/Dengue_virus		Vírus da dengue	http://pt.wikipedia.org/wiki/V%C3%ADrus_da_dengue	0.472758					0.472758		0.472758		0.2235
Encephalitis	http://en.wikipedia.org/wiki/Encephalitis		Encefalite	http://pt.wikipedia.org/wiki/Encefalite	0.245565	สมองอักเสบ	http://th.wikipedia.org/wiki/%E0%B8%AA%E0%B8%A1%E0%B8%AD%E0%B8%87%E0%B8%AD%E0%B8%B1%E0%B8%81%E0%B9%80%E0%B8%AA%E0%B8%9A	0.184441		0.0611244		0.0611244		0.00373619
Entry inhibitor	http://en.wikipedia.org/wiki/Entry_inhibitor		Inibidor de fusão	http://pt.wikipedia.org/wiki/Inibidor_de_fus%C3%A3o	-0.13875					-0.13875		0.13875		0.0192516
Fever	http://en.wikipedia.org/wiki/Fever		Febre	http://pt.wikipedia.org/wiki/Febre	0.147422	ไข้	http://th.wikipedia.org/wiki/%E0%B9%84%E0%B8%82%E0%B9%89	0.215603		-0.0681809		0.0681809		0.00464863
Flaviviridae	http://en.wikipedia.org/wiki/Flaviviridae		Flaviviridae	http://pt.wikipedia.org/wiki/Flaviviridae	0.455183					0.455183		0.455183		0.207191
Flavivirus	http://en.wikipedia.org/wiki/Flavivirus		Flavivírus	http://pt.wikipedia.org/wiki/Flaviv%C3%ADrus	0.397255					0.397255		0.397255		0.157811
Furosemide	http://en.wikipedia.org/wiki/Furosemide		Furosemida	http://pt.wikipedia.org/wiki/Furosemida	-0.131232					-0.131232		0.131232		0.0172217
Headache	http://en.wikipedia.org/wiki/Headache		Cefaleia	http://pt.wikipedia.org/wiki/Cefaleia	0.0453317	ปวดศีรษะ	http://th.wikipedia.org/wiki/%E0%B8%9B%E0%B8%A7%E0%B8%94%E0%B8%A8%E0%B8%B5%E0%B8%A3%E0%B8%A9%E0%B8%B0	0.37728		-0.331949		0.331949		0.11019
Hepatic encephalopathy	http://en.wikipedia.org/wiki/Hepatic_encephalopathy		Encefalopatia hepática	http://pt.wikipedia.org/wiki/Encefalopatia_hep%C3%A1tica	0.103368	โรคสมองจากตับ	http://th.wikipedia.org/wiki/%E0%B9%82%E0%B8%A3%E0%B8%84%E0%B8%AA%E0%B8%A1%E0%B8%AD%E0%B8%87%E0%B8%88%E0%B8%B2%E0%B8%81%E0%B8%95%E0%B8%B1%E0%B8%9A	0.592357		-0.488989		0.488989		0.23911
Hypovolemia	http://en.wikipedia.org/wiki/Hypovolemia		Hipovolemia	http://pt.wikipedia.org/wiki/Hipovolemia	0.112501					0.112501		0.112501		0.0126565
Insect repellent	http://en.wikipedia.org/wiki/Insect_repellent		Repelente de insetos	http://pt.wikipedia.org/wiki/Repelente_de_insetos	0.227705					0.227705		0.227705		0.0518497
Insecticide	http://en.wikipedia.org/wiki/Insecticide		Inseticida	http://pt.wikipedia.org/wiki/Inseticida	0.24843	ยาฆ่าแมลง	http://th.wikipedia.org/wiki/%E0%B8%A2%E0%B8%B2%E0%B8%86%E0%B9%88%E0%B8%B2%E0%B9%81%E0%B8%A1%E0%B8%A5%E0%B8%87	0.175229		0.0732005		0.0732005		0.00535832
Intravenous therapy	http://en.wikipedia.org/wiki/Intravenous_therapy		Terapia intravenosa	http://pt.wikipedia.org/wiki/Terapia_intravenosa	-0.00490302	การฉีดเข้าหลอดเลือดดำ	http://th.wikipedia.org/wiki/%E0%B8%81%E0%B8%B2%E0%B8%A3%E0%B8%89%E0%B8%B5%E0%B8%94%E0%B9%80%E0%B8%82%E0%B9%89%E0%B8%B2%E0%B8%AB%E0%B8%A5%E0%B8%AD%E0%B8%94%E0%B9%80%E0%B8%A5%E0%B8%B7%E0%B8%AD%E0%B8%94%E0%B8%94%E0%B8%B3	-0.469206		0.464303		0.464303		0.215577
Itch	http://en.wikipedia.org/wiki/Itch		Prurido	http://pt.wikipedia.org/wiki/Prurido	-0.101472	อาการคัน	http://th.wikipedia.org/wiki/%E0%B8%AD%E0%B8%B2%E0%B8%81%E0%B8%B2%E0%B8%A3%E0%B8%84%E0%B8%B1%E0%B8%99	-0.492372		0.3909		0.3909		0.152803
Loop diuretic	http://en.wikipedia.org/wiki/Loop_diuretic		Diurético da ansa	http://pt.wikipedia.org/wiki/Diur%C3%A9tico_da_ansa	0.0222194					0.0222194		0.0222194		0.000493701
Maculopapular rash	http://en.wikipedia.org/wiki/Maculopapular_rash									0		0		0
Mosquito	http://en.wikipedia.org/wiki/Mosquito		Mosquito	http://pt.wikipedia.org/wiki/Mosquito	0.123082	ยุง	http://th.wikipedia.org/wiki/%E0%B8%A2%E0%B8%B8%E0%B8%87	-0.101251		0.224333		0.224333		0.0503251
Mosquito net	http://en.wikipedia.org/wiki/Mosquito_net		Mosquiteiro	http://pt.wikipedia.org/wiki/Mosquiteiro	-0.0857778					-0.0857778		0.0857778		0.00735783
Myalgia	http://en.wikipedia.org/wiki/Myalgia		Mialgia	http://pt.wikipedia.org/wiki/Mialgia	0.29415					0.29415		0.29415		0.086524
Oral rehydration therapy	http://en.wikipedia.org/wiki/Oral_rehydration_therapy		Terapia de reidratação oral	http://pt.wikipedia.org/wiki/Terapia_de_reidrata%C3%A7%C3%A3o_oral	0.0464293					0.0464293		0.0464293		0.00215568
Organophospate	http://en.wikipedia.org/wiki/Organophosphate		Éster fosfato	http://pt.wikipedia.org/wiki/%C3%89ster_fosfato						0		0		0
Paracetamol	http://en.wikipedia.org/wiki/Paracetamol		Paracetamol	http://pt.wikipedia.org/wiki/Paracetamol	-0.0314453	พาราเซตามอล	http://th.wikipedia.org/wiki/%E0%B8%9E%E0%B8%B2%E0%B8%A3%E0%B8%B2%E0%B9%80%E0%B8%8B%E0%B8%95%E0%B8%B2%E0%B8%A1%E0%B8%AD%E0%B8%A5	0.0857681		-0.117213		0.117213		0.013739
Protease inhibitor (pharmacology)	http://en.wikipedia.org/wiki/Protease_inhibitor_(pharmacology)									0		0		0
Pyrethroid	http://en.wikipedia.org/wiki/Pyrethroid		Piretroide	http://pt.wikipedia.org/wiki/Piretroide	-0.26127					-0.26127		0.26127		0.0682621
Rash	http://en.wikipedia.org/wiki/Skin_rash		Exantema	http://pt.wikipedia.org/wiki/Exantema	0.193375	ผื่น	http://th.wikipedia.org/wiki/%E0%B8%9C%E0%B8%B7%E0%B9%88%E0%B8%99	0.572524		-0.379149		0.379149		0.143754
RNA-dependent RNA polymerase	http://en.wikipedia.org/wiki/RNA-dependent_RNA_polymerase		Replicase de RNA	http://pt.wikipedia.org/wiki/Replicase_de_RNA	0.104361					0.104361		0.104361		0.0108912
Shock (circulatory)	http://en.wikipedia.org/wiki/Shock_(circulatory)		Choque circulatório	http://pt.wikipedia.org/wiki/Choque_circulat%C3%B3rio	-0.000643182	ช็อก	http://th.wikipedia.org/wiki/%E0%B8%8A%E0%B9%87%E0%B8%AD%E0%B8%81	0.451794		-0.452437		0.452437		0.204699
Thrombocytopenia	http://en.wikipedia.org/wiki/Thrombocytopenia		Trombocitopenia	http://pt.wikipedia.org/wiki/Trombocitopenia	0.401208	เกล็ดเลือดน้อย	http://th.wikipedia.org/wiki/%E0%B9%80%E0%B8%81%E0%B8%A5%E0%B9%87%E0%B8%94%E0%B9%80%E0%B8%A5%E0%B8%B7%E0%B8%AD%E0%B8%94%E0%B8%99%E0%B9%89%E0%B8%AD%E0%B8%A2	0.563041		-0.161834		0.161834		0.0261902
Vasculitis	http://en.wikipedia.org/wiki/Vasculitis		Vasculite	http://pt.wikipedia.org/wiki/Vasculite	-0.0863714					-0.0863714		0.0863714		0.00746002

## Sheet: ebola
en	en_url	en_r
Anticoagulant	http://en.wikipedia.org/wiki/Anticoagulants	-0.014992
Arthralgia	http://en.wikipedia.org/wiki/Arthralgia	0.0477088
Bundibugyo ebolavirus	http://en.wikipedia.org/wiki/Bundibugyo_ebolavirus	0.0652784
Bundibugyo virus	http://en.wikipedia.org/wiki/Bundibugyo_virus	0.100521
Coma	http://en.wikipedia.org/wiki/Coma	0.0611595
Disseminated intravascular coagulation	http://en.wikipedia.org/wiki/Disseminated_intravascular_coagulation	-0.00700652
Dyspnea	http://en.wikipedia.org/wiki/Dyspnea	0.020948
Ebolavirus	http://en.wikipedia.org/wiki/Ebolavirus	0.0695622
Ebola virus	http://en.wikipedia.org/wiki/Ebola_virus	0.0888032
Ebola virus disease	http://en.wikipedia.org/wiki/Ebola	-0.00500913
Ecchymosis	http://en.wikipedia.org/wiki/Ecchymosis	0.0341243
Fatigue (medical)	http://en.wikipedia.org/wiki/Fatigue_(medical)	0.0755184
Hematoma	http://en.wikipedia.org/wiki/Hematoma	0.0230458
Hypotension	http://en.wikipedia.org/wiki/Hypotension	0.0118501
Malaise	http://en.wikipedia.org/wiki/Malaise	0.0243257
Marburgvirus	http://en.wikipedia.org/wiki/Marburgvirus	0.058823
Marburg virus disease	http://en.wikipedia.org/wiki/Marburg_virus_disease	0.0781726
Multiple organ dysfunction syndrome	http://en.wikipedia.org/wiki/Multiple_organ_dysfunction_syndrome	0.0270593
Myalgia	http://en.wikipedia.org/wiki/Myalgia	0.0565259
Petechia	http://en.wikipedia.org/wiki/Petechia	0.045488
Pharyngitis	http://en.wikipedia.org/wiki/Pharyngitis	0.00943532
Purpura	http://en.wikipedia.org/wiki/Purpura	0.0542259
Reston virus	http://en.wikipedia.org/wiki/Reston_virus	0.0753552
Sequela	http://en.wikipedia.org/wiki/Sequela	-0.0457942
Sudan ebolavirus	http://en.wikipedia.org/wiki/Sudan_ebolavirus	0.0957668
Sudan virus	http://en.wikipedia.org/wiki/Sudan_virus	0.0563006
Tai Forest ebolavirus	http://en.wikipedia.org/wiki/Ta%C3%AF_Forest_ebolavirus	0.0804896
Taï Forest virus	http://en.wikipedia.org/wiki/Ta%C3%AF_Forest_virus	0.077953
Viral hemorrhagic fever	http://en.wikipedia.org/wiki/Viral_hemorrhagic_fever	0.0476842
Zaire ebolavirus	http://en.wikipedia.org/wiki/Zaire_ebolavirus	0.0276166

## Sheet: aids
en	en_url	en_r	ja	ja_url	ja_r	zh	zh_url	zh_r		ja-zh		abs		^2
AIDS-defining clinical condition	http://en.wikipedia.org/wiki/AIDS_defining_clinical_condition									0		0		0		number of non-zero cells:	23
Burkitt's lymphoma	http://en.wikipedia.org/wiki/Burkitt%27s_lymphoma									0		0		0
Cachexia	http://en.wikipedia.org/wiki/Cachexia		悪液質	http://ja.wikipedia.org/wiki/%E6%82%AA%E6%B6%B2%E8%B3%AA	-0.00207856	惡病體質	http://zh.wikipedia.org/wiki/%E6%83%A1%E7%97%85%E9%AB%94%E8%B3%AA	-0.363393		0.361314		0.361314		0.130548		sum of abs(errors):	4.86186
CDC classification system for HIV infection	http://en.wikipedia.org/wiki/CDC_classification_system_for_HIV_infection									0		0		0		MAE:	0.211385
Cervical cancer	http://en.wikipedia.org/wiki/Cervical_cancer		子宮頸癌	http://ja.wikipedia.org/wiki/%E5%AD%90%E5%AE%AE%E9%A0%B8%E7%99%8C	0.0525018	子宮頸癌	http://zh.wikipedia.org/wiki/%E5%AD%90%E5%AE%AE%E9%A0%B8%E7%99%8C	0.105294		-0.0527918		0.0527918		0.00278697
Cost of HIV treatment	http://en.wikipedia.org/wiki/Cost_of_HIV_treatment									0		0		0		sum of squares:	1.52803
Diagnosis of HIV/AIDS	http://en.wikipedia.org/wiki/Diagnosis_of_HIV/AIDS					HIV檢測	http://zh.wikipedia.org/wiki/HIV%E6%AA%A2%E6%B8%AC	-0.155155		0.155155		0.155155		0.024073		MSE:	0.066436
Diagnosis of HIV/AIDS	http://en.wikipedia.org/wiki/Diagnosis_of_HIV/AIDS					HIV檢測	http://zh.wikipedia.org/wiki/HIV%E6%AA%A2%E6%B8%AC	-0.155155		0.155155		0.155155		0.024073		RMSE:	0.257752
Discrimination against people with HIV/AIDS	http://en.wikipedia.org/wiki/Discrimination_against_people_with_HIV/AIDS									0		0		0
Economic impact of HIV/AIDS	http://en.wikipedia.org/wiki/Economic_impact_of_HIV/AIDS									0		0		0		r(ja,zh)	-0.0612186
Emtricitabine	http://en.wikipedia.org/wiki/Emtricitabine									0		0		0		r	-0.0612186
Epidemiology of HIV/AIDS	http://en.wikipedia.org/wiki/Epidemiology_of_HIV/AIDS									0		0		0
Esophageal candidiasis	http://en.wikipedia.org/wiki/Esophageal_candidiasis									0		0		0
Fever	http://en.wikipedia.org/wiki/Fever		発熱	http://ja.wikipedia.org/wiki/%E7%99%BA%E7%86%B1	-0.0687803	发热	http://zh.wikipedia.org/wiki/%E5%8F%91%E7%83%AD	-0.320527		0.251747		0.251747		0.0633766
HIV	http://en.wikipedia.org/wiki/HIV		ヒト免疫不全ウイルス	http://ja.wikipedia.org/wiki/%E3%83%92%E3%83%88%E5%85%8D%E7%96%AB%E4%B8%8D%E5%85%A8%E3%82%A6%E3%82%A4%E3%83%AB%E3%82%B9	-0.0790493	人類免疫缺陷病毒	http://zh.wikipedia.org/wiki/%E4%BA%BA%E9%A1%9E%E5%85%8D%E7%96%AB%E7%BC%BA%E9%99%B7%E7%97%85%E6%AF%92	0.171724		-0.250773		0.250773		0.0628872
HIV/AIDS	http://en.wikipedia.org/wiki/HIV/AIDS		後天性免疫不全症候群	http://ja.wikipedia.org/wiki/%E5%BE%8C%E5%A4%A9%E6%80%A7%E5%85%8D%E7%96%AB%E4%B8%8D%E5%85%A8%E7%97%87%E5%80%99%E7%BE%A4	-0.0620777	艾滋病	http://zh.wikipedia.org/wiki/%E8%89%BE%E6%BB%8B%E7%97%85	0.412253		-0.474331		0.474331		0.22499
HIV superinfection	http://en.wikipedia.org/wiki/HIV_superinfection									0		0		0
HIV vaccine	http://en.wikipedia.org/wiki/HIV_vaccine		HIVワクチン	http://ja.wikipedia.org/wiki/HIV%E3%83%AF%E3%82%AF%E3%83%81%E3%83%B3	0.271283	艾滋病			Note: en link to main zh HIV/AIDS page, not vaccine -- omitting.	0.271283		0.271283		0.0735947
Infectious mononucleosis	http://en.wikipedia.org/wiki/Infectious_mononucleosis		伝染性単核球症	http://ja.wikipedia.org/wiki/%E4%BC%9D%E6%9F%93%E6%80%A7%E5%8D%98%E6%A0%B8%E7%90%83%E7%97%87	-0.0435149	傳染性單核白血球增多症	http://zh.wikipedia.org/wiki/%E5%82%B3%E6%9F%93%E6%80%A7%E5%96%AE%E6%A0%B8%E7%99%BD%E8%A1%80%E7%90%83%E5%A2%9E%E5%A4%9A%E7%97%87	-0.563725		0.52021		0.52021		0.270618
Influenza-like illness	http://en.wikipedia.org/wiki/Influenza-like_illness									0		0		0
Kaposi's sarcoma	http://en.wikipedia.org/wiki/Kaposi%27s_sarcoma		カポジ肉腫	http://ja.wikipedia.org/wiki/%E3%82%AB%E3%83%9D%E3%82%B8%E8%82%89%E8%85%AB	0.0340012					0.0340012		0.0340012		0.00115608
Lamivudine	http://en.wikipedia.org/wiki/Lamivudine		ラミブジン	http://ja.wikipedia.org/wiki/%E3%83%A9%E3%83%9F%E3%83%96%E3%82%B8%E3%83%B3	-0.121161	拉米夫定	http://zh.wikipedia.org/wiki/%E6%8B%89%E7%B1%B3%E5%A4%AB%E5%AE%9A	0.254212		-0.375373		0.375373		0.140905
Lentivirus	http://en.wikipedia.org/wiki/Lentivirus					慢病毒屬	http://zh.wikipedia.org/wiki/%E6%85%A2%E7%97%85%E6%AF%92%E5%B1%AC	-0.40558		0.40558		0.40558		0.164495
Long-term nonprogressor	http://en.wikipedia.org/wiki/Long-term_nonprogressor									0		0		0
Lymphadenopathy	http://en.wikipedia.org/wiki/Lymphadenopathy									0		0		0
Management of HIV/AIDS	http://en.wikipedia.org/wiki/Antiretroviral		HAART療法	http://ja.wikipedia.org/wiki/HAART%E7%99%82%E6%B3%95	-0.0458017	抗反轉錄病毒藥物	http://zh.wikipedia.org/wiki/%E6%8A%97%E5%8F%8D%E8%BD%89%E9%8C%84%E7%97%85%E6%AF%92%E8%97%A5%E7%89%A9	0.0898591		-0.135661		0.135661		0.0184038
Misconceptions about HIV/AIDS	http://en.wikipedia.org/wiki/Misconceptions_about_HIV_and_AIDS									0		0		0
Needle exchange programme	http://en.wikipedia.org/wiki/Needle-exchange_program									0		0		0
Night sweats	http://en.wikipedia.org/wiki/Night_sweats									0		0		0
Nutrition and HIV/AIDS	http://en.wikipedia.org/wiki/Nutrition_and_HIV/AIDS									0		0		0
Pathophysiology of HIV/AIDS	http://en.wikipedia.org/wiki/Pathophysiology_of_HIV/AIDS									0		0		0
Persistent generalized lymphadenopathy	http://en.wikipedia.org/wiki/Persistent_generalized_lymphadenopathy									0		0		0
Pharyngitis	http://en.wikipedia.org/wiki/Pharyngitis		咽頭痛	http://ja.wikipedia.org/wiki/%E5%92%BD%E9%A0%AD%E7%97%9B	0.0446531					0.0446531		0.0446531		0.0019939
Pneumocystis pneumonia	http://en.wikipedia.org/wiki/Pneumocystis_pneumonia		ニューモシスチス肺炎	http://ja.wikipedia.org/wiki/%E3%83%8B%E3%83%A5%E3%83%BC%E3%83%A2%E3%82%B7%E3%82%B9%E3%83%81%E3%82%B9%E8%82%BA%E7%82%8E	0.0437977					0.0437977		0.0437977		0.00191824
Prevention of HIV/AIDS	http://en.wikipedia.org/wiki/Prevention_of_HIV/AIDS									0		0		0
Primary central nervous system lymphoma	http://en.wikipedia.org/wiki/Primary_central_nervous_system_lymphoma									0		0		0
Protease inhibitor (pharmacology)	http://en.wikipedia.org/wiki/Protease_inhibitor_(pharmacology)					蛋白酶抑制剂	http://zh.wikipedia.org/wiki/%E8%9B%8B%E7%99%BD%E9%85%B6%E6%8A%91%E5%88%B6%E5%89%82	0.0751144		-0.0751144		0.0751144		0.00564217
Raltegravir	http://en.wikipedia.org/wiki/Raltegravir									0		0		0
Rash	http://en.wikipedia.org/wiki/Rash		皮疹	http://ja.wikipedia.org/wiki/%E7%9A%AE%E7%96%B9	-0.0242587	疹	http://zh.wikipedia.org/wiki/%E7%96%B9	0.216269		-0.240528		0.240528		0.0578535
Religion and HIV/AIDS	http://en.wikipedia.org/wiki/Religion_and_HIV/AIDS									0		0		0
Respiratory tract infection	http://en.wikipedia.org/wiki/Respiratory_tract_infection									0		0		0
Retrovirus	http://en.wikipedia.org/wiki/Retrovirus		レトロウイルス科	http://ja.wikipedia.org/wiki/%E3%83%AC%E3%83%88%E3%83%AD%E3%82%A6%E3%82%A4%E3%83%AB%E3%82%B9%E7%A7%91	0.0895194	逆转录病毒	http://zh.wikipedia.org/wiki/%E9%80%86%E8%BD%AC%E5%BD%95%E7%97%85%E6%AF%92	0.128922		-0.0394026		0.0394026		0.00155256
Reverse-transcriptase inhibitor	http://en.wikipedia.org/wiki/Reverse_transcriptase_inhibitor					逆转录酶抑制剂	http://zh.wikipedia.org/wiki/%E9%80%86%E8%BD%AC%E5%BD%95%E9%85%B6%E6%8A%91%E5%88%B6%E5%89%82	0.20134		-0.20134		0.20134		0.0405377
RV 144	http://en.wikipedia.org/wiki/RV_144									0		0		0
Safe sex	http://en.wikipedia.org/wiki/Safe_sex		セーファーセックス	http://ja.wikipedia.org/wiki/%E3%82%BB%E3%83%BC%E3%83%95%E3%82%A1%E3%83%BC%E3%82%BB%E3%83%83%E3%82%AF%E3%82%B9	-0.21613	安全性行為	http://zh.wikipedia.org/wiki/%E5%AE%89%E5%85%A8%E6%80%A7%E8%A1%8C%E7%82%BA	-0.124913		-0.0912175		0.0912175		0.00832064
Subtypes of HIV	http://en.wikipedia.org/wiki/Subtypes_of_HIV									0		0		0
Subtypes of HIV	http://en.wikipedia.org/wiki/Subtypes_of_HIV									0		0		0
Tenofovir	http://en.wikipedia.org/wiki/Tenofovir		テノフォビル	http://ja.wikipedia.org/wiki/%E3%83%86%E3%83%8E%E3%83%95%E3%82%A9%E3%83%93%E3%83%AB	0.209324					0.209324		0.209324		0.0438164
Weight loss	http://en.wikipedia.org/wiki/Weight_loss		体重減少	http://ja.wikipedia.org/wiki/%E4%BD%93%E9%87%8D%E6%B8%9B%E5%B0%91	0.233477	减肥	http://zh.wikipedia.org/wiki/%E5%87%8F%E8%82%A5	-0.165202		0.398679		0.398679		0.158945
WHO disease staging system for HIV infection and disease	http://en.wikipedia.org/wiki/WHO_disease_staging_system_for_HIV_infection_and_disease									0		0		0
Zidovudine	http://en.wikipedia.org/wiki/Zidovudine		ジドブジン	http://ja.wikipedia.org/wiki/%E3%82%B8%E3%83%89%E3%83%96%E3%82%B8%E3%83%B3	0.110106	齐多夫定	http://zh.wikipedia.org/wiki/%E9%BD%90%E5%A4%9A%E5%A4%AB%E5%AE%9A	0.0356729		0.0744333		0.0744333		0.00554032

## Sheet: flu
en	en_url	en_r	ja	ja_url	ja_r	pl	pl_url	pl_r	th	th_url	th_r		en-ja	en-pl	en-th	ja-pl	ja-th	pl-th		abs							^2
Amantadine	http://en.wikipedia.org/wiki/Amantadine	0.321671	アマンタジン	http://ja.wikipedia.org/wiki/%E3%82%A2%E3%83%9E%E3%83%B3%E3%82%BF%E3%82%B8%E3%83%B3	0.619417	Amantadyna	http://pl.wikipedia.org/wiki/Amantadyna	0.1779	อะแมนตาดีน	http://th.wikipedia.org/wiki/%E0%B8%AD%E0%B8%B0%E0%B9%81%E0%B8%A1%E0%B8%99%E0%B8%95%E0%B8%B2%E0%B8%94%E0%B8%B5%E0%B8%99	0.185205		-0.297745	0.143771	0.136466	0.441517	0.434212	-0.00730499		0.297745	0.143771	0.136466	0.441517	0.434212	0.00730499		0.0886524	0.0206702	0.0186231	0.194937	0.18854	5.33628e-05					2	2
Antiviral drug	http://en.wikipedia.org/wiki/Antiviral_drugs	0.0385967	抗ウイルス薬	http://ja.wikipedia.org/wiki/%E6%8A%97%E3%82%A6%E3%82%A4%E3%83%AB%E3%82%B9%E8%96%AC	0.300408	Leki przeciwwirusowe	http://pl.wikipedia.org/wiki/Leki_przeciwwirusowe	0.782659	ยาต้านไวรัส	http://th.wikipedia.org/wiki/%E0%B8%A2%E0%B8%B2%E0%B8%95%E0%B9%89%E0%B8%B2%E0%B8%99%E0%B9%84%E0%B8%A7%E0%B8%A3%E0%B8%B1%E0%B8%AA	0.0629801		-0.261811	-0.744063	-0.0243834	-0.482251	0.237428	0.719679		0.261811	0.744063	0.0243834	0.482251	0.237428	0.719679		0.0685452	0.553629	0.000594552	0.232566	0.056372	0.517938		number of non-zero cells:	269		1	1
Avian influenza	http://en.wikipedia.org/wiki/Avian_influenza	0.12034	トリインフルエンザ	http://ja.wikipedia.org/wiki/%E3%83%88%E3%83%AA%E3%82%A4%E3%83%B3%E3%83%95%E3%83%AB%E3%82%A8%E3%83%B3%E3%82%B6	0.440541	Ptasia grypa	http://pl.wikipedia.org/wiki/Ptasia_grypa	0.547559	ไข้หวัดนก	http://th.wikipedia.org/wiki/%E0%B9%84%E0%B8%82%E0%B9%89%E0%B8%AB%E0%B8%A7%E0%B8%B1%E0%B8%94%E0%B8%99%E0%B8%81	0.141307		-0.320202	-0.427219	-0.0209674	-0.107017	0.299234	0.406252		0.320202	0.427219	0.0209674	0.107017	0.299234	0.406252		0.102529	0.182516	0.00043963	0.0114527	0.0895412	0.16504					1	1
Canine Influenza	http://en.wikipedia.org/wiki/Canine_influenza	0.486195	犬インフルエンザ	http://ja.wikipedia.org/wiki/%E7%8A%AC%E3%82%A4%E3%83%B3%E3%83%95%E3%83%AB%E3%82%A8%E3%83%B3%E3%82%B6	0.823856								-0.33766	0.486195	0.486195	0.823856	0.823856	0		0.33766	0.486195	0.486195	0.823856	0.823856	0		0.114015	0.236386	0.236386	0.678738	0.678738	0		sum of abs(errors):	81.6715		1
Cat flu	http://en.wikipedia.org/wiki/Cat_flu	0.049562	猫インフルエンザ	http://ja.wikipedia.org/wiki/%E7%8C%AB%E3%82%A4%E3%83%B3%E3%83%95%E3%83%AB%E3%82%A8%E3%83%B3%E3%82%B6	0.85632								-0.806758	0.049562	0.049562	0.85632	0.85632	0		0.806758	0.049562	0.049562	0.85632	0.85632	0		0.650859	0.00245639	0.00245639	0.733284	0.733284	0		MAE:	0.303612		1
Chills	http://en.wikipedia.org/wiki/Chills	0.572487	悪寒	http://ja.wikipedia.org/wiki/%E6%82%AA%E5%AF%92	0.591396								-0.0189089	0.572487	0.572487	0.591396	0.591396	0		0.0189089	0.572487	0.572487	0.591396	0.591396	0		0.000357545	0.327741	0.327741	0.349749	0.349749	0
Common cold	http://en.wikipedia.org/wiki/Common_cold	0.627162	風邪	http://ja.wikipedia.org/wiki/%E9%A2%A8%E9%82%AA	0.42038	Przeziębienie	http://pl.wikipedia.org/wiki/Przezi%C4%99bienie	0.532625	โรคหวัด	http://th.wikipedia.org/wiki/%E0%B9%82%E0%B8%A3%E0%B8%84%E0%B8%AB%E0%B8%A7%E0%B8%B1%E0%B8%94	0.319606		0.206782	0.0945361	0.307556	-0.112246	0.100774	0.213019		0.206782	0.0945361	0.307556	0.112246	0.100774	0.213019		0.0427588	0.00893708	0.0945905	0.0125991	0.0101553	0.0453773		sum of squares:	40.9885
Cough	http://en.wikipedia.org/wiki/Cough	0.204874	咳嗽	http://ja.wikipedia.org/wiki/%E5%92%B3%E5%97%BD	0.159233	Kaszel	http://pl.wikipedia.org/wiki/Kaszel	0.389245	ไอ (อาการ)	http://th.wikipedia.org/wiki/%E0%B9%84%E0%B8%AD_(%E0%B8%AD%E0%B8%B2%E0%B8%81%E0%B8%B2%E0%B8%A3)	-0.0663531		0.0456412	-0.184371	0.271228	-0.230012	0.225586	0.455599		0.0456412	0.184371	0.271228	0.230012	0.225586	0.455599		0.00208312	0.0339927	0.0735644	0.0529056	0.0508892	0.20757		MSE:	0.152373
Equine influenza	http://en.wikipedia.org/wiki/Equine_influenza	0.0503601	馬インフルエンザ	http://ja.wikipedia.org/wiki/%E9%A6%AC%E3%82%A4%E3%83%B3%E3%83%95%E3%83%AB%E3%82%A8%E3%83%B3%E3%82%B6	0.698381								-0.648021	0.0503601	0.0503601	0.698381	0.698381	0		0.648021	0.0503601	0.0503601	0.698381	0.698381	0		0.419931	0.00253614	0.00253614	0.487736	0.487736	0		RMSE:	0.39035
Fatigue (medical)	http://en.wikipedia.org/wiki/Fatigue_(medical)	-0.0810142	疲労	http://ja.wikipedia.org/wiki/%E7%96%B2%E5%8A%B4	-0.303013	Zmęczenie	http://pl.wikipedia.org/wiki/Zm%C4%99czenie	0.205985	ความล้า	http://th.wikipedia.org/wiki/%E0%B8%84%E0%B8%A7%E0%B8%B2%E0%B8%A1%E0%B8%A5%E0%B9%89%E0%B8%B2	-0.249148		0.221999	-0.286999	0.168133	-0.508997	-0.0538652	0.455132		0.221999	0.286999	0.168133	0.508997	0.0538652	0.455132		0.0492834	0.0823683	0.0282688	0.259078	0.00290146	0.207145
Fever	http://en.wikipedia.org/wiki/Fever	0.569628	発熱	http://ja.wikipedia.org/wiki/%E7%99%BA%E7%86%B1	0.228095	Gorączka	http://pl.wikipedia.org/wiki/Gor%C4%85czka	0.402483	ไข้	http://th.wikipedia.org/wiki/%E0%B9%84%E0%B8%82%E0%B9%89	0.212092		0.341533	0.167145	0.357536	-0.174388	0.0160028	0.19039		0.341533	0.167145	0.357536	0.174388	0.0160028	0.19039		0.116645	0.0279375	0.127832	0.030411	0.000256091	0.0362485		r(en,ja)	0.618467
Flu season	http://en.wikipedia.org/wiki/Flu_season	0.599264							ระดับการระบาดของเชื้อโรค	http://th.wikipedia.org/wiki/%E0%B8%A3%E0%B8%B0%E0%B8%94%E0%B8%B1%E0%B8%9A%E0%B8%81%E0%B8%B2%E0%B8%A3%E0%B8%A3%E0%B8%B0%E0%B8%9A%E0%B8%B2%E0%B8%94%E0%B8%82%E0%B8%AD%E0%B8%87%E0%B9%80%E0%B8%8A%E0%B8%B7%E0%B9%89%E0%B8%AD%E0%B9%82%E0%B8%A3%E0%B8%84	0.115782		0.599264	0.599264	0.483482	0	-0.115782	-0.115782		0.599264	0.599264	0.483482	0	0.115782	0.115782		0.359117	0.359117	0.233755	0	0.0134054	0.0134054		r(en,pl)	0.444595
Gastroenteritis	http://en.wikipedia.org/wiki/Gastroenteritis	0.346134	胃腸炎	http://ja.wikipedia.org/wiki/%E8%83%83%E8%85%B8%E7%82%8E	0.118643	Wirusowe zakażenia przewodu pokarmowego	http://pl.wikipedia.org/wiki/Wirusowe_zaka%C5%BCenia_przewodu_pokarmowego	0.614123	กระเพาะอาหารกับลำไส้อักเสบ	http://th.wikipedia.org/wiki/%E0%B8%81%E0%B8%A3%E0%B8%B0%E0%B9%80%E0%B8%9E%E0%B8%B2%E0%B8%B0%E0%B8%AD%E0%B8%B2%E0%B8%AB%E0%B8%B2%E0%B8%A3%E0%B8%81%E0%B8%B1%E0%B8%9A%E0%B8%A5%E0%B8%B3%E0%B9%84%E0%B8%AA%E0%B9%89%E0%B8%AD%E0%B8%B1%E0%B8%81%E0%B9%80%E0%B8%AA%E0%B8%9A	-0.248006		0.227492	-0.267989	0.594141	-0.495481	0.366649	0.86213		0.227492	0.267989	0.594141	0.495481	0.366649	0.86213		0.0517525	0.071818	0.353003	0.245501	0.134431	0.743267		r(en,th)	0.761642
Headache	http://en.wikipedia.org/wiki/Headache	0.285469	頭痛	http://ja.wikipedia.org/wiki/%E9%A0%AD%E7%97%9B	-0.107395	Ból głowy	http://pl.wikipedia.org/wiki/B%C3%B3l_g%C5%82owy	0.418416	ปวดศีรษะ	http://th.wikipedia.org/wiki/%E0%B8%9B%E0%B8%A7%E0%B8%94%E0%B8%A8%E0%B8%B5%E0%B8%A3%E0%B8%A9%E0%B8%B0	0.150175		0.392865	-0.132946	0.135294	-0.525811	-0.25757	0.268241		0.392865	0.132946	0.135294	0.525811	0.25757	0.268241		0.154343	0.0176747	0.0183046	0.276477	0.0663425	0.0719531		r(ja,pl)	0.450284
Hemagglutinin (influenza)	http://en.wikipedia.org/wiki/Hemagglutinin_(influenza)	0.0856142											0.0856142	0.0856142	0.0856142	0	0	0		0.0856142	0.0856142	0.0856142	0	0	0		0.0073298	0.0073298	0.0073298	0	0	0		r(ja,th)	0.813666
Human flu	http://en.wikipedia.org/wiki/Human_flu	0.838206											0.838206	0.838206	0.838206	0	0	0		0.838206	0.838206	0.838206	0	0	0		0.70259	0.70259	0.70259	0	0	0		r(pl,th)	0.484636
Influenza	http://en.wikipedia.org/wiki/Influenza	0.787613	インフルエンザ	http://ja.wikipedia.org/wiki/%E3%82%A4%E3%83%B3%E3%83%95%E3%83%AB%E3%82%A8%E3%83%B3%E3%82%B6	0.84659	Grypa	http://pl.wikipedia.org/wiki/Grypa	0.800425	ไข้หวัดใหญ่	http://th.wikipedia.org/wiki/%E0%B9%84%E0%B8%82%E0%B9%89%E0%B8%AB%E0%B8%A7%E0%B8%B1%E0%B8%94%E0%B9%83%E0%B8%AB%E0%B8%8D%E0%B9%88	0.767887		-0.058977	-0.0128122	0.0197255	0.0461647	0.0787025	0.0325378		0.058977	0.0128122	0.0197255	0.0461647	0.0787025	0.0325378		0.00347828	0.000164153	0.000389096	0.00213118	0.00619408	0.00105871		r	0.595549
Influenza A virus	http://en.wikipedia.org/wiki/Influenza_A_virus	0.913724	A型インフルエンザウイルス	http://ja.wikipedia.org/wiki/A%E5%9E%8B%E3%82%A4%E3%83%B3%E3%83%95%E3%83%AB%E3%82%A8%E3%83%B3%E3%82%B6%E3%82%A6%E3%82%A4%E3%83%AB%E3%82%B9	0.800693								0.113031	0.913724	0.913724	0.800693	0.800693	0		0.113031	0.913724	0.913724	0.800693	0.800693	0		0.0127759	0.834891	0.834891	0.64111	0.64111	0
Influenza A virus subtype H10N7	http://en.wikipedia.org/wiki/Influenza_A_virus_subtype_H10N7	0.104609											0.104609	0.104609	0.104609	0	0	0		0.104609	0.104609	0.104609	0	0	0		0.010943	0.010943	0.010943	0	0	0
Influenza A virus subtype H1N1	http://en.wikipedia.org/wiki/Influenza_A_virus_subtype_H1N1	0.734598	H1N1亜型	http://ja.wikipedia.org/wiki/H1N1%E4%BA%9C%E5%9E%8B	0.599082	H1N1	http://pl.wikipedia.org/wiki/H1N1	0.559572					0.135515	0.175026	0.734598	0.0395105	0.599082	0.559572		0.135515	0.175026	0.734598	0.0395105	0.599082	0.559572		0.0183644	0.030634	0.539634	0.00156108	0.3589	0.313121
Influenza A virus subtype H1N2	http://en.wikipedia.org/wiki/Influenza_A_virus_subtype_H1N2	0.400201	H1N2亜型	http://ja.wikipedia.org/wiki/H1N2%E4%BA%9C%E5%9E%8B	0.0476114								0.35259	0.400201	0.400201	0.0476114	0.0476114	0		0.35259	0.400201	0.400201	0.0476114	0.0476114	0		0.12432	0.160161	0.160161	0.00226684	0.00226684	0
Influenza A virus subtype H2N2	http://en.wikipedia.org/wiki/Influenza_A_virus_subtype_H2N2	0.518335	H2N2亜型	http://ja.wikipedia.org/wiki/H2N2%E4%BA%9C%E5%9E%8B	0.32854	H2N2	http://pl.wikipedia.org/wiki/H2N2	0.120472					0.189795	0.397863	0.518335	0.208068	0.32854	0.120472		0.189795	0.397863	0.518335	0.208068	0.32854	0.120472		0.0360223	0.158295	0.268671	0.0432921	0.107938	0.0145136
Influenza A virus subtype H3N2	http://en.wikipedia.org/wiki/Influenza_A_virus_subtype_H3N2	0.473972	H3N2亜型	http://ja.wikipedia.org/wiki/H3N2%E4%BA%9C%E5%9E%8B	0.287932								0.18604	0.473972	0.473972	0.287932	0.287932	0		0.18604	0.473972	0.473972	0.287932	0.287932	0		0.034611	0.22465	0.22465	0.0829049	0.0829049	0
Influenza A virus subtype H3N8	http://en.wikipedia.org/wiki/Influenza_A_virus_subtype_H3N8	-0.0444834							ไวรัสไข้หวัดใหญ่ A H3N8	http://th.wikipedia.org/wiki/%E0%B9%84%E0%B8%A7%E0%B8%A3%E0%B8%B1%E0%B8%AA%E0%B9%84%E0%B8%82%E0%B9%89%E0%B8%AB%E0%B8%A7%E0%B8%B1%E0%B8%94%E0%B9%83%E0%B8%AB%E0%B8%8D%E0%B9%88_A_H3N8	-0.242641		-0.0444834	-0.0444834	0.198157	0	0.242641	0.242641		0.0444834	0.0444834	0.198157	0	0.242641	0.242641		0.00197878	0.00197878	0.0392664	0	0.0588746	0.0588746
Influenza A virus subtype H5N1	http://en.wikipedia.org/wiki/Influenza_A_virus_subtype_H5N1	0.190635	H5N1亜型	http://ja.wikipedia.org/wiki/H5N1%E4%BA%9C%E5%9E%8B	0.340699	H5N1	http://pl.wikipedia.org/wiki/H5N1	0.132301					-0.150064	0.0583334	0.190635	0.208398	0.340699	0.132301		0.150064	0.0583334	0.190635	0.208398	0.340699	0.132301		0.0225193	0.00340278	0.0363416	0.0434297	0.116076	0.0175037
Influenza A virus subtype H7N2	http://en.wikipedia.org/wiki/Influenza_A_virus_subtype_H7N2	-4.80106e-05											-4.80106e-05	-4.80106e-05	-4.80106e-05	0	0	0		4.80106e-05	4.80106e-05	4.80106e-05	0	0	0		2.30502e-09	2.30502e-09	2.30502e-09	0	0	0
Influenza A virus subtype H7N3	http://en.wikipedia.org/wiki/Influenza_A_virus_subtype_H7N3	-0.0735136											-0.0735136	-0.0735136	-0.0735136	0	0	0		0.0735136	0.0735136	0.0735136	0	0	0		0.00540425	0.00540425	0.00540425	0	0	0
Influenza A virus subtype H7N7	http://en.wikipedia.org/wiki/Influenza_A_virus_subtype_H7N7	-0.0852324	H7N7亜型	http://ja.wikipedia.org/wiki/H7N7%E4%BA%9C%E5%9E%8B	-0.00668012								-0.0785523	-0.0852324	-0.0852324	-0.00668012	-0.00668012	0		0.0785523	0.0852324	0.0852324	0.00668012	0.00668012	0		0.00617046	0.00726456	0.00726456	4.4624e-05	4.4624e-05	0
Influenza A virus subtype H7N9	http://en.wikipedia.org/wiki/Influenza_A_virus_subtype_H7N9	-0.106	H7N9亜型	http://ja.wikipedia.org/wiki/H7N9%E4%BA%9C%E5%9E%8B	-0.0427256				ไวรัสไข้หวัดใหญ่ A H7N9	http://th.wikipedia.org/wiki/%E0%B9%84%E0%B8%A7%E0%B8%A3%E0%B8%B1%E0%B8%AA%E0%B9%84%E0%B8%82%E0%B9%89%E0%B8%AB%E0%B8%A7%E0%B8%B1%E0%B8%94%E0%B9%83%E0%B8%AB%E0%B8%8D%E0%B9%88_A_H7N9	-0.217967		-0.0632745	-0.106	0.111966	-0.0427256	0.175241	0.217967		0.0632745	0.106	0.111966	0.0427256	0.175241	0.217967		0.00400367	0.011236	0.0125365	0.00182548	0.0307094	0.0475095
Influenza A virus subtype H9N2	http://en.wikipedia.org/wiki/Influenza_A_virus_subtype_H9N2	0.0967293				H9N2	http://pl.wikipedia.org/wiki/H9N2	0.0481246					0.0967293	0.0486047	0.0967293	-0.0481246	0	0.0481246		0.0967293	0.0486047	0.0967293	0.0481246	0	0.0481246		0.00935655	0.00236241	0.00935655	0.00231598	0	0.00231598
Influenza-like illness	http://en.wikipedia.org/wiki/Influenza-like_illness	0.642484											0.642484	0.642484	0.642484	0	0	0		0.642484	0.642484	0.642484	0	0	0		0.412785	0.412785	0.412785	0	0	0
Influenza pandemic	http://en.wikipedia.org/wiki/Influenza_pandemic	0.442807											0.442807	0.442807	0.442807	0	0	0		0.442807	0.442807	0.442807	0	0	0		0.196078	0.196078	0.196078	0	0	0
Influenza prevention	http://en.wikipedia.org/wiki/Influenza_prevention	0.405963				Paracetamol	http://pl.wikipedia.org/wiki/Paracetamol	0.556875	พาราเซตามอล	http://th.wikipedia.org/wiki/%E0%B8%9E%E0%B8%B2%E0%B8%A3%E0%B8%B2%E0%B9%80%E0%B8%8B%E0%B8%95%E0%B8%B2%E0%B8%A1%E0%B8%AD%E0%B8%A5	0.284368		0.405963	-0.150912	0.121595	-0.556875	-0.284368	0.272507		0.405963	0.150912	0.121595	0.556875	0.284368	0.272507		0.164806	0.0227745	0.0147852	0.31011	0.0808654	0.07426
Influenza vaccine	http://en.wikipedia.org/wiki/Influenza_vaccine	0.272488				Szczepionka przeciw grypie	http://pl.wikipedia.org/wiki/Szczepionka_przeciw_grypie	0.499655	วัคซีนไข้หวัดใหญ่	http://th.wikipedia.org/wiki/%E0%B8%A7%E0%B8%B1%E0%B8%84%E0%B8%8B%E0%B8%B5%E0%B8%99%E0%B9%84%E0%B8%82%E0%B9%89%E0%B8%AB%E0%B8%A7%E0%B8%B1%E0%B8%94%E0%B9%83%E0%B8%AB%E0%B8%8D%E0%B9%88	0.242195		0.272488	-0.227167	0.0302925	-0.499655	-0.242195	0.257459		0.272488	0.227167	0.0302925	0.499655	0.242195	0.257459		0.0742496	0.0516047	0.000917637	0.249655	0.0586586	0.0662852
Influenzavirus A	http://en.wikipedia.org/wiki/Influenzavirus_A	0.774704	A型インフルエンザウイルス	http://ja.wikipedia.org/wiki/A%E5%9E%8B%E3%82%A4%E3%83%B3%E3%83%95%E3%83%AB%E3%82%A8%E3%83%B3%E3%82%B6%E3%82%A6%E3%82%A4%E3%83%AB%E3%82%B9	0.800693								-0.0259895	0.774704	0.774704	0.800693	0.800693	0		0.0259895	0.774704	0.774704	0.800693	0.800693	0		0.000675455	0.600166	0.600166	0.64111	0.64111	0
Influenzavirus C	http://en.wikipedia.org/wiki/Influenzavirus_C	0.806877	C型インフルエンザウイルス	http://ja.wikipedia.org/wiki/C%E5%9E%8B%E3%82%A4%E3%83%B3%E3%83%95%E3%83%AB%E3%82%A8%E3%83%B3%E3%82%B6%E3%82%A6%E3%82%A4%E3%83%AB%E3%82%B9	0.81953								-0.0126528	0.806877	0.806877	0.81953	0.81953	0		0.0126528	0.806877	0.806877	0.81953	0.81953	0		0.000160093	0.65105	0.65105	0.671629	0.671629	0
Malaise	http://en.wikipedia.org/wiki/Malaise	-0.0554268							ความละเหี่ย	http://th.wikipedia.org/wiki/%E0%B8%84%E0%B8%A7%E0%B8%B2%E0%B8%A1%E0%B8%A5%E0%B8%B0%E0%B9%80%E0%B8%AB%E0%B8%B5%E0%B9%88%E0%B8%A2	0.0327151		-0.0554268	-0.0554268	-0.0881419	0	-0.0327151	-0.0327151		0.0554268	0.0554268	0.0881419	0	0.0327151	0.0327151		0.00307213	0.00307213	0.00776899	0	0.00107028	0.00107028
Myalgia	http://en.wikipedia.org/wiki/Myalgia	-0.0759033	筋肉痛	http://ja.wikipedia.org/wiki/%E7%AD%8B%E8%82%89%E7%97%9B	-0.0337616	Mialgia	http://pl.wikipedia.org/wiki/Mialgia	0.283995					-0.0421417	-0.359898	-0.0759033	-0.317757	-0.0337616	0.283995		0.0421417	0.359898	0.0759033	0.317757	0.0337616	0.283995		0.00177592	0.129527	0.00576131	0.100969	0.00113985	0.0806532
Nasal congestion	http://en.wikipedia.org/wiki/Nasal_congestion	0.369362	鼻詰まり	http://ja.wikipedia.org/wiki/%E9%BC%BB%E8%A9%B0%E3%81%BE%E3%82%8A	0.194127				คัดจมูก	http://th.wikipedia.org/wiki/%E0%B8%84%E0%B8%B1%E0%B8%94%E0%B8%88%E0%B8%A1%E0%B8%B9%E0%B8%81	-0.0831305		0.175235	0.369362	0.452493	0.194127	0.277258	0.0831305		0.175235	0.369362	0.452493	0.194127	0.277258	0.0831305		0.0307072	0.136428	0.20475	0.0376854	0.0768719	0.00691068
Nausea	http://en.wikipedia.org/wiki/Nausea	0.129583	吐き気	http://ja.wikipedia.org/wiki/%E5%90%90%E3%81%8D%E6%B0%97	0.0673214	Nudności	http://pl.wikipedia.org/wiki/Nudno%C5%9Bci	0.0239298					0.062262	0.105654	0.129583	0.0433916	0.0673214	0.0239298		0.062262	0.105654	0.129583	0.0433916	0.0673214	0.0239298		0.00387655	0.0111627	0.0167918	0.00188283	0.00453217	0.000572636
Neuraminidase inhibitor	http://en.wikipedia.org/wiki/Neuraminidase_inhibitor	0.471946	ノイラミニダーゼ阻害薬	http://ja.wikipedia.org/wiki/%E3%83%8E%E3%82%A4%E3%83%A9%E3%83%9F%E3%83%8B%E3%83%80%E3%83%BC%E3%82%BC%E9%98%BB%E5%AE%B3%E8%96%AC	0.661412								-0.189467	0.471946	0.471946	0.661412	0.661412	0		0.189467	0.471946	0.471946	0.661412	0.661412	0		0.0358976	0.222733	0.222733	0.437466	0.437466	0
Orthomyxoviridae	http://en.wikipedia.org/wiki/Orthomyxoviridae	0.388639				Ortomyksowirusy	http://pl.wikipedia.org/wiki/Ortomyksowirusy	0.247505					0.388639	0.141134	0.388639	-0.247505	0	0.247505		0.388639	0.141134	0.388639	0.247505	0	0.247505		0.15104	0.0199187	0.15104	0.0612589	0	0.0612589
Oseltamivir	http://en.wikipedia.org/wiki/Oseltamivir	0.805011	オセルタミビル	http://ja.wikipedia.org/wiki/%E3%82%AA%E3%82%BB%E3%83%AB%E3%82%BF%E3%83%9F%E3%83%93%E3%83%AB	0.736234	Oseltamiwir	http://pl.wikipedia.org/wiki/Oseltamiwir	0.584837	โอเซลทามิเวียร์	http://th.wikipedia.org/wiki/%E0%B9%82%E0%B8%AD%E0%B9%80%E0%B8%8B%E0%B8%A5%E0%B8%97%E0%B8%B2%E0%B8%A1%E0%B8%B4%E0%B9%80%E0%B8%A7%E0%B8%B5%E0%B8%A2%E0%B8%A3%E0%B9%8C	0.428949		0.0687775	0.220174	0.376062	0.151397	0.307285	0.155888		0.0687775	0.220174	0.376062	0.151397	0.307285	0.155888		0.00473034	0.0484767	0.141423	0.022921	0.0944241	0.0243011
Paracetamol	http://en.wikipedia.org/wiki/Paracetamol	0.328513	アセトアミノフェン	http://ja.wikipedia.org/wiki/%E3%82%A2%E3%82%BB%E3%83%88%E3%82%A2%E3%83%9F%E3%83%8E%E3%83%95%E3%82%A7%E3%83%B3	0.367173				ซานามิเวียร์	http://th.wikipedia.org/wiki/%E0%B8%8B%E0%B8%B2%E0%B8%99%E0%B8%B2%E0%B8%A1%E0%B8%B4%E0%B9%80%E0%B8%A7%E0%B8%B5%E0%B8%A2%E0%B8%A3%E0%B9%8C	0.171095		-0.0386597	0.328513	0.157418	0.367173	0.196078	-0.171095		0.0386597	0.328513	0.157418	0.367173	0.196078	0.171095		0.00149457	0.107921	0.0247806	0.134816	0.0384466	0.0292735
Rhinorrhea	http://en.wikipedia.org/wiki/Rhinorrhea	0.391632											0.391632	0.391632	0.391632	0	0	0		0.391632	0.391632	0.391632	0	0	0		0.153375	0.153375	0.153375	0	0	0
Rimantadine	http://en.wikipedia.org/wiki/Rimantadine	0.338739				Rymantadyna	http://pl.wikipedia.org/wiki/Rymantadyna	0.380545	ไรแมนตาดีน	http://th.wikipedia.org/wiki/%E0%B9%84%E0%B8%A3%E0%B9%81%E0%B8%A1%E0%B8%99%E0%B8%95%E0%B8%B2%E0%B8%94%E0%B8%B5%E0%B8%99	0.15656		0.338739	-0.0418065	0.182179	-0.380545	-0.15656	0.223986		0.338739	0.0418065	0.182179	0.380545	0.15656	0.223986		0.114744	0.00174778	0.0331892	0.144815	0.024511	0.0501695
Shivering	http://en.wikipedia.org/wiki/Shivering	0.495435	シバリング	http://ja.wikipedia.org/wiki/%E3%82%B7%E3%83%90%E3%83%AA%E3%83%B3%E3%82%B0	-0.0336571								0.529092	0.495435	0.495435	-0.0336571	-0.0336571	0		0.529092	0.495435	0.495435	0.0336571	0.0336571	0		0.279938	0.245456	0.245456	0.0011328	0.0011328	0
Sore throat	http://en.wikipedia.org/wiki/Sore_throat	0.612641											0.612641	0.612641	0.612641	0	0	0		0.612641	0.612641	0.612641	0	0	0		0.375329	0.375329	0.375329	0	0	0
Swine influenza	http://en.wikipedia.org/wiki/Swine_influenza	0.507377	豚インフルエンザ	http://ja.wikipedia.org/wiki/%E8%B1%9A%E3%82%A4%E3%83%B3%E3%83%95%E3%83%AB%E3%82%A8%E3%83%B3%E3%82%B6	0.534654	Świńska grypa	http://pl.wikipedia.org/wiki/%C5%9Awi%C5%84ska_grypa	0.690058	ไข้หวัดใหญ่ในสุกร	http://th.wikipedia.org/wiki/%E0%B9%84%E0%B8%82%E0%B9%89%E0%B8%AB%E0%B8%A7%E0%B8%B1%E0%B8%94%E0%B9%83%E0%B8%AB%E0%B8%8D%E0%B9%88%E0%B9%83%E0%B8%99%E0%B8%AA%E0%B8%B8%E0%B8%81%E0%B8%A3	0.190793		-0.0272774	-0.182681	0.316583	-0.155404	0.343861	0.499264		0.0272774	0.182681	0.316583	0.155404	0.343861	0.499264		0.000744058	0.0333723	0.100225	0.0241503	0.11824	0.249265
Viral neuraminidase	http://en.wikipedia.org/wiki/Viral_neuraminidase	0.306483	ウイルス・ノイラミニダーゼ	http://ja.wikipedia.org/wiki/%E3%82%A6%E3%82%A4%E3%83%AB%E3%82%B9%E3%83%BB%E3%83%8E%E3%82%A4%E3%83%A9%E3%83%9F%E3%83%8B%E3%83%80%E3%83%BC%E3%82%BC	0.198393								0.10809	0.306483	0.306483	0.198393	0.198393	0		0.10809	0.306483	0.306483	0.198393	0.198393	0		0.0116834	0.0939318	0.0939318	0.0393598	0.0393598	0
Viral pneumonia	http://en.wikipedia.org/wiki/Viral_pneumonia	0.4317											0.4317	0.4317	0.4317	0	0	0		0.4317	0.4317	0.4317	0	0	0		0.186365	0.186365	0.186365	0	0	0
Vomiting	http://en.wikipedia.org/wiki/Vomiting	0.232874	嘔吐	http://ja.wikipedia.org/wiki/%E5%98%94%E5%90%90	0.255687	Wymioty	http://pl.wikipedia.org/wiki/Wymioty	0.0149677	อาเจียน	http://th.wikipedia.org/wiki/%E0%B8%AD%E0%B8%B2%E0%B9%80%E0%B8%88%E0%B8%B5%E0%B8%A2%E0%B8%99	-0.0662646		-0.0228129	0.217906	0.299138	0.240719	0.321951	0.0812323		0.0228129	0.217906	0.299138	0.240719	0.321951	0.0812323		0.000520429	0.047483	0.0894836	0.0579455	0.103652	0.00659869
Zanamivir	http://en.wikipedia.org/wiki/Zanamivir	0.647123	ザナミビル	http://ja.wikipedia.org/wiki/%E3%82%B6%E3%83%8A%E3%83%9F%E3%83%93%E3%83%AB	0.849271								-0.202148	0.647123	0.647123	0.849271	0.849271	0		0.202148	0.647123	0.647123	0.849271	0.849271	0		0.0408636	0.418769	0.418769	0.721261	0.721261	0

## Sheet: plague
en	en_url	en_r
Plague	http://en.wikipedia.org/wiki/Plague_(disease)	0.0321184
Yersinia pestis	http://en.wikipedia.org/wiki/Yersinia_pestis	-0.0426764
Bubonic plague	http://en.wikipedia.org/wiki/Bubonic_plague	0.0352418
Septicemic plague	http://en.wikipedia.org/wiki/Septicemic_plague	-0.0318979
Pneumonic plague	http://en.wikipedia.org/wiki/Pneumonic_plague	-0.0545076
Bubo	http://en.wikipedia.org/wiki/Bubo	-0.0944822
Xenopsylla cheopsis	http://en.wikipedia.org/wiki/Xenopsylla_cheopis	-0.0652388
Flea	http://en.wikipedia.org/wiki/Flea	-0.00395996
Plague Vaccine	http://en.wikipedia.org/wiki/Plague_vaccine	-0.0550042
Third plague pandemic	http://en.wikipedia.org/wiki/Third_plague_pandemic	-0.0400562
Plague of Justinian	http://en.wikipedia.org/wiki/Plague_of_Justinian	-0.0307066
Black Death	http://en.wikipedia.org/wiki/Black_Death	-0.0115718
Gentamicin	http://en.wikipedia.org/wiki/Gentamicin	-0.0552784
Doxycycline	http://en.wikipedia.org/wiki/Doxycycline	-0.0892036
Fluroquinolones	http://en.wikipedia.org/wiki/Fluoroquinolones	-0.108998
Tetracycline	http://en.wikipedia.org/wiki/Tetracycline	-0.110602
Chloramphenicol	http://en.wikipedia.org/wiki/Chloramphenicol	-0.0490668
Streptomycin	http://en.wikipedia.org/wiki/Streptomycin	0.276185

## Sheet: tuberculosis
en	en_url	en_r	no	no_url	no_r	zh	zh_url	zh_r	th	th_url	th_r		no-zh	no-th	zh-th		abs				^2
Acid-fast	http://en.wikipedia.org/wiki/Acid-fast												0	0	0		0	0	0		0	0	0		number of non-zero cells:	49
Anorexia (symptom)	http://en.wikipedia.org/wiki/Anorexia_%28symptom%29												0	0	0		0	0	0		0	0	0
Antibacterial	http://en.wikipedia.org/wiki/Antibiotics		Antibiotika	http://no.wikipedia.org/wiki/Antibiotika	0.124578	抗细菌药	http://zh.wikipedia.org/wiki/%E6%8A%97%E7%BB%86%E8%8F%8C%E8%8D%AF	0.00580153					0.118777	0.124578	0.00580153		0.118777	0.124578	0.00580153		0.0141079	0.0155197	3.36577e-05		sum of abs(errors):	12.2781
Antibiotic resistance	http://en.wikipedia.org/wiki/Antibiotic_resistance		Antibiotikaresistens	http://no.wikipedia.org/wiki/Antibiotikaresistens	-0.0584169	抗生素抗藥性	http://zh.wikipedia.org/wiki/%E6%8A%97%E7%94%9F%E7%B4%A0%E6%8A%97%E8%97%A5%E6%80%A7	-0.141298					0.0828808	-0.0584169	-0.141298		0.0828808	0.0584169	0.141298		0.00686923	0.00341254	0.0199651		MAE:	0.250574
Auramine-rhodamine stain	http://en.wikipedia.org/wiki/Auramine-rhodamine_stain												0	0	0		0	0	0		0	0	0
BCG vaccine	http://en.wikipedia.org/wiki/BCG_vaccine		BCG-vaksine	http://no.wikipedia.org/wiki/BCG-vaksine	0.200574	卡介苗	http://zh.wikipedia.org/wiki/%E5%8D%A1%E4%BB%8B%E8%8B%97	0.356646					-0.156073	0.200574	0.356646		0.156073	0.200574	0.356646		0.0243587	0.0402298	0.127197
Bedaquiline	http://en.wikipedia.org/wiki/Bedaquiline												0	0	0		0	0	0		0	0	0		sum of squares:	5.65724
Chest pain	http://en.wikipedia.org/wiki/Chest_pain								เจ็บหน้าอก	http://th.wikipedia.org/wiki/%E0%B9%80%E0%B8%88%E0%B9%87%E0%B8%9A%E0%B8%AB%E0%B8%99%E0%B9%89%E0%B8%B2%E0%B8%AD%E0%B8%81	-0.75931		0	0.75931	0.75931		0	0.75931	0.75931		0	0.576552	0.576552		MSE:	0.115454
Chest radiograph	http://en.wikipedia.org/wiki/Chest_radiograph								การถ่ายภาพรังสีทรวงอก	http://th.wikipedia.org/wiki/%E0%B8%81%E0%B8%B2%E0%B8%A3%E0%B8%96%E0%B9%88%E0%B8%B2%E0%B8%A2%E0%B8%A0%E0%B8%B2%E0%B8%9E%E0%B8%A3%E0%B8%B1%E0%B8%87%E0%B8%AA%E0%B8%B5%E0%B8%97%E0%B8%A3%E0%B8%A7%E0%B8%87%E0%B8%AD%E0%B8%81	-0.790305		0	0.790305	0.790305		0	0.790305	0.790305		0	0.624582	0.624582		RMSE:	0.339785
Delamanid	http://en.wikipedia.org/wiki/Delamanid												0	0	0		0	0	0		0	0	0
DOTS (Directly Observed Treatment, Short-Course)	http://en.wikipedia.org/wiki/DOTS_%28Directly_Observed_Treatment,_Short-Course%29												0	0	0		0	0	0		0	0	0		r(no,zh)	0.193127
Epidemiology of tuberulosis	http://en.wikipedia.org/wiki/Epidemiology_of_tuberculosis												0	0	0		0	0	0		0	0	0		r(no,th)		not enough shared articles
Ethambutol	http://en.wikipedia.org/wiki/Ethambutol												0	0	0		0	0	0		0	0	0		r(zh,th)	-0.201556
Extensively drug-resistant tuberculosis	http://en.wikipedia.org/wiki/Extensively_drug-resistant_tuberculosis					广泛耐药结核	http://zh.wikipedia.org/wiki/%E5%B9%BF%E6%B3%9B%E8%80%90%E8%8D%AF%E7%BB%93%E6%A0%B8	0.105476					-0.105476	0	0.105476		0.105476	0	0.105476		0.0111251	0	0.0111251		r	-0.00421461
Fever	http://en.wikipedia.org/wiki/Fever					发热	http://zh.wikipedia.org/wiki/%E5%8F%91%E7%83%AD	0.183257	ไข้	http://th.wikipedia.org/wiki/%E0%B9%84%E0%B8%82%E0%B9%89	-0.0999231		-0.183257	0.0999231	0.28318		0.183257	0.0999231	0.28318		0.0335831	0.00998463	0.0801909
Ghon focus	http://en.wikipedia.org/wiki/Ghon_focus												0	0	0		0	0	0		0	0	0
Hemoptysis	http://en.wikipedia.org/wiki/Hemoptysis		Feber	http://no.wikipedia.org/wiki/Feber	0.000139692	咳血	http://zh.wikipedia.org/wiki/%E5%92%B3%E8%A1%80	0.157					-0.15686	0.000139692	0.157		0.15686	0.000139692	0.157		0.0246051	1.95139e-08	0.024649
History of tuberculosis	http://en.wikipedia.org/wiki/History_of_tuberculosis												0	0	0		0	0	0		0	0	0
Isoniazid	http://en.wikipedia.org/wiki/Isoniazid		Isoniazid	http://no.wikipedia.org/wiki/Isoniazid	-0.275403	异烟肼	http://zh.wikipedia.org/wiki/%E5%BC%82%E7%83%9F%E8%82%BC	0.07384					-0.349243	-0.275403	0.07384		0.349243	0.275403	0.07384		0.12197	0.0758466	0.00545235
Mantoux test	http://en.wikipedia.org/wiki/Mantoux_test		Mantoux-metoden	http://no.wikipedia.org/wiki/Mantoux-metoden	0.235761								0.235761	0.235761	0		0.235761	0.235761	0		0.0555834	0.0555834	0
Military tuberculosis	http://en.wikipedia.org/wiki/Miliary_tuberculosis		Miliærtuberkulose	http://no.wikipedia.org/wiki/Mili%C3%A6rtuberkulose	0.0471093	结核菌素试验	http://zh.wikipedia.org/wiki/%E7%BB%93%E6%A0%B8%E8%8F%8C%E7%B4%A0%E8%AF%95%E9%AA%8C	0.456853					-0.409744	0.0471093	0.456853		0.409744	0.0471093	0.456853		0.16789	0.00221929	0.208715
Multi-drug-resistant tuberculosis	http://en.wikipedia.org/wiki/Multi-drug-resistant_tuberculosis												0	0	0		0	0	0		0	0	0
Mycobacterium	http://en.wikipedia.org/wiki/Mycobacterium					分枝杆菌属	http://zh.wikipedia.org/wiki/%E5%88%86%E6%9E%9D%E6%9D%86%E8%8F%8C%E5%B1%9E	-0.114701					0.114701	0	-0.114701		0.114701	0	0.114701		0.0131563	0	0.0131563
Mycobacterium africanum	http://en.wikipedia.org/wiki/Mycobacterium_africanum												0	0	0		0	0	0		0	0	0
Mycobacterium avium complex	http://en.wikipedia.org/wiki/Mycobacterium_avium_complex												0	0	0		0	0	0		0	0	0
Mycobacterium bovis	http://en.wikipedia.org/wiki/Mycobacterium_bovis												0	0	0		0	0	0		0	0	0
Mycobacterium canettii	http://en.wikipedia.org/wiki/Mycobacterium_canetti												0	0	0		0	0	0		0	0	0
Mycobacterium kansasii	http://en.wikipedia.org/wiki/Mycobacterium_kansasii												0	0	0		0	0	0		0	0	0
Mycobacterium leprae	http://en.wikipedia.org/wiki/Mycobacterium_leprae		Leprabasill	http://no.wikipedia.org/wiki/Leprabasill	-0.136548	麻风杆菌	http://zh.wikipedia.org/wiki/%E9%BA%BB%E9%A3%8E%E6%9D%86%E8%8F%8C	0.255828					-0.392376	-0.136548	0.255828		0.392376	0.136548	0.255828		0.153959	0.0186452	0.0654482
Mycobacterium microti	http://en.wikipedia.org/wiki/Mycobacterium_microti												0	0	0		0	0	0		0	0	0
Mycobacterium tuberculosis	http://en.wikipedia.org/wiki/Mycobacterium_tuberculosis		Mycobacterium tuberculosis	http://no.wikipedia.org/wiki/Mycobacterium_tuberculosis	0.0189073		http://zh.wikipedia.org/wiki/%E7%B5%90%E6%A0%B8%E6%A1%BF%E8%8F%8C	0.405457	Mycobacterium tuberculosis	http://th.wikipedia.org/wiki/Mycobacterium_tuberculosis	-0.452391		-0.38655	0.471298	0.857848		0.38655	0.471298	0.857848		0.149421	0.222122	0.735903
Nail clubbing	http://en.wikipedia.org/wiki/Nail_clubbing		Trommestikkfingre	http://no.wikipedia.org/wiki/Trommestikkfingre	-0.0772387								-0.0772387	-0.0772387	0		0.0772387	0.0772387	0		0.00596582	0.00596582	0
Night sweats	http://en.wikipedia.org/wiki/Night_sweats												0	0	0		0	0	0		0	0	0
Pyrazinamide	http://en.wikipedia.org/wiki/Pyrazinamide					吡嗪酰胺	http://zh.wikipedia.org/wiki/%E5%90%A1%E5%97%AA%E9%85%B0%E8%83%BA	-0.0033713					0.0033713	0	-0.0033713		0.0033713	0	0.0033713		1.13657e-05	0	1.13657e-05
Rasmussen's aneurysm	http://en.wikipedia.org/wiki/Rasmussen%27s_aneurysm												0	0	0		0	0	0		0	0	0
Rifampicin	http://en.wikipedia.org/wiki/Rifampicin					利福平	http://zh.wikipedia.org/wiki/%E5%88%A9%E7%A6%8F%E5%B9%B3	-0.112452					0.112452	0	-0.112452		0.112452	0	0.112452		0.0126454	0	0.0126454
Risk factors for tuberculosis	http://en.wikipedia.org/wiki/Risk_factors_for_tuberculosis												0	0	0		0	0	0		0	0	0
Sputum	http://en.wikipedia.org/wiki/Sputum												0	0	0		0	0	0		0	0	0
Sputum culture	http://en.wikipedia.org/wiki/Sputum_culture												0	0	0		0	0	0		0	0	0
Totally drug-resistant tuberculosis	http://en.wikipedia.org/wiki/Totally_drug-resistant_tuberculosis												0	0	0		0	0	0		0	0	0
Tuberculin	http://en.wikipedia.org/wiki/Tuberculin												0	0	0		0	0	0		0	0	0
Tuberculosis	http://en.wikipedia.org/wiki/Tuberculosis		Tuberkulose	http://no.wikipedia.org/wiki/Tuberkulose	0.356919	結核	http://zh.wikipedia.org/wiki/%E7%B5%90%E6%A0%B8	0.154417	วัณโรค	http://th.wikipedia.org/wiki/%E0%B8%A7%E0%B8%B1%E0%B8%93%E0%B9%82%E0%B8%A3%E0%B8%84	0.398655		0.202502	-0.0417358	-0.244237		0.202502	0.0417358	0.244237		0.0410069	0.00174188	0.0596519
Tuberculosis classification	http://en.wikipedia.org/wiki/Tuberculosis_classification												0	0	0		0	0	0		0	0	0
Tuberculosis diagnosis	http://en.wikipedia.org/wiki/Tuberculosis_diagnosis												0	0	0		0	0	0		0	0	0
Tuberculosis management	http://en.wikipedia.org/wiki/Tuberculosis_management												0	0	0		0	0	0		0	0	0
Tuberculosis radiology	http://en.wikipedia.org/wiki/Tuberculosis_radiology												0	0	0		0	0	0		0	0	0
Weight loss	http://en.wikipedia.org/wiki/Weight_loss					减肥	http://zh.wikipedia.org/wiki/%E5%87%8F%E8%82%A5	0.0610154	น้ำหนักลด	http://th.wikipedia.org/wiki/%E0%B8%99%E0%B9%89%E0%B8%B3%E0%B8%AB%E0%B8%99%E0%B8%B1%E0%B8%81%E0%B8%A5%E0%B8%94	-0.51617		-0.0610154	0.51617	0.577186		0.0610154	0.51617	0.577186		0.00372288	0.266432	0.333143
Ziehl–Neelsen stain	http://en.wikipedia.org/wiki/Ziehl%E2%80%93Neelsen_stain												0	0	0		0	0	0		0	0	0
