# Supplementary material for: Global Disease Monitoring and Forecasting with Wikipedia
Source: PLoS Comput Biol. 2014 Nov 13;10(11):e1003892. doi: 10.1371/journal.pcbi.1003892 (PMC4231164; doi:10.1371/journal.pcbi.1003892)
Supplement: Dataset S1 — Input data, raw results, and additional figures. This archive file contains: (a) inter-language article mappings, (b) figures for the 4 successful contexts not included above, (c) official epidemiological data used as input, (d) complete correlation scores r, (e) wiki input data, and (f) a text file explaining the archive content and file formats. (ZIP) [file pcbi.1003892.s001.zip › S1_supplemental-data/articles/Selections_ebola.csv]

en	en_url	en_r
Anticoagulant	http://en.wikipedia.org/wiki/Anticoagulants	-0.0149919595495
Arthralgia	http://en.wikipedia.org/wiki/Arthralgia	0.0477088354099
Bundibugyo ebolavirus	http://en.wikipedia.org/wiki/Bundibugyo_ebolavirus	0.0652784395803
Bundibugyo virus	http://en.wikipedia.org/wiki/Bundibugyo_virus	0.100520530311
Coma	http://en.wikipedia.org/wiki/Coma	0.0611595260094
Disseminated intravascular coagulation	http://en.wikipedia.org/wiki/Disseminated_intravascular_coagulation	-0.00700652381801
Dyspnea	http://en.wikipedia.org/wiki/Dyspnea	0.0209479611814
Ebolavirus	http://en.wikipedia.org/wiki/Ebolavirus	0.0695621687776
Ebola virus	http://en.wikipedia.org/wiki/Ebola_virus	0.0888032446985
Ebola virus disease	http://en.wikipedia.org/wiki/Ebola	-0.00500912656783
Ecchymosis	http://en.wikipedia.org/wiki/Ecchymosis	0.0341242949342
Fatigue (medical)	http://en.wikipedia.org/wiki/Fatigue_(medical)	0.0755183786037
Hematoma	http://en.wikipedia.org/wiki/Hematoma	0.0230458058303
Hypotension	http://en.wikipedia.org/wiki/Hypotension	0.0118500730289
Malaise	http://en.wikipedia.org/wiki/Malaise	0.0243257370267
Marburgvirus	http://en.wikipedia.org/wiki/Marburgvirus	0.0588229836895
Marburg virus disease	http://en.wikipedia.org/wiki/Marburg_virus_disease	0.0781726425826
Multiple organ dysfunction syndrome	http://en.wikipedia.org/wiki/Multiple_organ_dysfunction_syndrome	0.0270593068178
Myalgia	http://en.wikipedia.org/wiki/Myalgia	0.0565259136929
Petechia	http://en.wikipedia.org/wiki/Petechia	0.045487977528
Pharyngitis	http://en.wikipedia.org/wiki/Pharyngitis	0.00943532437866
Purpura	http://en.wikipedia.org/wiki/Purpura	0.0542259219351
Reston virus	http://en.wikipedia.org/wiki/Reston_virus	0.0753551952965
Sequela	http://en.wikipedia.org/wiki/Sequela	-0.0457942315457
Sudan ebolavirus	http://en.wikipedia.org/wiki/Sudan_ebolavirus	0.095766810516
Sudan virus	http://en.wikipedia.org/wiki/Sudan_virus	0.0563005865406
Tai Forest ebolavirus	http://en.wikipedia.org/wiki/Ta%C3%AF_Forest_ebolavirus	0.0804896342212
Taï Forest virus	http://en.wikipedia.org/wiki/Ta%C3%AF_Forest_virus	0.0779530434637
Viral hemorrhagic fever	http://en.wikipedia.org/wiki/Viral_hemorrhagic_fever	0.0476842285859
Zaire ebolavirus	http://en.wikipedia.org/wiki/Zaire_ebolavirus	0.0276166394545
