# Supplementary material for: Global Disease Monitoring and Forecasting with Wikipedia
Source: PLoS Comput Biol. 2014 Nov 13;10(11):e1003892. doi: 10.1371/journal.pcbi.1003892 (PMC4231164; doi:10.1371/journal.pcbi.1003892)
Supplement: Dataset S1 — Input data, raw results, and additional figures. This archive file contains: (a) inter-language article mappings, (b) figures for the 4 successful contexts not included above, (c) official epidemiological data used as input, (d) complete correlation scores r, (e) wiki input data, and (f) a text file explaining the archive content and file formats. (ZIP) [file pcbi.1003892.s001.zip › S1_supplemental-data/articles/Selections_cholera.csv]

en	en_url	en_r	fr	fr_url	fr_r
Chloramphenicol	http://en.wikipedia.org/wiki/Chloramphenicol		Chloramphénicol	http://fr.wikipedia.org/wiki/Chloramph%C3%A9nicol	0.180441764804
Cholera	http://en.wikipedia.org/wiki/Cholera		Choléra	http://fr.wikipedia.org/wiki/Chol%C3%A9ra	0.425347499549
Cholera outbreaks and pandemics	http://en.wikipedia.org/wiki/Cholera_outbreaks_and_pandemics		Épidémie de choléra	http://fr.wikipedia.org/wiki/%C3%89pid%C3%A9mie_de_chol%C3%A9ra	0.252372331741
Cholera toxin	http://en.wikipedia.org/wiki/Cholera_toxin		Toxine cholérique	http://fr.wikipedia.org/wiki/Toxine_chol%C3%A9rique	0.274202335226
Cholera vaccine	http://en.wikipedia.org/wiki/Cholera_vaccine
Dehydration	http://en.wikipedia.org/wiki/Dehydration		Déshydratation	http://fr.wikipedia.org/wiki/D%C3%A9shydratation	0.128671581802
Diarrhea	http://en.wikipedia.org/wiki/Diarrhea		Diarrhée	http://fr.wikipedia.org/wiki/Diarrh%C3%A9e	-0.230900621165
Doxycycline	http://en.wikipedia.org/wiki/Doxycycline		Doxycycline	http://fr.wikipedia.org/wiki/Doxycycline	-0.260237469999
Erythromycin	http://en.wikipedia.org/wiki/Erythromycin
Fifth cholera pandemic (1881–96)	http://en.wikipedia.org/wiki/Fifth_cholera_pandemic_%281881%E2%80%9396%29
First cholera pandemic (1817–24)	http://en.wikipedia.org/wiki/First_cholera_pandemic_%281817%E2%80%9324%29
Fourth cholera pandemic (1863–75)	http://en.wikipedia.org/wiki/Fourth_cholera_pandemic_%281863%E2%80%9375%29
Furazolidone	http://en.wikipedia.org/wiki/Furazolidone
Norfloxacin	http://en.wikipedia.org/wiki/Norfloxacin
Oral rehydration therapy	http://en.wikipedia.org/wiki/Oral_rehydration_therapy		Soluté de réhydratation oral	http://fr.wikipedia.org/wiki/Solut%C3%A9_de_r%C3%A9hydratation_oral	0.037126818882
Quinolone	http://en.wikipedia.org/wiki/Fluoroquinolone		Quinolone	http://fr.wikipedia.org/wiki/Quinolone	-0.0952262115003
Second cholera pandemic (1829–51)	http://en.wikipedia.org/wiki/Second_cholera_pandemic_%281829%E2%80%9351%29		Deuxième pandémie de choléra	http://fr.wikipedia.org/wiki/Deuxi%C3%A8me_pand%C3%A9mie_de_chol%C3%A9ra	-0.510806936021
Seventh cholera pandemic (1961–75)	http://en.wikipedia.org/wiki/Seventh_cholera_pandemic_%281961%E2%80%9375%29
Sixth cholera pandemic (1899–1923)	http://en.wikipedia.org/wiki/Sixth_cholera_pandemic_%281899%E2%80%931923%29
Tetracycline	http://en.wikipedia.org/wiki/Tetracycline		Tétracycline	http://fr.wikipedia.org/wiki/T%C3%A9tracycline	0.221501102609
Third cholera pandemic (1852–60)	http://en.wikipedia.org/wiki/Third_cholera_pandemic_%281852%E2%80%9360%29		Troisième pandémie de choléra (1852-1860)	http://fr.wikipedia.org/wiki/Troisi%C3%A8me_pand%C3%A9mie_de_chol%C3%A9ra_(1852-1860)	-0.146500994205
Trimethoprim/sulfamethoxazole	http://en.wikipedia.org/wiki/Trimethoprim/sulfamethoxazole		Co-trimoxazole	http://fr.wikipedia.org/wiki/Co-trimoxazole	-0.273069263771
Vibrio cholerae	http://en.wikipedia.org/wiki/Vibrio_cholerae		Vibrio cholerae	http://fr.wikipedia.org/wiki/Vibrio_cholerae	0.425473797049
Vomiting	http://en.wikipedia.org/wiki/Vomiting		Vomissement	http://fr.wikipedia.org/wiki/Vomissement	0.316091218908
Water chlorination	http://en.wikipedia.org/wiki/Water_chlorination		Chloration (désinfection)	http://fr.wikipedia.org/wiki/Chloration_(d%C3%A9sinfection)	-0.132316410861
Water filter	http://en.wikipedia.org/wiki/Water_filtration		Filtre à eau	http://fr.wikipedia.org/wiki/Filtre_%C3%A0_eau	-0.225506017845
Water treatment	http://en.wikipedia.org/wiki/Water_treatment		Traitement primaire de l'eau	http://fr.wikipedia.org/wiki/Traitement_primaire_de_l%27eau	-0.0440184424823
