# Supplementary material for: Global Disease Monitoring and Forecasting with Wikipedia
Source: PLoS Comput Biol. 2014 Nov 13;10(11):e1003892. doi: 10.1371/journal.pcbi.1003892 (PMC4231164; doi:10.1371/journal.pcbi.1003892)
Supplement: Dataset S1 — Input data, raw results, and additional figures. This archive file contains: (a) inter-language article mappings, (b) figures for the 4 successful contexts not included above, (c) official epidemiological data used as input, (d) complete correlation scores r, (e) wiki input data, and (f) a text file explaining the archive content and file formats. (ZIP) [file pcbi.1003892.s001.zip › S1_supplemental-data/articles/Selections_flu.csv]

en	en_url	en_r	ja	ja_url	ja_r	pl	pl_url	pl_r	th	th_url	th_r		en-ja	en-pl	en-th	ja-pl	ja-th	pl-th		abs							^2
Amantadine	http://en.wikipedia.org/wiki/Amantadine	0.321671253844	アマンタジン	http://ja.wikipedia.org/wiki/%E3%82%A2%E3%83%9E%E3%83%B3%E3%82%BF%E3%82%B8%E3%83%B3	0.619416706949	Amantadyna	http://pl.wikipedia.org/wiki/Amantadyna	0.177899902156	อะแมนตาดีน	http://th.wikipedia.org/wiki/%E0%B8%AD%E0%B8%B0%E0%B9%81%E0%B8%A1%E0%B8%99%E0%B8%95%E0%B8%B2%E0%B8%94%E0%B8%B5%E0%B8%99	0.185204887568		-0.297745453105	0.143771351688	0.136466366276	0.441516804793	0.434211819381	-0.007304985412		0.297745453105	0.143771351688	0.136466366276	0.441516804793	0.434211819381	0.007304985412		0.0886523548447	0.02067020156619	0.01862306912458	0.19493708891462	0.18853990409016	5.33628118695329E-05					2	2
Antiviral drug	http://en.wikipedia.org/wiki/Antiviral_drugs	0.0385966715219	抗ウイルス薬	http://ja.wikipedia.org/wiki/%E6%8A%97%E3%82%A6%E3%82%A4%E3%83%AB%E3%82%B9%E8%96%AC	0.300407972463	Leki przeciwwirusowe	http://pl.wikipedia.org/wiki/Leki_przeciwwirusowe	0.782659204765	ยาต้านไวรัส	http://th.wikipedia.org/wiki/%E0%B8%A2%E0%B8%B2%E0%B8%95%E0%B9%89%E0%B8%B2%E0%B8%99%E0%B9%84%E0%B8%A7%E0%B8%A3%E0%B8%B1%E0%B8%AA	0.0629801134795		-0.2618113009411	-0.7440625332431	-0.0243834419576	-0.482251232302	0.2374278589835	0.7196790912855		0.2618113009411	0.7440625332431	0.0243834419576	0.482251232302	0.2374278589835	0.7196790912855		0.06854515730047	0.55362905337614	0.0005945522417	0.2325662510568	0.05637198822149	0.51793799443352		number of non-zero cells:	269		1	1
Avian influenza	http://en.wikipedia.org/wiki/Avian_influenza	0.120339616955	トリインフルエンザ	http://ja.wikipedia.org/wiki/%E3%83%88%E3%83%AA%E3%82%A4%E3%83%B3%E3%83%95%E3%83%AB%E3%82%A8%E3%83%B3%E3%82%B6	0.440541263113	Ptasia grypa	http://pl.wikipedia.org/wiki/Ptasia_grypa	0.547558556767	ไข้หวัดนก	http://th.wikipedia.org/wiki/%E0%B9%84%E0%B8%82%E0%B9%89%E0%B8%AB%E0%B8%A7%E0%B8%B1%E0%B8%94%E0%B8%99%E0%B8%81	0.141306973506		-0.320201646158	-0.427218939812	-0.020967356551	-0.107017293654	0.299234289607	0.406251583261		0.320201646158	0.427218939812	0.020967356551	0.107017293654	0.299234289607	0.406251583261		0.10252909420229	0.18251602253409	0.00043963004074	0.01145270114103	0.08954116007661	0.16504034890207					1	1
Canine Influenza	http://en.wikipedia.org/wiki/Canine_influenza	0.48619530207	犬インフルエンザ	http://ja.wikipedia.org/wiki/%E7%8A%AC%E3%82%A4%E3%83%B3%E3%83%95%E3%83%AB%E3%82%A8%E3%83%B3%E3%82%B6	0.823855689244								-0.337660387174	0.48619530207	0.48619530207	0.823855689244	0.823855689244	0		0.337660387174	0.48619530207	0.48619530207	0.823855689244	0.823855689244	0		0.1140145370665	0.23638587175494	0.23638587175494	0.67873819669971	0.67873819669971	0		sum of abs(errors):	81.6715060167169		1
Cat flu	http://en.wikipedia.org/wiki/Cat_flu	0.0495619865782	猫インフルエンザ	http://ja.wikipedia.org/wiki/%E7%8C%AB%E3%82%A4%E3%83%B3%E3%83%95%E3%83%AB%E3%82%A8%E3%83%B3%E3%82%B6	0.856320177471								-0.8067581908928	0.0495619865782	0.0495619865782	0.856320177471	0.856320177471	0		0.8067581908928	0.0495619865782	0.0495619865782	0.856320177471	0.856320177471	0		0.65085877857262	0.00245639051358	0.00245639051358	0.73328424634396	0.73328424634396	0		MAE:	0.30361154653055		1
Chills	http://en.wikipedia.org/wiki/Chills	0.57248701081	悪寒	http://ja.wikipedia.org/wiki/%E6%82%AA%E5%AF%92	0.591395867526								-0.018908856716	0.57248701081	0.57248701081	0.591395867526	0.591395867526	0		0.018908856716	0.57248701081	0.57248701081	0.591395867526	0.591395867526	0		0.00035754486231	0.32774137754617	0.32774137754617	0.34974907212683	0.34974907212683	0
Common cold	http://en.wikipedia.org/wiki/Common_cold	0.627161633351	風邪	http://ja.wikipedia.org/wiki/%E9%A2%A8%E9%82%AA	0.420379597401	Przeziębienie	http://pl.wikipedia.org/wiki/Przezi%C4%99bienie	0.532625485443	โรคหวัด	http://th.wikipedia.org/wiki/%E0%B9%82%E0%B8%A3%E0%B8%84%E0%B8%AB%E0%B8%A7%E0%B8%B1%E0%B8%94	0.319606011652		0.20678203595	0.094536147908	0.307555621699	-0.112245888042	0.100773585749	0.213019473791		0.20678203595	0.094536147908	0.307555621699	0.112245888042	0.100773585749	0.213019473791		0.04275881039163	0.00893708326128	0.09459046043866	0.01259913938234	0.01015531558471	0.04537729621419		sum of squares:	40.9884711810901
Cough	http://en.wikipedia.org/wiki/Cough	0.204874374443	咳嗽	http://ja.wikipedia.org/wiki/%E5%92%B3%E5%97%BD	0.159233135079	Kaszel	http://pl.wikipedia.org/wiki/Kaszel	0.389245381195	ไอ (อาการ)	http://th.wikipedia.org/wiki/%E0%B9%84%E0%B8%AD_(%E0%B8%AD%E0%B8%B2%E0%B8%81%E0%B8%B2%E0%B8%A3)	-0.0663531428392		0.045641239364	-0.184371006752	0.2712275172822	-0.230012246116	0.2255862779182	0.4555985240342		0.045641239364	0.184371006752	0.2712275172822	0.230012246116	0.2255862779182	0.4555985240342		0.00208312273068	0.03399266813075	0.07356436613107	0.05290563336333	0.05088916878499	0.20757001510214		MSE:	0.15237349881446
Equine influenza	http://en.wikipedia.org/wiki/Equine_influenza	0.050360136992	馬インフルエンザ	http://ja.wikipedia.org/wiki/%E9%A6%AC%E3%82%A4%E3%83%B3%E3%83%95%E3%83%AB%E3%82%A8%E3%83%B3%E3%82%B6	0.698381047744								-0.648020910752	0.050360136992	0.050360136992	0.698381047744	0.698381047744	0		0.648020910752	0.050360136992	0.050360136992	0.698381047744	0.698381047744	0		0.41993110077185	0.00253614339785	0.00253614339785	0.48773608784801	0.48773608784801	0		RMSE:	0.39035048202156
Fatigue (medical)	http://en.wikipedia.org/wiki/Fatigue_(medical)	-0.081014220203	疲労	http://ja.wikipedia.org/wiki/%E7%96%B2%E5%8A%B4	-0.303012769972	Zmęczenie	http://pl.wikipedia.org/wiki/Zm%C4%99czenie	0.205984606924	ความล้า	http://th.wikipedia.org/wiki/%E0%B8%84%E0%B8%A7%E0%B8%B2%E0%B8%A1%E0%B8%A5%E0%B9%89%E0%B8%B2	-0.249147543677		0.221998549769	-0.286998827127	0.168133323474	-0.508997376896	-0.053865226295	0.455132150601		0.221998549769	0.286998827127	0.168133323474	0.508997376896	0.053865226295	0.455132150601		0.04928335609954	0.08236832677227	0.02826881446241	0.25907832968701	0.00290146260381	0.20714527451069
Fever	http://en.wikipedia.org/wiki/Fever	0.569627928369	発熱	http://ja.wikipedia.org/wiki/%E7%99%BA%E7%86%B1	0.228095068157	Gorączka	http://pl.wikipedia.org/wiki/Gor%C4%85czka	0.40248268685	ไข้	http://th.wikipedia.org/wiki/%E0%B9%84%E0%B8%82%E0%B9%89	0.212092221554		0.341532860212	0.167145241519	0.357535706815	-0.174387618693	0.016002846603	0.190390465296		0.341532860212	0.167145241519	0.357535706815	0.174387618693	0.016002846603	0.190390465296		0.11664469460459	0.02793753176244	0.1278317816477	0.03041104155342	0.0002560910994	0.03624852927563		r(en,ja)	0.6184673195826
Flu season	http://en.wikipedia.org/wiki/Flu_season	0.599263695016							ระดับการระบาดของเชื้อโรค	http://th.wikipedia.org/wiki/%E0%B8%A3%E0%B8%B0%E0%B8%94%E0%B8%B1%E0%B8%9A%E0%B8%81%E0%B8%B2%E0%B8%A3%E0%B8%A3%E0%B8%B0%E0%B8%9A%E0%B8%B2%E0%B8%94%E0%B8%82%E0%B8%AD%E0%B8%87%E0%B9%80%E0%B8%8A%E0%B8%B7%E0%B9%89%E0%B8%AD%E0%B9%82%E0%B8%A3%E0%B8%84	0.115781818128		0.599263695016	0.599263695016	0.483481876888	0	-0.115781818128	-0.115781818128		0.599263695016	0.599263695016	0.483481876888	0	0.115781818128	0.115781818128		0.35911697616423	0.35911697616423	0.23375472527914	0	0.01340542940903	0.01340542940903		r(en,pl)	0.44459505003908
Gastroenteritis	http://en.wikipedia.org/wiki/Gastroenteritis	0.346134209542	胃腸炎	http://ja.wikipedia.org/wiki/%E8%83%83%E8%85%B8%E7%82%8E	0.118642520755	Wirusowe zakażenia przewodu pokarmowego	http://pl.wikipedia.org/wiki/Wirusowe_zaka%C5%BCenia_przewodu_pokarmowego	0.614123087325	กระเพาะอาหารกับลำไส้อักเสบ	http://th.wikipedia.org/wiki/%E0%B8%81%E0%B8%A3%E0%B8%B0%E0%B9%80%E0%B8%9E%E0%B8%B2%E0%B8%B0%E0%B8%AD%E0%B8%B2%E0%B8%AB%E0%B8%B2%E0%B8%A3%E0%B8%81%E0%B8%B1%E0%B8%9A%E0%B8%A5%E0%B8%B3%E0%B9%84%E0%B8%AA%E0%B9%89%E0%B8%AD%E0%B8%B1%E0%B8%81%E0%B9%80%E0%B8%AA%E0%B8%9A	-0.248006470788		0.227491688787	-0.267988877783	0.59414068033	-0.49548056657	0.366648991543	0.862129558113		0.227491688787	0.267988877783	0.59414068033	0.49548056657	0.366648991543	0.862129558113		0.05175246846716	0.07181803861539	0.353003148023	0.24550099184853	0.1344314829995	0.74326737497212		r(en,th)	0.76164247092339
Headache	http://en.wikipedia.org/wiki/Headache	0.285469250263	頭痛	http://ja.wikipedia.org/wiki/%E9%A0%AD%E7%97%9B	-0.1073953707	Ból głowy	http://pl.wikipedia.org/wiki/B%C3%B3l_g%C5%82owy	0.418415601164	ปวดศีรษะ	http://th.wikipedia.org/wiki/%E0%B8%9B%E0%B8%A7%E0%B8%94%E0%B8%A8%E0%B8%B5%E0%B8%A3%E0%B8%A9%E0%B8%B0	0.150174938769		0.392864620963	-0.132946350901	0.135294311494	-0.525810971864	-0.257570309469	0.268240662395		0.392864620963	0.132946350901	0.135294311494	0.525810971864	0.257570309469	0.268240662395		0.1543426104044	0.01767473221789	0.01830455072264	0.27647717813256	0.06634246431996	0.07195305296211		r(ja,pl)	0.4502844230316
Hemagglutinin (influenza)	http://en.wikipedia.org/wiki/Hemagglutinin_(influenza)	0.0856142463971											0.0856142463971	0.0856142463971	0.0856142463971	0	0	0		0.0856142463971	0.0856142463971	0.0856142463971	0	0	0		0.00732979918614	0.00732979918614	0.00732979918614	0	0	0		r(ja,th)	0.81366582873431
Human flu	http://en.wikipedia.org/wiki/Human_flu	0.838206379554											0.838206379554	0.838206379554	0.838206379554	0	0	0		0.838206379554	0.838206379554	0.838206379554	0	0	0		0.70258993472502	0.70258993472502	0.70258993472502	0	0	0		r(pl,th)	0.48463598288346
Influenza	http://en.wikipedia.org/wiki/Influenza	0.787612789784	インフルエンザ	http://ja.wikipedia.org/wiki/%E3%82%A4%E3%83%B3%E3%83%95%E3%83%AB%E3%82%A8%E3%83%B3%E3%82%B6	0.846589744282	Grypa	http://pl.wikipedia.org/wiki/Grypa	0.800425017125	ไข้หวัดใหญ่	http://th.wikipedia.org/wiki/%E0%B9%84%E0%B8%82%E0%B9%89%E0%B8%AB%E0%B8%A7%E0%B8%B1%E0%B8%94%E0%B9%83%E0%B8%AB%E0%B8%8D%E0%B9%88	0.767887264712		-0.058976954498	-0.012812227341	0.019725525072	0.046164727157	0.07870247957	0.032537752413		0.058976954498	0.012812227341	0.019725525072	0.046164727157	0.07870247957	0.032537752413		0.00347828116186	0.00016415316944	0.00038909633937	0.00213118203348	0.00619408029047	0.00105870533209		r	0.59554851253241
Influenza A virus	http://en.wikipedia.org/wiki/Influenza_A_virus	0.913723909516	A型インフルエンザウイルス	http://ja.wikipedia.org/wiki/A%E5%9E%8B%E3%82%A4%E3%83%B3%E3%83%95%E3%83%AB%E3%82%A8%E3%83%B3%E3%82%B6%E3%82%A6%E3%82%A4%E3%83%AB%E3%82%B9	0.800693379425								0.113030530091	0.913723909516	0.913723909516	0.800693379425	0.800693379425	0		0.113030530091	0.913723909516	0.913723909516	0.800693379425	0.800693379425	0		0.01277590073265	0.8348913828212	0.8348913828212	0.64110988785503	0.64110988785503	0
Influenza A virus subtype H10N7	http://en.wikipedia.org/wiki/Influenza_A_virus_subtype_H10N7	0.104608861945											0.104608861945	0.104608861945	0.104608861945	0	0	0		0.104608861945	0.104608861945	0.104608861945	0	0	0		0.01094301399743	0.01094301399743	0.01094301399743	0	0	0
Influenza A virus subtype H1N1	http://en.wikipedia.org/wiki/Influenza_A_virus_subtype_H1N1	0.734597595557	H1N1亜型	http://ja.wikipedia.org/wiki/H1N1%E4%BA%9C%E5%9E%8B	0.599082451707	H1N1	http://pl.wikipedia.org/wiki/H1N1	0.559571911561					0.13551514385	0.175025683996	0.734597595557	0.039510540146	0.599082451707	0.559571911561		0.13551514385	0.175025683996	0.734597595557	0.039510540146	0.599082451707	0.559571911561		0.01836435421269	0.03063399005827	0.53963362739813	0.00156108278263	0.35889978394327	0.31312072420803
Influenza A virus subtype H1N2	http://en.wikipedia.org/wiki/Influenza_A_virus_subtype_H1N2	0.400201359729	H1N2亜型	http://ja.wikipedia.org/wiki/H1N2%E4%BA%9C%E5%9E%8B	0.047611387996								0.352589971733	0.400201359729	0.400201359729	0.047611387996	0.047611387996	0		0.352589971733	0.400201359729	0.400201359729	0.047611387996	0.047611387996	0		0.12431968816668	0.16016112832894	0.16016112832894	0.00226684426691	0.00226684426691	0
Influenza A virus subtype H2N2	http://en.wikipedia.org/wiki/Influenza_A_virus_subtype_H2N2	0.518335178249	H2N2亜型	http://ja.wikipedia.org/wiki/H2N2%E4%BA%9C%E5%9E%8B	0.328539784952	H2N2	http://pl.wikipedia.org/wiki/H2N2	0.120472249709					0.189795393297	0.39786292854	0.518335178249	0.208067535243	0.328539784952	0.120472249709		0.189795393297	0.39786292854	0.518335178249	0.208067535243	0.328539784952	0.120472249709		0.03602229131676	0.15829490990643	0.26867135701042	0.0432920992221	0.10793839029631	0.01451356294995
Influenza A virus subtype H3N2	http://en.wikipedia.org/wiki/Influenza_A_virus_subtype_H3N2	0.473972265361	H3N2亜型	http://ja.wikipedia.org/wiki/H3N2%E4%BA%9C%E5%9E%8B	0.287932054764								0.186040210597	0.473972265361	0.473972265361	0.287932054764	0.287932054764	0		0.186040210597	0.473972265361	0.473972265361	0.287932054764	0.287932054764	0		0.03461095995898	0.22464970833144	0.22464970833144	0.08290486816062	0.08290486816062	0
Influenza A virus subtype H3N8	http://en.wikipedia.org/wiki/Influenza_A_virus_subtype_H3N8	-0.0444834485899							ไวรัสไข้หวัดใหญ่ A H3N8	http://th.wikipedia.org/wiki/%E0%B9%84%E0%B8%A7%E0%B8%A3%E0%B8%B1%E0%B8%AA%E0%B9%84%E0%B8%82%E0%B9%89%E0%B8%AB%E0%B8%A7%E0%B8%B1%E0%B8%94%E0%B9%83%E0%B8%AB%E0%B8%8D%E0%B9%88_A_H3N8	-0.242640849034		-0.0444834485899	-0.0444834485899	0.1981574004441	0	0.242640849034	0.242640849034		0.0444834485899	0.0444834485899	0.1981574004441	0	0.242640849034	0.242640849034		0.00197877719845	0.00197877719845	0.03926635535076	0	0.05887458161994	0.05887458161994
Influenza A virus subtype H5N1	http://en.wikipedia.org/wiki/Influenza_A_virus_subtype_H5N1	0.190634816421	H5N1亜型	http://ja.wikipedia.org/wiki/H5N1%E4%BA%9C%E5%9E%8B	0.340699257062	H5N1	http://pl.wikipedia.org/wiki/H5N1	0.13230143904					-0.150064440641	0.058333377381	0.190634816421	0.208397818022	0.340699257062	0.13230143904		0.150064440641	0.058333377381	0.190634816421	0.208397818022	0.340699257062	0.13230143904		0.0225193363449	0.00340278291667	0.03634163323187	0.04342965055633	0.1160759837626	0.01750367077205
Influenza A virus subtype H7N2	http://en.wikipedia.org/wiki/Influenza_A_virus_subtype_H7N2	-4.80105737477E-05											-4.80105737477E-05	-4.80105737477E-05	-4.80105737477E-05	0	0	0		4.80105737477E-05	4.80105737477E-05	4.80105737477E-05	0	0	0		2.30501519158334E-09	2.30501519158334E-09	2.30501519158334E-09	0	0	0
Influenza A virus subtype H7N3	http://en.wikipedia.org/wiki/Influenza_A_virus_subtype_H7N3	-0.073513598151											-0.073513598151	-0.073513598151	-0.073513598151	0	0	0		0.073513598151	0.073513598151	0.073513598151	0	0	0		0.00540424911311	0.00540424911311	0.00540424911311	0	0	0
Influenza A virus subtype H7N7	http://en.wikipedia.org/wiki/Influenza_A_virus_subtype_H7N7	-0.0852324150901	H7N7亜型	http://ja.wikipedia.org/wiki/H7N7%E4%BA%9C%E5%9E%8B	-0.0066801169699								-0.0785522981202	-0.0852324150901	-0.0852324150901	-0.0066801169699	-0.0066801169699	0		0.0785522981202	0.0852324150901	0.0852324150901	0.0066801169699	0.0066801169699	0		0.00617046353996	0.00726456458209	0.00726456458209	4.4623962731546E-05	4.4623962731546E-05	0
Influenza A virus subtype H7N9	http://en.wikipedia.org/wiki/Influenza_A_virus_subtype_H7N9	-0.10600017588	H7N9亜型	http://ja.wikipedia.org/wiki/H7N9%E4%BA%9C%E5%9E%8B	-0.0427256297678				ไวรัสไข้หวัดใหญ่ A H7N9	http://th.wikipedia.org/wiki/%E0%B9%84%E0%B8%A7%E0%B8%A3%E0%B8%B1%E0%B8%AA%E0%B9%84%E0%B8%82%E0%B9%89%E0%B8%AB%E0%B8%A7%E0%B8%B1%E0%B8%94%E0%B9%83%E0%B8%AB%E0%B8%8D%E0%B9%88_A_H7N9	-0.217966627401		-0.0632745461122	-0.10600017588	0.111966451521	-0.0427256297678	0.1752409976332	0.217966627401		0.0632745461122	0.10600017588	0.111966451521	0.0427256297678	0.1752409976332	0.217966627401		0.0040036681857	0.01123603728659	0.0125364862662	0.00182547943906	0.03070940725148	0.04750945066057
Influenza A virus subtype H9N2	http://en.wikipedia.org/wiki/Influenza_A_virus_subtype_H9N2	0.0967292843803				H9N2	http://pl.wikipedia.org/wiki/H9N2	0.048124622298					0.0967292843803	0.0486046620823	0.0967292843803	-0.048124622298	0	0.048124622298		0.0967292843803	0.0486046620823	0.0967292843803	0.048124622298	0	0.048124622298		0.00935655445672	0.00236241317613	0.00935655445672	0.00231597927133	0	0.00231597927133
Influenza-like illness	http://en.wikipedia.org/wiki/Influenza-like_illness	0.642483706054											0.642483706054	0.642483706054	0.642483706054	0	0	0		0.642483706054	0.642483706054	0.642483706054	0	0	0		0.41278531254488	0.41278531254488	0.41278531254488	0	0	0
Influenza pandemic	http://en.wikipedia.org/wiki/Influenza_pandemic	0.442806521893											0.442806521893	0.442806521893	0.442806521893	0	0	0		0.442806521893	0.442806521893	0.442806521893	0	0	0		0.19607761583098	0.19607761583098	0.19607761583098	0	0	0
Influenza prevention	http://en.wikipedia.org/wiki/Influenza_prevention	0.405962971522				Paracetamol	http://pl.wikipedia.org/wiki/Paracetamol	0.556875221895	พาราเซตามอล	http://th.wikipedia.org/wiki/%E0%B8%9E%E0%B8%B2%E0%B8%A3%E0%B8%B2%E0%B9%80%E0%B8%8B%E0%B8%95%E0%B8%B2%E0%B8%A1%E0%B8%AD%E0%B8%A5	0.284368358233		0.405962971522	-0.150912250373	0.121594613289	-0.556875221895	-0.284368358233	0.272506863662		0.405962971522	0.150912250373	0.121594613289	0.556875221895	0.284368358233	0.272506863662		0.16480593424697	0.02277450731264	0.0147852499809	0.31011001276061	0.08086536316413	0.0742599907429
Influenza vaccine	http://en.wikipedia.org/wiki/Influenza_vaccine	0.272487877969				Szczepionka przeciw grypie	http://pl.wikipedia.org/wiki/Szczepionka_przeciw_grypie	0.499654504279	วัคซีนไข้หวัดใหญ่	http://th.wikipedia.org/wiki/%E0%B8%A7%E0%B8%B1%E0%B8%84%E0%B8%8B%E0%B8%B5%E0%B8%99%E0%B9%84%E0%B8%82%E0%B9%89%E0%B8%AB%E0%B8%A7%E0%B8%B1%E0%B8%94%E0%B9%83%E0%B8%AB%E0%B8%8D%E0%B9%88	0.242195347008		0.272487877969	-0.22716662631	0.030292530961	-0.499654504279	-0.242195347008	0.257459157271		0.272487877969	0.22716662631	0.030292530961	0.499654504279	0.242195347008	0.257459157271		0.07424964364005	0.05160467610907	0.00091763743202	0.24965462364629	0.05865858611233	0.06628521766269
Influenzavirus A	http://en.wikipedia.org/wiki/Influenzavirus_A	0.774703852929	A型インフルエンザウイルス	http://ja.wikipedia.org/wiki/A%E5%9E%8B%E3%82%A4%E3%83%B3%E3%83%95%E3%83%AB%E3%82%A8%E3%83%B3%E3%82%B6%E3%82%A6%E3%82%A4%E3%83%AB%E3%82%B9	0.800693379425								-0.025989526496	0.774703852929	0.774703852929	0.800693379425	0.800693379425	0		0.025989526496	0.774703852929	0.774703852929	0.800693379425	0.800693379425	0		0.00067545548749	0.60016605974304	0.60016605974304	0.64110988785503	0.64110988785503	0
Influenzavirus C	http://en.wikipedia.org/wiki/Influenzavirus_C	0.806876940452	C型インフルエンザウイルス	http://ja.wikipedia.org/wiki/C%E5%9E%8B%E3%82%A4%E3%83%B3%E3%83%95%E3%83%AB%E3%82%A8%E3%83%B3%E3%82%B6%E3%82%A6%E3%82%A4%E3%83%AB%E3%82%B9	0.819529711912								-0.01265277146	0.806876940452	0.806876940452	0.819529711912	0.819529711912	0		0.01265277146	0.806876940452	0.806876940452	0.819529711912	0.819529711912	0		0.00016009262562	0.65105039703318	0.65105039703318	0.67162894870657	0.67162894870657	0
Malaise	http://en.wikipedia.org/wiki/Malaise	-0.055426795126							ความละเหี่ย	http://th.wikipedia.org/wiki/%E0%B8%84%E0%B8%A7%E0%B8%B2%E0%B8%A1%E0%B8%A5%E0%B8%B0%E0%B9%80%E0%B8%AB%E0%B8%B5%E0%B9%88%E0%B8%A2	0.032715070953		-0.055426795126	-0.055426795126	-0.088141866079	0	-0.032715070953	-0.032715070953		0.055426795126	0.055426795126	0.088141866079	0	0.032715070953	0.032715070953		0.00307212961794	0.00307212961794	0.00776898855589	0	0.00107027586746	0.00107027586746
Myalgia	http://en.wikipedia.org/wiki/Myalgia	-0.0759033225203	筋肉痛	http://ja.wikipedia.org/wiki/%E7%AD%8B%E8%82%89%E7%97%9B	-0.0337615974412	Mialgia	http://pl.wikipedia.org/wiki/Mialgia	0.28399501811					-0.0421417250791	-0.3598983406303	-0.0759033225203	-0.3177566155512	-0.0337615974412	0.28399501811		0.0421417250791	0.3598983406303	0.0759033225203	0.3177566155512	0.0337615974412	0.28399501811		0.00177592499264	0.12952681558844	0.00576131436962	0.10096926672655	0.00113984546178	0.0806531703113
Nasal congestion	http://en.wikipedia.org/wiki/Nasal_congestion	0.369362171456	鼻詰まり	http://ja.wikipedia.org/wiki/%E9%BC%BB%E8%A9%B0%E3%81%BE%E3%82%8A	0.194127367259				คัดจมูก	http://th.wikipedia.org/wiki/%E0%B8%84%E0%B8%B1%E0%B8%94%E0%B8%88%E0%B8%A1%E0%B8%B9%E0%B8%81	-0.08313052412		0.175234804197	0.369362171456	0.452492695576	0.194127367259	0.277257891379	0.08313052412		0.175234804197	0.369362171456	0.452492695576	0.194127367259	0.277257891379	0.08313052412		0.03070723660196	0.13642841370269	0.20474963954963	0.03768543471891	0.07687193833193	0.00691068404047
Nausea	http://en.wikipedia.org/wiki/Nausea	0.129583360361	吐き気	http://ja.wikipedia.org/wiki/%E5%90%90%E3%81%8D%E6%B0%97	0.0673213917336	Nudności	http://pl.wikipedia.org/wiki/Nudno%C5%9Bci	0.0239298198172					0.0622619686274	0.1056535405438	0.129583360361	0.0433915719164	0.0673213917336	0.0239298198172		0.0622619686274	0.1056535405438	0.129583360361	0.0433915719164	0.0673213917336	0.0239298198172		0.00387655273736	0.01116267062944	0.01679184728245	0.00188282851338	0.00453216978495	0.00057263627648
Neuraminidase inhibitor	http://en.wikipedia.org/wiki/Neuraminidase_inhibitor	0.471945714054	ノイラミニダーゼ阻害薬	http://ja.wikipedia.org/wiki/%E3%83%8E%E3%82%A4%E3%83%A9%E3%83%9F%E3%83%8B%E3%83%80%E3%83%BC%E3%82%BC%E9%98%BB%E5%AE%B3%E8%96%AC	0.661412305853								-0.189466591799	0.471945714054	0.471945714054	0.661412305853	0.661412305853	0		0.189466591799	0.471945714054	0.471945714054	0.661412305853	0.661412305853	0		0.03589758940793	0.22273275701394	0.22273275701394	0.43746623833378	0.43746623833378	0
Orthomyxoviridae	http://en.wikipedia.org/wiki/Orthomyxoviridae	0.38863910935				Ortomyksowirusy	http://pl.wikipedia.org/wiki/Ortomyksowirusy	0.247505401293					0.38863910935	0.141133708057	0.38863910935	-0.247505401293	0	0.247505401293		0.38863910935	0.141133708057	0.38863910935	0.247505401293	0	0.247505401293		0.15104035731636	0.01991872354992	0.15104035731636	0.06125892366921	0	0.06125892366921
Oseltamivir	http://en.wikipedia.org/wiki/Oseltamivir	0.805011276028	オセルタミビル	http://ja.wikipedia.org/wiki/%E3%82%AA%E3%82%BB%E3%83%AB%E3%82%BF%E3%83%9F%E3%83%93%E3%83%AB	0.736233799531	Oseltamiwir	http://pl.wikipedia.org/wiki/Oseltamiwir	0.584836955907	โอเซลทามิเวียร์	http://th.wikipedia.org/wiki/%E0%B9%82%E0%B8%AD%E0%B9%80%E0%B8%8B%E0%B8%A5%E0%B8%97%E0%B8%B2%E0%B8%A1%E0%B8%B4%E0%B9%80%E0%B8%A7%E0%B8%B5%E0%B8%A2%E0%B8%A3%E0%B9%8C	0.428948779933		0.068777476497	0.220174320121	0.376062496095	0.151396843624	0.307285019598	0.155888175974		0.068777476497	0.220174320121	0.376062496095	0.151396843624	0.307285019598	0.155888175974		0.0047303412733	0.04847673124074	0.1414230009692	0.02292100425931	0.09442408326934	0.0243011234085
Paracetamol	http://en.wikipedia.org/wiki/Paracetamol	0.328513496671	アセトアミノフェン	http://ja.wikipedia.org/wiki/%E3%82%A2%E3%82%BB%E3%83%88%E3%82%A2%E3%83%9F%E3%83%8E%E3%83%95%E3%82%A7%E3%83%B3	0.367173178928				ซานามิเวียร์	http://th.wikipedia.org/wiki/%E0%B8%8B%E0%B8%B2%E0%B8%99%E0%B8%B2%E0%B8%A1%E0%B8%B4%E0%B9%80%E0%B8%A7%E0%B8%B5%E0%B8%A2%E0%B8%A3%E0%B9%8C	0.171095028415		-0.038659682257	0.328513496671	0.157418468256	0.367173178928	0.196078150513	-0.171095028415		0.038659682257	0.328513496671	0.157418468256	0.367173178928	0.196078150513	0.171095028415		0.00149457103221	0.10792111749501	0.02478057414807	0.13481614332409	0.0384466411086	0.02927350874833
Rhinorrhea	http://en.wikipedia.org/wiki/Rhinorrhea	0.391631610808											0.391631610808	0.391631610808	0.391631610808	0	0	0		0.391631610808	0.391631610808	0.391631610808	0	0	0		0.15337531858407	0.15337531858407	0.15337531858407	0	0	0
Rimantadine	http://en.wikipedia.org/wiki/Rimantadine	0.338738904143				Rymantadyna	http://pl.wikipedia.org/wiki/Rymantadyna	0.380545366525	ไรแมนตาดีน	http://th.wikipedia.org/wiki/%E0%B9%84%E0%B8%A3%E0%B9%81%E0%B8%A1%E0%B8%99%E0%B8%95%E0%B8%B2%E0%B8%94%E0%B8%B5%E0%B8%99	0.156559797776		0.338738904143	-0.041806462382	0.182179106367	-0.380545366525	-0.156559797776	0.223985568749		0.338738904143	0.041806462382	0.182179106367	0.380545366525	0.156559797776	0.223985568749		0.11474404518	0.0017477802969	0.03318922679668	0.14481477598365	0.02451097027966	0.05016953500781
Shivering	http://en.wikipedia.org/wiki/Shivering	0.495434743703	シバリング	http://ja.wikipedia.org/wiki/%E3%82%B7%E3%83%90%E3%83%AA%E3%83%B3%E3%82%B0	-0.0336570676601								0.5290918113631	0.495434743703	0.495434743703	-0.0336570676601	-0.0336570676601	0		0.5290918113631	0.495434743703	0.495434743703	0.0336570676601	0.0336570676601	0		0.27993814485149	0.24545558526806	0.24545558526806	0.00113279820348	0.00113279820348	0
Sore throat	http://en.wikipedia.org/wiki/Sore_throat	0.612641025821											0.612641025821	0.612641025821	0.612641025821	0	0	0		0.612641025821	0.612641025821	0.612641025821	0	0	0		0.37532902651901	0.37532902651901	0.37532902651901	0	0	0
Swine influenza	http://en.wikipedia.org/wiki/Swine_influenza	0.507376530952	豚インフルエンザ	http://ja.wikipedia.org/wiki/%E8%B1%9A%E3%82%A4%E3%83%B3%E3%83%95%E3%83%AB%E3%82%A8%E3%83%B3%E3%82%B6	0.534653952741	Świńska grypa	http://pl.wikipedia.org/wiki/%C5%9Awi%C5%84ska_grypa	0.690057520102	ไข้หวัดใหญ่ในสุกร	http://th.wikipedia.org/wiki/%E0%B9%84%E0%B8%82%E0%B9%89%E0%B8%AB%E0%B8%A7%E0%B8%B1%E0%B8%94%E0%B9%83%E0%B8%AB%E0%B8%8D%E0%B9%88%E0%B9%83%E0%B8%99%E0%B8%AA%E0%B8%B8%E0%B8%81%E0%B8%A3	0.19079312727		-0.027277421789	-0.18268098915	0.316583403682	-0.155403567361	0.343860825471	0.499264392832		0.027277421789	0.18268098915	0.316583403682	0.155403567361	0.343860825471	0.499264392832		0.00074405773946	0.03337234379682	0.10022505148688	0.02415026874852	0.1182402672936	0.24926493394991
Viral neuraminidase	http://en.wikipedia.org/wiki/Viral_neuraminidase	0.306482922672	ウイルス・ノイラミニダーゼ	http://ja.wikipedia.org/wiki/%E3%82%A6%E3%82%A4%E3%83%AB%E3%82%B9%E3%83%BB%E3%83%8E%E3%82%A4%E3%83%A9%E3%83%9F%E3%83%8B%E3%83%80%E3%83%BC%E3%82%BC	0.198392941478								0.108089981194	0.306482922672	0.306482922672	0.198392941478	0.198392941478	0		0.108089981194	0.306482922672	0.306482922672	0.198392941478	0.198392941478	0		0.01168344403452	0.09393178188957	0.09393178188957	0.03935975922829	0.03935975922829	0
Viral pneumonia	http://en.wikipedia.org/wiki/Viral_pneumonia	0.431699862443											0.431699862443	0.431699862443	0.431699862443	0	0	0		0.431699862443	0.431699862443	0.431699862443	0	0	0		0.18636477123331	0.18636477123331	0.18636477123331	0	0	0
Vomiting	http://en.wikipedia.org/wiki/Vomiting	0.232873578201	嘔吐	http://ja.wikipedia.org/wiki/%E5%98%94%E5%90%90	0.255686500456	Wymioty	http://pl.wikipedia.org/wiki/Wymioty	0.0149677356163	อาเจียน	http://th.wikipedia.org/wiki/%E0%B8%AD%E0%B8%B2%E0%B9%80%E0%B8%88%E0%B8%B5%E0%B8%A2%E0%B8%99	-0.0662645813487		-0.022812922255	0.2179058425847	0.2991381595497	0.2407187648397	0.3219510818047	0.081232316965		0.022812922255	0.2179058425847	0.2991381595497	0.2407187648397	0.3219510818047	0.081232316965		0.00052042942181	0.04748295623255	0.08948363849878	0.05794552374595	0.10365249907522	0.0065986893195
Zanamivir	http://en.wikipedia.org/wiki/Zanamivir	0.647123323432	ザナミビル	http://ja.wikipedia.org/wiki/%E3%82%B6%E3%83%8A%E3%83%9F%E3%83%93%E3%83%AB	0.849270830236								-0.202147506804	0.647123323432	0.647123323432	0.849270830236	0.849270830236	0		0.202147506804	0.647123323432	0.647123323432	0.849270830236	0.849270830236	0		0.04086361450707	0.41876859572968	0.41876859572968	0.72126094308974	0.72126094308974	0
