# Supplementary material for: Global Disease Monitoring and Forecasting with Wikipedia
Source: PLoS Comput Biol. 2014 Nov 13;10(11):e1003892. doi: 10.1371/journal.pcbi.1003892 (PMC4231164; doi:10.1371/journal.pcbi.1003892)
Supplement: Dataset S1 — Input data, raw results, and additional figures. This archive file contains: (a) inter-language article mappings, (b) figures for the 4 successful contexts not included above, (c) official epidemiological data used as input, (d) complete correlation scores r, (e) wiki input data, and (f) a text file explaining the archive content and file formats. (ZIP) [file pcbi.1003892.s001.zip › S1_supplemental-data/articles/Selections_aids.csv]

en	en_url	en_r	ja	ja_url	ja_r	zh	zh_url	zh_r		ja-zh		abs		^2
AIDS-defining clinical condition	http://en.wikipedia.org/wiki/AIDS_defining_clinical_condition									0		0		0		number of non-zero cells:	23
Burkitt's lymphoma	http://en.wikipedia.org/wiki/Burkitt%27s_lymphoma									0		0		0
Cachexia	http://en.wikipedia.org/wiki/Cachexia		悪液質	http://ja.wikipedia.org/wiki/%E6%82%AA%E6%B6%B2%E8%B3%AA	-0.00207855970989	惡病體質	http://zh.wikipedia.org/wiki/%E6%83%A1%E7%97%85%E9%AB%94%E8%B3%AA	-0.363392763627		0.36131420391711		0.36131420391711		0.13054795395225		sum of abs(errors):	4.86186363421151
CDC classification system for HIV infection	http://en.wikipedia.org/wiki/CDC_classification_system_for_HIV_infection									0		0		0		MAE:	0.2113853754005
Cervical cancer	http://en.wikipedia.org/wiki/Cervical_cancer		子宮頸癌	http://ja.wikipedia.org/wiki/%E5%AD%90%E5%AE%AE%E9%A0%B8%E7%99%8C	0.0525018394492	子宮頸癌	http://zh.wikipedia.org/wiki/%E5%AD%90%E5%AE%AE%E9%A0%B8%E7%99%8C	0.105293601623		-0.0527917621738		0.0527917621738		0.00278697015342
Cost of HIV treatment	http://en.wikipedia.org/wiki/Cost_of_HIV_treatment									0		0		0		sum of squares:	1.52802783447402
Diagnosis of HIV/AIDS	http://en.wikipedia.org/wiki/Diagnosis_of_HIV/AIDS					HIV檢測	http://zh.wikipedia.org/wiki/HIV%E6%AA%A2%E6%B8%AC	-0.155154827885		0.155154827885		0.155154827885		0.02407302061602		MSE:	0.06643599280322
Diagnosis of HIV/AIDS	http://en.wikipedia.org/wiki/Diagnosis_of_HIV/AIDS					HIV檢測	http://zh.wikipedia.org/wiki/HIV%E6%AA%A2%E6%B8%AC	-0.155154827885		0.155154827885		0.155154827885		0.02407302061602		RMSE:	0.2577518046556
Discrimination against people with HIV/AIDS	http://en.wikipedia.org/wiki/Discrimination_against_people_with_HIV/AIDS									0		0		0
Economic impact of HIV/AIDS	http://en.wikipedia.org/wiki/Economic_impact_of_HIV/AIDS									0		0		0		r(ja,zh)	-0.06121860933359
Emtricitabine	http://en.wikipedia.org/wiki/Emtricitabine									0		0		0		r	-0.06121860933359
Epidemiology of HIV/AIDS	http://en.wikipedia.org/wiki/Epidemiology_of_HIV/AIDS									0		0		0
Esophageal candidiasis	http://en.wikipedia.org/wiki/Esophageal_candidiasis									0		0		0
Fever	http://en.wikipedia.org/wiki/Fever		発熱	http://ja.wikipedia.org/wiki/%E7%99%BA%E7%86%B1	-0.0687802817652	发热	http://zh.wikipedia.org/wiki/%E5%8F%91%E7%83%AD	-0.320527389828		0.2517471080628		0.2517471080628		0.06337660641798
HIV	http://en.wikipedia.org/wiki/HIV		ヒト免疫不全ウイルス	http://ja.wikipedia.org/wiki/%E3%83%92%E3%83%88%E5%85%8D%E7%96%AB%E4%B8%8D%E5%85%A8%E3%82%A6%E3%82%A4%E3%83%AB%E3%82%B9	-0.079049281512	人類免疫缺陷病毒	http://zh.wikipedia.org/wiki/%E4%BA%BA%E9%A1%9E%E5%85%8D%E7%96%AB%E7%BC%BA%E9%99%B7%E7%97%85%E6%AF%92	0.17172398136		-0.250773262872		0.250773262872		0.06288722937147
HIV/AIDS	http://en.wikipedia.org/wiki/HIV/AIDS		後天性免疫不全症候群	http://ja.wikipedia.org/wiki/%E5%BE%8C%E5%A4%A9%E6%80%A7%E5%85%8D%E7%96%AB%E4%B8%8D%E5%85%A8%E7%97%87%E5%80%99%E7%BE%A4	-0.06207766752	艾滋病	http://zh.wikipedia.org/wiki/%E8%89%BE%E6%BB%8B%E7%97%85	0.412253331288		-0.474330998808		0.474330998808		0.22498989643019
HIV superinfection	http://en.wikipedia.org/wiki/HIV_superinfection									0		0		0
HIV vaccine	http://en.wikipedia.org/wiki/HIV_vaccine		HIVワクチン	http://ja.wikipedia.org/wiki/HIV%E3%83%AF%E3%82%AF%E3%83%81%E3%83%B3	0.271283359194	艾滋病			Note: en link to main zh HIV/AIDS page, not vaccine -- omitting.	0.271283359194		0.271283359194		0.07359466097558
Infectious mononucleosis	http://en.wikipedia.org/wiki/Infectious_mononucleosis		伝染性単核球症	http://ja.wikipedia.org/wiki/%E4%BC%9D%E6%9F%93%E6%80%A7%E5%8D%98%E6%A0%B8%E7%90%83%E7%97%87	-0.0435149391449	傳染性單核白血球增多症	http://zh.wikipedia.org/wiki/%E5%82%B3%E6%9F%93%E6%80%A7%E5%96%AE%E6%A0%B8%E7%99%BD%E8%A1%80%E7%90%83%E5%A2%9E%E5%A4%9A%E7%97%87	-0.563724868379		0.5202099292341		0.5202099292341		0.27061837047375
Influenza-like illness	http://en.wikipedia.org/wiki/Influenza-like_illness									0		0		0
Kaposi's sarcoma	http://en.wikipedia.org/wiki/Kaposi%27s_sarcoma		カポジ肉腫	http://ja.wikipedia.org/wiki/%E3%82%AB%E3%83%9D%E3%82%B8%E8%82%89%E8%85%AB	0.0340012323812					0.0340012323812		0.0340012323812		0.00115608380344
Lamivudine	http://en.wikipedia.org/wiki/Lamivudine		ラミブジン	http://ja.wikipedia.org/wiki/%E3%83%A9%E3%83%9F%E3%83%96%E3%82%B8%E3%83%B3	-0.121161290873	拉米夫定	http://zh.wikipedia.org/wiki/%E6%8B%89%E7%B1%B3%E5%A4%AB%E5%AE%9A	0.254211837793		-0.375373128666		0.375373128666		0.1409049857245
Lentivirus	http://en.wikipedia.org/wiki/Lentivirus					慢病毒屬	http://zh.wikipedia.org/wiki/%E6%85%A2%E7%97%85%E6%AF%92%E5%B1%AC	-0.405579770604		0.405579770604		0.405579770604		0.16449495032319
Long-term nonprogressor	http://en.wikipedia.org/wiki/Long-term_nonprogressor									0		0		0
Lymphadenopathy	http://en.wikipedia.org/wiki/Lymphadenopathy									0		0		0
Management of HIV/AIDS	http://en.wikipedia.org/wiki/Antiretroviral		HAART療法	http://ja.wikipedia.org/wiki/HAART%E7%99%82%E6%B3%95	-0.0458016520415	抗反轉錄病毒藥物	http://zh.wikipedia.org/wiki/%E6%8A%97%E5%8F%8D%E8%BD%89%E9%8C%84%E7%97%85%E6%AF%92%E8%97%A5%E7%89%A9	0.0898591094309		-0.1356607614724		0.1356607614724		0.01840384220327
Misconceptions about HIV/AIDS	http://en.wikipedia.org/wiki/Misconceptions_about_HIV_and_AIDS									0		0		0
Needle exchange programme	http://en.wikipedia.org/wiki/Needle-exchange_program									0		0		0
Night sweats	http://en.wikipedia.org/wiki/Night_sweats									0		0		0
Nutrition and HIV/AIDS	http://en.wikipedia.org/wiki/Nutrition_and_HIV/AIDS									0		0		0
Pathophysiology of HIV/AIDS	http://en.wikipedia.org/wiki/Pathophysiology_of_HIV/AIDS									0		0		0
Persistent generalized lymphadenopathy	http://en.wikipedia.org/wiki/Persistent_generalized_lymphadenopathy									0		0		0
Pharyngitis	http://en.wikipedia.org/wiki/Pharyngitis		咽頭痛	http://ja.wikipedia.org/wiki/%E5%92%BD%E9%A0%AD%E7%97%9B	0.0446531069115					0.0446531069115		0.0446531069115		0.00199389995685
Pneumocystis pneumonia	http://en.wikipedia.org/wiki/Pneumocystis_pneumonia		ニューモシスチス肺炎	http://ja.wikipedia.org/wiki/%E3%83%8B%E3%83%A5%E3%83%BC%E3%83%A2%E3%82%B7%E3%82%B9%E3%83%81%E3%82%B9%E8%82%BA%E7%82%8E	0.0437977407427					0.0437977407427		0.0437977407427		0.00191824209416
Prevention of HIV/AIDS	http://en.wikipedia.org/wiki/Prevention_of_HIV/AIDS									0		0		0
Primary central nervous system lymphoma	http://en.wikipedia.org/wiki/Primary_central_nervous_system_lymphoma									0		0		0
Protease inhibitor (pharmacology)	http://en.wikipedia.org/wiki/Protease_inhibitor_(pharmacology)					蛋白酶抑制剂	http://zh.wikipedia.org/wiki/%E8%9B%8B%E7%99%BD%E9%85%B6%E6%8A%91%E5%88%B6%E5%89%82	0.0751143550855		-0.0751143550855		0.0751143550855		0.00564216633991
Raltegravir	http://en.wikipedia.org/wiki/Raltegravir									0		0		0
Rash	http://en.wikipedia.org/wiki/Rash		皮疹	http://ja.wikipedia.org/wiki/%E7%9A%AE%E7%96%B9	-0.0242586934425	疹	http://zh.wikipedia.org/wiki/%E7%96%B9	0.216268844391		-0.2405275378335		0.2405275378335		0.05785349645625
Religion and HIV/AIDS	http://en.wikipedia.org/wiki/Religion_and_HIV/AIDS									0		0		0
Respiratory tract infection	http://en.wikipedia.org/wiki/Respiratory_tract_infection									0		0		0
Retrovirus	http://en.wikipedia.org/wiki/Retrovirus		レトロウイルス科	http://ja.wikipedia.org/wiki/%E3%83%AC%E3%83%88%E3%83%AD%E3%82%A6%E3%82%A4%E3%83%AB%E3%82%B9%E7%A7%91	0.089519442607	逆转录病毒	http://zh.wikipedia.org/wiki/%E9%80%86%E8%BD%AC%E5%BD%95%E7%97%85%E6%AF%92	0.12892201947		-0.039402576863		0.039402576863		0.00155256306344
Reverse-transcriptase inhibitor	http://en.wikipedia.org/wiki/Reverse_transcriptase_inhibitor					逆转录酶抑制剂	http://zh.wikipedia.org/wiki/%E9%80%86%E8%BD%AC%E5%BD%95%E9%85%B6%E6%8A%91%E5%88%B6%E5%89%82	0.201339825907		-0.201339825907		0.201339825907		0.04053772549626
RV 144	http://en.wikipedia.org/wiki/RV_144									0		0		0
Safe sex	http://en.wikipedia.org/wiki/Safe_sex		セーファーセックス	http://ja.wikipedia.org/wiki/%E3%82%BB%E3%83%BC%E3%83%95%E3%82%A1%E3%83%BC%E3%82%BB%E3%83%83%E3%82%AF%E3%82%B9	-0.216130271534	安全性行為	http://zh.wikipedia.org/wiki/%E5%AE%89%E5%85%A8%E6%80%A7%E8%A1%8C%E7%82%BA	-0.124912755943		-0.091217515591		0.091217515591		0.00832063515059
Subtypes of HIV	http://en.wikipedia.org/wiki/Subtypes_of_HIV									0		0		0
Subtypes of HIV	http://en.wikipedia.org/wiki/Subtypes_of_HIV									0		0		0
Tenofovir	http://en.wikipedia.org/wiki/Tenofovir		テノフォビル	http://ja.wikipedia.org/wiki/%E3%83%86%E3%83%8E%E3%83%95%E3%82%A9%E3%83%93%E3%83%AB	0.209323707509					0.209323707509		0.209323707509		0.04381641452531
Weight loss	http://en.wikipedia.org/wiki/Weight_loss		体重減少	http://ja.wikipedia.org/wiki/%E4%BD%93%E9%87%8D%E6%B8%9B%E5%B0%91	0.233477044541	减肥	http://zh.wikipedia.org/wiki/%E5%87%8F%E8%82%A5	-0.165201754555		0.398678799096		0.398678799096		0.15894478484863
WHO disease staging system for HIV infection and disease	http://en.wikipedia.org/wiki/WHO_disease_staging_system_for_HIV_infection_and_disease									0		0		0
Zidovudine	http://en.wikipedia.org/wiki/Zidovudine		ジドブジン	http://ja.wikipedia.org/wiki/%E3%82%B8%E3%83%89%E3%83%96%E3%82%B8%E3%83%B3	0.110106170549	齐多夫定	http://zh.wikipedia.org/wiki/%E9%BD%90%E5%A4%9A%E5%A4%AB%E5%AE%9A	0.0356728750321		0.0744332955169		0.0744332955169		0.00554031548151
