# Supplementary material for: Global Disease Monitoring and Forecasting with Wikipedia
Source: PLoS Comput Biol. 2014 Nov 13;10(11):e1003892. doi: 10.1371/journal.pcbi.1003892 (PMC4231164; doi:10.1371/journal.pcbi.1003892)
Supplement: Dataset S1 — Input data, raw results, and additional figures. This archive file contains: (a) inter-language article mappings, (b) figures for the 4 successful contexts not included above, (c) official epidemiological data used as input, (d) complete correlation scores r, (e) wiki input data, and (f) a text file explaining the archive content and file formats. (ZIP) [file pcbi.1003892.s001.zip › S1_supplemental-data/wiki-data/missing-data.xls]

## Sheet: missing.tsv
date	hours	days
total	266	4		max hours missing:	24
2010-03-07	0	0		total days missing:	11.0833
2010-03-08	0	0		fraction missing:	0.00776144
2010-03-09	0	0
2010-03-10	0	0
2010-03-11	0	0
2010-03-12	0	0
2010-03-13	0	0
2010-03-14	0	0
2010-03-15	0	0
2010-03-16	0	0
2010-03-17	0	0
2010-03-18	0	0
2010-03-19	0	0
2010-03-20	0	0
2010-03-21	0	0
2010-03-22	0	0
2010-03-23	0	0
2010-03-24	0	0
2010-03-25	0	0
2010-03-26	0	0
2010-03-27	0	0
2010-03-28	0	0
2010-03-29	0	0
2010-03-30	0	0
2010-03-31	0	0
2010-04-01	0	0
2010-04-02	0	0
2010-04-03	0	0
2010-04-04	0	0
2010-04-05	0	0
2010-04-06	0	0
2010-04-07	0	0
2010-04-08	0	0
2010-04-09	0	0
2010-04-10	0	0
2010-04-11	0	0
2010-04-12	0	0
2010-04-13	0	0
2010-04-14	0	0
2010-04-15	0	0
2010-04-16	0	0
2010-04-17	0	0
2010-04-18	0	0
2010-04-19	0	0
2010-04-20	0	0
2010-04-21	0	0
2010-04-22	0	0
2010-04-23	0	0
2010-04-24	0	0
2010-04-25	0	0
2010-04-26	0	0
2010-04-27	0	0
2010-04-28	0	0
2010-04-29	0	0
2010-04-30	0	0
2010-05-01	0	0
2010-05-02	0	0
2010-05-03	0	0
2010-05-04	0	0
2010-05-05	0	0
2010-05-06	0	0
2010-05-07	0	0
2010-05-08	0	0
2010-05-09	0	0
2010-05-10	0	0
2010-05-11	0	0
2010-05-12	0	0
2010-05-13	0	0
2010-05-14	0	0
2010-05-15	0	0
2010-05-16	0	0
2010-05-17	0	0
2010-05-18	0	0
2010-05-19	0	0
2010-05-20	0	0
2010-05-21	0	0
2010-05-22	0	0
2010-05-23	0	0
2010-05-24	0	0
2010-05-25	0	0
2010-05-26	0	0
2010-05-27	0	0
2010-05-28	0	0
2010-05-29	0	0
2010-05-30	0	0
2010-05-31	0	0
2010-06-01	0	0
2010-06-02	0	0
2010-06-03	0	0
2010-06-04	0	0
2010-06-05	0	0
2010-06-06	0	0
2010-06-07	0	0
2010-06-08	0	0
2010-06-09	0	0
2010-06-10	0	0
2010-06-11	0	0
2010-06-12	0	0
2010-06-13	0	0
2010-06-14	0	0
2010-06-15	0	0
2010-06-16	5	0
2010-06-17	0	0
2010-06-18	0	0
2010-06-19	0	0
2010-06-20	0	0
2010-06-21	0	0
2010-06-22	0	0
2010-06-23	0	0
2010-06-24	0	0
2010-06-25	0	0
2010-06-26	0	0
2010-06-27	16	0
2010-06-28	7	0
2010-06-29	0	0
2010-06-30	0	0
2010-07-01	0	0
2010-07-02	0	0
2010-07-03	0	0
2010-07-04	0	0
2010-07-05	13	0
2010-07-06	0	0
2010-07-07	15	0
2010-07-08	24	1
2010-07-09	24	1
2010-07-10	6	0
2010-07-11	0	0
2010-07-12	0	0
2010-07-13	0	0
2010-07-14	0	0
2010-07-15	0	0
2010-07-16	0	0
2010-07-17	0	0
2010-07-18	0	0
2010-07-19	0	0
2010-07-20	0	0
2010-07-21	0	0
2010-07-22	0	0
2010-07-23	0	0
2010-07-24	0	0
2010-07-25	0	0
2010-07-26	0	0
2010-07-27	0	0
2010-07-28	0	0
2010-07-29	0	0
2010-07-30	0	0
2010-07-31	0	0
2010-08-01	0	0
2010-08-02	0	0
2010-08-03	0	0
2010-08-04	0	0
2010-08-05	0	0
2010-08-06	0	0
2010-08-07	0	0
2010-08-08	0	0
2010-08-09	0	0
2010-08-10	0	0
2010-08-11	0	0
2010-08-12	0	0
2010-08-13	0	0
2010-08-14	0	0
2010-08-15	0	0
2010-08-16	0	0
2010-08-17	0	0
2010-08-18	0	0
2010-08-19	0	0
2010-08-20	0	0
2010-08-21	0	0
2010-08-22	0	0
2010-08-23	0	0
2010-08-24	0	0
2010-08-25	0	0
2010-08-26	0	0
2010-08-27	0	0
2010-08-28	0	0
2010-08-29	0	0
2010-08-30	0	0
2010-08-31	0	0
2010-09-01	0	0
2010-09-02	0	0
2010-09-03	0	0
2010-09-04	0	0
2010-09-05	0	0
2010-09-06	0	0
2010-09-07	0	0
2010-09-08	0	0
2010-09-09	0	0
2010-09-10	0	0
2010-09-11	0	0
2010-09-12	0	0
2010-09-13	0	0
2010-09-14	0	0
2010-09-15	0	0
2010-09-16	0	0
2010-09-17	0	0
2010-09-18	0	0
2010-09-19	0	0
2010-09-20	0	0
2010-09-21	0	0
2010-09-22	0	0
2010-09-23	0	0
2010-09-24	0	0
2010-09-25	0	0
2010-09-26	0	0
2010-09-27	0	0
2010-09-28	0	0
2010-09-29	0	0
2010-09-30	0	0
2010-10-01	0	0
2010-10-02	0	0
2010-10-03	0	0
2010-10-04	0	0
2010-10-05	0	0
2010-10-06	0	0
2010-10-07	0	0
2010-10-08	0	0
2010-10-09	0	0
2010-10-10	0	0
2010-10-11	0	0
2010-10-12	0	0
2010-10-13	0	0
2010-10-14	0	0
2010-10-15	0	0
2010-10-16	0	0
2010-10-17	0	0
2010-10-18	0	0
2010-10-19	0	0
2010-10-20	0	0
2010-10-21	0	0
2010-10-22	0	0
2010-10-23	0	0
2010-10-24	0	0
2010-10-25	0	0
2010-10-26	0	0
2010-10-27	0	0
2010-10-28	0	0
2010-10-29	0	0
2010-10-30	0	0
2010-10-31	0	0
2010-11-01	0	0
2010-11-02	0	0
2010-11-03	0	0
2010-11-04	0	0
2010-11-05	0	0
2010-11-06	0	0
2010-11-07	0	0
2010-11-08	0	0
2010-11-09	0	0
2010-11-10	0	0
2010-11-11	0	0
2010-11-12	0	0
2010-11-13	0	0
2010-11-14	0	0
2010-11-15	0	0
2010-11-16	0	0
2010-11-17	0	0
2010-11-18	0	0
2010-11-19	0	0
2010-11-20	0	0
2010-11-21	0	0
2010-11-22	0	0
2010-11-23	0	0
2010-11-24	0	0
2010-11-25	0	0
2010-11-26	0	0
2010-11-27	0	0
2010-11-28	0	0
2010-11-29	0	0
2010-11-30	10	0
2010-12-01	0	0
2010-12-02	0	0
2010-12-03	0	0
2010-12-04	0	0
2010-12-05	0	0
2010-12-06	0	0
2010-12-07	0	0
2010-12-08	0	0
2010-12-09	0	0
2010-12-10	0	0
2010-12-11	0	0
2010-12-12	0	0
2010-12-13	0	0
2010-12-14	0	0
2010-12-15	0	0
2010-12-16	0	0
2010-12-17	0	0
2010-12-18	0	0
2010-12-19	0	0
2010-12-20	0	0
2010-12-21	0	0
2010-12-22	0	0
2010-12-23	0	0
2010-12-24	0	0
2010-12-25	0	0
2010-12-26	0	0
2010-12-27	0	0
2010-12-28	0	0
2010-12-29	0	0
2010-12-30	0	0
2010-12-31	0	0
2011-01-01	0	0
2011-01-02	0	0
2011-01-03	0	0
2011-01-04	0	0
2011-01-05	0	0
2011-01-06	0	0
2011-01-07	0	0
2011-01-08	0	0
2011-01-09	0	0
2011-01-10	0	0
2011-01-11	0	0
2011-01-12	0	0
2011-01-13	0	0
2011-01-14	0	0
2011-01-15	0	0
2011-01-16	0	0
2011-01-17	0	0
2011-01-18	0	0
2011-01-19	0	0
2011-01-20	0	0
2011-01-21	0	0
2011-01-22	0	0
2011-01-23	0	0
2011-01-24	0	0
2011-01-25	0	0
2011-01-26	0	0
2011-01-27	0	0
2011-01-28	0	0
2011-01-29	0	0
2011-01-30	0	0
2011-01-31	0	0
2011-02-01	0	0
2011-02-02	0	0
2011-02-03	0	0
2011-02-04	0	0
2011-02-05	0	0
2011-02-06	0	0
2011-02-07	0	0
2011-02-08	0	0
2011-02-09	0	0
2011-02-10	0	0
2011-02-11	0	0
2011-02-12	0	0
2011-02-13	0	0
2011-02-14	0	0
2011-02-15	0	0
2011-02-16	0	0
2011-02-17	0	0
2011-02-18	0	0
2011-02-19	0	0
2011-02-20	0	0
2011-02-21	0	0
2011-02-22	0	0
2011-02-23	0	0
2011-02-24	0	0
2011-02-25	0	0
2011-02-26	0	0
2011-02-27	0	0
2011-02-28	0	0
2011-03-01	0	0
2011-03-02	0	0
2011-03-03	0	0
2011-03-04	0	0
2011-03-05	0	0
2011-03-06	0	0
2011-03-07	0	0
2011-03-08	0	0
2011-03-09	0	0
2011-03-10	0	0
2011-03-11	0	0
2011-03-12	0	0
2011-03-13	0	0
2011-03-14	0	0
2011-03-15	0	0
2011-03-16	0	0
2011-03-17	0	0
2011-03-18	0	0
2011-03-19	0	0
2011-03-20	0	0
2011-03-21	0	0
2011-03-22	0	0
2011-03-23	0	0
2011-03-24	0	0
2011-03-25	0	0
2011-03-26	0	0
2011-03-27	0	0
2011-03-28	0	0
2011-03-29	0	0
2011-03-30	0	0
2011-03-31	0	0
2011-04-01	0	0
2011-04-02	0	0
2011-04-03	0	0
2011-04-04	0	0
2011-04-05	0	0
2011-04-06	0	0
2011-04-07	0	0
2011-04-08	0	0
2011-04-09	0	0
2011-04-10	0	0
2011-04-11	0	0
2011-04-12	0	0
2011-04-13	0	0
2011-04-14	0	0
2011-04-15	0	0
2011-04-16	0	0
2011-04-17	0	0
2011-04-18	0	0
2011-04-19	0	0
2011-04-20	0	0
2011-04-21	0	0
2011-04-22	0	0
2011-04-23	0	0
2011-04-24	0	0
2011-04-25	0	0
2011-04-26	0	0
2011-04-27	0	0
2011-04-28	0	0
2011-04-29	0	0
2011-04-30	0	0
2011-05-01	0	0
2011-05-02	0	0
2011-05-03	0	0
2011-05-04	0	0
2011-05-05	0	0
2011-05-06	0	0
2011-05-07	0	0
2011-05-08	0	0
2011-05-09	0	0
2011-05-10	0	0
2011-05-11	0	0
2011-05-12	0	0
2011-05-13	0	0
2011-05-14	0	0
2011-05-15	0	0
2011-05-16	0	0
2011-05-17	0	0
2011-05-18	0	0
2011-05-19	0	0
2011-05-20	0	0
2011-05-21	0	0
2011-05-22	0	0
2011-05-23	0	0
2011-05-24	0	0
2011-05-25	0	0
2011-05-26	0	0
2011-05-27	0	0
2011-05-28	0	0
2011-05-29	0	0
2011-05-30	0	0
2011-05-31	0	0
2011-06-01	0	0
2011-06-02	0	0
2011-06-03	0	0
2011-06-04	0	0
2011-06-05	0	0
2011-06-06	0	0
2011-06-07	0	0
2011-06-08	0	0
2011-06-09	0	0
2011-06-10	0	0
2011-06-11	0	0
2011-06-12	0	0
2011-06-13	0	0
2011-06-14	2	0
2011-06-15	0	0
2011-06-16	0	0
2011-06-17	0	0
2011-06-18	0	0
2011-06-19	0	0
2011-06-20	0	0
2011-06-21	0	0
2011-06-22	0	0
2011-06-23	0	0
2011-06-24	0	0
2011-06-25	0	0
2011-06-26	0	0
2011-06-27	0	0
2011-06-28	0	0
2011-06-29	0	0
2011-06-30	0	0
2011-07-01	0	0
2011-07-02	0	0
2011-07-03	0	0
2011-07-04	0	0
2011-07-05	0	0
2011-07-06	0	0
2011-07-07	0	0
2011-07-08	0	0
2011-07-09	0	0
2011-07-10	0	0
2011-07-11	0	0
2011-07-12	0	0
2011-07-13	0	0
2011-07-14	0	0
2011-07-15	0	0
2011-07-16	0	0
2011-07-17	0	0
2011-07-18	0	0
2011-07-19	0	0
2011-07-20	0	0
2011-07-21	0	0
2011-07-22	0	0
2011-07-23	0	0
2011-07-24	0	0
2011-07-25	0	0
2011-07-26	0	0
2011-07-27	0	0
2011-07-28	0	0
2011-07-29	0	0
2011-07-30	0	0
2011-07-31	0	0
2011-08-01	0	0
2011-08-02	0	0
2011-08-03	0	0
2011-08-04	0	0
2011-08-05	0	0
2011-08-06	0	0
2011-08-07	0	0
2011-08-08	0	0
2011-08-09	0	0
2011-08-10	0	0
2011-08-11	0	0
2011-08-12	0	0
2011-08-13	0	0
2011-08-14	0	0
2011-08-15	0	0
2011-08-16	0	0
2011-08-17	0	0
2011-08-18	0	0
2011-08-19	0	0
2011-08-20	0	0
2011-08-21	0	0
2011-08-22	0	0
2011-08-23	0	0
2011-08-24	0	0
2011-08-25	0	0
2011-08-26	0	0
2011-08-27	0	0
2011-08-28	0	0
2011-08-29	0	0
2011-08-30	0	0
2011-08-31	0	0
2011-09-01	0	0
2011-09-02	0	0
2011-09-03	0	0
2011-09-04	0	0
2011-09-05	0	0
2011-09-06	0	0
2011-09-07	0	0
2011-09-08	0	0
2011-09-09	0	0
2011-09-10	0	0
2011-09-11	0	0
2011-09-12	0	0
2011-09-13	0	0
2011-09-14	0	0
2011-09-15	0	0
2011-09-16	0	0
2011-09-17	0	0
2011-09-18	0	0
2011-09-19	0	0
2011-09-20	0	0
2011-09-21	0	0
2011-09-22	0	0
2011-09-23	0	0
2011-09-24	0	0
2011-09-25	0	0
2011-09-26	0	0
2011-09-27	0	0
2011-09-28	0	0
2011-09-29	0	0
2011-09-30	0	0
2011-10-01	0	0
2011-10-02	0	0
2011-10-03	0	0
2011-10-04	0	0
2011-10-05	0	0
2011-10-06	0	0
2011-10-07	0	0
2011-10-08	5	0
2011-10-09	0	0
2011-10-10	0	0
2011-10-11	0	0
2011-10-12	0	0
2011-10-13	0	0
2011-10-14	0	0
2011-10-15	0	0
2011-10-16	0	0
2011-10-17	0	0
2011-10-18	0	0
2011-10-19	0	0
2011-10-20	0	0
2011-10-21	0	0
2011-10-22	0	0
2011-10-23	0	0
2011-10-24	0	0
2011-10-25	0	0
2011-10-26	0	0
2011-10-27	0	0
2011-10-28	0	0
2011-10-29	0	0
2011-10-30	0	0
2011-10-31	0	0
2011-11-01	0	0
2011-11-02	0	0
2011-11-03	0	0
2011-11-04	0	0
2011-11-05	0	0
2011-11-06	0	0
2011-11-07	0	0
2011-11-08	0	0
2011-11-09	0	0
2011-11-10	0	0
2011-11-11	0	0
2011-11-12	0	0
2011-11-13	0	0
2011-11-14	0	0
2011-11-15	0	0
2011-11-16	0	0
2011-11-17	0	0
2011-11-18	0	0
2011-11-19	0	0
2011-11-20	0	0
2011-11-21	0	0
2011-11-22	0	0
2011-11-23	0	0
2011-11-24	0	0
2011-11-25	0	0
2011-11-26	0	0
2011-11-27	0	0
2011-11-28	0	0
2011-11-29	0	0
2011-11-30	0	0
2011-12-01	0	0
2011-12-02	0	0
2011-12-03	0	0
2011-12-04	0	0
2011-12-05	0	0
2011-12-06	0	0
2011-12-07	0	0
2011-12-08	0	0
2011-12-09	0	0
2011-12-10	0	0
2011-12-11	0	0
2011-12-12	0	0
2011-12-13	0	0
2011-12-14	0	0
2011-12-15	0	0
2011-12-16	0	0
2011-12-17	0	0
2011-12-18	0	0
2011-12-19	0	0
2011-12-20	0	0
2011-12-21	0	0
2011-12-22	0	0
2011-12-23	23	0
2011-12-24	24	1
2011-12-25	24	1
2011-12-26	14	0
2011-12-27	0	0
2011-12-28	0	0
2011-12-29	0	0
2011-12-30	0	0
2011-12-31	0	0
2012-01-01	0	0
2012-01-02	0	0
2012-01-03	0	0
2012-01-04	0	0
2012-01-05	0	0
2012-01-06	0	0
2012-01-07	0	0
2012-01-08	0	0
2012-01-09	0	0
2012-01-10	0	0
2012-01-11	0	0
2012-01-12	0	0
2012-01-13	0	0
2012-01-14	0	0
2012-01-15	0	0
2012-01-16	0	0
2012-01-17	0	0
2012-01-18	0	0
2012-01-19	0	0
2012-01-20	0	0
2012-01-21	0	0
2012-01-22	0	0
2012-01-23	0	0
2012-01-24	0	0
2012-01-25	0	0
2012-01-26	0	0
2012-01-27	0	0
2012-01-28	0	0
2012-01-29	0	0
2012-01-30	0	0
2012-01-31	0	0
2012-02-01	0	0
2012-02-02	0	0
2012-02-03	0	0
2012-02-04	0	0
2012-02-05	0	0
2012-02-06	0	0
2012-02-07	0	0
2012-02-08	0	0
2012-02-09	0	0
2012-02-10	0	0
2012-02-11	0	0
2012-02-12	0	0
2012-02-13	0	0
2012-02-14	0	0
2012-02-15	0	0
2012-02-16	0	0
2012-02-17	0	0
2012-02-18	0	0
2012-02-19	0	0
2012-02-20	0	0
2012-02-21	0	0
2012-02-22	0	0
2012-02-23	0	0
2012-02-24	0	0
2012-02-25	0	0
2012-02-26	0	0
2012-02-27	0	0
2012-02-28	0	0
2012-02-29	0	0
2012-03-01	0	0
2012-03-02	0	0
2012-03-03	0	0
2012-03-04	0	0
2012-03-05	0	0
2012-03-06	0	0
2012-03-07	0	0
2012-03-08	0	0
2012-03-09	0	0
2012-03-10	0	0
2012-03-11	0	0
2012-03-12	0	0
2012-03-13	0	0
2012-03-14	0	0
2012-03-15	0	0
2012-03-16	0	0
2012-03-17	0	0
2012-03-18	0	0
2012-03-19	0	0
2012-03-20	0	0
2012-03-21	0	0
2012-03-22	0	0
2012-03-23	0	0
2012-03-24	0	0
2012-03-25	0	0
2012-03-26	0	0
2012-03-27	0	0
2012-03-28	0	0
2012-03-29	0	0
2012-03-30	0	0
2012-03-31	0	0
2012-04-01	0	0
2012-04-02	0	0
2012-04-03	0	0
2012-04-04	0	0
2012-04-05	0	0
2012-04-06	0	0
2012-04-07	0	0
2012-04-08	0	0
2012-04-09	0	0
2012-04-10	0	0
2012-04-11	0	0
2012-04-12	0	0
2012-04-13	0	0
2012-04-14	0	0
2012-04-15	0	0
2012-04-16	0	0
2012-04-17	0	0
2012-04-18	0	0
2012-04-19	0	0
2012-04-20	0	0
2012-04-21	0	0
2012-04-22	0	0
2012-04-23	0	0
2012-04-24	0	0
2012-04-25	0	0
2012-04-26	0	0
2012-04-27	0	0
2012-04-28	0	0
2012-04-29	0	0
2012-04-30	0	0
2012-05-01	0	0
2012-05-02	0	0
2012-05-03	0	0
2012-05-04	0	0
2012-05-05	0	0
2012-05-06	0	0
2012-05-07	0	0
2012-05-08	0	0
2012-05-09	0	0
2012-05-10	0	0
2012-05-11	0	0
2012-05-12	0	0
2012-05-13	0	0
2012-05-14	0	0
2012-05-15	0	0
2012-05-16	0	0
2012-05-17	0	0
2012-05-18	0	0
2012-05-19	0	0
2012-05-20	0	0
2012-05-21	0	0
2012-05-22	0	0
2012-05-23	0	0
2012-05-24	0	0
2012-05-25	0	0
2012-05-26	0	0
2012-05-27	0	0
2012-05-28	0	0
2012-05-29	0	0
2012-05-30	0	0
2012-05-31	0	0
2012-06-01	0	0
2012-06-02	0	0
2012-06-03	0	0
2012-06-04	0	0
2012-06-05	0	0
2012-06-06	0	0
2012-06-07	0	0
2012-06-08	0	0
2012-06-09	0	0
2012-06-10	0	0
2012-06-11	0	0
2012-06-12	0	0
2012-06-13	0	0
2012-06-14	0	0
2012-06-15	0	0
2012-06-16	0	0
2012-06-17	0	0
2012-06-18	0	0
2012-06-19	0	0
2012-06-20	0	0
2012-06-21	0	0
2012-06-22	0	0
2012-06-23	0	0
2012-06-24	0	0
2012-06-25	0	0
2012-06-26	0	0
2012-06-27	0	0
2012-06-28	0	0
2012-06-29	0	0
2012-06-30	0	0
2012-07-01	0	0
2012-07-02	0	0
2012-07-03	0	0
2012-07-04	0	0
2012-07-05	0	0
2012-07-06	0	0
2012-07-07	0	0
2012-07-08	0	0
2012-07-09	0	0
2012-07-10	0	0
2012-07-11	0	0
2012-07-12	0	0
2012-07-13	0	0
2012-07-14	0	0
2012-07-15	0	0
2012-07-16	0	0
2012-07-17	0	0
2012-07-18	0	0
2012-07-19	0	0
2012-07-20	0	0
2012-07-21	0	0
2012-07-22	0	0
2012-07-23	0	0
2012-07-24	0	0
2012-07-25	0	0
2012-07-26	0	0
2012-07-27	0	0
2012-07-28	0	0
2012-07-29	0	0
2012-07-30	0	0
2012-07-31	0	0
2012-08-01	0	0
2012-08-02	0	0
2012-08-03	0	0
2012-08-04	0	0
2012-08-05	0	0
2012-08-06	0	0
2012-08-07	0	0
2012-08-08	0	0
2012-08-09	0	0
2012-08-10	0	0
2012-08-11	0	0
2012-08-12	0	0
2012-08-13	0	0
2012-08-14	0	0
2012-08-15	0	0
2012-08-16	0	0
2012-08-17	0	0
2012-08-18	0	0
2012-08-19	0	0
2012-08-20	0	0
2012-08-21	0	0
2012-08-22	0	0
2012-08-23	0	0
2012-08-24	0	0
2012-08-25	0	0
2012-08-26	0	0
2012-08-27	0	0
2012-08-28	0	0
2012-08-29	0	0
2012-08-30	0	0
2012-08-31	0	0
2012-09-01	0	0
2012-09-02	0	0
2012-09-03	0	0
2012-09-04	0	0
2012-09-05	0	0
2012-09-06	0	0
2012-09-07	0	0
2012-09-08	0	0
2012-09-09	0	0
2012-09-10	0	0
2012-09-11	0	0
2012-09-12	0	0
2012-09-13	0	0
2012-09-14	0	0
2012-09-15	0	0
2012-09-16	0	0
2012-09-17	0	0
2012-09-18	0	0
2012-09-19	0	0
2012-09-20	0	0
2012-09-21	0	0
2012-09-22	0	0
2012-09-23	0	0
2012-09-24	0	0
2012-09-25	0	0
2012-09-26	0	0
2012-09-27	0	0
2012-09-28	0	0
2012-09-29	0	0
2012-09-30	0	0
2012-10-01	0	0
2012-10-02	0	0
2012-10-03	0	0
2012-10-04	0	0
2012-10-05	0	0
2012-10-06	0	0
2012-10-07	0	0
2012-10-08	0	0
2012-10-09	0	0
2012-10-10	0	0
2012-10-11	0	0
2012-10-12	0	0
2012-10-13	0	0
2012-10-14	0	0
2012-10-15	0	0
2012-10-16	0	0
2012-10-17	0	0
2012-10-18	0	0
2012-10-19	0	0
2012-10-20	0	0
2012-10-21	0	0
2012-10-22	0	0
2012-10-23	0	0
2012-10-24	0	0
2012-10-25	0	0
2012-10-26	0	0
2012-10-27	0	0
2012-10-28	0	0
2012-10-29	0	0
2012-10-30	0	0
2012-10-31	0	0
2012-11-01	0	0
2012-11-02	0	0
2012-11-03	0	0
2012-11-04	0	0
2012-11-05	0	0
2012-11-06	0	0
2012-11-07	0	0
2012-11-08	0	0
2012-11-09	0	0
2012-11-10	0	0
2012-11-11	0	0
2012-11-12	0	0
2012-11-13	0	0
2012-11-14	0	0
2012-11-15	0	0
2012-11-16	0	0
2012-11-17	0	0
2012-11-18	0	0
2012-11-19	0	0
2012-11-20	0	0
2012-11-21	0	0
2012-11-22	0	0
2012-11-23	0	0
2012-11-24	0	0
2012-11-25	0	0
2012-11-26	0	0
2012-11-27	0	0
2012-11-28	0	0
2012-11-29	0	0
2012-11-30	0	0
2012-12-01	0	0
2012-12-02	0	0
2012-12-03	0	0
2012-12-04	0	0
2012-12-05	0	0
2012-12-06	0	0
2012-12-07	0	0
2012-12-08	0	0
2012-12-09	0	0
2012-12-10	0	0
2012-12-11	0	0
2012-12-12	0	0
2012-12-13	0	0
2012-12-14	0	0
2012-12-15	0	0
2012-12-16	0	0
2012-12-17	0	0
2012-12-18	0	0
2012-12-19	0	0
2012-12-20	0	0
2012-12-21	0	0
2012-12-22	0	0
2012-12-23	0	0
2012-12-24	0	0
2012-12-25	0	0
2012-12-26	0	0
2012-12-27	0	0
2012-12-28	0	0
2012-12-29	0	0
2012-12-30	0	0
2012-12-31	0	0
2013-01-01	0	0
2013-01-02	0	0
2013-01-03	0	0
2013-01-04	0	0
2013-01-05	0	0
2013-01-06	0	0
2013-01-07	0	0
2013-01-08	0	0
2013-01-09	0	0
2013-01-10	0	0
2013-01-11	0	0
2013-01-12	0	0
2013-01-13	0	0
2013-01-14	0	0
2013-01-15	0	0
2013-01-16	0	0
2013-01-17	0	0
2013-01-18	0	0
2013-01-19	0	0
2013-01-20	0	0
2013-01-21	0	0
2013-01-22	0	0
2013-01-23	0	0
2013-01-24	0	0
2013-01-25	0	0
2013-01-26	0	0
2013-01-27	0	0
2013-01-28	0	0
2013-01-29	0	0
2013-01-30	0	0
2013-01-31	0	0
2013-02-01	0	0
2013-02-02	0	0
2013-02-03	0	0
2013-02-04	0	0
2013-02-05	0	0
2013-02-06	0	0
2013-02-07	0	0
2013-02-08	0	0
2013-02-09	0	0
2013-02-10	0	0
2013-02-11	0	0
2013-02-12	0	0
2013-02-13	0	0
2013-02-14	0	0
2013-02-15	0	0
2013-02-16	0	0
2013-02-17	0	0
2013-02-18	0	0
2013-02-19	0	0
2013-02-20	0	0
2013-02-21	0	0
2013-02-22	0	0
2013-02-23	0	0
2013-02-24	0	0
2013-02-25	0	0
2013-02-26	0	0
2013-02-27	0	0
2013-02-28	0	0
2013-03-01	0	0
2013-03-02	0	0
2013-03-03	0	0
2013-03-04	0	0
2013-03-05	0	0
2013-03-06	0	0
2013-03-07	0	0
2013-03-08	0	0
2013-03-09	0	0
2013-03-10	0	0
2013-03-11	0	0
2013-03-12	0	0
2013-03-13	0	0
2013-03-14	0	0
2013-03-15	0	0
2013-03-16	0	0
2013-03-17	0	0
2013-03-18	0	0
2013-03-19	0	0
2013-03-20	0	0
2013-03-21	0	0
2013-03-22	0	0
2013-03-23	0	0
2013-03-24	0	0
2013-03-25	0	0
2013-03-26	0	0
2013-03-27	0	0
2013-03-28	0	0
2013-03-29	0	0
2013-03-30	0	0
2013-03-31	0	0
2013-04-01	0	0
2013-04-02	0	0
2013-04-03	0	0
2013-04-04	0	0
2013-04-05	0	0
2013-04-06	0	0
2013-04-07	0	0
2013-04-08	0	0
2013-04-09	0	0
2013-04-10	0	0
2013-04-11	0	0
2013-04-12	0	0
2013-04-13	0	0
2013-04-14	0	0
2013-04-15	0	0
2013-04-16	0	0
2013-04-17	0	0
2013-04-18	0	0
2013-04-19	0	0
2013-04-20	0	0
2013-04-21	0	0
2013-04-22	0	0
2013-04-23	0	0
2013-04-24	0	0
2013-04-25	0	0
2013-04-26	0	0
2013-04-27	0	0
2013-04-28	0	0
2013-04-29	0	0
2013-04-30	0	0
2013-05-01	0	0
2013-05-02	0	0
2013-05-03	0	0
2013-05-04	0	0
2013-05-05	0	0
2013-05-06	0	0
2013-05-07	0	0
2013-05-08	0	0
2013-05-09	0	0
2013-05-10	0	0
2013-05-11	0	0
2013-05-12	0	0
2013-05-13	0	0
2013-05-14	0	0
2013-05-15	0	0
2013-05-16	0	0
2013-05-17	0	0
2013-05-18	0	0
2013-05-19	0	0
2013-05-20	0	0
2013-05-21	0	0
2013-05-22	0	0
2013-05-23	0	0
2013-05-24	0	0
2013-05-25	0	0
2013-05-26	0	0
2013-05-27	0	0
2013-05-28	0	0
2013-05-29	0	0
2013-05-30	0	0
2013-05-31	0	0
2013-06-01	0	0
2013-06-02	0	0
2013-06-03	0	0
2013-06-04	0	0
2013-06-05	0	0
2013-06-06	0	0
2013-06-07	0	0
2013-06-08	0	0
2013-06-09	0	0
2013-06-10	0	0
2013-06-11	0	0
2013-06-12	0	0
2013-06-13	0	0
2013-06-14	0	0
2013-06-15	0	0
2013-06-16	0	0
2013-06-17	0	0
2013-06-18	0	0
2013-06-19	0	0
2013-06-20	0	0
2013-06-21	0	0
2013-06-22	0	0
2013-06-23	0	0
2013-06-24	0	0
2013-06-25	0	0
2013-06-26	0	0
2013-06-27	0	0
2013-06-28	0	0
2013-06-29	0	0
2013-06-30	0	0
2013-07-01	0	0
2013-07-02	0	0
2013-07-03	0	0
2013-07-04	0	0
2013-07-05	0	0
2013-07-06	0	0
2013-07-07	0	0
2013-07-08	0	0
2013-07-09	0	0
2013-07-10	0	0
2013-07-11	0	0
2013-07-12	0	0
2013-07-13	0	0
2013-07-14	0	0
2013-07-15	0	0
2013-07-16	0	0
2013-07-17	0	0
2013-07-18	0	0
2013-07-19	0	0
2013-07-20	0	0
2013-07-21	0	0
2013-07-22	0	0
2013-07-23	4	0
2013-07-24	14	0
2013-07-25	0	0
2013-07-26	0	0
2013-07-27	0	0
2013-07-28	0	0
2013-07-29	0	0
2013-07-30	0	0
2013-07-31	0	0
2013-08-01	0	0
2013-08-02	0	0
2013-08-03	0	0
2013-08-04	0	0
2013-08-05	0	0
2013-08-06	0	0
2013-08-07	0	0
2013-08-08	0	0
2013-08-09	0	0
2013-08-10	0	0
2013-08-11	0	0
2013-08-12	0	0
2013-08-13	0	0
2013-08-14	0	0
2013-08-15	0	0
2013-08-16	0	0
2013-08-17	0	0
2013-08-18	0	0
2013-08-19	0	0
2013-08-20	0	0
2013-08-21	0	0
2013-08-22	0	0
2013-08-23	0	0
2013-08-24	0	0
2013-08-25	0	0
2013-08-26	0	0
2013-08-27	0	0
2013-08-28	0	0
2013-08-29	0	0
2013-08-30	0	0
2013-08-31	0	0
2013-09-01	0	0
2013-09-02	0	0
2013-09-03	0	0
2013-09-04	0	0
2013-09-05	0	0
2013-09-06	0	0
2013-09-07	0	0
2013-09-08	0	0
2013-09-09	0	0
2013-09-10	0	0
2013-09-11	0	0
2013-09-12	0	0
2013-09-13	0	0
2013-09-14	0	0
2013-09-15	0	0
2013-09-16	0	0
2013-09-17	0	0
2013-09-18	0	0
2013-09-19	0	0
2013-09-20	0	0
2013-09-21	0	0
2013-09-22	0	0
2013-09-23	0	0
2013-09-24	0	0
2013-09-25	0	0
2013-09-26	0	0
2013-09-27	0	0
2013-09-28	0	0
2013-09-29	0	0
2013-09-30	0	0
2013-10-01	0	0
2013-10-02	0	0
2013-10-03	0	0
2013-10-04	0	0
2013-10-05	0	0
2013-10-06	0	0
2013-10-07	0	0
2013-10-08	0	0
2013-10-09	0	0
2013-10-10	0	0
2013-10-11	0	0
2013-10-12	0	0
2013-10-13	0	0
2013-10-14	0	0
2013-10-15	0	0
2013-10-16	0	0
2013-10-17	0	0
2013-10-18	0	0
2013-10-19	0	0
2013-10-20	0	0
2013-10-21	0	0
2013-10-22	0	0
2013-10-23	0	0
2013-10-24	0	0
2013-10-25	0	0
2013-10-26	0	0
2013-10-27	0	0
2013-10-28	0	0
2013-10-29	0	0
2013-10-30	0	0
2013-10-31	0	0
2013-11-01	0	0
2013-11-02	0	0
2013-11-03	0	0
2013-11-04	0	0
2013-11-05	0	0
2013-11-06	0	0
2013-11-07	0	0
2013-11-08	0	0
2013-11-09	0	0
2013-11-10	0	0
2013-11-11	0	0
2013-11-12	0	0
2013-11-13	0	0
2013-11-14	0	0
2013-11-15	0	0
2013-11-16	0	0
2013-11-17	0	0
2013-11-18	0	0
2013-11-19	0	0
2013-11-20	0	0
2013-11-21	0	0
2013-11-22	0	0
2013-11-23	0	0
2013-11-24	0	0
2013-11-25	0	0
2013-11-26	0	0
2013-11-27	0	0
2013-11-28	0	0
2013-11-29	0	0
2013-11-30	0	0
2013-12-01	0	0
2013-12-02	0	0
2013-12-03	0	0
2013-12-04	0	0
2013-12-05	0	0
2013-12-06	0	0
2013-12-07	0	0
2013-12-08	0	0
2013-12-09	0	0
2013-12-10	0	0
2013-12-11	0	0
2013-12-12	0	0
2013-12-13	0	0
2013-12-14	0	0
2013-12-15	0	0
2013-12-16	0	0
2013-12-17	0	0
2013-12-18	0	0
2013-12-19	0	0
2013-12-20	0	0
2013-12-21	0	0
2013-12-22	0	0
2013-12-23	0	0
2013-12-24	0	0
2013-12-25	0	0
2013-12-26	0	0
2013-12-27	0	0
2013-12-28	0	0
2013-12-29	0	0
2013-12-30	0	0
2013-12-31	0	0
2014-01-01	0	0
2014-01-02	0	0
2014-01-03	0	0
2014-01-04	0	0
2014-01-05	20	0
2014-01-06	16	0
2014-01-07	0	0
2014-01-08	0	0
2014-01-09	0	0
2014-01-10	0	0
2014-01-11	0	0
2014-01-12	0	0
2014-01-13	0	0
2014-01-14	0	0
2014-01-15	0	0
2014-01-16	0	0
2014-01-17	0	0
2014-01-18	0	0
2014-01-19	0	0
2014-01-20	0	0
2014-01-21	0	0
2014-01-22	0	0
2014-01-23	0	0
2014-01-24	0	0
2014-01-25	0	0
2014-01-26	0	0
2014-01-27	0	0
2014-01-28	0	0
2014-01-29	0	0
2014-01-30	0	0
2014-01-31	0	0
2014-02-01	0	0
