# Supplementary material for: Global Disease Monitoring and Forecasting with Wikipedia
Source: PLoS Comput Biol. 2014 Nov 13;10(11):e1003892. doi: 10.1371/journal.pcbi.1003892 (PMC4231164; doi:10.1371/journal.pcbi.1003892)
Supplement: Dataset S1 — Input data, raw results, and additional figures. This archive file contains: (a) inter-language article mappings, (b) figures for the 4 successful contexts not included above, (c) official epidemiological data used as input, (d) complete correlation scores r, (e) wiki input data, and (f) a text file explaining the archive content and file formats. (ZIP) [file pcbi.1003892.s001.zip › S1_supplemental-data/wiki-data/en_plague_raw.csv]

timestamp	en-Black_Death	en-Bubo	en-Bubonic_plague	en-Chloramphenicol	en-Doxycycline	en-Flea	en-Fluoroquinolones	en-Gentamicin	en-Plague_(disease)	en-Plague_of_Justinian	en-Plague_vaccine	en-Pneumonic_plague	en-Septicemic_plague	en-Streptomycin	en-Tetracycline	en-Third_plague_pandemic	en-Xenopsylla_cheopis	en-Yersinia_pestis	en
2007-12-09 17:00:00	0	0	0	0	0	0	0	0	0	0	0	0	0	0	0	0	0	0	0
2007-12-09 18:00:00	41	0	25	1	8	14	0	2	0	3	0	0	0	3	8	0	0	1	969214
2007-12-09 19:00:00	318	5	153	33	83	50	0	26	0	9	0	1	1	24	54	0	0	19	7558231
2007-12-09 20:00:00	343	16	260	22	78	68	4	19	0	18	0	3	1	37	61	0	2	38	7922724
2007-12-09 21:00:00	303	7	218	25	104	73	1	26	0	14	0	6	1	22	73	0	6	38	8230400
2007-12-09 22:00:00	370	16	258	30	108	91	8	31	0	10	0	5	2	26	80	0	0	45	8233718
2007-12-09 23:00:00	372	14	258	36	110	68	5	23	0	8	0	4	1	15	52	0	6	43	8369574
2007-12-10 00:00:00	337	11	242	32	82	62	4	24	0	11	0	4	2	19	65	0	0	42	8082285
2007-12-10 01:00:00	337	8	255	20	111	73	3	18	0	12	0	12	3	17	120	0	1	31	8187411
2007-12-10 02:00:00	411	12	236	25	95	82	2	32	0	8	0	8	2	34	54	0	5	50	8234973
2007-12-10 03:00:00	388	11	236	22	116	74	3	19	0	27	0	6	2	30	84	0	1	67	8277859
2007-12-10 04:00:00	386	9	240	27	113	80	5	31	0	1	0	5	4	33	87	0	2	44	8141694
2007-12-10 05:00:00	281	16	201	43	99	62	2	19	0	13	0	1	2	17	93	0	2	31	7312564
2007-12-10 06:00:00	250	8	166	19	91	40	3	17	0	14	0	5	1	14	56	0	3	26	6435936
2007-12-10 07:00:00	167	2	109	22	81	64	3	19	0	8	0	0	0	27	50	0	3	25	5692991
2007-12-10 08:00:00	126	11	95	27	40	49	4	21	0	11	0	4	2	15	31	0	2	10	5016018
2007-12-10 09:00:00	96	4	71	26	44	26	2	14	0	4	0	2	0	17	22	0	1	7	4677794
2007-12-10 10:00:00	128	2	69	24	50	30	1	12	0	5	0	1	2	17	31	0	1	12	4752587
2007-12-10 11:00:00	115	6	61	15	57	31	3	14	0	6	0	1	2	19	32	0	0	10	4594043
2007-12-10 12:00:00	111	3	65	27	58	47	0	15	0	0	0	1	0	9	34	0	2	10	4660955
2007-12-10 13:00:00	164	2	91	32	63	32	2	17	0	5	0	0	0	23	43	0	2	19	4903758
2007-12-10 14:00:00	259	8	160	34	94	48	2	8	0	9	0	5	0	15	33	0	4	22	5651911
2007-12-10 15:00:00	349	7	171	42	80	56	3	29	0	8	0	4	0	24	47	0	0	15	6647179
2007-12-10 16:00:00	310	10	196	23	137	78	1	28	0	13	0	0	2	17	63	0	0	26	7361916
2007-12-10 17:00:00	405	15	235	32	129	55	1	14	0	14	0	7	3	22	71	0	0	39	7990483
2007-12-10 18:00:00	386	8	208	50	153	64	4	35	0	19	0	1	3	23	61	0	2	40	8159969
2007-12-10 19:00:00	473	11	220	35	128	87	5	37	0	18	0	5	2	31	79	0	0	30	8527379
2007-12-10 20:00:00	413	22	283	40	152	89	4	30	0	13	0	5	1	32	89	0	1	42	8826653
2007-12-10 21:00:00	370	12	215	34	132	91	1	23	0	7	0	9	3	30	61	0	3	31	8884290
2007-12-10 22:00:00	332	15	249	33	134	69	11	19	0	14	0	2	4	27	81	0	2	39	9105520
2007-12-10 23:00:00	356	19	254	34	128	68	4	24	0	10	0	4	7	21	70	0	1	39	8531255
2007-12-11 00:00:00	372	20	243	22	128	61	1	30	0	14	0	3	1	32	83	0	2	42	7827024
2007-12-11 01:00:00	414	10	267	35	128	89	4	23	0	6	0	8	1	23	76	0	3	38	7789598
2007-12-11 02:00:00	423	9	277	29	122	73	5	22	0	22	0	2	0	25	72	0	5	29	7914056
2007-12-11 03:00:00	361	10	233	29	144	77	5	30	0	20	0	4	3	27	73	0	4	37	7840785
2007-12-11 04:00:00	315	13	233	23	128	61	9	30	0	17	0	7	1	19	91	0	3	20	7571172
2007-12-11 05:00:00	243	8	151	40	112	76	2	27	0	15	0	2	2	25	65	0	1	34	6824581
2007-12-11 06:00:00	239	7	134	10	78	27	2	13	0	12	0	6	0	33	57	0	4	17	6056646
2007-12-11 07:00:00	140	8	97	20	78	58	2	10	0	9	0	1	1	23	28	0	2	15	5093600
2007-12-11 08:00:00	141	3	75	18	71	44	3	14	0	6	0	5	1	19	32	0	0	16	4581421
2007-12-11 09:00:00	101	4	49	9	51	22	1	10	0	4	0	2	0	15	34	0	1	21	4114637
2007-12-11 10:00:00	101	6	59	26	52	31	2	11	0	5	0	0	0	12	30	0	1	2	4454787
2007-12-11 11:00:00	84	3	63	26	35	34	2	20	0	3	0	3	0	14	26	0	1	9	4395566
2007-12-11 12:00:00	148	7	63	24	49	33	1	16	0	5	0	1	0	11	33	0	1	7	4426903
2007-12-11 13:00:00	154	6	100	29	74	43	2	18	0	4	0	0	0	19	32	0	0	7	4869869
2007-12-11 14:00:00	215	7	142	30	76	49	3	29	0	5	0	2	0	19	58	0	0	34	5828522
2007-12-11 15:00:00	278	8	176	30	104	54	2	23	0	10	0	2	0	20	74	0	0	24	6699787
2007-12-11 16:00:00	337	4	197	44	149	64	4	35	0	6	0	2	0	32	60	0	1	29	7250487
2007-12-11 17:00:00	409	12	269	34	115	70	8	20	0	15	0	4	1	12	68	0	3	45	7857222
2007-12-11 18:00:00	384	6	277	26	138	66	8	32	0	9	0	5	3	26	73	0	1	34	8221974
2007-12-11 19:00:00	429	16	348	44	163	92	0	25	0	4	0	2	4	33	83	0	4	42	8457838
2007-12-11 20:00:00	427	11	265	43	132	83	5	29	0	15	0	4	1	29	74	0	3	40	8567671
2007-12-11 21:00:00	427	13	247	36	161	61	6	32	0	18	0	5	2	19	57	0	4	40	8668004
2007-12-11 22:00:00	402	12	214	44	174	95	7	31	0	10	0	9	1	23	67	0	2	45	8782630
2007-12-11 23:00:00	339	14	231	26	163	71	1	34	0	15	0	9	0	14	77	0	4	41	8400645
2007-12-12 00:00:00	369	30	259	42	112	68	4	33	0	15	0	4	2	27	64	0	9	37	7981991
2007-12-12 01:00:00	348	16	279	36	127	113	1	22	0	12	0	3	0	17	62	0	2	40	7940746
2007-12-12 02:00:00	377	10	199	31	165	75	2	14	0	9	0	2	1	27	55	0	2	51	7947818
2007-12-12 03:00:00	372	12	267	25	163	76	4	22	0	11	0	4	4	25	49	0	3	52	7916614
2007-12-12 04:00:00	359	8	267	35	155	90	4	20	0	12	0	2	1	26	57	0	3	49	7446431
2007-12-12 05:00:00	257	9	170	18	112	68	2	18	0	12	0	6	4	33	60	0	3	27	6748003
2007-12-12 06:00:00	205	8	147	27	76	62	1	15	0	16	0	2	1	16	56	0	2	20	5854378
2007-12-12 07:00:00	208	2	103	19	73	42	3	13	0	12	0	7	3	19	31	0	2	19	5044902
2007-12-12 08:00:00	112	8	89	28	56	48	0	13	0	5	0	2	2	15	27	0	0	21	4398209
2007-12-12 09:00:00	129	3	79	28	43	24	0	17	0	6	0	3	3	7	25	0	2	19	4101946
2007-12-12 10:00:00	112	3	49	28	50	25	2	12	0	1	0	1	1	12	30	0	0	9	4315084
2007-12-12 11:00:00	149	2	72	10	68	37	3	10	0	5	0	4	2	5	25	0	1	8	4301778
2007-12-12 12:00:00	111	3	88	23	44	19	2	19	0	10	0	6	1	16	33	0	2	15	4508221
2007-12-12 13:00:00	137	12	71	29	59	26	7	11	0	7	0	1	0	13	21	0	0	13	4759029
2007-12-12 14:00:00	188	4	120	34	83	40	0	12	0	6	0	4	5	8	23	0	0	40	5666966
2007-12-12 15:00:00	313	4	163	23	115	48	2	28	0	10	0	4	2	13	52	0	2	29	6732255
2007-12-12 16:00:00	350	13	226	26	132	49	2	32	0	8	0	5	1	15	57	0	1	30	7390475
2007-12-12 17:00:00	334	11	250	30	133	68	3	40	0	12	0	6	2	32	75	0	6	80	7886824
2007-12-12 18:00:00	399	12	239	42	131	65	5	19	0	9	0	3	0	22	50	0	8	42	7912107
2007-12-12 19:00:00	431	9	267	45	116	59	5	32	0	14	0	5	0	27	62	0	4	72	8195110
2007-12-12 20:00:00	363	15	264	27	110	59	4	40	0	9	0	10	7	24	82	0	2	68	8475460
2007-12-12 21:00:00	374	12	231	36	142	72	3	47	0	11	0	10	3	27	62	0	3	63	8548428
2007-12-12 22:00:00	348	9	262	47	127	60	6	36	0	15	0	5	2	18	75	0	1	44	8750718
2007-12-12 23:00:00	342	8	243	20	149	75	1	26	0	9	0	2	0	35	52	0	3	51	8370315
2007-12-13 00:00:00	356	10	241	29	129	72	1	23	0	9	0	3	3	11	48	0	4	41	7854302
2007-12-13 01:00:00	355	10	217	22	123	74	4	20	0	13	0	1	3	10	53	0	5	35	7540230
2007-12-13 02:00:00	332	13	212	39	120	72	6	24	0	9	0	2	0	10	77	0	5	39	7683236
2007-12-13 03:00:00	356	5	218	32	131	71	2	30	0	15	0	4	1	14	62	0	2	64	7958986
2007-12-13 04:00:00	308	12	196	30	167	88	4	42	0	13	0	10	2	30	97	0	0	35	7521828
2007-12-13 05:00:00	229	4	154	35	104	59	3	21	0	13	0	3	0	17	59	0	4	28	6842243
2007-12-13 06:00:00	210	9	133	29	77	46	4	19	0	12	0	8	3	29	52	0	2	18	5889533
2007-12-13 07:00:00	174	3	68	9	63	37	2	18	0	4	0	0	0	20	49	0	3	13	5284072
2007-12-13 08:00:00	110	8	90	15	54	28	0	15	0	10	0	0	0	20	24	0	1	14	4564614
2007-12-13 09:00:00	105	1	81	22	62	28	4	7	0	5	0	4	3	13	20	0	4	20	4262895
2007-12-13 10:00:00	104	1	66	30	43	25	2	16	0	6	0	0	0	18	16	0	1	17	4379370
2007-12-13 11:00:00	130	8	65	38	41	13	2	12	0	4	0	0	0	6	24	0	0	20	4320152
2007-12-13 12:00:00	91	6	67	20	46	23	3	14	0	3	0	0	0	18	19	0	0	13	4017961
2007-12-13 13:00:00	144	2	81	28	59	32	1	25	0	12	0	1	2	22	22	0	1	14	4651858
2007-12-13 14:00:00	200	8	119	17	75	49	2	22	0	5	0	1	0	10	39	0	5	14	5473271
2007-12-13 15:00:00	258	13	168	43	86	48	2	21	0	10	0	2	0	31	36	0	5	30	6540478
2007-12-13 16:00:00	239	10	200	33	131	57	2	36	0	8	0	3	2	18	59	0	5	30	7202145
2007-12-13 17:00:00	286	9	211	33	97	38	5	28	0	6	0	5	2	14	63	0	2	40	7591632
2007-12-13 18:00:00	347	8	249	31	126	76	2	18	0	9	0	2	2	21	63	0	0	31	7722452
2007-12-13 19:00:00	284	9	233	51	119	61	4	25	0	8	0	3	1	16	74	0	3	55	7892854
2007-12-13 20:00:00	287	11	264	26	141	70	1	18	0	9	0	5	3	19	77	0	2	48	8027634
2007-12-13 21:00:00	269	6	237	40	144	100	5	24	0	16	0	1	1	26	62	0	4	31	8251592
2007-12-13 22:00:00	265	10	221	23	141	65	6	25	0	11	0	5	6	21	69	0	3	33	8415654
2007-12-13 23:00:00	256	9	179	23	102	67	3	32	0	7	0	2	1	18	54	0	2	31	8082543
2007-12-14 00:00:00	240	10	201	29	119	68	2	28	0	7	0	4	1	21	41	0	3	15	7616893
2007-12-14 01:00:00	283	10	197	18	120	56	8	15	0	5	0	8	2	28	52	0	5	33	7310609
2007-12-14 02:00:00	304	11	209	31	104	61	8	23	0	6	0	4	2	23	52	0	13	35	7635138
2007-12-14 03:00:00	269	9	199	30	131	51	0	38	0	11	0	8	8	41	62	0	0	43	7741383
2007-12-14 04:00:00	194	9	188	27	147	72	3	14	0	7	0	8	2	18	60	0	2	20	7520107
2007-12-14 05:00:00	223	11	152	10	101	50	4	12	0	8	0	3	5	17	57	0	4	34	6701208
2007-12-14 06:00:00	148	2	127	20	87	58	5	17	0	10	0	4	3	19	52	0	0	33	5957367
2007-12-14 07:00:00	117	2	78	13	41	28	2	12	0	6	0	1	0	24	18	0	1	18	5193704
2007-12-14 08:00:00	75	3	49	19	37	29	1	10	0	4	0	2	1	17	35	0	3	13	4782080
2007-12-14 09:00:00	66	1	50	13	33	26	0	9	0	9	0	3	0	7	26	0	0	14	4318625
2007-12-14 10:00:00	98	3	67	20	32	26	2	14	0	0	0	8	0	9	25	0	1	18	4160403
2007-12-14 11:00:00	96	4	58	12	48	20	1	13	0	3	0	2	1	21	14	0	4	6	4159083
2007-12-14 12:00:00	81	3	73	8	57	27	5	17	0	15	0	3	3	7	20	0	2	8	4331498
2007-12-14 13:00:00	111	4	69	22	44	39	0	21	0	4	0	0	2	9	32	0	0	19	4706109
2007-12-14 14:00:00	176	9	140	29	73	22	1	23	0	4	0	3	2	5	25	0	1	18	5439335
2007-12-14 15:00:00	215	5	186	23	108	50	4	37	0	15	0	0	4	16	48	0	2	33	6277120
2007-12-14 16:00:00	281	11	194	19	104	54	1	31	0	10	0	2	0	15	53	0	2	17	6834953
2007-12-14 17:00:00	234	6	168	26	129	44	5	24	0	11	0	4	0	17	46	0	3	27	7152767
2007-12-14 18:00:00	296	5	186	26	117	54	2	52	0	7	0	1	1	13	73	0	2	21	7146213
2007-12-14 19:00:00	243	6	160	20	119	45	1	28	0	12	0	2	0	16	87	0	0	21	7186317
2007-12-14 20:00:00	222	9	175	15	120	60	2	29	0	6	0	2	6	12	53	0	2	19	7136245
2007-12-14 21:00:00	242	10	142	12	101	39	3	16	0	7	0	1	0	27	41	0	1	14	7058826
2007-12-14 22:00:00	212	5	136	21	131	43	0	17	0	6	0	1	0	17	55	0	2	24	7169276
2007-12-14 23:00:00	178	12	94	11	104	66	1	18	0	7	0	3	1	11	29	0	1	21	6622418
2007-12-15 00:00:00	131	6	102	16	109	41	2	18	0	7	0	0	0	17	38	0	5	13	5937425
2007-12-15 01:00:00	110	2	117	16	107	38	2	18	0	14	0	4	2	7	27	0	2	9	5552946
2007-12-15 02:00:00	138	8	81	12	91	48	1	12	0	8	0	5	1	12	36	0	1	19	5566022
2007-12-15 03:00:00	137	6	74	10	92	54	3	23	0	12	0	2	0	5	51	0	1	14	5592294
2007-12-15 04:00:00	122	3	79	11	107	65	4	14	0	5	0	0	1	8	50	0	0	10	5543514
2007-12-15 05:00:00	85	6	95	11	81	49	1	17	0	7	0	0	0	9	50	0	3	18	5283186
2007-12-15 06:00:00	83	7	72	5	67	43	1	14	0	2	0	1	0	3	39	0	0	9	4919808
2007-12-15 07:00:00	69	3	57	11	45	45	0	10	0	1	0	1	1	4	30	0	1	7	4476568
2007-12-15 08:00:00	55	0	43	8	44	28	0	10	0	1	0	1	0	7	22	0	2	17	3960419
2007-12-15 09:00:00	32	2	47	9	38	47	2	6	0	2	0	1	1	6	27	0	0	7	3517487
2007-12-15 10:00:00	51	6	36	16	47	19	2	9	0	1	0	0	0	9	20	0	0	6	3393886
2007-12-15 11:00:00	60	0	30	8	26	27	0	11	0	3	0	0	0	4	9	0	0	7	3245859
2007-12-15 12:00:00	46	5	48	6	32	23	2	4	0	6	0	0	0	8	19	0	1	9	3371694
2007-12-15 13:00:00	90	2	53	12	40	22	2	7	0	5	0	0	0	8	16	0	1	9	3587535
2007-12-15 14:00:00	81	3	31	18	50	25	4	7	0	6	0	1	1	11	23	0	0	16	3900269
2007-12-15 15:00:00	96	5	71	5	77	27	1	26	0	5	0	0	0	6	24	0	1	12	4322656
2007-12-15 16:00:00	120	5	60	16	93	42	1	16	0	7	0	3	0	7	27	0	1	6	4842425
2007-12-15 17:00:00	123	1	87	18	78	44	1	16	0	8	0	5	4	6	28	0	2	11	5414363
2007-12-15 18:00:00	196	4	131	24	81	40	3	16	0	5	0	2	0	10	22	0	0	12	5874957
2007-12-15 19:00:00	195	11	106	15	101	58	0	20	0	6	0	2	1	14	30	0	0	13	6223949
2007-12-15 20:00:00	173	8	102	18	103	56	1	12	0	4	0	0	0	15	59	0	1	10	6335239
2007-12-15 21:00:00	153	2	98	21	74	41	4	12	0	4	0	1	0	4	42	0	0	18	6416395
2007-12-15 22:00:00	172	6	126	7	85	47	1	8	0	6	0	12	5	11	43	0	1	22	6536966
2007-12-15 23:00:00	153	4	98	8	88	46	1	10	0	4	0	0	0	3	49	0	1	28	6477513
2007-12-16 00:00:00	167	6	109	14	76	56	1	16	0	4	0	5	5	6	30	0	0	35	6339752
2007-12-16 01:00:00	153	8	112	9	88	60	0	17	0	6	0	3	1	8	37	0	1	14	6098961
2007-12-16 02:00:00	989	80	839	18	80	54	4	20	0	21	0	14	3	17	50	0	5	113	5970892
2007-12-16 03:00:00	1151	47	628	19	77	51	3	13	0	14	0	14	2	14	36	0	2	85	5987951
2007-12-16 04:00:00	368	23	246	20	81	90	3	25	0	10	0	3	3	7	41	0	5	33	5984536
2007-12-16 05:00:00	412	24	258	14	71	67	2	7	0	13	0	3	6	11	21	0	1	35	5745509
2007-12-16 06:00:00	995	63	748	14	80	61	2	8	0	17	0	16	5	8	32	0	4	109	5385682
2007-12-16 07:00:00	663	29	348	11	69	43	0	14	0	6	0	14	6	11	29	0	3	57	4823717
2007-12-16 08:00:00	197	11	90	12	44	37	3	12	0	8	0	4	0	10	24	0	6	17	4164971
2007-12-16 09:00:00	178	15	163	16	38	20	1	10	0	6	0	2	0	5	34	0	3	11	3512014
2007-12-16 10:00:00	155	6	73	7	42	30	0	14	0	5	0	1	1	9	7	0	0	15	3349409
2007-12-16 11:00:00	93	5	49	15	18	22	2	10	0	5	0	0	0	8	18	0	0	11	3310088
2007-12-16 12:00:00	82	2	37	17	38	27	1	9	0	2	0	3	2	7	17	0	1	9	3346904
2007-12-16 13:00:00	102	3	51	17	35	20	1	7	0	10	0	3	0	11	14	0	1	7	3584554
2007-12-16 14:00:00	113	2	66	3	45	32	1	15	0	3	0	1	3	4	29	0	4	13	3887224
2007-12-16 15:00:00	162	6	74	11	62	41	4	6	0	5	0	2	3	7	29	0	0	8	4558802
2007-12-16 16:00:00	201	10	109	14	82	44	0	20	0	9	0	6	1	9	25	0	1	16	5159653
2007-12-16 17:00:00	291	6	106	33	97	58	4	20	0	13	0	1	0	24	50	0	0	16	5788510
2007-12-16 18:00:00	324	7	152	33	81	41	6	19	0	9	0	2	0	32	55	0	6	23	6410631
2007-12-16 19:00:00	326	6	166	25	105	63	0	16	0	12	0	3	0	26	32	0	4	46	6761590
2007-12-16 20:00:00	297	22	220	21	92	60	5	16	0	9	0	3	2	11	58	0	4	42	7269774
2007-12-16 21:00:00	364	11	217	21	79	62	4	16	0	15	0	6	1	15	43	0	3	31	7591166
2007-12-16 22:00:00	337	10	212	31	76	65	1	12	0	13	0	4	1	12	49	0	4	41	7714989
2007-12-16 23:00:00	342	4	187	11	87	70	1	16	0	11	0	10	2	7	40	0	3	39	7706459
2007-12-17 00:00:00	312	9	214	17	100	85	5	10	0	8	0	3	1	13	26	0	4	37	7428227
2007-12-17 01:00:00	309	4	212	13	65	74	2	9	0	4	0	0	1	16	58	0	1	38	7332067
2007-12-17 02:00:00	388	20	214	15	102	88	1	10	0	18	0	3	0	16	41	0	1	34	7597258
2007-12-17 03:00:00	356	8	191	8	102	69	1	27	0	10	0	1	1	16	49	0	3	29	7649208
2007-12-17 04:00:00	326	12	206	11	71	87	0	20	0	7	0	7	1	14	47	0	1	33	7637503
2007-12-17 05:00:00	267	10	150	15	114	55	1	16	0	13	0	2	5	16	53	0	0	19	6789631
2007-12-17 06:00:00	221	7	141	16	63	49	3	15	0	15	0	1	3	27	46	0	4	23	6084334
2007-12-17 07:00:00	149	11	112	18	56	41	3	19	0	9	0	2	1	21	24	0	3	15	5368581
2007-12-17 08:00:00	133	7	81	12	52	37	3	11	0	6	0	2	2	8	16	0	0	14	4613631
2007-12-17 09:00:00	107	8	53	27	49	22	1	5	0	9	0	3	0	12	22	0	2	8	4059573
2007-12-17 10:00:00	92	2	59	24	42	25	3	12	0	3	0	1	0	9	23	0	1	13	4113845
2007-12-17 11:00:00	92	1	53	14	45	31	1	14	0	2	0	0	1	14	30	0	1	7	4152134
2007-12-17 12:00:00	121	2	72	27	41	58	0	6	0	4	0	2	1	21	40	0	2	7	4213067
2007-12-17 13:00:00	153	8	81	21	61	25	2	19	0	2	0	2	0	15	27	0	2	14	4514161
2007-12-17 14:00:00	205	6	99	19	79	47	1	24	0	4	0	2	1	14	25	0	0	14	5256758
2007-12-17 15:00:00	267	8	179	28	115	43	3	18	0	7	0	3	1	22	40	0	0	23	6180801
2007-12-17 16:00:00	349	7	172	33	124	60	2	24	0	7	0	5	2	18	42	0	4	21	6824704
2007-12-17 17:00:00	367	11	236	39	140	60	6	22	0	11	0	9	0	17	45	0	0	26	7259781
2007-12-17 18:00:00	405	7	253	28	152	66	7	20	0	22	0	2	2	8	78	0	2	28	7458528
2007-12-17 19:00:00	382	9	208	36	137	61	6	25	0	12	0	2	0	11	73	0	3	29	7587893
2007-12-17 20:00:00	435	9	221	16	156	59	2	19	0	10	0	1	0	14	79	0	10	34	7901231
2007-12-17 21:00:00	391	16	321	27	130	88	5	34	0	19	0	1	0	18	51	0	2	18	8111647
2007-12-17 22:00:00	383	15	243	27	131	88	9	25	0	7	0	2	2	11	61	0	3	29	8170704
2007-12-17 23:00:00	356	7	228	19	109	58	4	17	0	8	0	6	4	12	50	0	3	41	7670724
2007-12-18 00:00:00	317	7	216	22	98	71	3	17	0	8	0	4	2	6	31	0	2	32	7377589
2007-12-18 01:00:00	359	11	203	13	121	76	1	20	0	8	0	4	3	8	41	0	2	26	7202086
2007-12-18 02:00:00	348	7	225	7	150	85	4	21	0	10	0	5	0	22	63	0	1	25	7416917
2007-12-18 03:00:00	303	8	225	24	138	71	2	24	0	16	0	6	0	14	73	0	4	23	7208936
2007-12-18 04:00:00	316	13	229	22	133	80	3	15	0	8	0	1	1	21	66	0	2	21	6878422
2007-12-18 05:00:00	224	10	164	15	103	55	1	17	0	5	0	2	1	7	45	0	0	14	6267417
2007-12-18 06:00:00	161	6	137	19	99	70	1	10	0	5	0	1	0	9	50	0	5	16	5582572
2007-12-18 07:00:00	138	4	80	14	67	31	0	15	0	6	0	5	2	4	35	0	0	13	4864395
2007-12-18 08:00:00	78	9	71	11	48	38	1	22	0	1	0	0	4	8	25	0	0	6	4367254
2007-12-18 09:00:00	85	9	58	21	41	36	2	14	0	2	0	1	1	13	21	0	0	15	4186338
2007-12-18 10:00:00	83	1	53	13	42	26	0	15	0	5	0	0	0	20	18	0	1	7	4328339
2007-12-18 11:00:00	120	4	73	18	48	28	0	21	0	1	0	2	1	7	34	0	1	7	4052412
2007-12-18 12:00:00	102	2	49	16	48	25	0	19	0	4	0	0	0	9	22	0	0	2	4205233
2007-12-18 13:00:00	98	7	64	12	52	27	4	21	0	2	0	2	0	11	35	0	1	7	4741179
2007-12-18 14:00:00	235	5	145	17	75	42	2	19	0	6	0	6	2	6	37	0	1	18	5631647
2007-12-18 15:00:00	324	2	177	19	97	40	2	20	0	2	0	2	3	18	37	0	6	24	6274519
2007-12-18 16:00:00	267	9	167	20	113	80	6	12	0	12	0	3	2	12	45	0	2	32	7023547
2007-12-18 17:00:00	278	7	239	21	126	56	5	28	0	16	0	0	0	16	53	0	1	26	7285567
2007-12-18 18:00:00	293	15	143	20	161	55	2	21	0	6	0	8	1	15	46	0	2	23	7591345
2007-12-18 19:00:00	293	5	153	25	141	61	4	25	0	24	0	1	2	18	60	0	1	30	7792679
2007-12-18 20:00:00	267	7	169	20	129	57	8	25	0	8	0	6	0	18	49	0	3	22	7887270
2007-12-18 21:00:00	286	14	185	28	133	61	2	50	0	7	0	5	3	22	54	0	2	33	8091633
2007-12-18 22:00:00	289	9	206	17	156	62	0	29	0	8	0	2	0	11	51	0	4	28	8201760
2007-12-18 23:00:00	257	14	171	27	144	72	5	24	0	15	0	1	1	14	66	0	3	18	7670204
2007-12-19 00:00:00	275	8	214	13	136	74	2	16	0	10	0	1	0	8	54	0	1	27	7065398
2007-12-19 01:00:00	258	10	182	14	142	61	4	19	0	9	0	4	4	13	57	0	1	25	6978297
2007-12-19 02:00:00	303	6	231	21	124	48	2	16	0	7	0	19	1	12	67	0	4	40	7055544
2007-12-19 03:00:00	291	10	208	16	148	107	2	13	0	8	0	3	1	19	56	0	4	26	7038976
2007-12-19 04:00:00	287	10	235	15	129	130	1	12	0	13	0	2	0	16	68	0	0	39	6742403
2007-12-19 05:00:00	235	10	133	11	106	55	0	15	0	6	0	3	1	14	41	0	1	19	6221730
2007-12-19 06:00:00	148	15	104	20	61	53	2	14	0	6	0	0	0	17	43	0	2	21	5467115
2007-12-19 07:00:00	107	4	86	4	70	37	1	10	0	6	0	0	2	12	28	0	1	13	4937646
2007-12-19 08:00:00	97	6	52	10	69	26	1	8	0	5	0	1	0	4	40	0	0	6	4494295
2007-12-19 09:00:00	69	4	51	9	53	27	1	15	0	1	0	2	0	12	37	0	0	6	4288497
2007-12-19 10:00:00	118	2	56	26	42	40	1	18	0	5	0	0	0	10	18	0	1	7	4442084
2007-12-19 11:00:00	95	3	56	22	50	45	1	14	0	4	0	0	2	12	18	0	2	11	4521884
2007-12-19 12:00:00	71	2	43	35	46	22	1	9	0	3	0	0	1	16	35	0	2	13	4253408
2007-12-19 13:00:00	79	3	63	21	54	27	3	11	0	11	0	3	0	12	29	0	1	10	4469916
2007-12-19 14:00:00	172	6	110	17	96	51	0	12	0	6	0	4	1	13	16	0	0	6	5230845
2007-12-19 15:00:00	214	5	142	18	95	43	1	13	0	5	0	4	1	16	31	0	4	29	6191617
2007-12-19 16:00:00	240	12	166	34	110	47	5	34	0	20	0	2	2	13	47	0	4	22	6759373
2007-12-19 17:00:00	318	14	181	26	121	45	0	43	0	16	0	10	4	11	51	0	0	22	7054430
2007-12-19 18:00:00	242	9	159	13	108	74	1	23	0	17	0	2	0	11	82	0	3	17	7002986
2007-12-19 19:00:00	298	12	150	29	134	75	3	13	0	12	0	1	1	11	44	0	1	38	7137827
2007-12-19 20:00:00	216	9	167	17	130	59	3	16	0	9	0	3	0	16	53	0	1	20	7359001
2007-12-19 21:00:00	231	11	172	18	117	67	2	24	0	12	0	3	0	17	46	0	3	18	7573585
2007-12-19 22:00:00	240	11	141	23	140	65	2	24	0	11	0	1	1	12	54	0	0	22	7688996
2007-12-19 23:00:00	202	8	157	15	128	69	2	13	0	2	0	4	2	13	62	0	2	36	7298350
2007-12-20 00:00:00	214	6	134	29	107	75	2	23	0	11	0	4	0	13	51	0	2	24	6714703
2007-12-20 01:00:00	231	9	164	20	127	63	4	15	0	10	0	2	1	7	64	0	1	28	6529088
2007-12-20 02:00:00	228	11	184	14	124	67	2	18	0	14	0	2	2	17	42	0	2	27	6775551
2007-12-20 03:00:00	249	6	170	12	155	86	5	31	0	8	0	1	3	9	50	0	2	25	6710817
2007-12-20 04:00:00	215	3	154	20	135	71	1	10	0	12	0	1	1	4	50	0	1	36	6337143
2007-12-20 05:00:00	145	3	127	18	107	55	0	13	0	5	0	2	1	17	42	0	0	29	5785351
2007-12-20 06:00:00	109	3	84	5	83	50	1	16	0	4	0	0	0	8	39	0	0	18	5117420
2007-12-20 07:00:00	94	3	66	10	82	45	5	6	0	1	0	2	2	12	46	0	3	10	4465899
2007-12-20 08:00:00	69	4	69	14	43	27	3	5	0	9	0	4	1	5	24	0	0	14	4027471
2007-12-20 09:00:00	50	6	41	12	43	18	1	11	0	7	0	3	2	4	21	0	1	15	3736755
2007-12-20 10:00:00	81	3	30	13	49	18	1	9	0	1	0	0	2	6	19	0	0	5	3851582
2007-12-20 11:00:00	58	3	41	21	45	30	0	9	0	4	0	0	0	5	22	0	5	8	3951370
2007-12-20 12:00:00	81	1	49	19	42	25	1	11	0	3	0	0	0	6	18	0	1	9	3895320
2007-12-20 13:00:00	80	6	46	23	88	29	0	12	0	4	0	1	0	11	32	0	0	5	4097562
2007-12-20 14:00:00	147	1	85	13	78	38	0	18	0	1	0	0	0	8	21	0	1	20	4927765
2007-12-20 15:00:00	178	4	122	21	120	58	4	19	0	16	0	3	1	13	46	0	1	19	5757841
2007-12-20 16:00:00	192	3	128	32	98	48	1	27	0	18	0	1	0	18	35	0	2	18	6301448
2007-12-20 17:00:00	202	6	142	15	138	64	4	32	0	27	0	1	0	9	52	0	5	15	6587860
2007-12-20 18:00:00	186	7	142	34	114	54	2	19	0	8	0	2	1	14	58	0	1	25	6664826
2007-12-20 19:00:00	198	8	100	14	129	67	3	17	0	10	0	1	2	13	37	0	2	20	6817327
2007-12-20 20:00:00	204	7	114	15	117	58	5	23	0	4	0	1	0	9	48	0	1	24	7045500
2007-12-20 21:00:00	195	17	141	21	124	61	3	15	0	9	0	5	1	12	53	0	3	31	7227732
2007-12-20 22:00:00	220	7	159	14	114	78	1	23	0	8	0	0	2	5	46	0	1	24	7370756
2007-12-20 23:00:00	200	6	128	14	134	70	2	17	0	9	0	6	1	4	55	0	2	23	6926156
2007-12-21 00:00:00	192	8	96	15	102	64	0	24	0	5	0	0	0	6	39	0	3	29	6320853
2007-12-21 01:00:00	196	4	132	15	92	49	2	13	0	7	0	1	0	5	49	0	2	17	6323395
2007-12-21 02:00:00	193	7	144	15	107	51	2	15	0	7	0	5	1	2	40	0	4	31	6217693
2007-12-21 03:00:00	175	5	128	13	148	66	1	9	0	3	0	1	2	21	47	0	1	30	6187072
2007-12-21 04:00:00	189	9	135	19	103	55	1	11	0	6	0	2	1	11	51	0	3	28	5949610
2007-12-21 05:00:00	144	11	99	13	137	59	1	28	0	8	0	1	2	5	49	0	1	19	5467820
2007-12-21 06:00:00	117	4	71	15	74	37	1	9	0	7	0	2	1	8	18	0	0	16	4872631
2007-12-21 07:00:00	78	4	76	11	56	27	3	18	0	5	0	4	1	7	24	0	2	12	4286064
2007-12-21 08:00:00	61	0	44	12	48	29	1	11	0	4	0	1	1	7	20	0	1	9	3853333
2007-12-21 09:00:00	51	2	45	9	50	29	0	7	0	4	0	3	1	10	17	0	0	11	3483059
2007-12-21 10:00:00	53	2	37	18	47	30	1	12	0	4	0	0	0	9	9	0	0	10	3528618
2007-12-21 11:00:00	52	4	40	11	26	44	1	8	0	3	0	0	0	4	16	0	0	4	3535928
2007-12-21 12:00:00	69	1	44	10	47	23	0	6	0	3	0	0	0	6	18	0	0	7	3600287
2007-12-21 13:00:00	56	2	41	22	62	15	0	21	0	5	0	0	0	4	19	0	0	3	3822552
2007-12-21 14:00:00	100	3	68	5	78	43	2	9	0	6	0	1	0	4	16	0	1	20	4473000
2007-12-21 15:00:00	132	5	51	17	94	36	3	16	0	2	0	0	0	11	30	0	2	20	5248551
2007-12-21 16:00:00	133	9	76	12	106	43	2	20	0	22	0	0	1	14	32	0	1	30	5808269
2007-12-21 17:00:00	121	5	99	10	100	36	1	15	0	9	0	0	0	5	53	0	2	14	6156433
2007-12-21 18:00:00	143	9	98	24	90	32	1	23	0	6	0	5	3	9	36	0	3	25	6084787
2007-12-21 19:00:00	122	9	97	7	102	50	3	19	0	16	0	2	1	12	34	0	2	14	6193257
2007-12-21 20:00:00	101	7	68	23	136	58	2	11	0	7	0	0	0	9	37	0	0	21	6417141
2007-12-21 21:00:00	146	6	98	9	100	43	2	15	0	7	0	1	2	8	30	0	0	15	6394290
2007-12-21 22:00:00	127	5	97	6	88	51	0	13	0	7	0	2	1	7	38	0	2	11	6318232
2007-12-21 23:00:00	127	7	74	6	84	34	0	13	0	7	0	0	1	8	38	0	1	13	5864350
2007-12-22 00:00:00	86	5	53	6	97	51	1	13	0	2	0	3	1	8	36	0	2	14	5541752
2007-12-22 01:00:00	83	1	64	10	93	47	0	14	0	5	0	3	1	12	34	0	1	7	5226898
2007-12-22 02:00:00	81	1	64	11	110	43	0	13	0	9	0	0	0	2	31	0	0	6	4964710
2007-12-22 03:00:00	111	2	74	1	114	44	1	5	0	7	0	0	0	7	33	0	3	11	5038315
2007-12-22 04:00:00	163	5	67	11	72	47	0	9	0	3	0	3	1	2	25	0	0	8	4936293
2007-12-22 05:00:00	89	3	62	12	96	32	0	8	0	5	0	0	1	6	19	0	0	8	5040724
2007-12-22 06:00:00	65	6	39	6	91	28	0	6	0	4	0	1	0	6	23	0	2	8	4574856
2007-12-22 07:00:00	87	4	53	8	45	29	1	5	0	5	0	3	2	5	12	0	0	21	4234083
2007-12-22 08:00:00	41	5	39	7	48	29	0	13	0	4	0	3	0	2	25	0	1	8	3881872
2007-12-22 09:00:00	62	3	23	6	38	31	0	17	0	6	0	0	0	8	13	0	0	7	3310436
2007-12-22 10:00:00	29	2	28	5	31	16	1	7	0	2	0	4	0	3	16	0	1	5	3063733
2007-12-22 11:00:00	31	4	27	14	34	24	0	3	0	7	0	0	0	3	9	0	1	4	2957058
2007-12-22 12:00:00	32	5	24	6	35	21	2	2	0	2	0	0	0	0	18	0	0	6	3099882
2007-12-22 13:00:00	39	0	19	10	32	29	1	6	0	4	0	1	0	6	16	0	0	4	3362774
2007-12-22 14:00:00	48	4	34	11	36	23	3	16	0	2	0	1	0	8	13	0	0	10	3690930
2007-12-22 15:00:00	62	2	52	14	69	26	0	2	0	4	0	0	1	11	26	0	3	9	4112571
2007-12-22 16:00:00	53	7	59	14	75	50	0	9	0	6	0	0	1	5	22	0	1	11	4567639
2007-12-22 17:00:00	97	3	47	19	93	37	4	5	0	2	0	1	0	13	21	0	1	11	5120307
2007-12-22 18:00:00	85	5	51	11	108	35	1	9	0	7	0	4	2	10	31	0	0	19	5521596
2007-12-22 19:00:00	72	4	44	11	74	37	2	7	0	2	0	2	0	6	48	0	1	9	5598522
2007-12-22 20:00:00	115	3	78	13	85	51	0	6	0	7	0	4	0	9	30	0	2	14	5813348
2007-12-22 21:00:00	89	7	53	13	90	41	1	11	0	5	0	1	0	4	22	0	2	3	6021539
2007-12-22 22:00:00	84	6	69	13	78	41	0	11	0	1	0	0	0	2	36	0	4	8	6094932
2007-12-22 23:00:00	91	4	90	10	72	58	2	14	0	11	0	0	1	5	17	0	3	14	5997522
2007-12-23 00:00:00	97	4	46	10	77	46	0	13	0	4	0	2	0	4	30	0	0	9	5887085
2007-12-23 01:00:00	88	8	80	8	87	36	0	12	0	3	0	1	0	8	28	0	1	15	5570697
2007-12-23 02:00:00	81	6	57	4	100	54	1	8	0	6	0	1	1	9	36	0	2	12	5539609
2007-12-23 03:00:00	88	5	67	6	70	55	1	8	0	5	0	3	2	2	37	0	2	18	5411472
2007-12-23 04:00:00	113	5	52	8	67	46	1	14	0	5	0	1	2	9	32	0	3	5	5247318
2007-12-23 05:00:00	167	6	52	7	50	44	1	5	0	2	0	0	0	6	25	0	0	4	5028086
2007-12-23 06:00:00	147	4	67	2	56	43	2	8	0	3	0	3	0	4	21	0	1	12	4733800
2007-12-23 07:00:00	94	3	46	5	50	41	0	4	0	2	0	0	0	6	27	0	1	4	4332753
2007-12-23 08:00:00	69	3	43	5	53	32	1	6	0	2	0	0	0	2	31	0	2	7	3711605
2007-12-23 09:00:00	35	3	33	5	33	18	6	2	0	4	0	2	0	2	24	0	0	3	3431646
2007-12-23 10:00:00	39	3	19	11	30	23	0	7	0	5	0	2	1	2	11	0	0	8	3197245
2007-12-23 11:00:00	74	4	39	3	23	24	2	16	0	3	0	1	0	2	14	0	1	11	3104970
2007-12-23 12:00:00	51	6	28	5	23	20	0	3	0	2	0	0	0	9	8	0	1	3	3049989
2007-12-23 13:00:00	49	1	20	5	30	24	4	6	0	5	0	1	0	5	13	0	0	8	3333192
2007-12-23 14:00:00	45	4	43	10	54	19	0	5	0	8	0	0	0	11	24	0	0	7	3612420
2007-12-23 15:00:00	78	4	35	8	48	21	2	15	0	2	0	3	0	11	26	0	2	3	4059957
2007-12-23 16:00:00	70	4	41	8	66	51	0	10	0	6	0	0	1	9	10	0	3	8	4473078
2007-12-23 17:00:00	93	1	55	17	62	43	2	22	0	4	0	2	3	7	27	0	1	10	4920618
2007-12-23 18:00:00	81	8	64	7	79	53	3	13	0	0	0	4	1	1	32	0	1	6	5236850
2007-12-23 19:00:00	86	8	56	10	75	43	1	12	0	5	0	0	1	6	24	0	3	12	5381293
2007-12-23 20:00:00	93	7	123	12	81	46	3	4	0	9	0	0	0	5	40	0	1	14	5650895
2007-12-23 21:00:00	86	4	50	11	81	60	1	7	0	2	0	0	1	4	30	0	0	5	5686644
2007-12-23 22:00:00	88	2	57	6	81	44	1	10	0	9	0	2	1	6	25	0	1	18	6085675
2007-12-23 23:00:00	88	9	61	13	63	44	0	8	0	2	0	1	0	4	24	0	1	18	6090882
2007-12-24 00:00:00	94	2	54	19	60	41	0	11	0	7	0	1	0	4	30	0	0	11	5821219
2007-12-24 01:00:00	95	6	59	6	74	50	1	10	0	5	0	3	2	6	26	0	1	18	5837414
2007-12-24 02:00:00	74	3	40	5	83	52	4	12	0	5	0	2	0	7	31	0	0	7	5690106
2007-12-24 03:00:00	83	6	74	6	65	47	1	4	0	5	0	1	0	2	34	0	0	17	5841017
2007-12-24 04:00:00	86	4	69	12	98	51	4	13	0	9	0	2	1	3	27	0	1	10	5940011
2007-12-24 05:00:00	86	4	62	15	83	47	2	7	0	7	0	2	1	8	27	0	0	10	5530813
2007-12-24 06:00:00	76	5	41	10	60	48	0	9	0	3	0	4	0	8	35	0	0	9	5150051
2007-12-24 07:00:00	69	4	50	6	60	48	3	10	0	4	0	3	0	7	21	0	1	15	4700555
2007-12-24 08:00:00	51	3	43	11	41	35	1	9	0	4	0	0	1	9	19	0	0	3	4117039
2007-12-24 09:00:00	41	3	44	11	47	28	1	8	0	2	0	1	1	14	21	0	0	9	3706977
2007-12-24 10:00:00	48	5	37	13	28	28	0	4	0	5	0	1	0	6	13	0	3	6	3464516
2007-12-24 11:00:00	55	4	28	8	47	30	1	6	0	4	0	0	0	11	23	0	1	5	3533638
2007-12-24 12:00:00	40	3	29	7	47	21	4	14	0	3	0	0	0	13	11	0	0	6	3422192
2007-12-24 13:00:00	51	2	37	11	47	15	1	16	0	3	0	1	0	4	15	0	1	5	3534099
2007-12-24 14:00:00	58	2	32	8	60	26	1	12	0	7	0	1	0	2	24	0	1	7	3824231
2007-12-24 15:00:00	61	4	26	9	85	35	1	11	0	3	0	0	0	8	26	0	0	3	4331868
2007-12-24 16:00:00	73	0	45	14	72	39	3	9	0	2	0	0	0	5	34	0	2	11	4813366
2007-12-24 17:00:00	80	6	43	10	79	40	1	16	0	3	0	2	0	9	33	0	1	13	5275658
2007-12-24 18:00:00	76	4	49	14	75	32	3	5	0	8	0	1	1	6	36	0	0	27	5548451
2007-12-24 19:00:00	76	4	50	7	84	42	3	9	0	5	0	2	0	4	34	0	1	8	5595146
2007-12-24 20:00:00	90	7	41	6	102	51	3	20	0	10	0	1	1	10	29	0	3	7	5726575
2007-12-24 21:00:00	77	2	63	3	84	38	3	3	0	7	0	2	1	6	26	0	1	9	5635056
2007-12-24 22:00:00	85	7	53	10	71	36	4	2	0	6	0	1	1	6	39	0	0	15	5405244
2007-12-24 23:00:00	92	6	58	10	66	34	2	4	0	11	0	0	0	2	30	0	0	9	5081904
2007-12-25 00:00:00	58	2	55	5	62	28	1	3	0	8	0	0	0	5	24	0	1	9	4804543
2007-12-25 01:00:00	62	3	38	5	52	45	0	8	0	3	0	2	0	4	25	0	0	4	4413520
2007-12-25 02:00:00	88	4	73	5	54	37	1	9	0	9	0	0	1	5	24	0	0	4	4294599
2007-12-25 03:00:00	63	3	34	3	55	30	1	10	0	7	0	0	2	4	30	0	0	9	4364397
2007-12-25 04:00:00	66	6	55	11	45	42	0	6	0	3	0	0	0	7	22	0	3	7	4448567
2007-12-25 05:00:00	72	3	50	15	53	26	1	8	0	7	0	1	0	4	22	0	1	6	4382012
2007-12-25 06:00:00	94	4	60	8	57	29	9	8	0	2	0	0	0	4	21	0	1	11	4128405
2007-12-25 07:00:00	63	0	34	12	47	19	2	4	0	5	0	1	0	3	27	0	1	5	3760459
2007-12-25 08:00:00	33	3	35	9	50	27	5	6	0	4	0	0	2	4	28	0	1	7	3395715
2007-12-25 09:00:00	36	4	26	10	28	26	0	6	0	4	0	1	0	5	7	0	0	1	2986996
2007-12-25 10:00:00	35	2	30	6	31	22	1	3	0	3	0	0	1	6	15	0	3	2	2782462
2007-12-25 11:00:00	30	2	22	12	17	12	0	7	0	1	0	4	0	4	13	0	0	7	2829001
2007-12-25 12:00:00	41	7	33	10	23	18	1	5	0	6	0	2	1	4	5	0	2	11	2908420
2007-12-25 13:00:00	30	1	29	6	31	12	1	9	0	3	0	2	1	7	14	0	0	8	2910704
2007-12-25 14:00:00	37	0	22	5	25	19	0	7	0	2	0	1	1	3	16	0	0	2	3375841
2007-12-25 15:00:00	47	3	20	9	55	26	1	5	0	3	0	0	0	9	29	0	0	2	3577515
2007-12-25 16:00:00	52	0	35	10	57	20	0	7	0	4	0	0	0	11	16	0	0	7	3841913
2007-12-25 17:00:00	63	3	28	4	54	27	0	7	0	4	0	0	0	2	18	0	1	6	4053215
2007-12-25 18:00:00	52	4	27	10	48	48	1	6	0	4	0	4	1	5	23	0	1	7	4311487
2007-12-25 19:00:00	80	8	51	17	60	32	1	9	0	4	0	2	0	1	20	0	0	10	4492730
2007-12-25 20:00:00	77	7	47	7	48	44	4	7	0	6	0	4	1	7	35	0	0	11	4588991
2007-12-25 21:00:00	41	3	36	2	59	28	0	8	0	5	0	0	1	1	36	0	1	11	4718910
2007-12-25 22:00:00	68	4	44	12	64	40	0	2	0	3	0	2	0	1	28	0	1	7	4833898
2007-12-25 23:00:00	68	6	40	11	43	30	2	3	0	7	0	0	0	2	24	0	0	8	4827962
2007-12-26 00:00:00	72	2	36	14	66	32	1	5	0	6	0	0	0	9	14	0	0	10	4816247
2007-12-26 01:00:00	80	5	68	8	64	48	0	10	0	2	0	1	0	11	28	0	0	8	4852373
2007-12-26 02:00:00	86	1	56	3	58	48	0	9	0	3	0	2	2	3	25	0	0	5	4963950
2007-12-26 03:00:00	82	7	78	10	68	49	2	11	0	6	0	1	0	9	21	0	2	17	5127382
2007-12-26 04:00:00	90	4	92	11	86	35	2	5	0	7	0	2	2	5	40	0	1	10	5218425
2007-12-26 05:00:00	97	8	68	20	77	44	5	9	0	5	0	0	2	5	56	0	1	3	5201712
2007-12-26 06:00:00	54	10	51	7	73	40	2	3	0	7	0	4	0	3	30	0	2	6	4914105
2007-12-26 07:00:00	61	3	50	9	70	48	1	4	0	5	0	4	0	5	34	0	1	10	4470599
2007-12-26 08:00:00	61	0	56	8	43	29	0	8	0	5	0	0	0	3	30	0	0	9	3930971
2007-12-26 09:00:00	51	0	42	5	30	29	1	8	0	4	0	1	1	10	15	0	2	5	3591612
2007-12-26 10:00:00	59	0	24	6	39	29	1	5	0	3	0	1	1	4	6	0	1	5	3371368
2007-12-26 11:00:00	27	2	21	13	29	22	2	9	0	3	0	0	0	7	20	0	0	6	3428178
2007-12-26 12:00:00	59	5	41	8	33	17	1	6	0	3	0	0	1	3	11	0	0	6	3581445
2007-12-26 13:00:00	50	0	41	11	47	38	1	7	0	6	0	0	0	8	25	0	0	5	3541032
2007-12-26 14:00:00	52	4	37	9	27	26	0	11	0	3	0	1	0	16	16	0	2	8	3810463
2007-12-26 15:00:00	73	2	53	14	73	24	0	13	0	4	0	0	1	11	29	0	0	6	4329654
2007-12-26 16:00:00	84	6	46	12	86	33	1	18	0	6	0	0	0	8	28	0	0	7	5021310
2007-12-26 17:00:00	112	6	78	7	77	56	3	11	0	8	0	2	2	6	45	0	1	26	5559846
2007-12-26 18:00:00	104	4	74	14	96	46	2	10	0	10	0	2	2	10	24	0	2	18	5953897
2007-12-26 19:00:00	114	7	78	19	88	38	3	13	0	9	0	0	0	4	41	0	0	39	6138377
2007-12-26 20:00:00	119	6	59	15	97	37	2	14	0	8	0	1	0	6	30	0	0	12	6457499
2007-12-26 21:00:00	128	6	76	12	120	76	3	13	0	7	0	3	0	10	40	0	0	12	6656354
2007-12-26 22:00:00	95	5	111	12	101	68	3	34	0	5	0	2	0	2	60	0	3	10	6813892
2007-12-26 23:00:00	99	11	67	14	83	64	1	7	0	7	0	1	1	7	49	0	1	16	6494530
2007-12-27 00:00:00	67	1	63	14	98	37	3	7	0	4	0	0	1	6	42	0	1	15	6304824
2007-12-27 01:00:00	101	3	80	7	121	47	1	10	0	12	0	1	0	4	31	0	0	10	5829113
2007-12-27 02:00:00	112	8	64	3	85	49	4	18	0	3	0	9	0	8	42	0	1	17	5736276
2007-12-27 03:00:00	107	9	55	11	85	50	2	8	0	6	0	2	2	5	54	0	2	18	5709681
2007-12-27 04:00:00	124	6	60	9	111	43	1	11	0	6	0	8	2	8	52	0	0	19	5742443
2007-12-27 05:00:00	89	5	63	7	78	51	0	8	0	3	0	1	0	10	51	0	2	11	5610042
2007-12-27 06:00:00	98	7	69	7	61	47	0	6	0	7	0	3	0	7	28	0	3	17	5375001
2007-12-27 07:00:00	74	1	57	12	46	54	0	12	0	7	0	3	0	8	44	0	6	22	4959694
2007-12-27 08:00:00	77	4	46	8	45	25	0	17	0	2	0	3	1	8	19	0	0	14	4571886
2007-12-27 09:00:00	44	6	43	10	31	27	1	12	0	3	0	0	0	8	30	0	1	7	4318940
2007-12-27 10:00:00	61	2	34	18	44	19	1	9	0	6	0	0	0	2	33	0	0	4	3862082
2007-12-27 11:00:00	49	2	30	4	44	29	1	6	0	5	0	0	1	9	21	0	0	8	3558923
2007-12-27 12:00:00	56	1	31	13	59	21	3	14	0	5	0	0	0	4	11	0	0	5	3708659
2007-12-27 13:00:00	80	3	35	15	56	26	2	19	0	6	0	2	0	10	28	0	0	5	3775501
2007-12-27 14:00:00	66	1	41	10	56	31	1	20	0	2	0	0	0	5	23	0	1	1	4252124
2007-12-27 15:00:00	87	0	39	5	91	26	0	14	0	8	0	3	0	15	29	0	0	15	4954926
2007-12-27 16:00:00	94	4	63	12	85	37	2	20	0	10	0	0	0	11	34	0	0	12	5691502
2007-12-27 17:00:00	79	6	50	16	145	54	2	19	0	3	0	4	0	10	56	0	0	12	6253362
2007-12-27 18:00:00	109	7	67	18	134	56	2	9	0	8	0	3	1	8	47	0	0	12	6400417
2007-12-27 19:00:00	116	4	73	14	116	46	0	19	0	9	0	0	3	12	39	0	1	10	6636203
2007-12-27 20:00:00	114	4	67	11	111	60	3	12	0	7	0	2	1	6	36	0	2	20	6928951
2007-12-27 21:00:00	125	7	94	13	102	62	2	20	0	15	0	2	2	11	52	0	1	14	7091916
2007-12-27 22:00:00	109	1	79	11	97	71	2	7	0	7	0	0	0	1	54	0	1	25	7125835
2007-12-27 23:00:00	102	7	70	14	133	61	3	21	0	9	0	1	2	8	46	0	1	16	6659373
2007-12-28 00:00:00	108	10	73	22	130	62	2	11	0	7	0	1	0	11	30	0	1	22	6389160
2007-12-28 01:00:00	131	14	79	8	89	39	1	6	0	2	0	2	1	5	46	0	1	16	5928363
2007-12-28 02:00:00	106	4	65	22	99	62	5	13	0	8	0	0	0	5	44	0	0	4	5832609
2007-12-28 03:00:00	85	5	70	15	99	45	0	14	0	4	0	1	0	8	35	0	0	10	5963348
2007-12-28 04:00:00	97	8	50	11	101	53	3	11	0	7	0	7	4	8	27	0	1	17	6112615
2007-12-28 05:00:00	84	4	60	6	130	48	0	15	0	3	0	1	0	6	29	0	0	10	6001384
2007-12-28 06:00:00	58	6	54	9	92	43	3	12	0	0	0	4	0	7	34	0	2	4	5279893
2007-12-28 07:00:00	66	4	76	11	53	39	0	12	0	6	0	3	0	9	28	0	2	10	4775022
2007-12-28 08:00:00	55	3	38	22	57	41	1	8	0	0	0	0	0	9	23	0	0	6	4179271
2007-12-28 09:00:00	56	0	23	6	38	25	1	6	0	6	0	1	0	10	25	0	0	9	3717718
2007-12-28 10:00:00	34	2	31	16	39	23	2	10	0	2	0	0	0	9	16	0	0	4	3545730
2007-12-28 11:00:00	36	3	22	13	53	18	0	8	0	2	0	0	0	11	14	0	0	13	3468152
2007-12-28 12:00:00	61	1	27	17	44	24	0	7	0	4	0	0	0	7	14	0	0	8	3561914
2007-12-28 13:00:00	50	5	39	17	55	34	2	8	0	7	0	0	0	8	7	0	0	10	3793677
2007-12-28 14:00:00	67	2	34	12	69	50	0	12	0	1	0	2	0	6	19	0	3	12	4342439
2007-12-28 15:00:00	70	4	42	15	89	41	2	18	0	7	0	1	0	10	29	0	0	2	5063803
2007-12-28 16:00:00	92	6	77	25	148	33	2	19	0	9	0	1	0	11	46	0	0	10	5745702
2007-12-28 17:00:00	105	5	69	27	120	48	2	12	0	3	0	2	3	11	41	0	0	24	6303829
2007-12-28 18:00:00	116	2	68	15	152	42	1	14	0	5	0	2	0	4	37	0	0	8	6497425
2007-12-28 19:00:00	138	7	60	15	149	38	1	12	0	4	0	4	1	8	40	0	3	23	6795304
2007-12-28 20:00:00	127	10	92	15	132	54	1	16	0	6	0	3	0	4	51	0	0	18	6983556
2007-12-28 21:00:00	116	19	93	8	138	52	1	21	0	8	0	2	1	7	21	0	3	18	7006818
2007-12-28 22:00:00	122	5	73	9	118	58	0	18	0	7	0	2	1	10	36	0	4	12	6947432
2007-12-28 23:00:00	120	5	81	10	109	68	0	15	0	7	0	3	1	4	23	0	2	19	6642835
2007-12-29 00:00:00	113	6	56	5	123	68	0	14	0	9	0	5	1	2	39	0	1	11	6358778
2007-12-29 01:00:00	98	7	80	12	120	56	3	12	0	5	0	7	3	8	36	0	1	20	6232912
2007-12-29 02:00:00	85	3	62	4	111	67	2	17	0	4	0	5	1	11	44	0	1	12	5789411
2007-12-29 03:00:00	67	7	70	5	97	50	2	9	0	12	0	1	0	1	32	0	1	18	5865823
2007-12-29 04:00:00	89	5	69	10	99	41	1	5	0	5	0	0	0	4	22	0	1	15	5461932
2007-12-29 05:00:00	86	7	62	8	103	47	6	9	0	5	0	3	2	3	41	0	0	7	5326952
2007-12-29 06:00:00	111	7	55	2	68	46	3	19	0	4	0	0	0	4	50	0	1	9	5048894
2007-12-29 07:00:00	72	1	54	8	57	39	0	15	0	6	0	1	1	6	39	0	0	13	4523350
2007-12-29 08:00:00	59	4	41	12	46	33	2	9	0	4	0	2	1	3	16	0	0	10	3919823
2007-12-29 09:00:00	60	4	36	11	32	28	0	6	0	3	0	0	0	2	14	0	1	8	3466048
2007-12-29 10:00:00	60	2	42	9	50	34	0	4	0	5	0	2	2	5	7	0	0	10	3202837
2007-12-29 11:00:00	33	2	31	13	40	19	0	5	0	6	0	2	0	7	17	0	0	4	3107486
2007-12-29 12:00:00	57	2	27	6	35	21	5	8	0	2	0	0	2	5	19	0	0	14	3180129
2007-12-29 13:00:00	40	1	37	14	46	25	3	4	0	4	0	2	2	11	11	0	0	5	3401620
2007-12-29 14:00:00	55	5	38	12	70	24	2	6	0	4	0	3	1	8	26	0	1	4	3738694
2007-12-29 15:00:00	62	3	33	7	80	23	1	6	0	3	0	0	1	5	29	0	3	12	4237523
2007-12-29 16:00:00	75	2	46	17	90	32	1	17	0	2	0	1	0	6	40	0	0	3	4749635
2007-12-29 17:00:00	81	8	63	12	116	50	4	11	0	4	0	2	0	7	40	0	3	12	5288146
2007-12-29 18:00:00	95	7	63	15	117	49	6	14	0	4	0	0	0	10	47	0	1	16	5768443
2007-12-29 19:00:00	103	1	62	11	91	50	1	17	0	4	0	0	0	7	29	0	0	9	5984634
2007-12-29 20:00:00	111	9	83	13	94	49	2	15	0	6	0	1	2	7	45	0	2	13	6207830
2007-12-29 21:00:00	125	6	87	11	116	56	1	20	0	9	0	2	2	13	42	0	1	15	6261806
2007-12-29 22:00:00	126	1	67	20	85	53	3	10	0	5	0	8	1	5	36	0	0	13	6253975
2007-12-29 23:00:00	110	4	70	10	87	59	0	13	0	6	0	5	3	4	31	0	1	12	6112189
2007-12-30 00:00:00	91	6	78	15	86	50	0	17	0	5	0	0	0	19	25	0	1	7	5985757
2007-12-30 01:00:00	96	4	50	10	106	61	0	11	0	5	0	0	1	15	28	0	1	8	5805754
2007-12-30 02:00:00	94	2	66	11	76	37	0	11	0	6	0	2	1	5	25	0	0	4	5535241
2007-12-30 03:00:00	71	3	48	8	88	44	5	10	0	6	0	0	0	4	44	0	2	13	5509318
2007-12-30 04:00:00	84	1	78	12	107	51	2	4	0	10	0	0	0	5	41	0	1	12	5586141
2007-12-30 05:00:00	100	5	53	5	71	42	3	12	0	7	0	1	0	5	37	0	3	12	5518463
2007-12-30 06:00:00	93	5	81	9	64	27	3	8	0	2	0	3	0	2	19	0	1	9	5343795
2007-12-30 07:00:00	59	8	65	6	55	54	2	10	0	2	0	0	0	3	26	0	2	3	4831093
2007-12-30 08:00:00	70	4	43	13	34	25	2	11	0	5	0	2	1	2	25	0	2	15	4217261
2007-12-30 09:00:00	61	1	49	8	34	21	1	12	0	3	0	1	0	14	19	0	0	6	3610052
2007-12-30 10:00:00	55	1	32	10	35	22	0	5	0	3	0	0	0	11	18	0	1	7	3324627
2007-12-30 11:00:00	36	2	30	8	20	30	0	6	0	2	0	0	0	4	17	0	7	6	3279723
2007-12-30 12:00:00	55	3	29	10	29	44	1	7	0	4	0	1	1	8	15	0	0	5	3414086
2007-12-30 13:00:00	55	1	21	10	38	27	0	15	0	0	0	2	1	13	20	0	0	8	3544085
2007-12-30 14:00:00	49	0	33	7	48	35	2	7	0	2	0	2	1	4	22	0	0	4	3945592
2007-12-30 15:00:00	90	4	57	19	70	36	2	16	0	4	0	0	0	4	14	0	1	8	4465716
2007-12-30 16:00:00	78	3	48	16	79	34	2	9	0	4	0	1	0	6	33	0	1	9	4919071
2007-12-30 17:00:00	90	8	59	13	80	46	1	13	0	5	0	1	0	3	28	0	1	10	5519592
2007-12-30 18:00:00	79	3	63	11	111	35	3	9	0	4	0	1	0	4	45	0	2	11	5938216
2007-12-30 19:00:00	128	3	59	12	88	43	1	27	0	2	0	2	3	13	31	0	0	12	6019598
2007-12-30 20:00:00	122	6	74	6	76	53	3	6	0	10	0	5	2	10	41	0	0	20	6189355
2007-12-30 21:00:00	120	12	92	8	83	33	3	11	0	3	0	1	1	7	41	0	0	14	6449913
2007-12-30 22:00:00	112	6	87	14	103	67	3	7	0	10	0	3	2	8	50	0	0	16	6467319
2007-12-30 23:00:00	106	4	87	15	72	44	0	14	0	8	0	3	5	8	41	0	2	17	6520071
2007-12-31 00:00:00	120	10	64	13	119	56	2	8	0	15	0	2	2	8	29	0	0	15	6534484
2007-12-31 01:00:00	102	3	70	10	101	62	0	7	0	7	0	2	3	6	34	0	2	17	6301684
2007-12-31 02:00:00	122	1	85	10	121	54	2	7	0	6	0	0	1	9	44	0	0	4	6385895
2007-12-31 03:00:00	127	5	92	17	97	68	2	21	0	5	0	2	0	11	33	0	1	12	6562563
2007-12-31 04:00:00	128	11	101	8	94	74	2	11	0	6	0	2	1	6	36	0	1	19	6500415
2007-12-31 05:00:00	123	10	74	3	124	73	5	8	0	5	0	2	0	4	40	0	6	25	6211672
2007-12-31 06:00:00	80	1	54	11	66	73	2	9	0	4	0	0	0	20	33	0	2	9	5800037
2007-12-31 07:00:00	80	7	58	7	43	56	1	8	0	6	0	1	0	7	26	0	1	11	5220443
2007-12-31 08:00:00	59	5	41	12	30	42	0	5	0	4	0	1	1	9	16	0	0	9	4573790
2007-12-31 09:00:00	76	4	39	10	44	32	0	8	0	1	0	1	0	6	25	0	1	17	4020747
2007-12-31 10:00:00	55	3	37	16	25	34	1	9	0	5	0	1	3	7	18	0	1	3	3651400
2007-12-31 11:00:00	66	2	32	6	25	27	3	12	0	2	0	1	3	2	15	0	1	12	3518984
2007-12-31 12:00:00	68	3	39	9	36	23	3	6	0	6	0	3	1	4	22	0	0	4	3560537
2007-12-31 13:00:00	53	2	50	11	44	26	0	6	0	3	0	1	2	10	11	0	0	10	3758918
2007-12-31 14:00:00	88	4	34	17	65	23	6	9	0	8	0	0	0	8	25	0	0	9	4179450
2007-12-31 15:00:00	71	1	57	22	85	42	4	9	0	6	0	2	0	13	34	0	1	7	4858246
2007-12-31 16:00:00	72	1	58	16	96	35	0	21	0	5	0	1	1	13	27	0	1	7	5439131
2007-12-31 17:00:00	122	5	79	13	126	46	2	19	0	8	0	0	1	10	24	0	0	8	5938651
2007-12-31 18:00:00	121	4	84	8	105	52	2	13	0	0	0	2	0	1	40	0	1	20	6249919
2007-12-31 19:00:00	102	2	76	10	112	57	2	20	0	6	0	2	2	8	39	0	0	16	6318829
2007-12-31 20:00:00	128	7	81	15	125	55	5	26	0	4	0	7	2	8	61	0	6	23	6274970
2007-12-31 21:00:00	125	4	72	13	119	45	1	10	0	9	0	1	0	7	54	0	4	13	6098868
2007-12-31 22:00:00	101	4	69	18	135	44	3	12	0	4	0	5	2	13	27	0	0	8	6008601
2007-12-31 23:00:00	100	6	65	7	112	55	1	11	0	4	0	1	1	14	29	0	1	8	5727731
2008-01-01 00:00:00	93	1	48	4	84	39	2	12	0	7	0	1	0	4	20	0	2	16	5369210
2008-01-01 01:00:00	74	3	66	5	83	43	2	13	0	2	0	2	2	4	26	0	0	9	5056712
2008-01-01 02:00:00	110	4	77	3	75	36	2	4	0	41	0	6	0	2	29	0	0	18	4858977
2008-01-01 03:00:00	101	8	66	4	82	52	0	8	0	13	0	0	0	5	19	0	0	10	4778382
2008-01-01 04:00:00	75	6	68	9	62	46	2	15	0	12	0	3	0	4	21	0	0	8	4748900
2008-01-01 05:00:00	77	4	43	3	59	40	1	6	0	2	0	0	1	6	18	0	1	10	4461512
2008-01-01 06:00:00	59	7	80	6	59	37	0	7	0	27	0	3	2	7	14	0	1	15	4187918
2008-01-01 07:00:00	69	4	63	2	35	27	2	10	0	15	0	0	1	15	22	0	0	8	4056109
2008-01-01 08:00:00	50	1	34	4	30	24	2	5	0	5	0	2	1	3	17	0	0	7	3713697
2008-01-01 09:00:00	36	7	30	4	28	17	3	7	0	4	0	0	0	3	8	0	0	7	3206065
2008-01-01 10:00:00	47	6	31	14	26	31	1	7	0	13	0	1	1	7	16	0	1	3	3103604
2008-01-01 11:00:00	57	2	39	12	41	20	1	1	0	5	0	1	0	3	11	0	0	4	3110531
2008-01-01 12:00:00	73	7	43	14	34	30	1	4	0	5	0	5	1	7	25	0	0	2	3096580
2008-01-01 13:00:00	78	4	31	12	54	21	0	7	0	5	0	0	0	2	18	0	0	6	3232163
2008-01-01 14:00:00	59	4	43	14	47	23	0	9	0	2	0	1	2	10	9	0	2	20	3658049
2008-01-01 15:00:00	110	9	72	20	70	44	5	7	0	5	0	0	1	8	20	0	0	26	4249965
2008-01-01 16:00:00	80	3	55	20	70	44	0	11	0	4	0	2	3	9	21	0	1	8	4837704
2008-01-01 17:00:00	104	2	58	17	74	43	2	20	0	18	0	4	2	14	30	0	2	12	5490276
2008-01-01 18:00:00	138	7	79	24	98	61	2	13	0	1	0	1	1	9	44	0	0	13	6147612
2008-01-01 19:00:00	149	5	78	12	99	68	1	8	0	6	0	2	1	6	30	0	0	15	6573060
2008-01-01 20:00:00	150	7	91	16	105	58	4	8	0	15	0	3	2	5	38	0	0	13	6939293
2008-01-01 21:00:00	160	4	125	10	102	44	3	12	0	11	0	6	1	7	39	0	0	17	7228983
2008-01-01 22:00:00	169	8	129	8	82	51	0	14	0	7	0	3	1	6	40	0	5	9	7425531
2008-01-01 23:00:00	160	4	102	8	76	68	0	16	0	9	0	2	1	7	40	0	2	16	7433803
2008-01-02 00:00:00	175	8	96	14	100	58	3	15	0	9	0	1	6	14	36	0	4	15	7262987
2008-01-02 01:00:00	187	13	108	13	87	76	1	15	0	9	0	0	4	4	37	0	1	14	7255991
2008-01-02 02:00:00	149	9	109	12	118	76	1	12	0	9	0	1	0	9	54	0	1	26	7392222
2008-01-02 03:00:00	151	16	95	13	92	63	0	17	0	18	0	3	2	7	43	0	2	19	7264295
2008-01-02 04:00:00	129	10	110	11	103	58	2	21	0	5	0	3	1	12	49	0	0	11	7029847
2008-01-02 05:00:00	142	6	105	10	98	64	1	22	0	12	0	3	0	8	52	0	0	17	6423778
2008-01-02 06:00:00	91	8	69	10	74	52	1	10	0	7	0	1	1	11	45	0	0	10	5891189
2008-01-02 07:00:00	70	3	54	17	65	29	1	8	0	6	0	1	1	7	36	0	0	13	5317502
2008-01-02 08:00:00	82	4	76	16	53	47	3	16	0	11	0	1	1	3	41	0	0	17	4685299
2008-01-02 09:00:00	65	8	57	11	35	46	2	7	0	4	0	1	0	11	29	0	0	15	4205754
2008-01-02 10:00:00	53	2	35	13	47	34	1	14	0	6	0	1	0	8	22	0	1	9	3976839
2008-01-02 11:00:00	84	3	56	23	51	29	0	17	0	6	0	1	1	13	18	0	0	12	4020010
2008-01-02 12:00:00	84	3	55	22	73	45	1	13	0	5	0	0	1	5	21	0	2	7	4115025
2008-01-02 13:00:00	100	0	43	15	58	47	1	17	0	3	0	1	3	12	30	0	0	10	4398176
2008-01-02 14:00:00	137	4	67	21	71	47	2	23	0	9	0	1	1	13	28	0	0	16	5133197
2008-01-02 15:00:00	125	3	79	20	96	49	5	19	0	5	0	1	0	17	39	0	2	6	5926993
2008-01-02 16:00:00	149	1	102	21	108	55	4	24	0	6	0	3	1	21	38	0	0	14	6593075
2008-01-02 17:00:00	198	7	106	12	128	44	3	28	0	13	0	9	5	9	60	0	3	26	7199956
2008-01-02 18:00:00	207	8	128	25	160	65	10	26	0	14	0	6	3	15	62	0	1	21	7443232
2008-01-02 19:00:00	205	6	126	30	152	69	5	17	0	8	0	2	1	10	65	0	5	15	7771027
2008-01-02 20:00:00	176	3	113	27	136	56	1	35	0	13	0	4	2	9	62	0	1	17	8229820
2008-01-02 21:00:00	203	6	136	17	142	77	1	28	0	12	0	2	0	13	42	0	0	15	8498959
2008-01-02 22:00:00	214	7	118	15	171	79	2	24	0	12	0	1	2	14	63	0	0	22	8633248
2008-01-02 23:00:00	187	8	126	26	128	73	2	18	0	12	0	1	3	37	53	0	0	29	8198935
2008-01-03 00:00:00	191	9	116	15	144	50	4	25	0	6	0	1	1	22	44	0	1	35	7684189
2008-01-03 01:00:00	214	11	124	16	162	55	5	12	0	2	0	8	4	10	57	0	1	21	7405466
2008-01-03 02:00:00	169	3	103	14	139	83	3	20	0	5	0	2	9	18	62	0	2	25	7268626
2008-01-03 03:00:00	138	9	117	12	149	76	1	18	0	12	0	2	2	6	62	0	2	21	7007561
2008-01-03 04:00:00	135	2	107	8	107	78	3	21	0	9	0	4	2	11	39	0	0	10	6786773
2008-01-03 05:00:00	105	7	82	9	101	62	0	9	0	7	0	0	0	4	32	0	1	12	6257783
2008-01-03 06:00:00	86	4	67	12	79	53	4	19	0	7	0	1	2	7	42	0	0	17	5570498
2008-01-03 07:00:00	79	11	72	5	47	52	3	7	0	6	0	0	1	12	23	0	2	9	5106082
2008-01-03 08:00:00	81	0	44	5	50	31	1	6	0	7	0	0	0	14	31	0	0	14	4539085
2008-01-03 09:00:00	86	6	56	16	45	39	0	9	0	6	0	3	4	4	14	0	1	8	4178066
2008-01-03 10:00:00	56	7	43	12	42	30	0	21	0	9	0	1	0	16	21	0	1	2	4114814
2008-01-03 11:00:00	60	2	44	15	35	35	0	6	0	6	0	3	0	7	40	0	1	6	4283899
2008-01-03 12:00:00	98	3	46	20	73	33	0	26	0	5	0	2	1	13	27	0	0	18	4398548
2008-01-03 13:00:00	110	4	51	21	86	36	2	11	0	2	0	2	1	12	19	0	1	14	4666258
2008-01-03 14:00:00	146	4	77	20	77	42	2	21	0	11	0	1	0	14	34	0	2	21	5449799
2008-01-03 15:00:00	146	5	108	21	107	64	3	12	0	7	0	3	2	11	42	0	0	24	6264685
2008-01-03 16:00:00	241	6	123	39	169	56	2	21	0	3	0	3	0	13	50	0	1	22	6932539
2008-01-03 17:00:00	209	5	123	28	139	69	7	22	0	7	0	4	1	24	65	0	1	20	7430407
2008-01-03 18:00:00	248	6	125	26	131	77	3	30	0	5	0	1	1	25	56	0	2	26	7652489
2008-01-03 19:00:00	237	11	122	24	123	53	0	25	0	8	0	1	1	17	61	0	3	21	7923069
2008-01-03 20:00:00	232	13	101	26	133	70	5	30	0	9	0	1	4	19	70	0	0	22	8208212
2008-01-03 21:00:00	196	11	128	22	128	63	2	24	0	5	0	2	3	10	58	0	0	18	8586553
2008-01-03 22:00:00	203	11	125	17	154	67	4	28	0	8	0	1	0	20	56	0	1	23	8811196
2008-01-03 23:00:00	185	10	137	15	129	65	2	30	0	5	0	0	3	14	53	0	2	34	8485398
2008-01-04 00:00:00	204	6	167	25	157	61	2	29	0	9	0	2	3	10	63	0	1	16	7777137
2008-01-04 01:00:00	139	9	121	12	135	67	1	18	0	14	0	0	1	7	59	0	0	12	7437700
2008-01-04 02:00:00	163	12	130	11	141	67	6	8	0	12	0	2	3	13	54	0	2	31	7159037
2008-01-04 03:00:00	201	6	141	16	132	66	2	16	0	6	0	1	0	11	56	0	0	11	7058125
2008-01-04 04:00:00	143	5	107	14	127	60	6	25	0	6	0	3	1	9	68	0	4	23	6959686
2008-01-04 05:00:00	121	10	89	13	112	64	2	14	0	5	0	1	1	9	41	0	3	11	6229154
2008-01-04 06:00:00	103	1	74	11	99	63	0	9	0	5	0	1	6	12	27	0	0	17	5601280
2008-01-04 07:00:00	88	2	69	24	72	38	0	8	0	4	0	0	0	13	29	0	2	11	5040818
2008-01-04 08:00:00	75	6	60	11	46	22	1	5	0	4	0	2	0	10	49	0	1	2	4460929
2008-01-04 09:00:00	46	6	51	9	54	29	2	16	0	5	0	2	0	6	19	0	0	5	4142452
2008-01-04 10:00:00	73	2	42	14	43	30	0	9	0	4	0	0	2	11	30	0	1	9	4212417
2008-01-04 11:00:00	74	4	40	16	50	29	3	7	0	3	0	1	0	6	17	0	3	8	4216768
2008-01-04 12:00:00	108	3	50	17	45	31	1	4	0	3	0	2	1	5	15	0	0	14	4332820
2008-01-04 13:00:00	80	1	62	29	64	29	2	16	0	10	0	1	2	13	23	0	0	17	4652637
2008-01-04 14:00:00	150	11	100	26	76	61	3	16	0	7	0	1	1	18	39	0	0	16	5466878
2008-01-04 15:00:00	206	4	142	46	170	48	4	50	0	5	0	3	1	14	39	0	2	16	6329552
2008-01-04 16:00:00	184	6	119	23	162	62	2	25	0	11	0	5	3	8	70	0	1	23	6953982
2008-01-04 17:00:00	209	4	120	16	151	45	4	26	0	8	0	2	0	12	66	0	1	26	7385830
2008-01-04 18:00:00	240	7	121	32	148	57	5	26	0	5	0	4	3	7	42	0	3	14	7528590
2008-01-04 19:00:00	218	10	155	31	176	55	4	24	0	8	0	1	0	2	53	0	3	23	7659509
2008-01-04 20:00:00	206	12	131	20	145	64	7	14	0	9	0	4	3	12	62	0	3	30	7907832
2008-01-04 21:00:00	204	7	161	22	148	65	8	22	0	8	0	8	2	13	54	0	0	30	7985525
2008-01-04 22:00:00	166	15	137	20	142	51	6	24	0	7	0	4	3	16	59	0	3	25	8121805
2008-01-04 23:00:00	120	4	109	22	126	52	5	19	0	7	0	4	4	12	52	0	1	26	7491560
2008-01-05 00:00:00	117	12	114	19	148	54	0	22	0	7	0	1	0	7	37	0	3	13	7015196
2008-01-05 01:00:00	91	6	95	21	140	58	10	18	0	4	0	1	0	4	28	0	1	10	6488495
2008-01-05 02:00:00	121	6	100	9	136	41	1	32	0	9	0	4	2	14	51	0	2	9	6122104
2008-01-05 03:00:00	102	6	90	6	132	67	1	13	0	4	0	4	0	4	51	0	1	11	6059667
2008-01-05 04:00:00	106	4	95	9	121	42	2	16	0	13	0	2	0	4	60	0	1	13	6039751
2008-01-05 05:00:00	94	5	83	21	98	67	2	11	0	8	0	2	1	8	61	0	0	14	5808419
2008-01-05 06:00:00	84	2	65	13	77	42	4	16	0	5	0	3	1	10	43	0	1	11	5405477
2008-01-05 07:00:00	85	5	69	11	63	38	0	7	0	10	0	8	3	6	22	0	3	11	4901831
2008-01-05 08:00:00	71	6	54	20	56	49	3	9	0	7	0	0	2	8	21	0	1	8	4216010
2008-01-05 09:00:00	50	3	54	7	48	42	0	4	0	2	0	1	2	5	18	0	1	6	3788449
2008-01-05 10:00:00	57	3	47	10	35	62	2	3	0	3	0	3	2	3	15	0	1	14	3549581
2008-01-05 11:00:00	60	4	36	9	28	29	1	8	0	9	0	0	1	4	18	0	0	9	3551412
2008-01-05 12:00:00	51	0	48	15	31	38	1	4	0	1	0	1	4	7	14	0	0	4	3576956
2008-01-05 13:00:00	104	1	50	15	62	36	0	9	0	3	0	1	0	2	12	0	2	8	3817850
2008-01-05 14:00:00	99	3	51	10	71	34	2	15	0	3	0	0	1	6	21	0	0	12	4353376
2008-01-05 15:00:00	84	3	46	29	72	35	0	17	0	5	0	2	1	12	24	0	1	12	4880783
2008-01-05 16:00:00	133	1	72	15	113	39	0	14	0	4	0	1	1	10	19	0	0	17	5474961
2008-01-05 17:00:00	146	6	75	20	103	49	3	18	0	1	0	4	0	23	45	0	0	18	6024896
2008-01-05 18:00:00	141	12	92	30	112	53	4	25	0	7	0	2	0	4	51	0	0	28	6415184
2008-01-05 19:00:00	134	9	106	14	97	48	3	15	0	9	0	1	1	6	57	0	0	21	6658090
2008-01-05 20:00:00	172	10	106	19	122	47	1	12	0	6	0	2	1	7	44	0	2	23	6831473
2008-01-05 21:00:00	121	9	93	15	100	48	0	17	0	9	0	0	0	10	36	0	0	32	6964485
2008-01-05 22:00:00	191	14	109	26	109	76	3	24	0	14	0	5	0	4	58	0	3	30	7089847
2008-01-05 23:00:00	927	86	659	27	115	68	2	13	0	16	0	8	5	15	41	0	2	150	7068012
2008-01-06 00:00:00	1033	35	504	19	93	65	1	14	0	16	0	9	5	9	51	0	4	131	6919235
2008-01-06 01:00:00	372	14	224	22	88	82	2	10	0	10	0	7	5	7	43	0	3	44	6613723
2008-01-06 02:00:00	340	31	226	14	113	64	4	14	0	11	0	0	2	11	34	0	0	46	6493611
2008-01-06 03:00:00	342	14	221	14	111	79	0	21	0	10	0	1	2	15	44	0	1	43	6522800
2008-01-06 04:00:00	203	14	152	12	91	68	1	16	0	11	0	1	1	11	37	0	0	29	6444411
2008-01-06 05:00:00	204	12	124	13	90	50	0	5	0	7	0	2	3	6	36	0	2	11	6127017
2008-01-06 06:00:00	117	4	77	7	72	64	2	10	0	3	0	2	0	10	33	0	0	16	5840804
2008-01-06 07:00:00	98	9	60	8	79	37	2	8	0	2	0	3	0	6	32	0	0	16	5316508
2008-01-06 08:00:00	82	5	62	10	64	56	1	13	0	9	0	2	3	9	25	0	3	14	4738159
2008-01-06 09:00:00	65	6	63	8	40	43	2	6	0	8	0	2	0	11	25	0	6	10	4203818
2008-01-06 10:00:00	74	7	66	7	44	32	0	4	0	2	0	1	0	10	36	0	6	12	3895445
2008-01-06 11:00:00	60	2	43	6	46	23	0	6	0	0	0	3	0	10	23	0	2	13	3834095
2008-01-06 12:00:00	66	5	56	9	45	33	0	5	0	12	0	2	2	5	13	0	1	14	3965110
2008-01-06 13:00:00	100	3	51	27	53	39	1	13	0	4	0	0	0	14	27	0	0	6	4198483
2008-01-06 14:00:00	101	6	63	20	43	24	0	13	0	1	0	1	0	4	16	0	0	8	4577686
2008-01-06 15:00:00	156	8	78	29	50	36	0	19	0	7	0	1	2	11	32	0	2	18	5127872
2008-01-06 16:00:00	147	7	83	22	90	53	1	15	0	2	0	0	3	15	44	0	0	18	5547871
2008-01-06 17:00:00	166	6	117	21	116	44	4	13	0	4	0	4	2	13	34	0	0	19	6205507
2008-01-06 18:00:00	189	7	123	15	98	39	2	20	0	9	0	3	1	10	32	0	6	18	6653329
2008-01-06 19:00:00	224	5	106	19	104	64	5	20	0	4	0	0	6	10	53	0	2	24	7081043
2008-01-06 20:00:00	240	13	120	26	119	82	0	15	0	10	0	9	2	19	46	0	0	32	7596096
2008-01-06 21:00:00	241	14	194	25	123	57	3	27	0	4	0	4	4	21	56	0	0	29	7900032
2008-01-06 22:00:00	231	8	123	13	124	60	6	17	0	9	0	1	1	13	53	0	1	28	8079791
2008-01-06 23:00:00	256	4	177	15	128	50	1	16	0	6	0	5	4	22	43	0	14	21	7948723
2008-01-07 00:00:00	233	4	147	10	129	80	1	17	0	8	0	2	1	23	42	0	5	27	7802163
2008-01-07 01:00:00	248	7	159	12	110	62	3	26	0	4	0	8	1	21	51	0	0	19	7677590
2008-01-07 02:00:00	283	0	166	15	97	67	0	8	0	10	0	3	1	20	62	0	1	34	7784354
2008-01-07 03:00:00	262	6	184	21	107	74	2	25	0	11	0	8	10	21	58	0	2	33	7536496
2008-01-07 04:00:00	214	5	115	22	98	58	2	25	0	8	0	2	1	7	52	0	0	20	7372040
2008-01-07 05:00:00	189	7	136	13	109	67	1	16	0	8	0	2	2	19	41	0	4	15	6669471
2008-01-07 06:00:00	133	7	85	17	90	43	3	10	0	13	0	1	0	12	54	0	1	24	5808547
2008-01-07 07:00:00	97	9	85	19	69	40	2	3	0	5	0	1	0	14	21	0	2	14	5223454
2008-01-07 08:00:00	99	3	50	6	56	45	3	9	0	5	0	0	2	4	44	0	0	15	4591134
2008-01-07 09:00:00	71	2	50	18	48	34	2	11	0	6	0	3	2	8	25	0	0	13	4333969
2008-01-07 10:00:00	113	3	50	23	45	31	1	8	0	0	0	2	3	9	27	0	0	15	4425321
2008-01-07 11:00:00	126	4	54	26	64	34	3	18	0	5	0	0	0	5	29	0	0	8	4543853
2008-01-07 12:00:00	141	8	87	21	60	35	4	13	0	3	0	1	1	9	38	0	0	15	4881785
2008-01-07 13:00:00	166	3	93	25	49	31	4	12	0	8	0	0	1	7	33	0	2	18	5262742
2008-01-07 14:00:00	187	4	121	24	109	29	2	17	0	10	0	2	1	20	39	0	1	18	5899199
2008-01-07 15:00:00	291	6	151	34	112	49	4	20	0	10	0	1	0	16	55	0	1	23	6760376
2008-01-07 16:00:00	258	10	154	38	146	49	9	42	0	6	0	2	2	27	68	0	2	44	7370046
2008-01-07 17:00:00	333	15	179	39	148	82	1	23	0	14	0	7	0	23	58	0	3	41	7905082
2008-01-07 18:00:00	316	10	211	37	172	55	3	29	0	14	0	6	5	16	63	0	1	31	8001325
2008-01-07 19:00:00	372	11	251	32	153	84	0	39	0	9	0	3	3	24	59	0	2	34	8077575
2008-01-07 20:00:00	481	11	199	27	159	81	14	24	0	27	0	4	2	16	57	0	1	43	8417793
2008-01-07 21:00:00	329	18	218	13	151	70	0	29	0	29	0	3	0	25	75	0	3	46	8596351
2008-01-07 22:00:00	321	10	182	33	168	73	2	38	0	13	0	1	0	34	67	0	2	30	8803405
2008-01-07 23:00:00	368	4	176	30	158	67	5	22	0	14	0	1	0	15	64	0	3	40	8445542
2008-01-08 00:00:00	242	7	195	13	140	58	3	24	0	9	0	3	1	41	93	0	0	33	7913481
2008-01-08 01:00:00	279	11	191	32	134	85	4	17	0	6	0	2	1	24	65	0	2	47	7869780
2008-01-08 02:00:00	232	10	197	15	120	72	3	25	0	8	0	9	4	31	64	0	3	11	7746126
2008-01-08 03:00:00	271	6	195	18	158	70	3	15	0	4	0	4	3	29	76	0	0	41	7565368
2008-01-08 04:00:00	238	8	178	28	125	83	3	24	0	6	0	4	3	23	63	0	4	27	7251127
2008-01-08 05:00:00	181	9	122	36	119	68	4	17	0	9	0	4	0	13	73	0	2	21	6434350
2008-01-08 06:00:00	120	10	118	22	110	44	3	12	0	6	0	3	0	17	48	0	1	25	5709408
2008-01-08 07:00:00	102	11	90	21	86	29	3	12	0	13	0	2	3	8	28	0	0	24	5123788
2008-01-08 08:00:00	70	2	66	15	73	31	1	8	0	4	0	1	0	6	25	0	1	9	4571291
2008-01-08 09:00:00	92	4	32	13	58	22	0	6	0	2	0	1	0	13	30	0	0	10	4293630
2008-01-08 10:00:00	106	8	66	23	50	45	2	8	0	7	0	1	0	10	17	0	0	14	4372712
2008-01-08 11:00:00	83	5	60	24	58	37	0	14	0	5	0	1	0	17	39	0	1	17	4530872
2008-01-08 12:00:00	108	2	78	19	52	38	1	15	0	9	0	1	1	15	25	0	0	15	4787123
2008-01-08 13:00:00	121	4	86	35	70	44	0	14	0	4	0	2	0	17	29	0	2	20	5218680
2008-01-08 14:00:00	195	3	115	23	80	49	5	19	0	10	0	2	2	13	40	0	2	17	6120792
2008-01-08 15:00:00	324	4	243	27	92	55	5	26	0	7	0	7	5	17	63	0	2	24	7125776
2008-01-08 16:00:00	357	7	256	42	108	80	13	36	0	7	0	3	3	18	69	0	3	28	7671114
2008-01-08 17:00:00	385	6	198	35	151	62	5	36	0	9	0	4	5	25	48	0	5	27	8118805
2008-01-08 18:00:00	382	7	206	39	126	58	8	29	0	6	0	5	8	15	47	0	3	22	8286394
2008-01-08 19:00:00	360	5	304	19	122	56	3	29	0	12	0	6	5	12	68	0	3	45	8408673
2008-01-08 20:00:00	334	3	173	15	141	88	2	34	0	8	0	0	2	18	63	0	4	39	8636913
2008-01-08 21:00:00	260	10	204	34	141	77	0	34	0	7	0	6	2	7	63	0	0	32	8775537
2008-01-08 22:00:00	321	13	200	26	99	71	0	36	0	13	0	1	1	17	61	0	2	41	8914596
2008-01-08 23:00:00	271	6	213	25	120	75	1	21	0	14	0	1	1	15	62	0	0	37	8495085
2008-01-09 00:00:00	266	10	202	19	139	96	4	22	0	8	0	2	6	15	61	0	2	31	7957772
2008-01-09 01:00:00	314	6	210	13	125	66	2	14	0	6	0	7	2	18	71	0	2	36	7835544
2008-01-09 02:00:00	259	14	227	25	117	71	0	40	0	14	0	5	1	8	51	0	5	46	7781461
2008-01-09 03:00:00	237	12	215	17	126	71	4	19	0	5	0	5	3	20	58	0	1	33	7765556
2008-01-09 04:00:00	245	9	198	28	88	83	1	19	0	10	0	4	7	9	74	0	3	28	7222255
2008-01-09 05:00:00	156	7	122	19	89	54	0	12	0	4	0	3	3	14	68	0	1	20	6452914
2008-01-09 06:00:00	87	3	93	9	64	49	1	15	0	5	0	2	1	21	33	0	2	13	5573424
2008-01-09 07:00:00	100	4	99	26	58	52	1	14	0	4	0	0	0	14	33	0	0	12	4844294
2008-01-09 08:00:00	85	2	43	14	42	34	2	10	0	6	0	1	1	8	27	0	0	15	4410672
2008-01-09 09:00:00	86	1	77	12	49	28	2	11	0	1	0	0	0	8	20	0	0	8	4308118
2008-01-09 10:00:00	148	7	81	30	41	21	1	21	0	4	0	6	3	13	27	0	0	14	4641184
2008-01-09 11:00:00	107	2	71	22	47	26	1	20	0	6	0	1	0	9	30	0	1	6	4696546
2008-01-09 12:00:00	132	1	67	16	43	45	0	12	0	8	0	3	1	6	40	0	1	9	4788715
2008-01-09 13:00:00	155	8	111	37	57	47	7	22	0	6	0	1	2	8	43	0	0	11	5258917
2008-01-09 14:00:00	222	6	145	22	73	49	4	15	0	10	0	3	2	14	41	0	2	25	6161182
2008-01-09 15:00:00	250	8	199	34	98	43	1	29	0	15	0	5	2	31	62	0	4	26	7201785
2008-01-09 16:00:00	369	17	241	31	120	45	6	29	0	12	0	1	6	12	51	0	0	43	7780511
2008-01-09 17:00:00	363	5	226	39	107	66	2	46	0	12	0	5	4	31	61	0	2	40	8280604
2008-01-09 18:00:00	332	13	279	26	130	45	6	22	0	10	0	2	1	16	56	0	9	38	8395015
2008-01-09 19:00:00	364	13	250	33	107	57	6	27	0	9	0	4	1	20	56	0	13	53	8401792
2008-01-09 20:00:00	358	8	221	37	126	93	6	32	0	13	0	5	4	8	60	0	1	27	8608337
2008-01-09 21:00:00	302	16	220	27	111	72	2	24	0	14	0	4	2	27	63	0	2	38	8785116
2008-01-09 22:00:00	277	18	217	24	106	70	4	34	0	8	0	5	0	17	61	0	0	46	9020224
2008-01-09 23:00:00	242	11	215	24	124	68	2	17	0	12	0	5	2	19	72	0	2	24	8614448
2008-01-10 00:00:00	270	11	197	14	120	71	7	18	0	2	0	3	1	9	61	0	3	20	7918620
2008-01-10 01:00:00	229	2	183	29	102	61	5	18	0	6	0	3	3	16	65	0	3	22	7765037
2008-01-10 02:00:00	297	6	180	27	115	65	1	16	0	7	0	2	1	14	45	0	3	35	7880895
2008-01-10 03:00:00	303	14	272	32	87	55	1	38	0	11	0	5	1	17	77	0	3	38	7889801
2008-01-10 04:00:00	254	11	175	21	106	86	0	20	0	3	0	2	3	11	52	0	0	22	7462134
2008-01-10 05:00:00	195	4	140	18	102	70	3	21	0	4	0	1	1	9	50	0	4	22	6721596
2008-01-10 06:00:00	140	5	168	16	80	46	0	10	0	5	0	1	0	42	54	0	0	13	5687845
2008-01-10 07:00:00	137	5	97	17	37	46	1	18	0	6	0	3	1	13	32	0	0	17	5220589
2008-01-10 08:00:00	84	6	70	14	34	29	0	20	0	7	0	0	0	7	19	0	0	17	4458876
2008-01-10 09:00:00	84	4	65	13	29	26	1	8	0	3	0	4	1	3	24	0	1	11	4200219
2008-01-10 10:00:00	119	3	60	21	42	32	2	9	0	4	0	2	0	14	31	0	2	14	4470287
2008-01-10 11:00:00	120	5	52	23	60	22	3	15	0	0	0	1	2	15	24	0	1	12	4491338
2008-01-10 12:00:00	165	5	56	28	53	33	2	13	0	6	0	0	1	14	39	0	0	20	4627078
2008-01-10 13:00:00	136	3	96	24	68	43	2	16	0	13	0	2	3	8	24	0	5	27	5112067
2008-01-10 14:00:00	228	5	130	25	99	35	3	20	0	11	0	3	1	15	39	0	2	21	6057217
2008-01-10 15:00:00	332	16	273	31	105	49	8	28	0	11	0	3	2	13	58	0	4	35	7130511
2008-01-10 16:00:00	414	5	232	27	106	60	3	33	0	6	0	5	0	22	53	0	3	41	7769598
2008-01-10 17:00:00	368	11	247	33	108	69	0	40	0	16	0	4	6	26	69	0	2	42	8210992
2008-01-10 18:00:00	355	18	187	24	146	63	2	29	0	7	0	7	3	20	55	0	5	43	8242712
2008-01-10 19:00:00	369	13	254	20	133	52	3	34	0	8	0	8	3	18	66	0	2	31	8464414
2008-01-10 20:00:00	360	8	248	27	119	71	2	32	0	6	0	2	3	20	74	0	0	34	8678732
2008-01-10 21:00:00	286	9	196	36	110	74	10	36	0	8	0	11	1	15	61	0	5	39	8414844
2008-01-10 22:00:00	304	13	191	30	115	79	4	23	0	10	0	1	0	7	72	0	1	36	9019386
2008-01-10 23:00:00	281	13	203	28	127	56	2	38	0	10	0	1	4	12	64	0	1	48	8725220
2008-01-11 00:00:00	295	9	199	25	109	58	5	29	0	9	0	1	3	17	62	0	5	38	8172822
2008-01-11 01:00:00	313	6	178	21	131	62	2	22	0	10	0	3	5	6	80	0	3	32	8079195
2008-01-11 02:00:00	313	18	229	19	102	88	2	20	0	6	0	3	17	11	57	0	4	46	8222496
2008-01-11 03:00:00	303	7	216	25	106	76	1	23	0	8	0	8	4	24	53	0	0	33	8014433
2008-01-11 04:00:00	238	7	162	22	104	120	1	34	0	2	0	2	0	9	55	0	4	20	7544815
2008-01-11 05:00:00	200	14	133	21	79	56	4	26	0	2	0	7	4	5	61	0	4	23	6770753
2008-01-11 06:00:00	139	5	107	13	75	42	1	24	0	6	0	2	1	15	41	0	2	12	5745724
2008-01-11 07:00:00	134	8	101	11	64	30	2	13	0	5	0	2	1	9	30	0	0	12	4897812
2008-01-11 08:00:00	70	5	70	23	40	46	0	22	0	1	0	0	0	5	17	0	2	12	4320875
2008-01-11 09:00:00	81	5	33	12	46	32	1	7	0	3	0	0	0	10	15	0	0	9	4116682
2008-01-11 10:00:00	87	4	58	14	38	35	2	13	0	5	0	1	0	8	19	0	0	10	4268998
2008-01-11 11:00:00	116	2	55	28	36	34	0	16	0	4	0	1	2	12	13	0	3	12	4381400
2008-01-11 12:00:00	145	6	67	19	46	29	1	15	0	5	0	0	1	7	25	0	1	12	4564280
2008-01-11 13:00:00	121	7	74	28	59	32	2	19	0	3	0	3	0	12	32	0	2	17	5006676
2008-01-11 14:00:00	282	8	128	22	103	58	0	19	0	3	0	4	0	7	27	0	2	21	5847626
2008-01-11 15:00:00	325	12	205	18	86	39	1	37	0	7	0	3	1	18	33	0	3	32	6962166
2008-01-11 16:00:00	268	6	202	27	124	67	2	38	0	5	0	3	4	20	68	0	0	33	7681064
2008-01-11 17:00:00	358	12	229	28	118	66	2	23	0	8	0	3	5	17	93	0	2	27	8036469
2008-01-11 18:00:00	411	12	203	10	120	76	1	30	0	17	0	6	5	11	48	0	3	30	7888079
2008-01-11 19:00:00	308	7	201	25	122	62	1	27	0	12	0	4	3	5	61	0	2	18	7905244
2008-01-11 20:00:00	308	11	208	23	121	56	6	32	0	5	0	0	2	8	43	0	0	36	8042489
2008-01-11 21:00:00	299	16	133	15	134	78	3	28	0	2	0	3	2	14	52	0	2	23	8070953
2008-01-11 22:00:00	258	10	138	37	118	64	2	27	0	9	0	8	6	10	61	0	0	27	8142351
2008-01-11 23:00:00	213	7	103	11	103	50	3	26	0	10	0	6	2	14	56	0	7	15	7646350
2008-01-12 00:00:00	152	10	110	20	89	57	2	21	0	7	0	1	1	7	53	0	1	19	6837328
2008-01-12 01:00:00	142	1	85	17	107	54	3	16	0	8	0	3	0	13	38	0	0	15	6396553
2008-01-12 02:00:00	139	6	81	15	100	55	0	19	0	4	0	2	0	10	47	0	1	20	6180917
2008-01-12 03:00:00	149	8	88	7	93	38	1	19	0	7	0	1	1	5	42	0	1	11	6350192
2008-01-12 04:00:00	135	5	94	16	96	67	2	30	0	3	0	1	2	17	24	0	4	15	6445388
2008-01-12 05:00:00	127	4	108	8	81	43	3	13	0	5	0	1	0	8	39	0	2	14	6097892
2008-01-12 06:00:00	83	6	89	25	87	55	9	11	0	7	0	2	1	7	31	0	5	11	5530061
2008-01-12 07:00:00	88	1	52	12	72	37	3	12	0	9	0	1	1	6	26	0	1	9	4978560
2008-01-12 08:00:00	82	2	42	11	44	23	1	17	0	2	0	0	3	10	25	0	0	8	4309460
2008-01-12 09:00:00	49	1	28	12	30	31	0	1	0	2	0	3	2	8	29	0	0	3	3692870
2008-01-12 10:00:00	75	2	44	10	34	25	2	18	0	5	0	1	0	10	16	0	1	8	3544426
2008-01-12 11:00:00	73	4	26	11	27	24	0	10	0	2	0	2	0	3	18	0	0	3	3555170
2008-01-12 12:00:00	99	2	69	20	33	19	0	12	0	5	0	0	0	12	18	0	0	9	3668955
2008-01-12 13:00:00	83	4	65	27	39	26	0	9	0	4	0	0	0	16	15	0	0	15	4069955
2008-01-12 14:00:00	86	1	68	14	50	28	4	16	0	10	0	0	1	17	30	0	0	13	4548217
2008-01-12 15:00:00	121	2	59	21	89	55	4	24	0	2	0	3	0	7	31	0	2	16	5041659
2008-01-12 16:00:00	127	4	99	10	52	44	8	17	0	4	0	0	0	11	36	0	3	23	5643888
2008-01-12 17:00:00	171	14	116	16	79	55	3	7	0	1	0	10	1	26	54	0	0	20	6241362
2008-01-12 18:00:00	187	4	99	25	78	72	4	19	0	2	0	1	1	10	51	0	1	22	6619790
2008-01-12 19:00:00	180	15	123	24	132	53	1	33	0	5	0	0	3	13	50	0	3	34	6889953
2008-01-12 20:00:00	181	8	129	16	88	62	2	23	0	9	0	5	1	11	51	0	1	29	7104145
2008-01-12 21:00:00	203	7	111	13	99	65	1	23	0	4	0	3	1	4	37	0	6	20	7512989
2008-01-12 22:00:00	214	10	124	15	84	63	3	16	0	6	0	1	2	18	45	0	1	20	7380338
2008-01-12 23:00:00	145	8	108	15	86	56	0	16	0	8	0	5	2	9	37	0	1	27	7217681
2008-01-13 00:00:00	131	5	114	13	81	65	1	13	0	6	0	1	4	5	29	0	2	27	6993508
2008-01-13 01:00:00	160	5	144	11	64	71	4	18	0	5	0	6	4	13	23	0	4	37	6773234
2008-01-13 02:00:00	127	1	106	11	101	75	0	13	0	10	0	0	0	10	26	0	0	16	6511273
2008-01-13 03:00:00	155	4	107	11	89	78	1	12	0	5	0	1	0	15	25	0	3	18	6502990
2008-01-13 04:00:00	133	9	131	15	71	69	2	22	0	5	0	4	1	19	35	0	1	23	6396657
2008-01-13 05:00:00	112	2	142	16	59	52	1	14	0	13	0	3	1	3	42	0	3	11	6182499
2008-01-13 06:00:00	103	4	76	12	33	54	3	13	0	1	0	1	0	9	21	0	0	15	5777834
2008-01-13 07:00:00	77	8	52	19	46	53	2	12	0	6	0	0	1	4	36	0	1	8	5174184
2008-01-13 08:00:00	73	5	67	10	46	42	2	12	0	7	0	0	0	1	26	0	1	23	4463406
2008-01-13 09:00:00	74	5	66	13	37	40	1	11	0	4	0	0	3	10	23	0	0	9	3966914
2008-01-13 10:00:00	74	5	51	9	30	27	0	6	0	6	0	2	1	8	22	0	1	17	3791733
2008-01-13 11:00:00	96	2	67	10	34	27	2	6	0	5	0	2	1	5	13	0	1	5	3906674
2008-01-13 12:00:00	163	5	56	10	27	30	0	8	0	5	0	1	2	12	13	0	0	13	4070043
2008-01-13 13:00:00	128	3	69	18	33	24	1	9	0	7	0	0	0	12	12	0	0	4	4454537
2008-01-13 14:00:00	131	3	91	14	40	32	1	11	0	5	0	1	0	11	25	0	1	24	4990851
2008-01-13 15:00:00	231	4	68	20	62	42	3	20	0	4	0	0	0	11	31	0	0	11	5629592
2008-01-13 16:00:00	183	3	97	15	86	46	2	18	0	5	0	1	1	9	41	0	3	17	6287906
2008-01-13 17:00:00	230	11	142	18	75	56	2	28	0	4	0	0	2	14	33	0	2	21	6993036
2008-01-13 18:00:00	252	9	150	21	82	46	3	22	0	6	0	1	2	9	115	0	2	24	7470775
2008-01-13 19:00:00	248	13	157	35	73	70	3	12	0	4	0	1	0	12	62	0	0	35	7830951
2008-01-13 20:00:00	290	10	172	22	104	68	1	18	0	11	0	2	2	8	38	0	1	34	8267920
2008-01-13 21:00:00	302	8	175	27	93	73	4	20	0	12	0	3	5	12	72	0	0	35	8600038
2008-01-13 22:00:00	281	9	157	10	75	84	2	24	0	13	0	9	3	23	60	0	6	35	8666407
2008-01-13 23:00:00	273	9	167	23	88	64	3	17	0	9	0	2	5	19	37	0	3	29	8718646
2008-01-14 00:00:00	258	14	204	13	110	82	1	16	0	10	0	4	8	13	67	0	0	33	8351349
2008-01-14 01:00:00	288	8	168	20	124	87	1	21	0	15	0	3	4	17	56	0	4	50	7984750
2008-01-14 02:00:00	258	16	178	19	126	85	3	18	0	4	0	7	4	13	53	0	2	28	8070336
2008-01-14 03:00:00	253	8	193	26	131	60	7	30	0	4	0	0	6	17	56	0	1	32	8087405
2008-01-14 04:00:00	187	13	153	23	133	89	1	26	0	10	0	0	1	15	52	0	0	28	7880566
2008-01-14 05:00:00	158	12	118	32	98	72	0	21	0	5	0	1	0	20	58	0	1	20	7141474
2008-01-14 06:00:00	123	6	104	16	88	39	2	15	0	6	0	1	3	11	44	0	0	17	6259921
2008-01-14 07:00:00	102	8	85	16	65	35	2	15	0	9	0	2	1	12	35	0	0	8	5386328
2008-01-14 08:00:00	84	1	58	19	55	24	4	15	0	7	0	2	3	14	59	0	1	19	4720563
2008-01-14 09:00:00	86	3	52	18	60	42	1	18	0	6	0	0	0	13	22	0	1	14	4516150
2008-01-14 10:00:00	76	7	61	14	45	38	4	17	0	2	0	2	3	17	19	0	0	19	4810513
2008-01-14 11:00:00	116	4	85	22	50	33	1	22	0	3	0	2	1	10	20	0	2	15	4883845
2008-01-14 12:00:00	157	4	100	35	76	38	3	15	0	5	0	2	0	12	25	0	1	17	5012042
2008-01-14 13:00:00	137	4	93	21	61	44	0	14	0	3	0	2	3	9	47	0	0	22	5458574
2008-01-14 14:00:00	208	9	136	27	124	50	5	19	0	7	0	7	4	19	21	0	2	25	6374312
2008-01-14 15:00:00	319	5	176	47	134	68	6	28	0	7	0	6	2	20	45	0	3	30	7463933
2008-01-14 16:00:00	341	8	224	29	137	62	8	19	0	11	0	6	4	20	75	0	0	25	8082474
2008-01-14 17:00:00	422	12	245	28	199	67	4	24	0	11	0	4	2	17	51	0	3	51	8599434
2008-01-14 18:00:00	414	7	201	17	149	48	2	15	0	11	0	4	1	14	73	0	2	19	8778455
2008-01-14 19:00:00	406	6	229	25	163	85	5	28	0	14	0	4	4	26	61	0	1	25	9062398
2008-01-14 20:00:00	395	15	261	34	166	73	8	21	0	11	0	7	3	18	70	0	4	37	9534745
2008-01-14 21:00:00	372	9	213	26	191	91	0	28	0	9	0	2	3	23	68	0	3	29	10143694
2008-01-14 22:00:00	311	4	188	27	177	59	7	35	0	12	0	2	1	14	79	0	2	36	10260941
2008-01-14 23:00:00	326	16	227	32	175	92	2	31	0	7	0	8	2	19	75	0	5	59	9710626
2008-01-15 00:00:00	257	15	179	31	174	88	1	30	0	8	0	2	1	29	59	0	3	48	9105359
2008-01-15 01:00:00	304	16	171	17	135	70	5	31	0	6	0	3	1	14	44	0	0	39	8956870
2008-01-15 02:00:00	290	10	209	23	125	70	5	27	0	8	0	0	4	16	65	0	0	37	8990709
2008-01-15 03:00:00	255	21	189	27	142	99	1	42	0	9	0	2	1	27	49	0	1	31	8885445
2008-01-15 04:00:00	219	5	200	18	137	85	1	26	0	8	0	6	2	19	46	0	0	32	8423190
2008-01-15 05:00:00	166	7	168	8	97	47	1	25	0	4	0	4	5	18	45	0	2	18	7525028
2008-01-15 06:00:00	147	4	112	24	113	45	2	20	0	4	0	1	2	7	37	0	2	19	6471788
2008-01-15 07:00:00	101	7	118	21	86	27	1	13	0	5	0	4	2	9	35	0	1	21	5686943
2008-01-15 08:00:00	135	16	227	18	52	36	2	14	0	2	0	16	12	18	42	0	4	41	5077423
2008-01-15 09:00:00	133	12	181	20	56	24	1	10	0	8	0	11	1	14	45	0	2	27	4936724
2008-01-15 10:00:00	133	3	112	36	51	13	3	8	0	8	0	4	3	11	20	0	1	19	4742543
2008-01-15 11:00:00	143	1	74	29	54	25	0	12	0	5	0	3	0	13	23	0	2	17	4780662
2008-01-15 12:00:00	154	3	84	23	71	32	2	22	0	11	0	2	3	24	24	0	3	34	4979286
2008-01-15 13:00:00	171	12	116	26	69	39	2	28	0	3	0	5	3	16	46	0	3	34	5469940
2008-01-15 14:00:00	231	18	144	32	99	63	3	23	0	5	0	8	3	17	41	0	0	47	6427800
2008-01-15 15:00:00	852	128	1544	30	124	85	7	32	0	17	0	116	21	38	62	0	9	267	7553625
2008-01-15 16:00:00	650	55	806	36	147	84	3	32	0	20	0	43	17	32	70	0	7	118	8259060
2008-01-15 17:00:00	510	40	567	21	138	73	3	23	0	10	0	19	11	13	52	0	2	83	6571992
2008-01-15 18:00:00	791	61	876	20	179	63	4	39	0	25	0	40	18	17	57	0	2	144	8440556
2008-01-15 19:00:00	798	55	829	37	166	58	3	32	0	21	0	38	20	33	67	0	5	141	8932594
2008-01-15 20:00:00	712	45	653	34	160	75	3	35	0	18	0	28	11	17	59	0	3	111	9103083
2008-01-15 21:00:00	530	36	498	30	149	74	4	33	0	22	0	19	8	18	92	0	1	99	9227718
2008-01-15 22:00:00	505	23	450	24	167	81	5	25	0	7	0	16	13	12	72	0	8	66	9353278
2008-01-15 23:00:00	488	19	405	20	179	75	3	19	0	14	0	10	8	19	69	0	7	76	8876473
2008-01-16 00:00:00	341	19	327	41	161	63	1	26	0	8	0	12	3	14	74	0	3	89	8379805
2008-01-16 01:00:00	425	12	326	29	132	84	9	19	0	11	0	6	3	16	45	0	4	49	8247965
2008-01-16 02:00:00	384	23	343	27	146	65	2	39	0	9	0	8	6	27	55	0	7	53	8107780
2008-01-16 03:00:00	373	12	323	18	142	68	4	29	0	9	0	13	11	19	72	0	2	47	8083097
2008-01-16 04:00:00	304	16	314	14	147	73	2	17	0	10	0	4	2	9	58	0	3	50	7758533
2008-01-16 05:00:00	317	20	264	20	120	68	3	25	0	16	0	7	1	13	63	0	4	29	7006513
2008-01-16 06:00:00	192	11	148	8	108	42	1	19	0	5	0	5	4	12	60	0	1	34	6080437
2008-01-16 07:00:00	185	5	105	17	54	35	3	8	0	14	0	6	3	13	35	0	3	19	5333041
2008-01-16 08:00:00	104	8	77	16	82	31	0	10	0	2	0	2	1	9	29	0	0	20	4748589
2008-01-16 09:00:00	133	4	99	9	61	20	0	10	0	4	0	5	2	12	16	0	0	33	4521239
2008-01-16 10:00:00	114	5	102	26	53	38	3	13	0	9	0	5	4	17	31	0	1	34	4823907
2008-01-16 11:00:00	124	8	62	18	44	39	1	21	0	5	0	4	2	11	28	0	4	26	4869759
2008-01-16 12:00:00	169	6	122	19	66	37	1	16	0	3	0	15	5	17	29	0	1	29	5001267
2008-01-16 13:00:00	174	11	150	18	71	44	0	19	0	2	0	35	2	17	37	0	0	26	5427689
2008-01-16 14:00:00	247	8	183	31	98	52	0	19	0	8	0	25	3	16	43	0	0	32	6517066
2008-01-16 15:00:00	283	15	250	40	159	52	2	34	0	13	0	43	5	23	56	0	2	35	7655006
2008-01-16 16:00:00	366	8	243	25	122	71	6	36	0	10	0	55	1	11	50	0	3	46	8256123
2008-01-16 17:00:00	413	17	307	25	144	64	1	40	0	12	0	41	5	20	79	0	6	37	8759386
2008-01-16 18:00:00	387	13	288	33	147	69	3	40	0	14	0	11	2	19	64	0	3	59	8823009
2008-01-16 19:00:00	427	21	241	34	158	82	8	32	0	6	0	7	0	19	73	0	1	57	9159322
2008-01-16 20:00:00	418	11	270	32	190	67	3	30	0	12	0	12	6	21	95	0	6	57	9320764
2008-01-16 21:00:00	390	8	265	38	156	53	2	32	0	10	0	19	6	24	74	0	4	50	9408124
2008-01-16 22:00:00	390	15	226	36	139	75	2	42	0	11	0	11	1	19	44	0	5	50	9201582
2008-01-16 23:00:00	325	14	223	38	150	75	2	34	0	10	0	14	1	18	55	0	3	30	8721923
2008-01-17 00:00:00	321	17	230	29	151	77	4	20	0	8	0	10	1	7	67	0	4	25	8180443
2008-01-17 01:00:00	339	12	223	9	169	98	0	19	0	8	0	5	1	22	67	0	4	42	7980056
2008-01-17 02:00:00	307	10	238	13	156	60	0	17	0	7	0	5	4	19	67	0	0	44	7821358
2008-01-17 03:00:00	269	10	233	14	169	46	2	27	0	5	0	6	6	10	62	0	6	39	7918834
2008-01-17 04:00:00	287	7	224	19	184	88	1	31	0	10	0	2	1	17	72	0	2	27	7515263
2008-01-17 05:00:00	201	7	153	18	107	56	2	19	0	2	0	3	5	11	51	0	2	29	6816451
2008-01-17 06:00:00	151	13	123	15	85	34	3	22	0	7	0	5	2	17	42	0	0	33	5860034
2008-01-17 07:00:00	113	4	78	14	84	41	4	8	0	6	0	4	2	19	31	0	2	17	5026880
2008-01-17 08:00:00	105	7	69	18	80	30	0	10	0	9	0	3	0	6	20	0	0	17	4366865
2008-01-17 09:00:00	124	4	65	23	38	30	3	15	0	9	0	7	0	8	30	0	0	36	4080724
2008-01-17 10:00:00	177	7	86	27	34	33	1	11	0	3	0	2	0	9	28	0	2	30	4493555
2008-01-17 11:00:00	180	7	68	12	56	32	1	14	0	3	0	7	1	18	21	0	1	8	4599739
2008-01-17 12:00:00	177	6	91	28	64	41	0	25	0	8	0	6	0	17	27	0	2	16	4819990
2008-01-17 13:00:00	138	4	79	30	73	32	1	12	0	6	0	3	2	12	25	0	0	9	5267323
2008-01-17 14:00:00	243	8	142	49	86	45	9	27	0	7	0	11	1	27	55	0	0	23	6249092
2008-01-17 15:00:00	297	4	263	25	110	54	3	31	0	7	0	12	2	27	58	0	0	26	7436003
2008-01-17 16:00:00	284	6	239	29	140	66	5	31	0	9	0	6	1	17	60	0	3	24	8037227
2008-01-17 17:00:00	351	11	262	26	160	75	8	36	0	6	0	5	2	22	74	0	1	29	8413503
2008-01-17 18:00:00	377	12	211	13	151	68	5	25	0	6	0	6	3	26	50	0	4	51	8515207
2008-01-17 19:00:00	489	17	282	24	145	74	6	18	0	14	0	7	0	14	56	0	11	34	8693157
2008-01-17 20:00:00	378	5	261	23	172	66	3	28	0	19	0	12	3	16	81	0	3	32	9063219
2008-01-17 21:00:00	360	9	214	27	173	71	5	29	0	10	0	5	3	18	44	0	5	37	9182163
2008-01-17 22:00:00	306	12	254	29	145	83	5	30	0	13	0	5	2	14	76	0	8	33	9366087
2008-01-17 23:00:00	321	14	206	26	146	67	3	36	0	13	0	7	2	19	60	0	2	33	8859905
2008-01-18 00:00:00	268	4	210	18	172	82	0	36	0	6	0	4	2	18	70	0	2	38	8204736
2008-01-18 01:00:00	291	4	180	17	148	68	5	24	0	11	0	4	2	11	57	0	3	38	8066370
2008-01-18 02:00:00	300	8	191	14	134	72	4	26	0	12	0	6	2	23	43	0	1	30	8239959
2008-01-18 03:00:00	231	7	197	15	160	58	2	22	0	9	0	5	4	22	50	0	0	30	8145081
2008-01-18 04:00:00	260	13	168	23	173	63	2	20	0	15	0	2	0	27	55	0	2	24	7925187
2008-01-18 05:00:00	214	8	144	26	121	44	2	29	0	8	0	5	0	18	46	0	1	13	7036170
2008-01-18 06:00:00	118	4	95	11	104	40	5	19	0	6	0	0	1	11	48	0	1	15	6126199
2008-01-18 07:00:00	96	1	65	18	82	31	2	14	0	13	0	3	0	6	53	0	1	21	5328739
2008-01-18 08:00:00	91	5	77	6	44	38	1	16	0	9	0	1	3	6	27	0	1	26	4742512
2008-01-18 09:00:00	81	3	43	15	49	41	0	11	0	4	0	1	3	17	21	0	2	13	4332374
2008-01-18 10:00:00	122	6	51	16	56	28	3	8	0	8	0	5	1	12	28	0	2	13	4457743
2008-01-18 11:00:00	131	4	48	26	41	31	0	19	0	5	0	5	0	10	16	0	0	4	4498158
2008-01-18 12:00:00	132	6	73	28	47	20	2	17	0	7	0	3	2	15	21	0	1	12	4680021
2008-01-18 13:00:00	160	2	74	11	82	36	0	21	0	8	0	7	1	13	29	0	2	18	5120297
2008-01-18 14:00:00	203	5	124	26	75	39	0	25	0	2	0	5	0	7	32	0	0	12	5892999
2008-01-18 15:00:00	226	4	181	22	141	61	5	25	0	12	0	5	4	42	43	0	4	47	7003470
2008-01-18 16:00:00	198	12	194	23	157	47	2	21	0	10	0	4	1	16	49	0	2	25	7716607
2008-01-18 17:00:00	269	9	150	19	149	56	8	50	0	5	0	8	4	16	46	0	2	26	8167035
2008-01-18 18:00:00	305	7	180	27	158	60	8	24	0	14	0	8	3	15	65	0	0	43	8139742
2008-01-18 19:00:00	311	12	175	31	158	64	5	26	0	8	0	8	2	9	46	0	3	33	8304603
2008-01-18 20:00:00	299	12	192	25	141	72	6	26	0	12	0	8	4	9	47	0	3	25	8417449
2008-01-18 21:00:00	243	8	181	22	132	65	0	41	0	10	0	4	3	24	70	0	3	21	8435086
2008-01-18 22:00:00	199	8	144	19	155	67	4	19	0	12	0	10	2	16	47	0	0	26	8406435
2008-01-18 23:00:00	202	6	116	16	146	66	3	25	0	11	0	10	0	19	56	0	2	37	7757552
2008-01-19 00:00:00	162	8	111	14	113	58	2	20	0	9	0	5	0	3	48	0	4	33	7258144
2008-01-19 01:00:00	171	10	108	8	142	48	2	14	0	11	0	4	1	5	51	0	2	32	6866377
2008-01-19 02:00:00	133	9	74	14	130	56	4	15	0	6	0	1	0	9	63	0	0	6	6590298
2008-01-19 03:00:00	150	2	108	23	95	38	3	13	0	7	0	2	1	2	37	0	3	26	6444911
2008-01-19 04:00:00	139	8	94	20	88	43	1	15	0	5	0	6	2	5	50	0	2	19	6234880
2008-01-19 05:00:00	129	10	96	10	90	57	1	11	0	9	0	2	0	8	48	0	1	24	5993650
2008-01-19 06:00:00	113	4	59	16	81	43	0	8	0	5	0	4	1	8	32	0	0	10	5504252
2008-01-19 07:00:00	84	4	59	10	97	48	6	11	0	3	0	3	1	12	29	0	0	20	5036336
2008-01-19 08:00:00	70	8	50	13	31	12	0	5	0	2	0	4	2	4	18	0	0	9	4412236
2008-01-19 09:00:00	50	1	41	11	49	14	1	6	0	3	0	1	0	3	25	0	0	8	3828834
2008-01-19 10:00:00	56	3	40	15	47	22	1	8	0	4	0	3	3	3	29	0	0	11	3696921
2008-01-19 11:00:00	90	4	56	7	26	30	1	8	0	6	0	2	0	7	13	0	3	5	3731659
2008-01-19 12:00:00	98	1	53	16	40	30	3	14	0	1	0	3	2	9	20	0	0	11	3879264
2008-01-19 13:00:00	77	2	56	15	45	35	0	10	0	1	0	2	1	15	20	0	1	13	4149927
2008-01-19 14:00:00	120	2	51	22	60	33	2	7	0	5	0	1	2	4	18	0	1	14	4665373
2008-01-19 15:00:00	147	4	86	16	82	33	1	18	0	2	0	2	0	5	32	0	0	12	5247305
2008-01-19 16:00:00	146	1	80	17	99	62	8	14	0	2	0	1	0	7	43	0	1	17	5879495
2008-01-19 17:00:00	132	2	101	14	115	52	1	14	0	10	0	1	1	9	38	0	0	15	6514062
2008-01-19 18:00:00	225	11	141	10	139	40	10	23	0	8	0	0	1	9	45	0	0	34	7017288
2008-01-19 19:00:00	191	4	106	14	113	70	4	13	0	6	0	3	1	20	59	0	1	22	7207711
2008-01-19 20:00:00	226	3	118	15	117	71	3	21	0	9	0	4	0	7	33	0	0	14	7462635
2008-01-19 21:00:00	200	6	99	20	103	59	3	19	0	7	0	2	3	7	48	0	1	22	7606122
2008-01-19 22:00:00	181	6	143	14	112	50	2	18	0	6	0	3	4	10	48	0	5	23	7654585
2008-01-19 23:00:00	163	6	106	19	134	53	1	21	0	4	0	4	1	13	62	0	0	18	7565476
2008-01-20 00:00:00	177	7	115	15	109	50	3	14	0	11	0	3	4	12	49	0	2	20	7291327
2008-01-20 01:00:00	157	4	109	17	99	68	4	13	0	6	0	1	0	6	35	0	3	25	7113966
2008-01-20 02:00:00	175	3	132	17	132	47	3	11	0	14	0	3	1	6	44	0	3	25	6906247
2008-01-20 03:00:00	110	11	103	18	101	60	7	10	0	2	0	4	4	17	45	0	0	25	6773135
2008-01-20 04:00:00	143	16	95	26	108	52	2	14	0	4	0	2	1	9	38	0	2	22	6769565
2008-01-20 05:00:00	133	12	98	15	86	74	3	19	0	6	0	0	2	14	41	0	3	18	6500468
2008-01-20 06:00:00	116	4	78	14	60	31	2	11	0	1	0	4	1	5	39	0	0	11	5980110
2008-01-20 07:00:00	90	3	56	12	63	27	1	13	0	4	0	1	1	1	24	0	0	13	5387316
2008-01-20 08:00:00	80	4	45	10	51	43	2	11	0	5	0	1	0	10	27	0	0	2	4797070
2008-01-20 09:00:00	87	4	51	11	48	33	0	13	0	3	0	3	1	6	28	0	0	20	4159706
2008-01-20 10:00:00	100	5	58	26	43	33	2	8	0	2	0	0	1	9	20	0	1	15	4025915
2008-01-20 11:00:00	87	4	38	5	39	30	0	12	0	2	0	3	0	5	18	0	0	13	3990396
2008-01-20 12:00:00	117	6	44	8	34	30	1	18	0	3	0	1	0	16	19	0	0	15	4165519
2008-01-20 13:00:00	135	2	62	22	50	29	2	4	0	4	0	4	2	6	21	0	1	20	4346274
2008-01-20 14:00:00	142	0	78	9	60	25	1	18	0	1	0	2	4	9	45	0	1	13	4815559
2008-01-20 15:00:00	169	2	110	9	73	40	5	24	0	9	0	4	7	12	55	0	1	16	5334429
2008-01-20 16:00:00	193	12	92	24	105	37	1	17	0	5	0	4	1	7	38	0	1	14	6110461
2008-01-20 17:00:00	195	6	105	20	124	68	1	16	0	3	0	5	2	15	54	0	1	18	6817998
2008-01-20 18:00:00	236	8	155	12	97	53	4	25	0	7	0	2	2	9	39	0	0	24	7444505
2008-01-20 19:00:00	273	5	146	12	108	53	0	23	0	9	0	5	2	6	35	0	3	33	7843375
2008-01-20 20:00:00	239	6	144	23	101	81	3	9	0	6	0	4	1	18	51	0	1	24	8408055
2008-01-20 21:00:00	276	7	157	36	109	53	0	24	0	18	0	4	1	18	60	0	3	35	8456204
2008-01-20 22:00:00	224	5	122	27	86	58	5	18	0	9	0	3	3	14	37	0	0	22	8759766
2008-01-20 23:00:00	227	6	113	28	100	67	1	20	0	13	0	3	3	16	51	0	0	23	8457265
2008-01-21 00:00:00	199	14	158	8	96	48	2	17	0	7	0	4	3	18	36	0	1	40	8136885
2008-01-21 01:00:00	163	6	139	18	113	68	0	14	0	7	0	10	2	17	44	0	0	25	7834164
2008-01-21 02:00:00	199	5	126	21	109	67	3	14	0	18	0	5	3	20	47	0	1	19	7828144
2008-01-21 03:00:00	184	14	131	13	118	52	2	20	0	7	0	2	1	9	51	0	1	26	7798132
2008-01-21 04:00:00	142	6	102	15	107	58	1	28	0	8	0	4	0	14	53	0	5	24	7443896
2008-01-21 05:00:00	171	8	138	28	101	51	1	17	0	11	0	3	4	18	63	0	2	23	7017703
2008-01-21 06:00:00	142	3	93	17	78	48	1	8	0	5	0	2	0	14	51	0	0	15	6268176
2008-01-21 07:00:00	117	5	72	14	88	59	0	23	0	2	0	3	1	5	37	0	1	18	5546682
2008-01-21 08:00:00	94	2	53	12	46	35	2	18	0	5	0	0	0	11	35	0	2	13	4912810
2008-01-21 09:00:00	94	6	76	18	47	29	1	22	0	6	0	4	1	10	32	0	0	14	4500479
2008-01-21 10:00:00	117	4	60	39	52	33	0	20	0	6	0	2	7	20	39	0	2	23	4693716
2008-01-21 11:00:00	89	2	69	25	84	32	0	17	0	2	0	3	2	14	33	0	0	10	4726435
2008-01-21 12:00:00	126	2	46	7	72	22	6	20	0	4	0	2	2	11	31	0	0	17	4780289
2008-01-21 13:00:00	162	3	63	30	72	31	2	16	0	3	0	2	1	8	36	0	0	38	5147788
2008-01-21 14:00:00	158	4	70	26	83	46	3	18	0	4	0	2	0	19	27	0	3	10	5780015
2008-01-21 15:00:00	220	6	107	31	110	46	4	36	0	7	0	4	2	21	43	0	1	28	6678904
2008-01-21 16:00:00	241	6	124	28	123	57	3	35	0	7	0	3	2	18	59	0	1	32	7472507
2008-01-21 17:00:00	279	11	170	37	150	65	2	32	0	6	0	5	4	17	73	0	0	21	8313388
2008-01-21 18:00:00	330	10	197	31	152	62	1	21	0	12	0	8	1	13	64	0	1	30	8608880
2008-01-21 19:00:00	309	11	182	36	171	61	2	17	0	10	0	3	2	16	58	0	2	39	8813752
2008-01-21 20:00:00	397	15	201	33	180	43	6	38	0	11	0	2	2	22	52	0	0	34	9350699
2008-01-21 21:00:00	336	9	196	32	187	58	3	51	0	10	0	4	1	15	61	0	5	45	9676760
2008-01-21 22:00:00	328	14	205	33	153	79	4	46	0	9	0	8	0	27	74	0	0	52	9850258
2008-01-21 23:00:00	300	7	148	33	185	75	3	34	0	7	0	3	1	9	73	0	3	40	9347831
2008-01-22 00:00:00	245	16	205	17	131	81	2	27	0	11	0	2	3	29	73	0	0	34	8716656
2008-01-22 01:00:00	294	0	206	16	116	84	4	32	0	17	0	6	5	6	79	0	2	41	8633894
2008-01-22 02:00:00	255	12	209	28	135	53	4	31	0	25	0	8	2	18	66	0	1	34	8689476
2008-01-22 03:00:00	300	12	210	22	167	51	5	31	0	29	0	1	2	19	61	0	3	34	8559523
2008-01-22 04:00:00	255	12	192	17	156	62	4	25	0	28	0	1	0	19	65	0	4	29	8035862
2008-01-22 05:00:00	188	11	153	20	135	40	1	31	0	18	0	1	1	10	42	0	0	24	7143824
2008-01-22 06:00:00	121	6	133	13	95	55	2	19	0	22	0	3	4	17	49	0	1	28	6132875
2008-01-22 07:00:00	132	6	69	29	57	32	2	15	0	13	0	4	0	15	50	0	1	27	5195965
2008-01-22 08:00:00	128	6	85	14	66	28	0	18	0	22	0	2	5	15	28	0	1	23	4557048
2008-01-22 09:00:00	118	4	61	21	65	40	3	16	0	13	0	1	1	9	31	0	1	16	4314546
2008-01-22 10:00:00	122	10	98	14	62	20	2	7	0	21	0	2	0	7	33	0	1	18	4547173
2008-01-22 11:00:00	141	3	70	35	57	34	0	11	0	17	0	0	0	15	23	0	0	14	4630944
2008-01-22 12:00:00	216	6	66	20	57	37	1	17	0	18	0	2	0	31	27	0	0	10	4822283
2008-01-22 13:00:00	148	4	71	31	82	45	0	18	0	28	0	3	1	19	30	0	0	15	5217725
2008-01-22 14:00:00	208	7	115	25	103	50	3	21	0	29	0	8	5	18	39	0	2	12	6081355
2008-01-22 15:00:00	310	8	188	44	123	53	2	16	0	33	0	2	2	20	29	0	1	42	7141689
2008-01-22 16:00:00	279	3	177	28	133	53	4	33	0	42	0	4	0	24	46	0	2	36	7752933
2008-01-22 17:00:00	300	9	187	37	127	56	2	38	0	30	0	5	5	32	64	0	2	24	8345263
2008-01-22 18:00:00	373	8	280	26	109	78	3	33	0	48	0	5	2	21	75	0	3	31	8512537
2008-01-22 19:00:00	423	8	213	37	145	63	5	17	0	31	0	7	5	25	97	0	7	46	8754451
2008-01-22 20:00:00	426	9	225	32	163	65	15	24	0	23	0	1	4	17	79	0	1	40	8953779
2008-01-22 21:00:00	372	10	206	45	127	75	2	30	0	41	0	6	3	17	74	0	3	37	9274016
2008-01-22 22:00:00	371	13	223	28	138	60	5	22	0	34	0	4	3	23	67	0	1	74	9472614
2008-01-22 23:00:00	313	12	193	23	164	82	5	16	0	28	0	3	1	17	82	0	4	38	9983426
2008-01-23 00:00:00	264	10	160	37	140	56	3	19	0	10	0	4	3	14	61	0	1	39	8873553
2008-01-23 01:00:00	284	11	186	23	140	52	8	21	0	13	0	6	0	12	51	0	1	50	8636687
2008-01-23 02:00:00	283	6	189	53	150	64	4	18	0	7	0	2	1	14	68	0	1	29	8471566
2008-01-23 03:00:00	292	12	186	34	185	60	5	35	0	10	0	5	1	21	88	0	1	15	8614755
2008-01-23 04:00:00	258	11	177	30	110	74	1	28	0	10	0	5	6	24	84	0	7	44	8223058
2008-01-23 05:00:00	216	11	128	35	132	61	4	19	0	6	0	4	0	5	77	0	0	25	7309186
2008-01-23 06:00:00	197	10	104	34	115	41	0	13	0	8	0	1	4	16	47	0	1	20	6355199
2008-01-23 07:00:00	153	5	79	21	108	39	1	12	0	9	0	3	2	8	44	0	0	16	5372441
2008-01-23 08:00:00	75	6	52	13	72	35	2	11	0	4	0	2	1	14	23	0	1	3	4683493
2008-01-23 09:00:00	104	3	60	15	52	33	1	20	0	3	0	4	0	15	21	0	1	10	4468778
2008-01-23 10:00:00	97	3	57	24	55	35	1	9	0	2	0	3	0	10	16	0	0	8	4759407
2008-01-23 11:00:00	111	5	77	29	60	19	1	17	0	7	0	6	1	6	17	0	0	3	4739852
2008-01-23 12:00:00	128	2	69	19	59	26	1	7	0	3	0	1	1	11	26	0	0	14	4846196
2008-01-23 13:00:00	135	2	82	23	68	40	2	16	0	7	0	4	0	11	41	0	0	10	5230793
2008-01-23 14:00:00	179	5	93	21	75	44	12	23	0	7	0	0	0	28	41	0	2	19	6196356
2008-01-23 15:00:00	269	7	127	37	142	69	5	29	0	5	0	1	1	24	51	0	0	24	7214160
2008-01-23 16:00:00	265	9	189	54	129	64	10	27	0	11	0	1	0	28	66	0	1	50	7875111
2008-01-23 17:00:00	421	10	198	47	152	63	0	40	0	12	0	3	1	19	62	0	1	46	8412539
2008-01-23 18:00:00	439	16	234	42	158	78	4	44	0	9	0	5	1	20	70	0	5	47	8542922
2008-01-23 19:00:00	390	19	238	27	179	49	1	35	0	13	0	6	1	13	62	0	3	52	8729108
2008-01-23 20:00:00	384	14	246	26	163	83	1	19	0	3	0	4	3	32	79	0	3	25	9123824
2008-01-23 21:00:00	394	17	230	37	148	88	5	40	0	7	0	8	2	23	89	0	2	38	9392452
2008-01-23 22:00:00	299	9	201	36	184	79	0	32	0	14	0	5	2	25	63	0	2	40	9476774
2008-01-23 23:00:00	302	13	193	30	134	55	15	39	0	15	0	3	2	18	63	0	3	30	9064208
2008-01-24 00:00:00	281	11	190	14	150	72	9	21	0	13	0	4	2	30	62	0	3	41	8358790
2008-01-24 01:00:00	260	6	212	19	166	63	2	31	0	12	0	3	1	33	77	0	2	35	8310996
2008-01-24 02:00:00	268	7	205	32	141	45	5	21	0	11	0	2	2	20	70	0	0	28	8029154
2008-01-24 03:00:00	298	14	206	23	147	62	4	38	0	9	0	4	0	18	86	0	10	47	7844228
2008-01-24 04:00:00	235	10	164	31	146	54	0	26	0	8	0	2	3	28	79	0	4	38	7692402
2008-01-24 05:00:00	185	10	148	27	103	59	4	28	0	6	0	2	3	13	56	0	2	33	6941706
2008-01-24 06:00:00	162	11	86	24	96	39	2	18	0	5	0	0	2	19	73	0	2	17	6015815
2008-01-24 07:00:00	126	7	84	8	65	42	8	18	0	2	0	0	0	16	31	0	3	22	5113021
2008-01-24 08:00:00	94	3	59	21	54	40	7	17	0	1	0	5	2	23	32	0	0	12	4492594
2008-01-24 09:00:00	72	4	50	21	54	17	2	13	0	1	0	3	1	26	25	0	0	18	4245934
2008-01-24 10:00:00	82	5	66	22	55	28	1	17	0	5	0	2	3	17	27	0	3	8	4552147
2008-01-24 11:00:00	104	5	56	22	53	28	4	12	0	4	0	2	2	14	32	0	0	18	4402895
2008-01-24 12:00:00	126	3	64	31	58	32	1	5	0	5	0	7	1	17	24	0	0	12	4657265
2008-01-24 13:00:00	136	5	70	21	79	37	5	12	0	5	0	0	0	25	30	0	0	17	5188714
2008-01-24 14:00:00	253	7	107	21	86	47	2	26	0	6	0	4	1	15	36	0	1	19	6045980
2008-01-24 15:00:00	310	7	150	28	104	54	3	42	0	7	0	4	3	12	66	0	3	26	6931762
2008-01-24 16:00:00	353	18	188	34	132	48	0	34	0	9	0	8	0	19	71	0	1	42	7637955
2008-01-24 17:00:00	372	5	199	41	152	56	4	30	0	6	0	3	1	28	59	0	0	60	8252897
2008-01-24 18:00:00	372	12	210	23	159	56	3	43	0	9	0	1	2	15	68	0	1	37	8279067
2008-01-24 19:00:00	444	8	234	29	168	59	2	27	0	6	0	11	7	32	82	0	7	55	8552072
2008-01-24 20:00:00	383	12	510	20	144	48	10	30	0	7	0	5	3	21	66	0	6	48	8784184
2008-01-24 21:00:00	387	9	180	25	142	84	3	44	0	10	0	5	2	19	51	0	4	39	8941414
2008-01-24 22:00:00	287	10	204	47	158	55	3	31	0	9	0	2	1	33	84	0	8	26	9192512
2008-01-24 23:00:00	293	7	188	26	172	59	2	33	0	12	0	2	4	12	63	0	1	37	8677558
2008-01-25 00:00:00	226	6	156	28	158	58	1	23	0	11	0	0	3	15	68	0	0	27	7979234
2008-01-25 01:00:00	270	13	173	15	177	67	3	27	0	9	0	1	0	16	73	0	4	36	7838613
2008-01-25 02:00:00	305	11	168	17	167	48	3	11	0	11	0	4	0	10	37	0	2	24	7897980
2008-01-25 03:00:00	277	10	174	24	117	47	4	27	0	11	0	7	4	20	75	0	3	28	7915200
2008-01-25 04:00:00	236	4	165	20	119	53	3	27	0	7	0	2	0	14	53	0	4	38	7342899
2008-01-25 05:00:00	190	16	129	17	116	64	1	13	0	7	0	2	0	28	74	0	2	23	6552359
2008-01-25 06:00:00	153	6	112	17	89	39	0	12	0	4	0	2	0	14	47	0	2	15	5643644
2008-01-25 07:00:00	100	5	56	7	84	50	6	10	0	4	0	3	6	17	44	0	1	15	4874295
2008-01-25 08:00:00	100	2	60	10	48	42	2	5	0	4	0	0	1	8	30	0	0	13	4287339
2008-01-25 09:00:00	88	4	53	3	45	33	0	3	0	1	0	4	0	12	21	0	0	10	3949224
2008-01-25 10:00:00	95	2	69	18	35	40	0	12	0	3	0	4	1	12	19	0	2	17	4277428
2008-01-25 11:00:00	160	6	58	29	35	20	2	12	0	8	0	0	2	9	18	0	0	10	4458925
2008-01-25 12:00:00	156	9	64	20	59	20	1	11	0	2	0	2	1	12	28	0	1	15	4502972
2008-01-25 13:00:00	158	5	87	26	60	42	2	15	0	3	0	4	1	14	21	0	1	20	4774488
2008-01-25 14:00:00	223	7	115	21	82	32	0	16	0	6	0	3	0	14	32	0	2	22	5686550
2008-01-25 15:00:00	300	13	191	24	127	32	2	17	0	8	0	4	1	15	58	0	2	23	6812775
2008-01-25 16:00:00	327	4	178	18	130	50	0	35	0	4	0	5	0	21	66	0	2	46	7225199
2008-01-25 17:00:00	318	14	182	46	152	44	2	31	0	7	0	6	1	36	49	0	1	50	7619901
2008-01-25 18:00:00	398	14	165	42	165	65	2	26	0	9	0	4	0	18	73	0	2	45	7751002
2008-01-25 19:00:00	399	13	210	33	174	54	2	18	0	10	0	5	4	19	50	0	4	52	8059796
2008-01-25 20:00:00	381	12	208	29	173	58	2	28	0	5	0	6	8	15	63	0	4	42	8346388
2008-01-25 21:00:00	255	6	149	22	158	56	3	26	0	4	0	1	0	17	56	0	1	33	8441475
2008-01-25 22:00:00	244	10	138	31	126	58	1	26	0	16	0	0	2	7	55	0	4	36	8392363
2008-01-25 23:00:00	200	15	198	13	150	47	1	17	0	5	0	7	5	12	49	0	8	31	7816046
2008-01-26 00:00:00	154	7	113	15	168	57	5	17	0	9	0	6	0	6	50	0	0	30	7170014
2008-01-26 01:00:00	131	7	97	14	110	64	1	19	0	5	0	3	1	13	27	0	2	18	6839250
2008-01-26 02:00:00	118	6	70	11	138	53	2	22	0	6	0	2	0	7	52	0	4	12	6482217
2008-01-26 03:00:00	119	10	100	17	148	80	2	23	0	7	0	6	2	6	50	0	0	18	6440876
2008-01-26 04:00:00	94	5	92	18	108	45	2	16	0	4	0	1	0	6	40	0	1	13	6365713
2008-01-26 05:00:00	124	3	80	10	117	36	0	16	0	7	0	4	3	11	50	0	2	14	6066887
2008-01-26 06:00:00	99	11	81	10	84	36	2	15	0	5	0	1	0	17	26	0	1	12	5472300
2008-01-26 07:00:00	74	1	72	8	61	41	1	5	0	3	0	2	0	9	39	0	1	13	4880106
2008-01-26 08:00:00	77	3	50	8	42	23	2	10	0	2	0	3	1	6	38	0	1	3	4274650
2008-01-26 09:00:00	56	3	30	5	45	26	0	3	0	4	0	0	0	8	21	0	0	6	3774828
2008-01-26 10:00:00	55	2	32	9	31	21	0	6	0	6	0	2	0	1	19	0	0	5	3543371
2008-01-26 11:00:00	85	2	44	17	36	20	0	13	0	4	0	0	1	5	19	0	2	11	3620510
2008-01-26 12:00:00	95	3	53	18	40	34	3	10	0	5	0	0	0	12	24	0	1	10	3692541
2008-01-26 13:00:00	74	7	56	18	43	33	3	8	0	6	0	1	1	8	20	0	1	11	3917060
2008-01-26 14:00:00	105	7	60	7	72	49	1	9	0	3	0	3	0	10	18	0	2	14	4374556
2008-01-26 15:00:00	143	6	60	22	69	38	4	15	0	6	0	2	0	11	24	0	3	25	4965861
2008-01-26 16:00:00	145	4	105	13	108	41	5	15	0	13	0	4	1	9	42	0	1	18	5767304
2008-01-26 17:00:00	145	4	83	16	123	46	1	14	0	2	0	3	1	6	35	0	0	13	6523808
2008-01-26 18:00:00	166	6	109	20	132	47	4	12	0	16	0	2	0	15	44	0	6	18	6841657
2008-01-26 19:00:00	176	16	121	29	151	53	3	22	0	8	0	6	5	15	37	0	2	30	7236213
2008-01-26 20:00:00	193	4	78	24	146	52	2	9	0	2	0	2	6	21	39	0	3	26	7454595
2008-01-26 21:00:00	170	8	113	20	99	63	4	20	0	4	0	2	2	11	52	0	1	14	7605629
2008-01-26 22:00:00	174	5	127	31	97	67	0	22	0	14	0	5	1	15	54	0	1	27	7780299
2008-01-26 23:00:00	146	8	92	18	104	56	0	20	0	5	0	4	1	16	39	0	9	29	7658444
2008-01-27 00:00:00	188	5	90	19	114	39	0	22	0	12	0	0	3	15	33	0	2	14	7353472
2008-01-27 01:00:00	0	0	0	0	0	0	0	0	0	0	0	0	0	0	0	0	0	0	0
2008-01-27 02:00:00	212	9	150	20	110	36	0	11	0	8	0	4	2	13	39	0	1	40	6944270
2008-01-27 03:00:00	144	10	115	26	104	41	2	23	0	8	0	2	4	8	49	0	1	29	7008745
2008-01-27 04:00:00	177	4	123	11	114	48	4	9	0	5	0	6	3	14	37	0	2	24	6899618
2008-01-27 05:00:00	191	5	133	26	88	88	12	23	0	9	0	5	1	12	36	0	4	28	6630053
2008-01-27 06:00:00	132	8	86	6	84	41	2	8	0	3	0	9	0	8	25	0	1	18	6261671
2008-01-27 07:00:00	113	4	73	13	70	24	4	8	0	1	0	0	3	10	24	0	1	10	5470744
2008-01-27 08:00:00	108	5	63	11	48	18	1	20	0	1	0	1	4	4	22	0	1	18	4743403
2008-01-27 09:00:00	87	4	64	7	42	31	1	4	0	4	0	0	0	9	21	0	0	22	4245741
2008-01-27 10:00:00	118	5	58	18	26	26	1	7	0	4	0	2	1	11	19	0	1	9	4003039
2008-01-27 11:00:00	132	8	71	18	38	27	2	6	0	1	0	3	3	7	13	0	0	14	4047793
2008-01-27 12:00:00	137	6	45	12	33	36	1	10	0	2	0	1	0	9	15	0	1	8	4116955
2008-01-27 13:00:00	155	6	58	14	38	34	1	10	0	9	0	2	1	7	23	0	2	17	4485839
2008-01-27 14:00:00	152	5	76	20	72	41	1	12	0	6	0	1	1	13	23	0	1	20	4916190
2008-01-27 15:00:00	166	3	98	32	70	58	1	10	0	5	0	3	1	21	29	0	0	13	5357284
2008-01-27 16:00:00	187	3	96	17	75	48	1	27	0	2	0	5	0	14	30	0	2	6	6099086
2008-01-27 17:00:00	226	10	119	28	75	40	3	12	0	4	0	2	0	31	45	0	0	26	6839451
2008-01-27 18:00:00	301	12	176	20	74	45	2	35	0	7	0	4	3	9	46	0	4	32	7520664
2008-01-27 19:00:00	349	13	146	22	102	52	4	23	0	6	0	4	1	15	42	0	3	48	8127201
2008-01-27 20:00:00	277	13	154	25	79	51	2	18	0	6	0	8	0	20	47	0	9	21	8863712
2008-01-27 21:00:00	342	7	215	30	92	80	5	30	0	17	0	1	1	15	61	0	4	32	9101248
2008-01-27 22:00:00	306	5	184	25	98	69	9	25	0	8	0	3	0	28	40	0	3	35	9301235
2008-01-27 23:00:00	265	6	188	28	97	57	3	20	0	6	0	7	1	29	52	0	1	28	9339127
2008-01-28 00:00:00	290	15	169	28	60	76	3	23	0	11	0	2	2	17	43	0	2	30	8576426
2008-01-28 01:00:00	239	6	192	16	92	68	0	27	0	15	0	3	2	10	44	0	2	29	8569080
2008-01-28 02:00:00	270	7	186	28	101	46	4	21	0	9	0	8	4	13	39	0	4	33	8604665
2008-01-28 03:00:00	296	10	167	23	96	55	10	28	0	15	0	7	2	24	52	0	2	16	8813135
2008-01-28 04:00:00	204	5	166	17	84	70	6	31	0	9	0	9	0	13	60	0	1	29	8557678
2008-01-28 05:00:00	209	7	151	18	90	54	7	29	0	7	0	2	3	11	65	0	1	19	7726308
2008-01-28 06:00:00	152	3	90	12	82	31	7	27	0	5	0	2	1	20	68	0	2	18	6737631
2008-01-28 07:00:00	120	6	73	15	73	28	3	13	0	5	0	1	1	12	20	0	1	17	5899556
2008-01-28 08:00:00	98	4	66	13	42	38	2	16	0	8	0	2	1	4	33	0	0	7	5134811
2008-01-28 09:00:00	86	2	60	26	41	31	1	13	0	5	0	1	1	7	25	0	0	11	4818310
2008-01-28 10:00:00	116	4	73	26	33	34	0	9	0	6	0	2	1	14	22	0	2	12	5041829
2008-01-28 11:00:00	116	3	79	26	37	48	1	31	0	4	0	1	0	14	22	0	1	14	5060343
2008-01-28 12:00:00	126	3	108	27	61	38	0	24	0	6	0	2	0	19	35	0	2	22	5147290
2008-01-28 13:00:00	112	3	70	18	71	29	5	25	0	6	0	2	1	9	39	0	4	17	5480199
2008-01-28 14:00:00	207	4	95	27	72	41	0	28	0	4	0	2	1	22	37	0	2	28	6443994
2008-01-28 15:00:00	313	8	160	24	97	40	1	24	0	13	0	6	0	21	39	0	2	26	7608631
2008-01-28 16:00:00	298	13	218	57	133	54	5	31	0	16	0	6	3	24	55	0	1	34	8282507
2008-01-28 17:00:00	369	6	201	41	110	94	9	40	0	8	0	7	3	16	56	0	0	57	8624689
2008-01-28 18:00:00	337	8	189	51	142	100	8	38	0	15	0	6	8	19	50	0	4	35	8910822
2008-01-28 19:00:00	404	9	221	22	160	71	5	33	0	5	0	14	5	14	52	0	1	51	9204274
2008-01-28 20:00:00	366	13	226	30	115	49	3	40	0	14	0	9	10	20	67	0	2	49	9609524
2008-01-28 21:00:00	315	19	226	26	134	85	4	49	0	15	0	10	2	27	64	0	4	32	9579689
2008-01-28 22:00:00	299	11	215	36	152	79	1	48	0	9	0	5	5	35	53	0	4	46	9665529
2008-01-28 23:00:00	276	9	180	36	131	79	4	31	0	11	0	8	4	15	47	0	4	35	9259094
2008-01-29 00:00:00	311	5	201	34	148	73	2	30	0	18	0	4	5	15	48	0	4	48	8692622
2008-01-29 01:00:00	388	13	259	31	161	75	3	33	0	5	0	3	5	12	52	0	4	60	8585638
2008-01-29 02:00:00	318	15	221	22	127	79	3	37	0	9	0	4	1	18	47	0	1	38	8680041
2008-01-29 03:00:00	322	13	246	33	111	73	7	44	0	15	0	3	2	25	55	0	3	36	8541678
2008-01-29 04:00:00	328	5	202	26	117	54	3	30	0	17	0	5	1	19	53	0	3	35	8233012
2008-01-29 05:00:00	237	11	209	35	109	62	3	12	0	13	0	5	2	24	53	0	2	42	7263309
2008-01-29 06:00:00	175	12	112	18	65	48	3	13	0	8	0	5	0	26	53	0	0	25	6243619
2008-01-29 07:00:00	136	9	96	16	71	33	2	8	0	7	0	5	1	9	34	0	0	33	5302252
2008-01-29 08:00:00	104	4	68	16	60	31	0	25	0	5	0	2	2	14	40	0	1	19	4586591
2008-01-29 09:00:00	400	19	212	21	51	27	0	14	0	11	0	6	4	10	22	0	2	100	4352117
2008-01-29 10:00:00	369	22	189	32	39	37	2	15	0	6	0	2	5	20	31	0	2	75	4626707
2008-01-29 11:00:00	215	10	107	29	46	47	1	19	0	8	0	0	2	20	32	0	0	42	4805015
2008-01-29 12:00:00	221	10	100	18	63	38	2	20	0	11	0	2	0	17	43	0	0	30	4898461
2008-01-29 13:00:00	295	10	118	14	71	48	1	11	0	13	0	3	2	21	33	0	0	28	5364470
2008-01-29 14:00:00	362	17	199	28	84	39	4	30	0	18	0	2	1	31	32	0	2	61	6327246
2008-01-29 15:00:00	440	16	274	43	104	51	1	35	0	12	0	4	2	32	53	0	3	70	7475203
2008-01-29 16:00:00	486	10	255	35	129	52	1	32	0	30	0	9	5	23	55	0	6	83	8089309
2008-01-29 17:00:00	481	14	231	39	123	59	1	45	0	22	0	11	6	18	42	0	2	82	8658719
2008-01-29 18:00:00	525	18	262	40	125	58	4	29	0	10	0	10	11	14	63	0	6	53	8852942
2008-01-29 19:00:00	472	24	283	52	146	68	4	32	0	8	0	5	0	20	42	0	4	58	9089293
2008-01-29 20:00:00	522	8	251	28	144	59	7	27	0	20	0	4	7	23	58	0	4	69	9471388
2008-01-29 21:00:00	428	29	270	24	148	63	10	37	0	13	0	5	2	18	53	0	10	79	9665896
2008-01-29 22:00:00	507	22	338	33	153	69	4	25	0	9	0	12	9	30	56	0	2	67	9625310
2008-01-29 23:00:00	353	8	217	25	151	64	8	16	0	20	0	10	3	13	65	0	1	38	9074421
2008-01-30 00:00:00	340	12	194	25	122	55	3	26	0	8	0	2	1	11	56	0	4	34	8445668
2008-01-30 01:00:00	360	12	243	24	154	67	7	28	0	10	0	1	3	32	57	0	4	64	8332233
2008-01-30 02:00:00	300	8	177	28	147	50	3	28	0	10	0	1	1	27	52	0	2	42	8232754
2008-01-30 03:00:00	292	11	200	22	136	68	4	24	0	10	0	7	3	24	60	0	6	43	8095017
2008-01-30 04:00:00	325	13	216	26	118	75	5	25	0	13	0	1	2	27	47	0	1	33	7814461
2008-01-30 05:00:00	258	13	167	20	111	51	7	19	0	9	0	3	1	18	59	0	6	44	6944162
2008-01-30 06:00:00	188	13	134	24	91	41	2	23	0	4	0	1	4	15	44	0	0	22	5987007
2008-01-30 07:00:00	163	9	118	16	64	62	0	13	0	4	0	5	5	20	31	0	0	33	5164787
2008-01-30 08:00:00	118	6	69	23	46	45	3	15	0	2	0	1	0	13	24	0	1	20	4593970
2008-01-30 09:00:00	113	5	52	26	49	40	4	18	0	5	0	2	1	12	21	0	1	12	4344816
2008-01-30 10:00:00	99	9	71	23	52	28	0	18	0	3	0	4	1	31	26	0	0	6	4654598
2008-01-30 11:00:00	117	2	49	22	53	35	0	31	0	5	0	0	0	30	19	0	1	17	4684965
2008-01-30 12:00:00	173	2	60	19	51	42	2	19	0	4	0	1	0	14	17	0	0	10	4847707
2008-01-30 13:00:00	187	2	89	23	40	41	4	11	0	9	0	1	1	11	25	0	0	22	5255788
2008-01-30 14:00:00	272	9	139	34	92	39	3	12	0	6	0	4	1	12	32	0	4	29	6226911
2008-01-30 15:00:00	324	12	212	31	127	54	4	22	0	13	0	4	1	17	46	0	3	28	7325309
2008-01-30 16:00:00	343	11	261	43	129	56	5	23	0	14	0	2	2	24	58	0	8	49	7963607
2008-01-30 17:00:00	359	13	249	21	128	93	4	43	0	18	0	2	2	37	55	0	2	41	8606091
2008-01-30 18:00:00	424	14	216	30	157	81	1	34	0	21	0	8	2	32	58	0	1	39	8650231
2008-01-30 19:00:00	479	12	260	42	112	78	3	55	0	23	0	6	1	25	80	0	6	43	8789804
2008-01-30 20:00:00	484	17	206	24	142	128	2	36	0	20	0	3	0	15	44	0	3	45	9258246
2008-01-30 21:00:00	350	16	197	30	165	69	2	32	0	9	0	4	0	15	57	0	2	34	9206661
2008-01-30 22:00:00	394	10	179	40	144	76	6	28	0	13	0	1	1	25	63	0	2	41	9322046
2008-01-30 23:00:00	324	13	197	31	122	67	3	31	0	14	0	2	2	17	63	0	5	36	9011127
2008-01-31 00:00:00	306	7	182	15	133	57	6	21	0	8	0	5	2	18	61	0	3	31	8253000
2008-01-31 01:00:00	353	14	204	27	132	74	3	31	0	11	0	7	4	21	54	0	8	39	8019536
2008-01-31 02:00:00	307	12	246	36	132	68	3	36	0	8	0	3	1	28	70	0	4	39	7961023
2008-01-31 03:00:00	280	9	181	15	116	61	4	39	0	6	0	4	3	20	60	0	0	37	7941307
2008-01-31 04:00:00	240	9	159	25	116	73	3	28	0	8	0	2	3	36	54	0	3	29	7669346
2008-01-31 05:00:00	216	10	140	27	87	43	5	20	0	10	0	8	7	29	44	0	3	28	6868302
2008-01-31 06:00:00	205	1	107	23	80	38	3	14	0	3	0	3	0	28	31	0	8	22	5880647
2008-01-31 07:00:00	117	9	85	14	57	29	1	13	0	4	0	6	1	12	32	0	0	21	5061097
2008-01-31 08:00:00	107	3	57	14	36	27	0	20	0	1	0	7	1	16	9	0	1	14	4340323
2008-01-31 09:00:00	117	4	49	19	43	33	1	13	0	3	0	1	0	15	24	0	1	14	4176740
2008-01-31 10:00:00	105	6	66	35	41	37	1	19	0	5	0	1	0	16	19	0	0	12	4471357
2008-01-31 11:00:00	131	7	49	25	61	36	3	16	0	5	0	2	1	9	36	0	0	10	4506449
2008-01-31 12:00:00	136	2	64	13	59	18	0	23	0	10	0	1	1	16	13	0	0	10	4696392
2008-01-31 13:00:00	159	3	70	27	53	43	0	22	0	3	0	1	1	18	38	0	1	23	5253637
2008-01-31 14:00:00	266	4	128	39	106	40	3	31	0	13	0	1	0	17	53	0	2	23	6099940
2008-01-31 15:00:00	311	11	217	34	121	54	2	29	0	9	0	4	3	25	35	0	1	37	7254442
2008-01-31 16:00:00	343	11	191	32	118	67	3	55	0	12	0	2	1	35	49	0	2	40	7903965
2008-01-31 17:00:00	369	12	233	23	146	39	4	22	0	14	0	4	6	20	75	0	1	32	8310992
2008-01-31 18:00:00	460	15	269	50	108	80	3	23	0	11	0	7	2	33	44	0	7	42	8434450
2008-01-31 19:00:00	334	11	208	52	127	70	2	41	0	12	0	8	5	36	90	0	2	39	8494227
2008-01-31 20:00:00	459	7	255	61	112	59	2	39	0	16	0	4	2	23	60	0	0	35	8780629
2008-01-31 21:00:00	352	10	221	29	126	54	2	28	0	10	0	8	3	13	61	0	2	40	8945332
2008-01-31 22:00:00	451	9	228	29	112	69	1	24	0	12	0	6	4	21	63	0	2	46	9128451
2008-01-31 23:00:00	276	9	177	44	120	67	6	20	0	12	0	6	2	21	69	0	3	33	8798301
2008-02-01 00:00:00	237	11	199	36	99	65	3	17	0	8	0	7	3	23	63	0	0	24	8133634
2008-02-01 01:00:00	263	12	212	22	120	53	1	20	0	9	0	3	1	15	48	0	2	25	8062123
2008-02-01 02:00:00	271	9	197	16	153	94	2	8	0	3	0	4	1	48	70	0	0	27	8002523
2008-02-01 03:00:00	281	12	177	40	113	47	6	25	0	3	0	6	1	37	73	0	3	19	7744577
2008-02-01 04:00:00	249	10	158	29	94	41	8	17	0	23	0	4	1	42	86	0	2	42	7592985
2008-02-01 05:00:00	235	15	171	25	89	67	2	19	0	7	0	5	1	68	77	0	3	34	6782957
2008-02-01 06:00:00	158	6	85	22	69	58	3	28	0	3	0	4	0	39	66	0	1	21	5910144
2008-02-01 07:00:00	136	5	73	15	74	35	1	15	0	5	0	2	0	49	40	0	1	7	5133825
2008-02-01 08:00:00	69	8	60	28	39	31	1	7	0	3	0	2	0	13	34	0	4	8	4512334
2008-02-01 09:00:00	75	3	54	17	45	23	0	6	0	4	0	10	0	18	17	0	0	10	4307843
2008-02-01 10:00:00	129	1	63	11	48	24	1	8	0	8	0	1	1	13	24	0	3	10	4491823
2008-02-01 11:00:00	103	2	65	18	43	47	6	11	0	5	0	4	0	14	32	0	0	7	4505464
2008-02-01 12:00:00	131	4	78	17	43	45	1	18	0	2	0	2	2	19	29	0	0	9	4611875
2008-02-01 13:00:00	174	4	70	11	68	26	1	10	0	6	0	0	0	5	30	0	2	20	5014748
2008-02-01 14:00:00	185	6	90	19	84	27	3	16	0	0	0	1	0	18	40	0	0	17	5807707
2008-02-01 15:00:00	255	3	118	56	113	43	8	16	0	5	0	9	3	21	34	0	1	24	6816434
2008-02-01 16:00:00	331	7	211	32	111	55	3	32	0	13	0	6	7	24	29	0	4	26	7498881
2008-02-01 17:00:00	324	9	206	37	129	69	2	18	0	10	0	2	2	12	65	0	1	20	8165881
2008-02-01 18:00:00	327	10	178	32	93	64	2	23	0	13	0	6	4	9	60	0	3	31	8256282
2008-02-01 19:00:00	285	7	143	24	102	77	2	23	0	10	0	1	0	18	51	0	2	31	8228873
2008-02-01 20:00:00	275	9	181	34	130	48	3	25	0	7	0	3	3	12	85	0	0	30	8321428
2008-02-01 21:00:00	245	11	129	23	127	51	4	19	0	13	0	6	2	15	73	0	3	30	8410893
2008-02-01 22:00:00	189	11	130	18	111	48	1	25	0	7	0	10	1	21	69	0	1	27	8479441
2008-02-01 23:00:00	211	8	109	29	132	49	2	32	0	3	0	2	1	10	44	0	1	24	7873152
2008-02-02 00:00:00	151	5	123	35	116	51	5	13	0	7	0	6	2	19	47	0	3	13	7171568
2008-02-02 01:00:00	150	13	111	16	111	42	1	8	0	2	0	1	0	10	54	0	0	15	6709897
2008-02-02 02:00:00	141	12	96	23	102	55	3	14	0	7	0	6	3	6	53	0	2	15	6550933
2008-02-02 03:00:00	130	2	146	20	115	47	2	14	0	3	0	2	0	9	34	0	0	19	6336690
2008-02-02 04:00:00	127	5	102	29	96	42	2	12	0	4	0	2	2	11	29	0	2	11	6315254
2008-02-02 05:00:00	113	5	70	20	88	46	3	10	0	5	0	1	0	10	31	0	1	15	6085600
2008-02-02 06:00:00	92	5	84	14	59	54	4	14	0	4	0	3	3	9	16	0	0	14	5396544
2008-02-02 07:00:00	67	6	56	9	64	26	0	8	0	3	0	0	1	20	23	0	0	14	4966964
2008-02-02 08:00:00	75	1	44	11	61	44	1	11	0	1	0	2	1	2	32	0	0	7	4341703
2008-02-02 09:00:00	76	5	35	10	37	29	0	2	0	3	0	2	2	5	20	0	2	6	3922945
2008-02-02 10:00:00	84	3	46	13	36	24	2	5	0	3	0	3	3	12	13	0	1	7	3743361
2008-02-02 11:00:00	87	8	38	15	24	32	4	8	0	4	0	0	0	8	16	0	0	8	3896740
2008-02-02 12:00:00	99	1	43	10	50	47	0	4	0	4	0	2	0	5	8	0	0	12	3899229
2008-02-02 13:00:00	107	4	44	14	42	38	0	21	0	2	0	0	0	7	16	0	2	11	4105959
2008-02-02 14:00:00	109	2	53	11	66	29	4	13	0	2	0	1	0	8	21	0	0	6	4617118
2008-02-02 15:00:00	118	10	85	22	72	39	1	18	0	2	0	0	1	10	29	0	0	13	5356331
2008-02-02 16:00:00	166	3	68	17	85	35	0	9	0	6	0	4	0	14	30	0	3	19	6001041
2008-02-02 17:00:00	164	8	85	16	96	59	1	22	0	9	0	3	3	12	31	0	0	22	6559857
2008-02-02 18:00:00	195	10	126	26	79	51	2	10	0	6	0	1	0	12	53	0	3	16	6900940
2008-02-02 19:00:00	174	10	127	29	97	54	1	15	0	5	0	3	2	22	33	0	1	14	7128888
2008-02-02 20:00:00	210	5	113	15	94	41	3	13	0	5	0	3	1	14	47	0	0	12	7166346
2008-02-02 21:00:00	188	6	120	20	78	54	2	16	0	16	0	1	1	20	51	0	1	12	7385496
2008-02-02 22:00:00	184	4	136	26	86	47	0	17	0	8	0	5	3	6	43	0	3	27	7570315
2008-02-02 23:00:00	176	9	100	28	84	58	3	14	0	7	0	4	1	13	27	0	3	21	7509763
2008-02-03 00:00:00	162	8	108	19	84	65	4	31	0	10	0	7	2	21	29	0	2	23	7132429
2008-02-03 01:00:00	162	16	95	12	75	53	2	32	0	8	0	6	3	6	30	0	0	24	6976318
2008-02-03 02:00:00	155	11	93	16	71	82	1	17	0	7	0	3	3	11	26	0	4	16	6596891
2008-02-03 03:00:00	125	10	108	14	101	53	2	20	0	13	0	0	3	13	35	0	1	12	6581329
2008-02-03 04:00:00	137	11	75	19	84	50	2	14	0	8	0	7	1	17	55	0	4	17	6552301
2008-02-03 05:00:00	137	4	110	19	75	63	2	15	0	8	0	10	1	15	53	0	0	21	6365137
2008-02-03 06:00:00	89	4	69	6	41	36	2	12	0	7	0	1	1	4	36	0	1	11	5889828
2008-02-03 07:00:00	76	3	69	13	53	29	1	8	0	6	0	3	2	8	38	0	1	13	5258479
2008-02-03 08:00:00	55	4	78	9	50	21	0	11	0	2	0	1	2	12	19	0	0	12	4532246
2008-02-03 09:00:00	81	1	49	14	33	29	0	4	0	0	0	2	1	17	20	0	1	9	4042411
2008-02-03 10:00:00	75	3	43	8	38	27	1	9	0	3	0	2	1	10	13	0	2	14	3850816
2008-02-03 11:00:00	99	4	57	9	22	23	2	5	0	6	0	0	0	7	13	0	0	11	3906649
2008-02-03 12:00:00	117	6	70	24	36	28	0	4	0	2	0	2	5	15	17	0	2	15	4097089
2008-02-03 13:00:00	124	3	76	25	44	35	1	9	0	3	0	1	0	15	22	0	2	19	4454253
2008-02-03 14:00:00	180	6	76	18	49	45	2	13	0	4	0	4	0	12	49	0	0	18	4918560
2008-02-03 15:00:00	226	9	98	13	53	43	0	18	0	6	0	3	3	15	33	0	2	22	5517318
2008-02-03 16:00:00	215	6	91	25	80	52	0	15	0	3	0	9	2	23	37	0	1	23	6204149
2008-02-03 17:00:00	218	7	124	24	103	38	2	20	0	5	0	5	1	24	43	0	3	38	6908944
2008-02-03 18:00:00	283	10	150	31	84	45	4	27	0	9	0	8	0	27	49	0	1	35	7530068
2008-02-03 19:00:00	350	15	146	21	77	53	6	13	0	10	0	6	2	24	41	0	2	21	8044463
2008-02-03 20:00:00	256	13	153	36	109	38	6	21	0	3	0	5	3	19	55	0	1	22	8540343
2008-02-03 21:00:00	332	8	177	28	90	60	6	18	0	5	0	8	7	27	43	0	1	35	8773105
2008-02-03 22:00:00	286	14	182	23	103	55	6	25	0	6	0	7	2	24	52	0	7	61	8904935
2008-02-03 23:00:00	280	12	205	23	109	83	7	20	0	12	0	8	2	23	42	0	1	30	8498950
2008-02-04 00:00:00	185	9	102	27	82	54	4	28	0	3	0	2	0	10	46	0	2	27	7410434
2008-02-04 01:00:00	234	14	174	27	72	60	3	23	0	17	0	3	3	12	31	0	0	31	7074403
2008-02-04 02:00:00	204	5	143	36	73	65	3	15	0	10	0	0	1	26	48	0	0	32	7985913
2008-02-04 03:00:00	235	6	148	27	82	58	2	24	0	3	0	3	1	31	36	0	1	15	7214123
2008-02-04 04:00:00	182	8	132	17	85	57	1	28	0	9	0	6	1	47	50	0	0	32	7449613
2008-02-04 05:00:00	184	8	139	22	106	63	3	9	0	11	0	3	3	16	49	0	2	20	7367195
2008-02-04 06:00:00	146	12	128	19	77	48	3	27	0	5	0	3	1	17	38	0	1	20	6525462
2008-02-04 07:00:00	135	7	122	19	69	33	2	13	0	2	0	2	4	22	33	0	1	12	5626453
2008-02-04 08:00:00	86	5	86	15	46	37	4	22	0	4	0	7	1	12	35	0	1	22	4899700
2008-02-04 09:00:00	83	3	66	33	29	46	3	16	0	4	0	3	1	21	24	0	0	7	4494610
2008-02-04 10:00:00	153	2	71	26	37	36	3	10	0	1	0	0	1	13	24	0	2	5	4656418
2008-02-04 11:00:00	112	4	50	27	48	29	5	13	0	5	0	2	5	17	16	0	1	13	4808842
2008-02-04 12:00:00	142	2	51	14	59	33	2	29	0	2	0	3	0	17	28	0	0	16	4957655
2008-02-04 13:00:00	206	8	102	25	66	39	2	18	0	4	0	4	2	33	44	0	4	23	5339185
2008-02-04 14:00:00	221	5	93	28	76	41	1	22	0	5	0	5	0	31	25	0	1	14	6239304
2008-02-04 15:00:00	344	10	179	27	110	70	0	23	0	4	0	3	4	18	70	0	1	27	7191501
2008-02-04 16:00:00	315	9	198	37	97	53	8	30	0	7	0	10	7	32	52	0	1	34	7912563
2008-02-04 17:00:00	421	9	205	68	115	61	4	35	0	5	0	7	5	26	66	0	5	34	8491975
2008-02-04 18:00:00	425	6	273	39	114	72	3	35	0	7	0	7	5	32	64	0	0	39	8592599
2008-02-04 19:00:00	440	9	256	67	130	82	14	39	0	7	0	11	5	29	73	0	4	59	8895784
2008-02-04 20:00:00	447	8	223	53	148	62	2	37	0	7	0	10	1	39	53	0	1	43	9481165
2008-02-04 21:00:00	360	20	235	45	138	78	1	34	0	17	0	8	3	32	71	0	1	36	9633324
2008-02-04 22:00:00	351	7	250	35	130	76	2	35	0	5	0	8	0	25	55	0	3	36	9678805
2008-02-04 23:00:00	341	14	287	47	135	83	0	29	0	10	0	10	4	22	70	0	4	50	9213837
2008-02-05 00:00:00	304	15	231	36	120	67	6	23	0	11	0	12	6	27	57	0	2	37	8456300
2008-02-05 01:00:00	291	12	225	28	124	77	5	20	0	10	0	7	5	23	57	0	5	43	8501435
2008-02-05 02:00:00	387	16	349	28	125	78	2	36	0	9	0	8	5	27	45	0	6	49	8587413
2008-02-05 03:00:00	360	14	280	41	119	87	4	33	0	13	0	9	5	33	71	0	6	37	8557296
2008-02-05 04:00:00	256	3	228	33	114	76	0	22	0	5	0	4	2	51	70	0	0	33	7967312
2008-02-05 05:00:00	227	7	202	38	94	58	0	21	0	8	0	4	6	34	69	0	2	37	7031885
2008-02-05 06:00:00	193	7	125	23	68	55	4	19	0	2	0	3	1	28	49	0	3	18	6019165
2008-02-05 07:00:00	138	6	78	24	67	39	2	11	0	10	0	1	0	20	22	0	3	16	5203095
2008-02-05 08:00:00	104	3	59	20	51	25	1	12	0	1	0	5	4	17	23	0	0	21	4498420
2008-02-05 09:00:00	116	6	63	19	29	31	1	20	0	5	0	5	1	31	34	0	0	9	4251269
2008-02-05 10:00:00	153	2	66	18	47	25	2	16	0	3	0	2	1	41	23	0	2	4	4562377
2008-02-05 11:00:00	133	11	73	21	54	34	1	18	0	4	0	3	1	17	12	0	3	10	4661562
2008-02-05 12:00:00	121	4	85	20	58	34	5	6	0	7	0	0	1	10	27	0	1	17	4856837
2008-02-05 13:00:00	177	7	105	34	83	38	2	15	0	8	0	1	2	37	27	0	7	20	5362028
2008-02-05 14:00:00	262	6	160	36	95	35	6	20	0	6	0	6	4	40	37	0	1	36	6245792
2008-02-05 15:00:00	297	4	181	28	101	58	1	21	0	5	0	8	2	27	42	0	0	26	7355539
2008-02-05 16:00:00	320	7	175	41	120	72	7	32	0	2	0	2	2	26	49	0	2	33	8067493
2008-02-05 17:00:00	397	6	225	53	153	73	5	42	0	4	0	5	1	31	74	0	0	18	8531663
2008-02-05 18:00:00	381	10	279	19	127	45	3	26	0	9	0	7	1	46	78	0	1	30	8780348
2008-02-05 19:00:00	515	14	248	35	125	68	5	37	0	11	0	8	4	54	64	0	1	41	9000510
2008-02-05 20:00:00	559	15	299	46	139	64	4	41	0	13	0	2	3	40	85	0	3	49	9294605
2008-02-05 21:00:00	390	18	246	38	121	94	7	53	0	14	0	9	0	29	88	0	5	32	9494678
2008-02-05 22:00:00	353	18	243	23	117	74	5	32	0	13	0	4	2	23	56	0	3	49	9539804
2008-02-05 23:00:00	287	10	251	39	113	78	2	23	0	20	0	4	7	16	64	0	8	41	9113419
2008-02-06 00:00:00	238	8	180	27	110	55	3	26	0	7	0	1	1	18	43	0	6	35	8508737
2008-02-06 01:00:00	306	7	229	22	112	65	1	26	0	9	0	8	2	28	51	0	1	41	8345319
2008-02-06 02:00:00	305	2	229	24	128	68	0	30	0	7	0	3	3	21	79	0	6	39	8252614
2008-02-06 03:00:00	263	5	238	31	142	76	2	20	0	7	0	6	3	19	74	0	2	45	8154637
2008-02-06 04:00:00	352	6	208	39	132	72	0	15	0	11	0	9	2	19	52	0	1	44	7923727
2008-02-06 05:00:00	207	10	142	37	109	52	5	17	0	5	0	2	2	29	60	0	1	24	7058405
2008-02-06 06:00:00	140	11	110	23	63	47	1	16	0	2	0	5	2	22	46	0	0	17	6282542
2008-02-06 07:00:00	138	7	81	20	55	37	6	18	0	6	0	2	0	10	36	0	0	11	5339138
2008-02-06 08:00:00	133	3	87	30	59	30	0	7	0	5	0	6	5	16	35	0	0	30	4671289
2008-02-06 09:00:00	82	5	65	21	41	33	2	11	0	8	0	1	0	5	25	0	1	12	4442137
2008-02-06 10:00:00	153	3	82	22	37	28	4	7	0	3	0	7	1	19	11	0	0	13	4710813
2008-02-06 11:00:00	153	3	74	12	82	31	2	14	0	5	0	0	1	13	28	0	0	9	4847573
2008-02-06 12:00:00	131	2	73	24	65	40	1	7	0	3	0	0	0	21	17	0	0	19	4869254
2008-02-06 13:00:00	134	4	80	17	78	36	4	14	0	4	0	1	1	10	24	0	1	11	5394634
2008-02-06 14:00:00	297	5	168	32	69	45	1	20	0	8	0	1	3	17	33	0	4	31	6323659
2008-02-06 15:00:00	316	8	243	36	115	56	3	33	0	3	0	11	4	26	42	0	3	26	7590377
2008-02-06 16:00:00	363	5	264	44	124	46	2	30	0	10	0	3	1	50	64	0	6	35	8338666
2008-02-06 17:00:00	408	10	213	59	116	71	3	25	0	5	0	9	4	19	69	0	2	42	8869095
2008-02-06 18:00:00	436	6	289	41	130	59	2	22	0	7	0	11	2	30	71	0	1	54	9001435
2008-02-06 19:00:00	514	7	299	43	126	66	7	25	0	16	0	5	4	29	71	0	3	30	9158990
2008-02-06 20:00:00	466	12	277	53	145	56	5	34	0	11	0	10	1	29	58	0	5	43	9496134
2008-02-06 21:00:00	366	7	218	29	139	49	6	28	0	12	0	5	10	18	74	0	1	34	9519624
2008-02-06 22:00:00	325	8	175	26	146	79	3	31	0	12	0	5	5	21	64	0	3	30	9678556
2008-02-06 23:00:00	327	8	220	31	140	88	5	30	0	10	0	10	3	24	81	0	1	47	9196738
2008-02-07 00:00:00	295	6	177	23	137	91	2	27	0	11	0	0	4	34	55	0	1	25	8669784
2008-02-07 01:00:00	287	15	249	30	157	74	3	29	0	10	0	5	1	30	76	0	2	32	8420458
2008-02-07 02:00:00	327	3	227	35	120	68	4	41	0	9	0	5	5	23	44	0	1	42	8225375
2008-02-07 03:00:00	306	15	210	31	154	76	3	47	0	13	0	10	8	15	74	0	2	46	8162686
2008-02-07 04:00:00	329	15	226	53	112	86	4	40	0	14	0	2	9	17	65	0	1	35	7947658
2008-02-07 05:00:00	251	14	191	32	80	39	2	35	0	7	0	2	3	26	56	0	0	38	7042622
2008-02-07 06:00:00	212	8	148	21	90	43	2	18	0	15	0	1	1	14	49	0	2	23	6196744
2008-02-07 07:00:00	145	7	110	10	62	37	0	16	0	4	0	1	1	18	33	0	4	22	5265837
2008-02-07 08:00:00	123	3	57	20	49	36	2	12	0	3	0	2	1	16	22	0	1	15	4659911
2008-02-07 09:00:00	111	5	88	30	41	26	2	7	0	1	0	1	0	10	25	0	0	11	4121144
2008-02-07 10:00:00	153	6	79	17	57	24	3	15	0	5	0	3	3	18	26	0	1	5	4359660
2008-02-07 11:00:00	144	11	75	21	50	37	1	14	0	8	0	3	1	15	22	0	1	20	4439781
2008-02-07 12:00:00	190	11	98	23	70	31	0	14	0	2	0	2	1	16	20	0	1	14	4623362
2008-02-07 13:00:00	187	15	80	19	87	37	3	11	0	5	0	3	2	17	31	0	0	14	5107452
2008-02-07 14:00:00	332	17	186	27	96	50	1	20	0	10	0	1	1	22	34	0	1	22	6071030
2008-02-07 15:00:00	466	22	236	40	139	45	2	26	0	5	0	8	2	18	53	0	8	25	7244416
2008-02-07 16:00:00	389	17	312	45	154	61	4	25	0	9	0	10	4	22	50	0	2	62	7930120
2008-02-07 17:00:00	431	17	252	29	151	64	4	27	0	11	0	4	5	44	49	0	4	40	8415995
2008-02-07 18:00:00	419	21	260	34	149	76	4	24	0	7	0	3	1	19	53	0	5	29	8470942
2008-02-07 19:00:00	446	19	231	52	146	71	5	27	0	14	0	11	4	12	52	0	1	30	8710071
2008-02-07 20:00:00	454	20	229	28	134	65	3	33	0	5	0	11	7	27	44	0	3	27	8940160
2008-02-07 21:00:00	343	11	245	38	177	42	1	41	0	9	0	11	5	26	65	0	3	49	9047627
2008-02-07 22:00:00	304	7	219	42	137	74	4	15	0	13	0	9	1	19	61	0	1	76	9171879
2008-02-07 23:00:00	360	10	229	40	168	60	3	26	0	15	0	4	0	24	59	0	6	32	8780084
2008-02-08 00:00:00	347	14	209	37	154	45	6	23	0	12	0	5	0	26	44	0	1	36	8036839
2008-02-08 01:00:00	385	16	252	21	158	56	2	24	0	12	0	11	1	17	49	0	5	50	7990974
2008-02-08 02:00:00	326	28	256	24	161	78	2	28	0	13	0	10	2	15	58	0	1	43	7982376
2008-02-08 03:00:00	344	5	210	13	163	68	2	25	0	4	0	5	2	26	74	0	5	50	7737144
2008-02-08 04:00:00	289	7	266	26	141	53	5	30	0	9	0	7	6	23	55	0	4	41	7560075
2008-02-08 05:00:00	183	14	167	21	160	53	2	18	0	7	0	8	1	20	52	0	2	30	6528109
2008-02-08 06:00:00	232	4	127	17	105	30	4	15	0	2	0	3	4	19	44	0	1	32	5589348
2008-02-08 07:00:00	122	5	94	17	85	33	0	15	0	7	0	4	2	11	37	0	3	23	4730450
2008-02-08 08:00:00	97	6	75	26	46	13	2	9	0	3	0	4	5	5	22	0	3	23	4222007
2008-02-08 09:00:00	76	4	75	17	51	26	2	11	0	5	0	2	0	5	20	0	0	12	3949353
2008-02-08 10:00:00	98	5	58	25	44	20	0	11	0	3	0	1	1	11	28	0	0	22	4252771
2008-02-08 11:00:00	124	1	57	25	48	39	1	13	0	4	0	1	0	15	27	0	4	17	4304084
2008-02-08 12:00:00	168	1	61	23	75	45	1	13	0	6	0	2	1	12	25	0	1	11	4449307
2008-02-08 13:00:00	142	3	61	24	90	35	4	7	0	3	0	1	0	13	35	0	1	16	4953635
2008-02-08 14:00:00	224	3	148	24	111	43	1	15	0	7	0	3	5	22	33	0	2	14	5803524
2008-02-08 15:00:00	257	7	229	14	118	39	4	28	0	13	0	0	1	13	54	0	6	22	6891793
2008-02-08 16:00:00	324	7	206	32	125	47	4	27	0	9	0	4	3	26	70	0	3	19	7558199
2008-02-08 17:00:00	395	9	244	42	166	60	2	32	0	12	0	2	1	15	65	0	0	23	7971926
2008-02-08 18:00:00	357	11	244	34	148	58	3	21	0	7	0	2	1	24	61	0	1	34	7929160
2008-02-08 19:00:00	337	17	204	28	158	59	5	36	0	8	0	3	2	15	44	0	3	41	8077545
2008-02-08 20:00:00	352	9	231	29	171	42	4	32	0	6	0	8	4	15	64	0	4	38	8242296
2008-02-08 21:00:00	264	16	181	40	155	50	8	29	0	10	0	0	1	12	78	0	4	14	8207259
2008-02-08 22:00:00	234	3	171	25	174	45	3	13	0	8	0	6	1	16	61	0	3	31	8215599
2008-02-08 23:00:00	197	17	179	22	156	47	3	25	0	10	0	3	0	12	57	0	1	24	7658435
2008-02-09 00:00:00	180	15	186	17	161	42	4	17	0	4	0	8	7	12	51	0	1	21	7029310
2008-02-09 01:00:00	148	6	167	29	145	59	1	16	0	8	0	7	9	15	58	0	0	25	6661996
2008-02-09 02:00:00	173	16	139	26	159	70	1	30	0	9	0	3	0	22	48	0	14	29	6436443
2008-02-09 03:00:00	472	33	477	17	136	56	0	12	0	11	0	9	12	9	74	0	3	61	6265786
2008-02-09 04:00:00	278	43	296	35	136	74	5	31	0	16	0	6	5	28	55	0	18	53	6248119
2008-02-09 05:00:00	157	16	126	15	106	49	3	22	0	14	0	3	2	10	33	0	6	34	5891533
2008-02-09 06:00:00	236	23	281	35	84	48	1	18	0	9	0	11	5	10	35	0	10	36	5440192
2008-02-09 07:00:00	129	30	155	24	105	45	3	22	0	6	0	6	5	41	51	0	16	35	4885085
2008-02-09 08:00:00	79	4	85	19	62	36	1	18	0	8	0	5	1	8	24	0	2	6	4321107
2008-02-09 09:00:00	81	13	67	21	64	29	0	16	0	3	0	2	0	20	26	0	10	34	3870805
2008-02-09 10:00:00	80	5	46	16	52	26	0	8	0	3	0	1	0	6	31	0	3	9	3846679
2008-02-09 11:00:00	88	2	33	24	34	14	1	13	0	5	0	0	0	7	12	0	0	4	3888726
2008-02-09 12:00:00	103	8	67	12	56	30	3	19	0	5	0	1	0	7	16	0	0	4	3988788
2008-02-09 13:00:00	84	1	46	13	50	27	0	11	0	4	0	3	1	15	19	0	1	11	4132499
2008-02-09 14:00:00	96	3	74	14	74	42	1	12	0	10	0	0	0	8	33	0	1	10	4641720
2008-02-09 15:00:00	116	7	78	28	98	27	3	25	0	8	0	0	4	7	36	0	2	14	5235781
2008-02-09 16:00:00	165	9	78	28	115	49	4	13	0	9	0	0	3	16	40	0	6	14	5878832
2008-02-09 17:00:00	192	14	133	13	110	51	4	12	0	19	0	6	2	17	58	0	2	27	6492787
2008-02-09 18:00:00	189	3	116	30	103	47	2	30	0	16	0	6	2	17	56	0	0	23	6886816
2008-02-09 19:00:00	210	17	129	32	120	62	5	30	0	10	0	3	4	20	57	0	5	28	7100422
2008-02-09 20:00:00	189	20	110	12	112	69	1	19	0	5	0	1	1	15	44	0	1	12	7402513
2008-02-09 21:00:00	201	7	154	37	112	55	4	18	0	12	0	5	0	14	54	0	3	32	7686192
2008-02-09 22:00:00	194	7	132	31	92	81	1	16	0	9	0	3	2	22	74	0	4	24	7791140
2008-02-09 23:00:00	166	9	148	29	102	64	5	20	0	6	0	2	3	17	61	0	0	35	7573809
2008-02-10 00:00:00	178	18	204	20	117	70	3	13	0	10	0	7	6	14	59	0	2	29	7165066
2008-02-10 01:00:00	195	19	153	24	106	58	2	18	0	10	0	2	2	12	45	0	1	24	6934251
2008-02-10 02:00:00	174	8	142	18	115	51	2	17	0	9	0	7	3	15	61	0	1	35	6881016
2008-02-10 03:00:00	163	10	131	13	129	55	0	12	0	6	0	1	2	17	41	0	3	27	6853734
2008-02-10 04:00:00	184	15	200	19	124	64	0	19	0	3	0	3	1	20	39	0	2	38	6683429
2008-02-10 05:00:00	148	12	125	16	116	46	2	18	0	11	0	3	0	10	43	0	1	33	6522497
2008-02-10 06:00:00	148	4	129	21	80	37	3	8	0	4	0	2	2	18	19	0	2	20	6041104
2008-02-10 07:00:00	128	9	87	15	50	45	1	12	0	7	0	1	3	3	32	0	1	14	5371804
2008-02-10 08:00:00	78	8	93	10	58	32	0	9	0	4	0	1	2	15	25	0	2	15	4717569
2008-02-10 09:00:00	81	3	41	4	36	35	0	3	0	7	0	2	0	15	25	0	0	20	4270000
2008-02-10 10:00:00	95	5	55	13	39	25	1	11	0	1	0	1	0	11	25	0	2	12	4097649
2008-02-10 11:00:00	100	4	58	14	39	22	2	14	0	5	0	1	1	22	10	0	0	26	4156656
2008-02-10 12:00:00	99	3	60	37	28	25	1	10	0	7	0	1	2	14	22	0	1	13	4682044
2008-02-10 13:00:00	112	7	56	26	48	32	1	15	0	7	0	0	1	8	34	0	1	13	5003733
2008-02-10 14:00:00	116	10	89	14	81	36	3	16	0	2	0	0	0	21	29	0	1	17	4797973
2008-02-10 15:00:00	164	4	73	16	80	37	4	20	0	5	0	1	0	18	24	0	1	25	5184178
2008-02-10 16:00:00	199	9	101	18	106	46	6	17	0	5	0	4	2	18	45	0	1	35	5993184
2008-02-10 17:00:00	197	10	124	40	130	58	5	13	0	12	0	1	3	21	66	0	2	21	6809905
2008-02-10 18:00:00	224	9	134	38	117	81	2	20	0	8	0	4	2	20	55	0	1	20	7509632
2008-02-10 19:00:00	255	13	164	24	127	61	2	16	0	3	0	2	1	19	57	0	2	26	8072725
2008-02-10 20:00:00	305	15	217	40	126	51	2	18	0	12	0	7	1	22	70	0	6	42	8680509
2008-02-10 21:00:00	358	13	214	27	88	67	1	21	0	11	0	3	5	27	65	0	10	47	8976123
2008-02-10 22:00:00	299	6	210	18	94	76	4	15	0	16	0	4	6	33	59	0	1	31	9197264
2008-02-10 23:00:00	327	15	281	43	162	61	2	28	0	9	0	6	2	28	63	0	4	59	9112148
2008-02-11 00:00:00	279	16	232	36	138	62	7	21	0	14	0	6	2	40	81	0	5	38	8712705
2008-02-11 01:00:00	329	12	219	35	147	64	0	15	0	10	0	7	4	39	71	0	2	48	8564612
2008-02-11 02:00:00	307	15	210	30	131	68	1	24	0	21	0	3	5	25	75	0	1	65	8706207
2008-02-11 03:00:00	324	10	212	26	153	93	8	19	0	7	0	6	2	23	77	0	0	56	9077737
2008-02-11 04:00:00	266	5	202	37	156	64	1	19	0	7	0	8	1	36	80	0	1	43	8768655
2008-02-11 05:00:00	231	7	141	26	133	64	4	21	0	16	0	6	3	22	51	0	3	32	8021139
2008-02-11 06:00:00	191	11	101	32	99	67	2	15	0	9	0	17	7	16	43	0	4	24	6799484
2008-02-11 07:00:00	117	7	102	36	61	29	3	19	0	9	0	2	7	13	29	0	5	32	5890483
2008-02-11 08:00:00	133	9	93	34	75	35	4	10	0	3	0	4	4	22	27	0	1	16	5113298
2008-02-11 09:00:00	135	3	66	34	51	19	4	19	0	4	0	2	2	16	32	0	2	19	4833596
2008-02-11 10:00:00	128	2	67	35	63	31	1	17	0	6	0	1	0	28	28	0	3	10	4927337
2008-02-11 11:00:00	148	4	83	25	58	47	3	16	0	4	0	3	0	21	31	0	0	13	4871698
2008-02-11 12:00:00	147	8	84	24	56	48	0	22	0	4	0	3	1	20	28	0	1	14	5048111
2008-02-11 13:00:00	165	2	71	42	67	49	2	19	0	3	0	1	0	16	33	0	1	22	5548832
2008-02-11 14:00:00	184	6	126	30	105	66	0	25	0	6	0	4	4	31	40	0	0	29	6597300
2008-02-11 15:00:00	283	11	159	39	139	54	3	19	0	11	0	2	7	26	72	0	0	39	7660469
2008-02-11 16:00:00	300	12	192	51	151	50	3	23	0	5	0	20	0	27	66	0	2	34	8454438
2008-02-11 17:00:00	379	17	225	45	190	68	1	27	0	11	0	8	4	53	60	0	4	35	8991879
2008-02-11 18:00:00	402	15	255	41	177	56	2	24	0	12	0	20	4	12	71	0	5	31	9051920
2008-02-11 19:00:00	434	12	234	31	158	64	5	25	0	12	0	5	2	18	90	0	0	45	9305761
2008-02-11 20:00:00	413	18	258	40	193	99	2	31	0	15	0	14	5	30	76	0	3	41	9615343
2008-02-11 21:00:00	355	17	302	36	202	87	5	37	0	14	0	5	4	41	96	0	7	41	9852819
2008-02-11 22:00:00	354	16	271	46	171	87	3	28	0	20	0	9	5	33	75	0	1	46	10057450
2008-02-11 23:00:00	322	19	207	33	182	92	3	38	0	11	0	4	3	45	88	0	3	48	9497886
2008-02-12 00:00:00	295	9	203	38	150	65	1	31	0	9	0	3	6	21	74	0	2	33	8818854
2008-02-12 01:00:00	366	4	277	30	153	52	5	21	0	12	0	3	3	44	68	0	5	35	8974651
2008-02-12 02:00:00	380	17	266	38	191	49	3	31	0	12	0	4	5	30	86	0	7	57	8924172
2008-02-12 03:00:00	315	11	244	33	164	59	1	38	0	6	0	4	2	33	93	0	1	40	8807371
2008-02-12 04:00:00	312	11	233	43	164	91	2	27	0	6	0	6	4	36	58	0	2	43	8617040
2008-02-12 05:00:00	265	13	202	28	128	58	1	28	0	13	0	4	1	28	73	0	0	50	7537602
2008-02-12 06:00:00	157	10	117	27	111	47	2	25	0	15	0	2	0	18	54	0	0	17	6305157
2008-02-12 07:00:00	133	5	92	27	75	42	3	8	0	4	0	3	1	10	47	0	2	19	5508205
2008-02-12 08:00:00	109	4	67	14	64	41	0	6	0	6	0	1	4	19	38	0	0	15	4787073
2008-02-12 09:00:00	101	6	83	21	59	29	1	12	0	16	0	1	1	15	31	0	0	11	4514980
2008-02-12 10:00:00	127	7	84	21	62	39	1	17	0	7	0	2	2	12	31	0	3	13	4727536
2008-02-12 11:00:00	142	11	75	42	78	40	3	11	0	9	0	5	1	22	27	0	3	22	4816926
2008-02-12 12:00:00	173	4	60	33	59	28	4	19	0	4	0	0	1	26	55	0	1	19	5049062
2008-02-12 13:00:00	122	0	50	37	97	42	1	10	0	5	0	3	1	10	18	0	3	9	5493618
2008-02-12 14:00:00	252	11	145	24	101	43	2	45	0	7	0	19	6	32	54	0	2	21	6452582
2008-02-12 15:00:00	310	4	177	39	113	63	5	32	0	7	0	6	7	31	59	0	2	31	7515315
2008-02-12 16:00:00	401	16	206	54	133	75	3	41	0	13	0	1	3	23	59	0	2	32	8214879
2008-02-12 17:00:00	388	8	229	40	155	85	3	37	0	10	0	20	1	28	60	0	2	33	8737811
2008-02-12 18:00:00	405	11	238	25	204	66	1	26	0	20	0	7	5	39	79	0	5	46	8785758
2008-02-12 19:00:00	391	21	248	39	166	67	5	17	0	14	0	15	1	27	105	0	7	43	9297122
2008-02-12 20:00:00	380	11	263	46	162	85	4	28	0	15	0	8	2	19	87	0	4	42	9551423
2008-02-12 21:00:00	433	5	231	33	200	59	5	33	0	14	0	1	1	20	74	0	1	33	9629411
2008-02-12 22:00:00	406	24	222	30	140	61	2	25	0	10	0	2	2	29	78	0	6	35	9561902
2008-02-12 23:00:00	327	32	243	44	171	78	2	20	0	17	0	2	3	15	59	0	24	84	9031244
2008-02-13 00:00:00	300	11	236	32	167	57	1	25	0	13	0	3	2	17	66	0	7	50	8373589
2008-02-13 01:00:00	303	3	212	33	151	71	5	25	0	10	0	6	3	27	76	0	3	45	8245528
2008-02-13 02:00:00	341	7	240	23	164	57	6	30	0	10	0	5	4	25	85	0	0	71	8206414
2008-02-13 03:00:00	323	18	238	28	182	81	2	30	0	8	0	3	3	36	75	0	8	40	8046214
2008-02-13 04:00:00	356	9	218	25	146	54	8	18	0	9	0	8	6	23	80	0	2	37	7776239
2008-02-13 05:00:00	272	22	174	14	119	55	3	27	0	8	0	5	0	13	66	0	1	26	7070965
2008-02-13 06:00:00	229	6	129	17	131	37	2	24	0	4	0	2	1	30	71	0	4	27	6124258
2008-02-13 07:00:00	154	7	111	10	86	42	2	8	0	6	0	8	5	18	43	0	3	27	5349190
2008-02-13 08:00:00	119	10	92	23	53	44	3	15	0	8	0	8	7	15	37	0	3	31	4658793
2008-02-13 09:00:00	131	6	60	28	67	24	0	15	0	4	0	1	2	16	24	0	0	12	4468309
2008-02-13 10:00:00	131	24	91	31	47	52	1	17	0	1	0	0	0	12	26	0	20	40	4531861
2008-02-13 11:00:00	127	6	82	16	59	40	0	8	0	6	0	0	1	12	14	0	0	13	4623392
2008-02-13 12:00:00	139	5	95	26	84	53	2	9	0	5	0	6	7	14	20	0	1	29	4685148
2008-02-13 13:00:00	189	3	87	35	79	33	2	15	0	6	0	3	2	20	19	0	0	21	5392100
2008-02-13 14:00:00	209	13	136	39	113	41	5	31	0	9	0	1	2	28	41	0	4	26	6612253
2008-02-13 15:00:00	304	12	208	55	143	45	2	18	0	11	0	3	0	30	71	0	1	34	7758136
2008-02-13 16:00:00	305	11	219	49	149	58	0	29	0	14	0	4	2	36	63	0	1	53	8469300
2008-02-13 17:00:00	409	12	227	46	141	51	3	45	0	19	0	5	9	34	57	0	2	48	8560235
2008-02-13 18:00:00	417	15	263	26	133	44	6	24	0	8	0	3	5	29	71	0	7	70	8516539
2008-02-13 19:00:00	406	17	295	28	165	71	5	32	0	16	0	8	4	23	72	0	2	58	8735049
2008-02-13 20:00:00	355	19	258	34	150	81	4	48	0	25	0	4	3	22	61	0	2	62	8907845
2008-02-13 21:00:00	402	9	251	33	156	49	3	38	0	9	0	5	3	26	69	0	4	61	9119530
2008-02-13 22:00:00	348	20	279	48	158	79	8	31	0	9	0	7	0	18	58	0	2	45	9305830
2008-02-13 23:00:00	334	9	235	24	177	68	4	40	0	10	0	4	3	17	65	0	0	54	8779644
2008-02-14 00:00:00	310	7	207	21	127	64	4	28	0	10	0	5	2	19	84	0	1	43	8200146
2008-02-14 01:00:00	364	11	235	30	155	67	3	28	0	11	0	4	2	12	81	0	3	31	8192857
2008-02-14 02:00:00	341	11	217	25	157	61	5	32	0	10	0	7	1	18	43	0	0	51	8293638
2008-02-14 03:00:00	319	10	228	32	167	59	2	28	0	6	0	1	1	20	82	0	3	32	8154233
2008-02-14 04:00:00	270	8	195	20	108	65	5	21	0	8	0	5	1	22	71	0	2	29	7944337
2008-02-14 05:00:00	218	32	159	34	121	67	4	12	0	13	0	2	0	29	58	0	1	40	7144288
2008-02-14 06:00:00	214	4	142	27	70	52	4	23	0	5	0	2	2	20	44	0	1	35	6242582
2008-02-14 07:00:00	137	13	84	24	65	25	2	11	0	9	0	0	1	15	45	0	2	22	5555266
2008-02-14 08:00:00	108	12	72	14	66	33	2	12	0	4	0	2	0	23	27	0	1	14	4812543
2008-02-14 09:00:00	142	5	85	19	52	25	0	18	0	6	0	3	0	14	21	0	0	16	4610919
2008-02-14 10:00:00	116	2	72	18	47	27	0	13	0	1	0	1	0	4	20	0	3	13	4781348
2008-02-14 11:00:00	111	13	45	30	52	23	1	21	0	0	0	0	1	37	41	0	0	15	4802408
2008-02-14 12:00:00	153	2	68	27	58	35	0	12	0	5	0	3	0	7	31	0	2	14	4793631
2008-02-14 13:00:00	162	4	49	19	50	38	0	12	0	9	0	0	1	9	22	0	0	17	4987748
2008-02-14 14:00:00	218	2	126	34	104	37	1	16	0	9	0	4	3	27	39	0	2	26	6128426
2008-02-14 15:00:00	277	8	181	27	134	47	3	34	0	6	0	3	2	16	48	0	5	35	7420494
2008-02-14 16:00:00	322	7	158	47	150	52	3	35	0	7	0	1	1	31	68	0	3	25	8074559
2008-02-14 17:00:00	367	14	222	19	139	64	4	31	0	19	0	2	2	19	48	0	7	49	8381211
2008-02-14 18:00:00	384	17	228	25	129	55	1	51	0	16	0	0	2	18	44	0	1	51	8536975
2008-02-14 19:00:00	360	16	242	24	141	49	1	36	0	15	0	10	4	16	63	0	3	37	8733094
2008-02-14 20:00:00	396	18	193	37	145	76	5	34	0	12	0	7	3	22	50	0	3	42	8627487
2008-02-14 21:00:00	262	11	182	39	130	85	4	21	0	11	0	3	1	17	72	0	1	29	8939504
2008-02-14 22:00:00	299	8	230	38	124	55	9	23	0	9	0	6	2	19	59	0	1	31	8995569
2008-02-14 23:00:00	306	5	156	38	140	45	4	25	0	9	0	5	6	13	57	0	1	34	8503010
2008-02-15 00:00:00	266	6	150	19	139	55	6	18	0	8	0	6	4	8	46	0	1	23	7683568
2008-02-15 01:00:00	220	7	156	28	128	44	3	23	0	8	0	3	1	21	53	0	1	16	7509047
2008-02-15 02:00:00	291	9	181	24	169	50	1	21	0	6	0	3	0	12	58	0	0	49	7511833
2008-02-15 03:00:00	284	8	169	20	147	58	3	30	0	3	0	5	1	16	69	0	2	33	7438826
2008-02-15 04:00:00	237	6	176	25	117	66	1	34	0	8	0	4	4	27	68	0	2	38	7457431
2008-02-15 05:00:00	234	4	162	19	134	54	6	32	0	6	0	14	2	9	45	0	3	34	6734498
2008-02-15 06:00:00	147	4	91	15	80	32	1	25	0	11	0	2	4	23	33	0	1	31	5775660
2008-02-15 07:00:00	87	7	89	16	63	42	0	11	0	8	0	4	1	8	29	0	0	9	5078396
2008-02-15 08:00:00	89	8	63	13	62	29	0	19	0	8	0	1	0	14	24	0	1	10	4486857
2008-02-15 09:00:00	86	5	50	19	56	22	1	4	0	12	0	1	0	11	25	0	3	10	4393054
2008-02-15 10:00:00	122	4	63	12	41	28	1	14	0	3	0	2	3	17	16	0	0	14	4572717
2008-02-15 11:00:00	120	3	71	30	54	36	1	11	0	1	0	2	1	15	20	0	0	8	4528450
2008-02-15 12:00:00	112	2	92	29	54	29	1	12	0	1	0	1	0	20	20	0	3	18	4549338
2008-02-15 13:00:00	121	4	95	16	87	30	0	14	0	2	0	1	1	18	36	0	1	15	5141238
2008-02-15 14:00:00	192	7	130	24	102	41	3	16	0	9	0	4	9	16	24	0	1	10	6116120
2008-02-15 15:00:00	273	5	146	29	147	54	1	20	0	13	0	8	3	10	39	0	2	52	7235613
2008-02-15 16:00:00	298	5	160	26	120	28	2	26	0	6	0	6	2	30	48	0	3	33	7887056
2008-02-15 17:00:00	283	13	216	37	151	52	3	36	0	6	0	6	4	17	52	0	3	26	8213064
2008-02-15 18:00:00	266	10	175	34	166	60	0	36	0	3	0	6	3	21	86	0	4	34	8120105
2008-02-15 19:00:00	285	7	180	34	166	69	0	12	0	12	0	2	0	12	60	0	1	48	8219430
2008-02-15 20:00:00	339	11	221	47	140	68	8	17	0	11	0	2	5	7	60	0	2	47	8348819
2008-02-15 21:00:00	310	18	174	25	176	83	6	25	0	10	0	5	2	17	50	0	1	47	8262531
2008-02-15 22:00:00	200	14	134	27	154	69	1	26	0	6	0	8	1	3	58	0	1	37	8189922
2008-02-15 23:00:00	231	11	121	20	150	45	3	13	0	6	0	2	1	21	49	0	2	18	7568249
2008-02-16 00:00:00	159	9	70	30	122	44	5	8	0	10	0	4	2	12	49	0	6	27	6963340
2008-02-16 01:00:00	142	2	88	17	131	32	2	20	0	3	0	3	1	8	41	0	2	16	6432995
2008-02-16 02:00:00	166	5	80	15	156	48	1	12	0	11	0	2	2	6	44	0	0	20	6170962
2008-02-16 03:00:00	150	6	97	7	116	52	5	17	0	8	0	0	0	10	56	0	1	16	6241899
2008-02-16 04:00:00	134	2	65	7	113	40	2	24	0	1	0	1	3	8	50	0	1	14	6196340
2008-02-16 05:00:00	109	9	81	12	140	42	0	12	0	9	0	1	4	6	39	0	2	13	5883774
2008-02-16 06:00:00	118	10	75	13	97	52	4	7	0	4	0	3	2	12	50	0	1	23	5414643
2008-02-16 07:00:00	78	7	41	11	59	30	2	5	0	6	0	4	2	9	43	0	1	21	4815043
2008-02-16 08:00:00	57	5	65	8	41	21	0	3	0	2	0	0	0	11	34	0	1	15	4277415
2008-02-16 09:00:00	56	7	49	13	52	25	1	10	0	3	0	1	0	4	28	0	1	11	3826782
2008-02-16 10:00:00	48	2	41	13	26	27	0	7	0	1	0	1	3	8	24	0	2	5	3617637
2008-02-16 11:00:00	64	2	39	14	34	22	1	3	0	6	0	0	0	8	17	0	1	10	3723595
2008-02-16 12:00:00	86	1	40	9	45	21	2	8	0	0	0	1	0	7	23	0	1	1	3770774
2008-02-16 13:00:00	97	3	43	28	55	25	4	30	0	1	0	1	1	6	21	0	1	7	3926766
2008-02-16 14:00:00	93	4	51	14	65	31	1	15	0	3	0	1	0	9	16	0	1	16	4417086
2008-02-16 15:00:00	120	2	59	17	121	35	3	23	0	10	0	2	0	10	28	0	3	10	5069890
2008-02-16 16:00:00	165	8	89	28	102	57	7	15	0	6	0	2	2	12	36	0	1	10	5851218
2008-02-16 17:00:00	163	1	77	28	120	71	2	12	0	10	0	1	0	14	46	0	1	40	6520872
2008-02-16 18:00:00	172	3	79	33	145	52	4	13	0	15	0	2	2	17	59	0	0	12	6883069
2008-02-16 19:00:00	168	13	92	14	117	55	1	16	0	5	0	2	2	12	41	0	1	23	7301319
2008-02-16 20:00:00	193	7	103	21	103	54	2	13	0	10	0	3	2	24	33	0	2	32	7471610
2008-02-16 21:00:00	243	5	125	25	144	37	2	20	0	6	0	9	5	8	39	0	1	38	7718738
2008-02-16 22:00:00	203	8	98	20	129	47	8	9	0	2	0	0	7	5	33	0	1	28	7865267
2008-02-16 23:00:00	182	10	88	20	106	65	4	15	0	7	0	3	6	8	41	0	3	25	7733700
2008-02-17 00:00:00	145	3	96	19	125	57	3	30	0	4	0	4	2	8	41	0	3	20	7379462
2008-02-17 01:00:00	154	6	100	15	107	48	2	14	0	6	0	3	2	11	45	0	1	30	7084091
2008-02-17 02:00:00	163	4	84	19	116	44	2	10	0	9	0	6	7	15	50	0	2	18	6916192
2008-02-17 03:00:00	155	5	84	18	102	43	0	12	0	5	0	4	2	8	27	0	2	20	6634065
2008-02-17 04:00:00	137	3	85	18	94	55	1	19	0	8	0	1	2	13	65	0	0	19	6605223
2008-02-17 05:00:00	139	0	95	18	106	60	2	10	0	5	0	2	2	9	43	0	0	17	6408339
2008-02-17 06:00:00	111	4	62	36	69	49	3	13	0	6	0	2	2	9	27	0	0	22	5923999
2008-02-17 07:00:00	67	6	70	11	73	55	0	15	0	6	0	3	1	9	32	0	2	12	5283224
2008-02-17 08:00:00	100	9	51	15	56	27	0	17	0	4	0	4	1	10	16	0	1	13	4558984
2008-02-17 09:00:00	97	3	50	12	52	37	3	12	0	2	0	1	3	10	41	0	1	11	4144408
2008-02-17 10:00:00	84	1	55	16	56	28	2	12	0	5	0	1	0	6	18	0	1	12	4135234
2008-02-17 11:00:00	118	0	42	22	40	20	1	6	0	5	0	0	0	6	22	0	0	9	4228659
2008-02-17 12:00:00	103	5	47	17	26	32	3	8	0	6	0	0	0	24	17	0	0	6	4333081
2008-02-17 13:00:00	133	9	50	25	52	43	0	8	0	9	0	1	0	15	20	0	2	17	4590276
2008-02-17 14:00:00	113	6	70	8	87	33	6	9	0	5	0	5	0	9	28	0	1	13	5112073
2008-02-17 15:00:00	135	4	75	20	73	43	2	27	0	5	0	1	2	18	38	0	1	12	5676263
2008-02-17 16:00:00	176	6	97	16	92	43	3	22	0	10	0	2	1	21	59	0	0	21	6493809
2008-02-17 17:00:00	221	7	115	27	103	53	3	18	0	14	0	2	4	17	43	0	5	27	7387384
2008-02-17 18:00:00	184	11	119	30	112	52	3	19	0	4	0	3	1	15	48	0	2	24	7943306
2008-02-17 19:00:00	224	7	156	29	114	72	5	20	0	15	0	4	6	27	57	0	0	27	8220399
2008-02-17 20:00:00	238	3	117	20	124	74	6	13	0	8	0	2	0	26	50	0	2	30	8620051
2008-02-17 21:00:00	237	11	174	37	136	79	2	42	0	9	0	9	4	29	80	0	3	44	8953643
2008-02-17 22:00:00	267	4	145	38	108	73	3	23	0	11	0	3	2	42	82	0	1	38	9043004
2008-02-17 23:00:00	211	6	123	29	113	72	0	20	0	12	0	2	1	25	59	0	1	38	8826422
2008-02-18 00:00:00	228	16	147	35	130	71	3	28	0	2	0	4	2	10	42	0	4	43	8298737
2008-02-18 01:00:00	240	4	123	18	112	66	2	12	0	16	0	5	2	19	48	0	0	24	8137108
2008-02-18 02:00:00	255	6	176	46	138	86	3	27	0	14	0	2	0	13	54	0	3	29	8251418
2008-02-18 03:00:00	236	12	156	27	113	65	5	32	0	8	0	3	5	8	52	0	1	30	8242496
2008-02-18 04:00:00	249	4	127	32	115	59	2	18	0	7	0	3	2	21	64	0	0	25	8375331
2008-02-18 05:00:00	223	10	170	28	112	64	6	11	0	22	0	2	3	18	64	0	3	30	7859314
2008-02-18 06:00:00	167	15	187	22	110	44	5	22	0	7	0	0	2	33	48	0	0	18	7031497
2008-02-18 07:00:00	113	4	90	20	48	48	2	12	0	9	0	3	1	19	43	0	0	30	6197888
2008-02-18 08:00:00	102	9	73	18	66	29	1	12	0	5	0	2	0	31	26	0	0	8	5524962
2008-02-18 09:00:00	76	2	64	22	62	47	1	8	0	7	0	0	0	16	33	0	1	10	5213392
2008-02-18 10:00:00	114	6	69	16	61	33	0	15	0	1	0	4	1	13	27	0	1	17	5259906
2008-02-18 11:00:00	163	10	57	25	53	34	3	13	0	2	0	0	1	24	25	0	1	9	5142981
2008-02-18 12:00:00	120	7	68	36	75	42	1	18	0	7	0	0	0	14	28	0	2	14	5065808
2008-02-18 13:00:00	118	4	69	36	61	49	1	18	0	4	0	3	2	13	25	0	0	17	5391731
2008-02-18 14:00:00	142	6	67	24	100	63	1	34	0	4	0	1	0	14	38	0	2	27	6143415
2008-02-18 15:00:00	208	11	116	42	99	64	4	24	0	6	0	4	3	45	59	0	3	24	7198516
2008-02-18 16:00:00	243	4	129	34	160	70	3	16	0	4	0	3	2	25	71	0	2	18	8053247
2008-02-18 17:00:00	320	12	182	45	181	65	2	36	0	18	0	3	4	25	49	0	3	41	8815245
2008-02-18 18:00:00	354	17	214	37	157	81	5	24	0	8	0	4	3	36	78	0	4	50	9093991
2008-02-18 19:00:00	352	8	180	29	162	84	4	29	0	6	0	1	1	27	75	0	3	36	9428079
2008-02-18 20:00:00	327	18	209	39	147	68	11	28	0	12	0	6	4	36	79	0	3	33	9832857
2008-02-18 21:00:00	280	13	196	33	193	76	6	23	0	7	0	3	0	35	81	0	2	42	10071263
2008-02-18 22:00:00	337	14	217	43	152	67	5	27	0	4	0	4	1	24	84	0	6	51	10186978
2008-02-18 23:00:00	298	10	187	42	130	77	2	25	0	6	0	6	4	34	55	0	1	58	9679772
2008-02-19 00:00:00	284	7	189	35	179	92	3	30	0	8	0	3	0	24	65	0	2	29	8880280
2008-02-19 01:00:00	334	7	212	20	148	66	3	18	0	17	0	6	2	21	87	0	1	49	8748345
2008-02-19 02:00:00	356	17	236	33	160	91	6	25	0	15	0	2	1	29	66	0	2	54	8624617
2008-02-19 03:00:00	318	5	210	22	167	68	2	29	0	8	0	10	1	16	85	0	4	44	8696622
2008-02-19 04:00:00	348	12	246	41	158	68	4	30	0	17	0	0	0	13	90	0	2	34	8544814
2008-02-19 05:00:00	271	5	150	29	108	71	1	24	0	15	0	13	7	22	77	0	3	29	7685651
2008-02-19 06:00:00	190	7	148	25	117	58	7	25	0	8	0	3	10	29	58	0	2	22	6693880
2008-02-19 07:00:00	152	12	84	26	74	49	4	11	0	5	0	4	3	22	56	0	0	21	5764491
2008-02-19 08:00:00	136	3	62	25	61	46	0	16	0	6	0	1	0	11	31	0	0	19	4974940
2008-02-19 09:00:00	113	9	77	17	55	35	0	16	0	5	0	5	2	15	24	0	2	15	4720913
2008-02-19 10:00:00	152	10	82	35	58	32	1	8	0	3	0	2	1	17	32	0	3	20	4907735
2008-02-19 11:00:00	123	2	76	36	50	37	1	18	0	7	0	2	2	15	27	0	0	9	4938600
2008-02-19 12:00:00	146	4	61	17	66	45	1	13	0	3	0	1	1	16	40	0	0	14	4966576
2008-02-19 13:00:00	154	4	90	31	75	49	1	9	0	6	0	2	2	20	52	0	1	31	5491288
2008-02-19 14:00:00	246	10	122	27	91	57	2	25	0	11	0	2	0	20	49	0	0	22	6489447
2008-02-19 15:00:00	286	11	186	26	130	45	7	28	0	10	0	1	2	25	68	0	3	31	7702703
2008-02-19 16:00:00	282	9	176	43	177	48	2	34	0	14	0	2	1	37	75	0	3	52	8591903
2008-02-19 17:00:00	393	9	212	44	162	71	4	37	0	7	0	3	1	29	68	0	3	42	9192360
2008-02-19 18:00:00	348	13	226	34	158	63	5	44	0	10	0	7	5	31	81	0	0	46	9173567
2008-02-19 19:00:00	354	14	212	34	139	84	6	32	0	8	0	5	5	28	77	0	3	54	9417094
2008-02-19 20:00:00	345	12	220	45	147	56	4	38	0	12	0	10	4	23	84	0	1	35	9641604
2008-02-19 21:00:00	364	18	245	31	143	82	3	25	0	14	0	9	12	38	73	0	4	65	9732468
2008-02-19 22:00:00	312	12	188	28	172	108	4	39	0	4	0	7	4	17	67	0	5	41	9717574
2008-02-19 23:00:00	290	16	193	44	171	81	2	24	0	23	0	5	6	23	74	0	1	38	9305538
2008-02-20 00:00:00	342	11	183	35	160	64	2	16	0	19	0	7	1	25	80	0	2	47	8524776
2008-02-20 01:00:00	351	11	245	40	182	55	2	16	0	5	0	8	1	35	58	0	3	56	8348129
2008-02-20 02:00:00	331	8	232	42	194	77	2	29	0	14	0	5	4	23	109	0	5	30	8299371
2008-02-20 03:00:00	333	9	203	37	172	73	4	23	0	11	0	3	4	13	85	0	2	33	8186330
2008-02-20 04:00:00	271	4	183	21	132	78	2	22	0	12	0	4	2	14	72	0	1	40	7885552
2008-02-20 05:00:00	244	12	163	27	151	73	3	35	0	8	0	8	4	21	81	0	0	38	7177969
2008-02-20 06:00:00	206	4	92	19	98	43	1	18	0	0	0	4	1	16	69	0	2	23	6190164
2008-02-20 07:00:00	129	8	104	16	71	50	2	7	0	4	0	4	0	10	48	0	2	19	5392144
2008-02-20 08:00:00	133	6	74	9	97	30	2	13	0	8	0	2	5	9	30	0	0	15	4722729
2008-02-20 09:00:00	104	1	62	18	39	30	0	14	0	2	0	2	3	11	23	0	0	12	4441111
2008-02-20 10:00:00	112	2	59	30	33	41	3	12	0	1	0	0	1	17	35	0	0	17	4562377
2008-02-20 11:00:00	131	4	57	18	54	36	0	20	0	3	0	2	1	17	23	0	0	9	4665226
2008-02-20 12:00:00	166	4	38	19	61	43	2	11	0	4	0	0	1	19	22	0	0	9	4848550
2008-02-20 13:00:00	134	10	87	21	66	54	0	12	0	6	0	0	1	25	33	0	2	9	5281975
2008-02-20 14:00:00	279	14	136	26	114	50	2	22	0	1	0	4	1	10	50	0	2	27	6280624
2008-02-20 15:00:00	267	8	195	44	134	49	2	26	0	8	0	4	2	16	61	0	1	37	7446276
2008-02-20 16:00:00	312	6	237	43	153	56	4	22	0	11	0	8	6	32	74	0	2	32	8268105
2008-02-20 17:00:00	365	12	241	39	122	81	6	38	0	10	0	6	4	41	69	0	2	47	8863853
2008-02-20 18:00:00	402	13	228	45	147	66	2	35	0	16	0	4	6	24	67	0	9	42	8903248
2008-02-20 19:00:00	407	13	229	34	171	67	3	38	0	18	0	5	2	15	71	0	4	66	9118008
2008-02-20 20:00:00	454	11	247	33	191	89	11	21	0	17	0	2	2	23	67	0	1	40	9452320
2008-02-20 21:00:00	402	15	277	36	165	77	2	34	0	9	0	10	4	26	82	0	3	44	9526860
2008-02-20 22:00:00	362	19	294	46	182	69	7	27	0	15	0	3	5	35	84	0	2	40	9432518
2008-02-20 23:00:00	346	11	210	33	124	84	8	23	0	6	0	8	1	14	75	0	2	59	8420289
2008-02-21 00:00:00	355	8	179	20	149	66	5	24	0	11	0	3	0	30	85	0	1	36	8283724
2008-02-21 01:00:00	370	7	187	24	162	57	2	32	0	7	0	3	4	13	81	0	6	35	8232119
2008-02-21 02:00:00	364	9	221	24	178	73	6	27	0	5	0	6	1	18	77	0	3	44	8503304
2008-02-21 03:00:00	329	8	234	31	126	59	3	21	0	14	0	1	1	25	77	0	7	51	8568803
2008-02-21 04:00:00	303	2	193	26	134	78	3	23	0	7	0	5	4	28	86	0	6	34	8465173
2008-02-21 05:00:00	254	7	126	32	158	67	4	25	0	10	0	1	5	39	86	0	0	43	7495725
2008-02-21 06:00:00	218	7	128	38	120	57	1	20	0	6	0	1	1	19	51	0	0	27	6580426
2008-02-21 07:00:00	141	4	83	23	73	56	1	11	0	12	0	3	2	28	56	0	1	16	5710694
2008-02-21 08:00:00	147	4	72	30	52	40	2	19	0	5	0	0	0	12	31	0	1	24	5151976
2008-02-21 09:00:00	136	4	52	23	73	34	4	9	0	5	0	3	1	20	40	0	2	15	4866835
2008-02-21 10:00:00	177	1	72	15	54	47	1	15	0	5	0	1	0	14	17	0	0	16	4954208
2008-02-21 11:00:00	151	8	69	20	44	34	2	10	0	4	0	3	2	11	37	0	0	20	5012234
2008-02-21 12:00:00	150	4	76	28	57	32	3	13	0	6	0	1	2	18	44	0	0	13	5166721
2008-02-21 13:00:00	200	2	84	32	76	48	1	22	0	5	0	2	1	19	42	0	0	21	5576798
2008-02-21 14:00:00	220	0	110	22	100	56	3	14	0	9	0	4	2	19	33	0	2	13	6566116
2008-02-21 15:00:00	404	7	217	39	124	50	2	25	0	16	0	6	2	23	66	0	5	40	7489590
2008-02-21 16:00:00	355	16	263	25	128	70	1	42	0	15	0	10	2	41	69	0	1	35	8199501
2008-02-21 17:00:00	358	6	218	36	141	68	9	45	0	14	0	4	7	29	86	0	2	35	8847164
2008-02-21 18:00:00	381	19	269	25	158	38	3	32	0	14	0	6	5	17	82	0	0	47	8962868
2008-02-21 19:00:00	404	9	281	29	163	70	10	39	0	12	0	6	3	18	52	0	3	49	9217681
2008-02-21 20:00:00	425	11	280	48	176	69	2	26	0	12	0	6	3	27	85	0	7	53	9544216
2008-02-21 21:00:00	396	14	249	37	174	77	5	28	0	7	0	4	2	23	96	0	4	59	9588985
2008-02-21 22:00:00	306	12	175	29	140	91	10	29	0	6	0	3	2	18	68	0	2	32	9551260
2008-02-21 23:00:00	361	13	237	24	141	68	3	27	0	9	0	16	8	14	74	0	4	34	9148180
2008-02-22 00:00:00	300	7	161	19	155	79	5	27	0	16	0	6	2	21	71	0	6	31	8432086
2008-02-22 01:00:00	347	9	193	44	163	68	1	33	0	8	0	4	1	21	108	0	2	41	8111685
2008-02-22 02:00:00	311	9	215	27	159	54	8	24	0	9	0	2	1	22	63	0	1	39	7944539
2008-02-22 03:00:00	237	8	170	20	141	63	3	31	0	8	0	1	0	15	95	0	0	38	7876714
2008-02-22 04:00:00	262	8	176	19	143	45	1	20	0	10	0	2	3	13	76	0	4	34	7705393
2008-02-22 05:00:00	182	7	132	16	129	67	1	32	0	16	0	4	3	14	68	0	2	33	6783429
2008-02-22 06:00:00	173	8	113	23	104	42	2	19	0	10	0	1	3	12	60	0	0	35	5867464
2008-02-22 07:00:00	129	4	67	29	91	49	0	18	0	3	0	1	3	11	42	0	0	22	5075442
2008-02-22 08:00:00	98	6	62	18	52	29	3	15	0	1	0	1	1	5	25	0	2	20	4412989
2008-02-22 09:00:00	87	2	51	29	35	27	2	15	0	2	0	4	2	9	30	0	1	9	4194431
2008-02-22 10:00:00	110	2	72	20	71	28	0	17	0	2	0	0	0	21	20	0	2	6	4345266
2008-02-22 11:00:00	158	3	43	25	58	33	1	15	0	3	0	0	0	11	36	0	0	20	4476645
2008-02-22 12:00:00	111	4	55	23	42	34	2	18	0	2	0	0	1	20	19	0	1	14	4688796
2008-02-22 13:00:00	124	5	61	26	86	29	1	23	0	4	0	2	0	23	33	0	0	11	5008635
2008-02-22 14:00:00	179	3	77	27	108	48	4	12	0	5	0	5	3	17	36	0	0	14	5811137
2008-02-22 15:00:00	255	4	152	37	107	79	4	28	0	6	0	2	3	33	52	0	2	30	6992999
2008-02-22 16:00:00	248	9	156	41	128	69	1	39	0	4	0	5	0	22	78	0	1	28	7877348
2008-02-22 17:00:00	309	11	169	30	160	76	2	27	0	9	0	3	1	21	67	0	2	34	8336486
2008-02-22 18:00:00	309	7	178	41	151	59	2	20	0	5	0	3	1	29	77	0	5	47	8222685
2008-02-22 19:00:00	356	6	196	22	156	61	3	27	0	11	0	6	2	21	57	0	3	37	8410708
2008-02-22 20:00:00	318	17	242	25	120	75	4	41	0	6	0	4	2	15	80	0	5	27	8675124
2008-02-22 21:00:00	381	6	221	20	171	87	0	43	0	10	0	5	2	22	64	0	2	45	8550194
2008-02-22 22:00:00	266	13	191	15	149	46	2	16	0	13	0	6	2	7	55	0	0	41	8508931
2008-02-22 23:00:00	267	7	166	21	157	63	3	31	0	8	0	3	4	22	62	0	0	48	8104063
2008-02-23 00:00:00	186	14	117	16	128	66	4	22	0	14	0	4	4	14	55	0	3	25	7502660
2008-02-23 01:00:00	152	7	106	17	145	50	2	13	0	10	0	2	1	7	60	0	1	16	7175062
2008-02-23 02:00:00	166	5	120	8	131	56	0	14	0	6	0	1	2	10	42	0	3	24	7021575
2008-02-23 03:00:00	163	8	110	18	129	69	3	19	0	4	0	2	5	12	71	0	0	27	6889922
2008-02-23 04:00:00	154	4	121	20	146	58	2	23	0	6	0	2	5	7	68	0	0	15	6440779
2008-02-23 05:00:00	138	10	64	17	102	51	3	11	0	4	0	3	1	7	43	0	0	25	6016065
2008-02-23 06:00:00	119	5	72	20	77	38	1	10	0	4	0	0	0	18	29	0	0	21	5621845
2008-02-23 07:00:00	94	2	90	11	66	52	3	9	0	6	0	2	1	3	33	0	0	7	4996794
2008-02-23 08:00:00	84	2	45	5	54	30	1	15	0	4	0	0	0	13	30	0	3	10	4417378
2008-02-23 09:00:00	101	7	79	33	42	31	2	16	0	5	0	0	1	14	20	0	2	15	3918786
2008-02-23 10:00:00	86	1	35	15	56	17	3	12	0	3	0	1	0	11	26	0	0	11	3838903
2008-02-23 11:00:00	107	3	38	17	40	29	6	8	0	2	0	1	0	6	17	0	0	10	3805302
2008-02-23 12:00:00	112	2	33	14	40	43	0	5	0	4	0	0	0	7	14	0	0	7	3802202
2008-02-23 13:00:00	108	2	40	13	44	42	1	19	0	2	0	1	2	21	21	0	2	15	3981576
2008-02-23 14:00:00	128	5	48	15	79	55	2	17	0	4	0	1	0	9	25	0	4	14	4502770
2008-02-23 15:00:00	149	10	68	10	79	48	2	22	0	3	0	0	1	12	35	0	6	17	5121450
2008-02-23 16:00:00	146	7	95	31	121	37	4	23	0	5	0	1	3	14	30	0	1	25	5830111
2008-02-23 17:00:00	158	9	97	26	114	47	1	28	0	6	0	5	2	27	47	0	3	18	6495472
2008-02-23 18:00:00	234	2	112	20	127	59	0	23	0	17	0	3	4	9	49	0	2	19	6918396
2008-02-23 19:00:00	221	9	103	22	113	83	0	11	0	2	0	3	0	10	40	0	1	33	7167297
2008-02-23 20:00:00	188	7	148	28	97	64	8	28	0	10	0	4	0	17	60	0	5	17	7417751
2008-02-23 21:00:00	206	5	106	21	105	44	1	23	0	8	0	5	1	9	64	0	2	33	7522904
2008-02-23 22:00:00	187	9	160	18	125	62	0	16	0	6	0	2	1	14	57	0	2	26	7712951
2008-02-23 23:00:00	188	9	164	13	106	62	4	23	0	4	0	6	2	9	59	0	3	29	7589739
2008-02-24 00:00:00	201	7	104	20	103	60	2	19	0	18	0	1	1	11	55	0	0	20	7271546
2008-02-24 01:00:00	181	6	141	16	99	52	1	17	0	9	0	4	1	11	52	0	2	19	7077452
2008-02-24 02:00:00	208	6	118	27	114	59	3	17	0	9	0	3	3	9	38	0	1	39	6963238
2008-02-24 03:00:00	169	12	95	16	92	67	4	26	0	11	0	5	2	10	54	0	2	18	6959449
2008-02-24 04:00:00	159	5	101	7	94	55	2	18	0	5	0	4	0	8	60	0	2	16	6869964
2008-02-24 05:00:00	164	7	106	14	88	73	1	16	0	7	0	6	5	10	45	0	1	21	6507743
2008-02-24 06:00:00	118	14	141	12	57	52	2	11	0	4	0	7	6	11	45	0	1	21	6085173
2008-02-24 07:00:00	124	6	75	11	73	37	1	7	0	7	0	0	1	5	14	0	1	20	5419965
2008-02-24 08:00:00	108	8	63	19	49	29	1	15	0	4	0	0	1	9	27	0	1	19	4753315
2008-02-24 09:00:00	107	4	58	12	41	25	1	8	0	5	0	5	0	13	23	0	0	9	4179110
2008-02-24 10:00:00	113	7	51	15	42	28	7	4	0	4	0	1	0	7	15	0	1	12	4051552
2008-02-24 11:00:00	104	2	36	18	40	37	0	6	0	1	0	1	1	6	15	0	0	14	3996860
2008-02-24 12:00:00	138	2	71	10	46	29	0	11	0	1	0	2	1	10	21	0	2	14	4120363
2008-02-24 13:00:00	161	5	52	22	63	21	4	12	0	3	0	2	1	16	23	0	0	17	4460387
2008-02-24 14:00:00	185	6	84	20	57	30	3	7	0	7	0	0	2	17	21	0	0	22	4955371
2008-02-24 15:00:00	180	8	126	24	87	56	1	7	0	6	0	0	2	14	37	0	2	15	5551022
2008-02-24 16:00:00	215	1	104	43	107	43	2	12	0	5	0	1	0	19	46	0	0	25	6277974
2008-02-24 17:00:00	261	5	111	24	98	56	2	22	0	6	0	5	4	21	73	0	1	28	6986688
2008-02-24 18:00:00	254	7	178	30	127	87	2	22	0	7	0	2	0	23	74	0	0	27	7577928
2008-02-24 19:00:00	322	5	212	23	88	65	6	16	0	17	0	1	3	34	68	0	1	25	8316536
2008-02-24 20:00:00	332	13	192	36	126	70	7	22	0	14	0	3	1	29	70	0	4	25	9151194
2008-02-24 21:00:00	386	11	237	33	123	63	3	19	0	18	0	5	2	33	77	0	4	34	9359420
2008-02-24 22:00:00	373	9	208	24	123	68	3	19	0	8	0	4	2	14	68	0	2	42	9356528
2008-02-24 23:00:00	319	7	187	32	117	94	3	22	0	28	0	8	1	25	62	0	6	47	9248383
2008-02-25 00:00:00	293	2	180	28	114	44	3	32	0	6	0	4	2	39	82	0	4	37	8875230
2008-02-25 01:00:00	303	15	213	17	117	59	2	24	0	6	0	2	1	36	70	0	2	53	8727883
2008-02-25 02:00:00	381	17	242	32	122	49	6	32	0	7	0	6	0	29	68	0	2	40	8808510
2008-02-25 03:00:00	326	9	240	18	118	60	7	37	0	12	0	1	2	26	82	0	1	38	8983390
2008-02-25 04:00:00	279	11	173	24	132	77	5	29	0	12	0	13	3	18	58	0	3	47	8845674
2008-02-25 05:00:00	199	4	142	24	111	66	3	19	0	19	0	3	1	23	59	0	2	28	8227736
2008-02-25 06:00:00	193	10	128	21	109	49	3	15	0	7	0	7	1	21	62	0	2	27	7147905
2008-02-25 07:00:00	161	8	76	18	101	39	3	38	0	7	0	2	4	21	53	0	0	22	6075636
2008-02-25 08:00:00	153	4	63	34	50	45	1	18	0	2	0	3	2	23	36	0	0	14	5253396
2008-02-25 09:00:00	128	7	96	31	53	30	1	24	0	8	0	0	2	6	22	0	3	18	4986197
2008-02-25 10:00:00	176	2	93	20	50	27	3	12	0	9	0	0	0	12	37	0	3	13	5140957
2008-02-25 11:00:00	182	5	76	19	69	41	2	10	0	5	0	3	0	15	30	0	1	19	4987736
2008-02-25 12:00:00	183	0	94	43	83	45	4	11	0	7	0	1	0	21	35	0	3	10	5035424
2008-02-25 13:00:00	230	13	93	33	100	53	1	23	0	6	0	3	1	24	35	0	0	16	5548273
2008-02-25 14:00:00	207	6	136	45	104	40	1	27	0	7	0	4	1	68	54	0	0	11	6512739
2008-02-25 15:00:00	308	13	197	34	150	79	1	40	0	7	0	3	1	27	76	0	2	29	7713928
2008-02-25 16:00:00	333	7	221	48	151	52	4	31	0	9	0	6	5	21	73	0	3	49	8456561
2008-02-25 17:00:00	400	26	265	40	148	70	3	46	0	8	0	6	4	23	61	0	2	84	9074106
2008-02-25 18:00:00	398	16	272	36	167	63	3	38	0	14	0	6	0	17	97	0	6	43	9107076
2008-02-25 19:00:00	489	16	258	28	165	58	5	37	0	12	0	19	5	39	84	0	1	49	9334777
2008-02-25 20:00:00	482	15	258	20	198	73	7	36	0	13	0	9	5	36	72	0	1	56	9682962
2008-02-25 21:00:00	495	17	278	40	218	85	6	34	0	11	0	4	4	32	72	0	3	29	9855181
2008-02-25 22:00:00	401	19	246	36	162	105	5	44	0	14	0	7	3	22	75	0	3	40	10069772
2008-02-25 23:00:00	342	12	220	34	166	76	3	24	0	6	0	4	7	14	120	0	2	32	9539649
2008-02-26 00:00:00	335	6	247	32	148	87	5	17	0	5	0	6	2	35	88	0	9	46	8784644
2008-02-26 01:00:00	371	10	243	32	141	97	2	25	0	14	0	3	1	29	81	0	3	40	8679580
2008-02-26 02:00:00	341	22	246	33	147	92	2	19	0	3	0	7	3	32	127	0	6	42	8584985
2008-02-26 03:00:00	389	17	285	26	173	71	4	21	0	13	0	6	1	24	77	0	6	43	8606622
2008-02-26 04:00:00	352	14	238	39	180	89	4	37	0	10	0	4	0	45	77	0	2	40	8367985
2008-02-26 05:00:00	223	12	194	36	147	62	3	17	0	7	0	13	1	29	77	0	2	30	7356295
2008-02-26 06:00:00	211	4	134	36	114	55	0	19	0	8	0	3	3	27	72	0	0	21	6375493
2008-02-26 07:00:00	187	10	98	18	67	50	0	15	0	2	0	4	2	42	67	0	0	15	5534158
2008-02-26 08:00:00	138	1	69	39	55	36	3	22	0	4	0	2	1	21	40	0	1	13	4852431
2008-02-26 09:00:00	171	7	75	23	80	26	4	16	0	2	0	1	1	18	39	0	1	18	4579391
2008-02-26 10:00:00	217	12	94	25	66	47	1	17	0	0	0	3	0	24	32	0	2	20	4885550
2008-02-26 11:00:00	201	9	85	29	76	46	1	13	0	2	0	3	0	29	26	0	3	17	4888198
2008-02-26 12:00:00	180	6	68	24	71	38	1	14	0	3	0	2	1	22	36	0	0	9	5045238
2008-02-26 13:00:00	189	7	82	35	82	32	1	19	0	2	0	2	0	34	27	0	3	21	5508905
2008-02-26 14:00:00	343	11	177	46	104	70	2	17	0	6	0	3	2	27	37	0	1	34	6467069
2008-02-26 15:00:00	342	10	179	46	129	52	4	36	0	7	0	0	2	24	54	0	1	50	7640811
2008-02-26 16:00:00	371	8	198	41	146	59	1	41	0	3	0	9	0	26	64	0	2	41	8387887
2008-02-26 17:00:00	365	7	226	42	153	67	6	29	0	12	0	3	4	30	89	0	1	48	8690520
2008-02-26 18:00:00	447	11	234	39	154	73	4	30	0	15	0	4	3	37	97	0	0	60	8802301
2008-02-26 19:00:00	495	9	290	23	172	61	6	32	0	14	0	5	9	26	115	0	2	61	9331929
2008-02-26 20:00:00	492	10	300	44	180	99	11	27	0	16	0	4	0	32	92	0	5	57	9607212
2008-02-26 21:00:00	402	13	251	41	160	66	7	34	0	24	0	7	3	31	69	0	4	38	9821076
2008-02-26 22:00:00	377	11	315	25	197	88	3	35	0	20	0	6	5	22	108	0	0	42	9985514
2008-02-26 23:00:00	403	8	255	26	142	88	3	23	0	12	0	6	1	31	98	0	5	42	9553893
2008-02-27 00:00:00	393	15	273	44	142	74	2	26	0	17	0	4	2	23	75	0	2	40	8765634
2008-02-27 01:00:00	414	12	280	28	161	75	6	26	0	15	0	5	2	20	80	0	6	56	8603286
2008-02-27 02:00:00	449	24	275	38	143	88	11	25	0	10	0	3	5	44	90	0	4	47	8728506
2008-02-27 03:00:00	325	10	272	42	151	83	5	27	0	11	0	4	4	29	92	0	1	38	8486607
2008-02-27 04:00:00	336	19	237	45	119	73	7	23	0	9	0	6	3	41	72	0	3	42	8071612
2008-02-27 05:00:00	240	10	178	26	114	58	3	30	0	12	0	4	1	23	75	0	0	25	7363813
2008-02-27 06:00:00	249	9	115	11	142	62	2	17	0	5	0	5	1	26	59	0	0	26	6282674
2008-02-27 07:00:00	142	6	102	21	75	55	4	20	0	3	0	1	0	14	54	0	2	21	5449403
2008-02-27 08:00:00	150	4	115	27	80	40	0	27	0	8	0	2	2	17	42	0	2	14	4869847
2008-02-27 09:00:00	111	1	60	38	50	35	1	24	0	3	0	2	0	11	19	0	0	16	4711706
2008-02-27 10:00:00	136	1	81	20	62	49	0	17	0	8	0	1	4	21	37	0	2	14	4877795
2008-02-27 11:00:00	190	6	64	32	56	29	2	15	0	3	0	5	0	22	30	0	1	19	5007818
2008-02-27 12:00:00	124	5	60	48	62	46	3	13	0	8	0	0	1	27	25	0	1	13	5116172
2008-02-27 13:00:00	194	4	88	27	93	31	2	18	0	9	0	0	2	20	42	0	1	15	5460300
2008-02-27 14:00:00	269	2	125	19	118	44	3	24	0	10	0	4	2	17	41	0	2	30	6521494
2008-02-27 15:00:00	404	10	228	23	136	50	9	25	0	29	0	4	1	31	71	0	5	52	7716840
2008-02-27 16:00:00	337	8	202	48	135	56	1	31	0	5	0	4	2	29	48	0	4	47	8398217
2008-02-27 17:00:00	435	11	306	50	153	68	6	28	0	12	0	3	3	33	91	0	2	59	8980416
2008-02-27 18:00:00	428	15	600	44	173	49	2	43	0	12	0	11	4	34	89	0	4	44	9101592
2008-02-27 19:00:00	431	15	269	30	160	73	4	43	0	13	0	3	0	18	76	0	2	43	9195746
2008-02-27 20:00:00	502	11	260	28	150	79	2	24	0	16	0	8	5	31	57	0	4	57	9478508
2008-02-27 21:00:00	400	17	268	47	159	80	10	29	0	18	0	7	2	41	104	0	3	63	9642304
2008-02-27 22:00:00	403	12	290	45	166	99	3	33	0	7	0	1	4	39	73	0	6	62	9706829
2008-02-27 23:00:00	313	14	203	36	119	66	7	22	0	9	0	7	4	34	71	0	4	51	9118799
2008-02-28 00:00:00	434	16	204	37	137	86	13	24	0	13	0	4	3	20	53	0	8	57	8318052
2008-02-28 01:00:00	397	8	258	35	190	73	2	26	0	9	0	10	3	25	69	0	1	53	8236896
2008-02-28 02:00:00	392	11	246	25	159	93	2	27	0	14	0	10	4	21	63	0	7	57	8241799
2008-02-28 03:00:00	396	15	295	33	161	68	4	31	0	12	0	10	4	34	87	0	2	58	8232812
2008-02-28 04:00:00	328	12	261	30	187	63	1	36	0	6	0	1	5	29	104	0	15	32	7909055
2008-02-28 05:00:00	317	5	205	38	142	48	7	21	0	11	0	3	1	29	78	0	0	42	7081221
2008-02-28 06:00:00	192	15	141	22	136	36	4	13	0	7	0	4	3	22	69	0	1	19	6175744
2008-02-28 07:00:00	169	8	102	14	92	48	0	23	0	7	0	7	2	19	38	0	0	35	5334048
2008-02-28 08:00:00	136	1	73	32	56	33	2	9	0	2	0	4	0	10	33	0	1	16	4688996
2008-02-28 09:00:00	114	6	63	19	66	49	6	15	0	1	0	2	1	14	31	0	3	6	4494901
2008-02-28 10:00:00	149	8	100	19	65	38	2	14	0	3	0	1	3	17	22	0	4	16	4769708
2008-02-28 11:00:00	158	3	71	30	54	27	0	25	0	7	0	2	1	11	25	0	1	20	4752728
2008-02-28 12:00:00	137	8	72	17	66	42	1	13	0	10	0	2	0	17	28	0	1	28	4854671
2008-02-28 13:00:00	208	5	100	25	81	38	1	26	0	3	0	1	1	20	24	0	0	13	5385331
2008-02-28 14:00:00	290	9	215	22	127	52	1	29	0	5	0	3	3	19	74	0	2	33	6522375
2008-02-28 15:00:00	380	15	246	32	129	79	1	26	0	5	0	1	2	30	67	0	3	50	7703882
2008-02-28 16:00:00	340	10	253	50	130	73	2	37	0	5	0	8	3	26	69	0	4	45	8335799
2008-02-28 17:00:00	394	5	290	51	184	68	4	42	0	14	0	3	2	26	88	0	4	54	8761318
2008-02-28 18:00:00	433	7	240	31	172	80	3	40	0	9	0	8	3	31	75	0	0	55	8782678
2008-02-28 19:00:00	522	14	268	39	173	78	0	33	0	8	0	11	4	23	68	0	3	98	8914485
2008-02-28 20:00:00	436	22	303	43	131	67	2	40	0	10	0	5	2	28	61	0	3	48	8959427
2008-02-28 21:00:00	426	7	304	37	194	70	4	14	0	7	0	4	0	21	82	0	3	54	9242840
2008-02-28 22:00:00	399	8	215	34	155	64	5	35	0	11	0	5	2	24	80	0	2	44	9296884
2008-02-28 23:00:00	389	8	203	33	163	90	3	28	0	11	0	0	1	36	74	0	3	46	8950067
2008-02-29 00:00:00	333	6	228	25	143	60	2	35	0	9	0	4	3	22	77	0	2	53	8212532
2008-02-29 01:00:00	363	20	246	32	149	65	2	18	0	15	0	3	1	22	67	0	1	35	8018635
2008-02-29 02:00:00	334	15	245	21	151	63	6	32	0	9	0	5	1	35	93	0	4	38	8023403
2008-02-29 03:00:00	319	11	252	27	154	81	2	21	0	7	0	6	1	19	76	0	3	45	7809780
2008-02-29 04:00:00	318	10	218	37	162	73	0	32	0	6	0	4	0	20	58	0	0	56	7676136
2008-02-29 05:00:00	272	4	163	13	151	76	0	31	0	3	0	5	3	26	87	0	1	34	6725467
2008-02-29 06:00:00	183	8	109	19	84	46	3	12	0	9	0	3	1	9	54	0	1	29	5849047
2008-02-29 07:00:00	112	5	93	20	89	34	3	23	0	5	0	1	3	13	55	0	1	26	5120981
2008-02-29 08:00:00	88	3	68	15	51	26	4	20	0	6	0	3	2	17	32	0	0	14	4457236
2008-02-29 09:00:00	112	4	71	25	48	25	0	18	0	5	0	4	3	10	23	0	0	14	4181312
2008-02-29 10:00:00	147	6	56	14	46	38	1	13	0	4	0	5	1	19	52	0	3	13	4453297
2008-02-29 11:00:00	153	4	83	28	40	19	1	15	0	2	0	3	1	12	21	0	0	21	4507849
2008-02-29 12:00:00	168	7	81	36	70	43	2	20	0	3	0	2	6	26	37	0	0	18	4663598
2008-02-29 13:00:00	164	1	104	23	90	53	0	27	0	5	0	0	1	14	35	0	1	13	5120963
2008-02-29 14:00:00	213	5	118	51	99	27	1	19	0	4	0	2	1	36	28	0	1	20	6035795
2008-02-29 15:00:00	303	10	192	45	120	81	2	24	0	6	0	6	2	22	49	0	1	30	7112377
2008-02-29 16:00:00	399	12	209	25	113	53	4	43	0	11	0	5	1	29	63	0	1	46	7704643
2008-02-29 17:00:00	336	13	215	27	166	61	2	30	0	9	0	2	3	23	81	0	2	42	8080278
2008-02-29 18:00:00	401	14	240	41	140	50	0	30	0	11	0	6	4	23	59	0	1	66	8059156
2008-02-29 19:00:00	382	13	218	17	145	72	4	22	0	12	0	2	1	16	62	0	1	39	8185204
2008-02-29 20:00:00	351	9	245	27	147	72	6	29	0	8	0	4	2	17	73	0	0	48	8184408
2008-02-29 21:00:00	286	5	194	38	172	59	2	21	0	16	0	5	1	18	52	0	1	37	8129945
2008-02-29 22:00:00	226	10	178	23	130	49	2	30	0	12	0	2	5	14	56	0	3	30	7918850
2008-02-29 23:00:00	252	6	152	24	145	66	1	32	0	11	0	2	0	9	54	0	1	36	7558013
2008-03-01 00:00:00	150	12	102	23	121	48	3	23	0	8	0	5	1	15	38	0	3	39	6862122
2008-03-01 01:00:00	156	9	140	23	153	57	1	16	0	8	0	1	0	19	43	0	0	35	6395821
2008-03-01 02:00:00	171	7	115	24	160	54	3	11	0	8	0	2	1	19	42	0	6	22	6210251
2008-03-01 03:00:00	171	7	97	27	110	54	1	10	0	2	0	4	1	4	41	0	0	16	6222944
2008-03-01 04:00:00	155	6	108	15	88	51	2	10	0	11	0	4	1	12	50	0	3	27	6130323
2008-03-01 05:00:00	184	5	88	22	97	51	1	14	0	13	0	3	3	10	56	0	0	28	5811137
2008-03-01 06:00:00	103	4	68	16	89	33	0	16	0	2	0	1	4	11	44	0	0	12	5289917
2008-03-01 07:00:00	108	7	82	17	71	34	6	7	0	3	0	2	0	11	30	0	1	14	4735335
2008-03-01 08:00:00	96	3	38	17	63	51	1	6	0	3	0	1	1	11	33	0	2	9	4194682
2008-03-01 09:00:00	80	0	47	12	50	27	0	3	0	6	0	0	0	1	25	0	1	8	3871712
2008-03-01 10:00:00	113	6	61	14	32	16	0	11	0	3	0	0	2	13	17	0	0	27	3734591
2008-03-01 11:00:00	114	2	35	12	37	29	0	10	0	3	0	1	1	4	16	0	0	8	3877992
2008-03-01 12:00:00	105	5	64	12	65	29	0	4	0	3	0	2	3	7	24	0	1	12	3925968
2008-03-01 13:00:00	120	2	55	22	66	48	2	12	0	4	0	2	0	16	28	0	0	21	4141719
2008-03-01 14:00:00	125	6	57	22	98	40	3	17	0	2	0	1	2	11	35	0	0	8	4764735
2008-03-01 15:00:00	143	8	73	26	74	45	1	24	0	5	0	4	5	10	38	0	0	17	5386411
2008-03-01 16:00:00	141	4	85	19	122	40	1	11	0	5	0	2	0	7	41	0	0	22	6049011
2008-03-01 17:00:00	157	3	106	18	122	47	4	24	0	6	0	3	3	14	51	0	6	35	6588649
2008-03-01 18:00:00	185	9	104	25	126	65	6	14	0	6	0	1	2	11	37	0	2	23	6987798
2008-03-01 19:00:00	231	3	127	26	114	48	3	18	0	11	0	5	2	22	69	0	2	30	7239245
2008-03-01 20:00:00	224	8	123	25	83	79	3	27	0	12	0	2	2	18	58	0	5	20	7407469
2008-03-01 21:00:00	221	3	156	22	106	59	7	17	0	15	0	2	4	7	36	0	1	25	7635532
2008-03-01 22:00:00	174	6	124	28	102	69	5	12	0	9	0	1	1	10	51	0	1	23	7697499
2008-03-01 23:00:00	196	9	147	37	99	84	4	7	0	7	0	4	0	25	45	0	2	25	7606851
[truncated: 52,783 more rows]
