# Supplementary material for: Global Disease Monitoring and Forecasting with Wikipedia
Source: PLoS Comput Biol. 2014 Nov 13;10(11):e1003892. doi: 10.1371/journal.pcbi.1003892 (PMC4231164; doi:10.1371/journal.pcbi.1003892)
Supplement: Dataset S1 — Input data, raw results, and additional figures. This archive file contains: (a) inter-language article mappings, (b) figures for the 4 successful contexts not included above, (c) official epidemiological data used as input, (d) complete correlation scores r, (e) wiki input data, and (f) a text file explaining the archive content and file formats. (ZIP) [file pcbi.1003892.s001.zip › S1_supplemental-data/wiki-data/th_dengue_raw.csv]

timestamp	th-%E0%B8%81%E0%B8%B2%E0%B8%A3%E0%B8%89%E0%B8%B5%E0%B8%94%E0%B9%80%E0%B8%82%E0%B9%89%E0%B8%B2%E0%B8%AB%E0%B8%A5%E0%B8%AD%E0%B8%94%E0%B9%80%E0%B8%A5%E0%B8%B7%E0%B8%AD%E0%B8%94%E0%B8%94%E0%B8%B3	th-%E0%B8%8A%E0%B9%87%E0%B8%AD%E0%B8%81	th-%E0%B8%9B%E0%B8%A7%E0%B8%94%E0%B8%A8%E0%B8%B5%E0%B8%A3%E0%B8%A9%E0%B8%B0	th-%E0%B8%9B%E0%B8%A7%E0%B8%94%E0%B9%83%E0%B8%99%E0%B8%82%E0%B9%89%E0%B8%AD	th-%E0%B8%9C%E0%B8%B7%E0%B9%88%E0%B8%99	th-%E0%B8%9E%E0%B8%B2%E0%B8%A3%E0%B8%B2%E0%B9%80%E0%B8%8B%E0%B8%95%E0%B8%B2%E0%B8%A1%E0%B8%AD%E0%B8%A5	th-%E0%B8%A2%E0%B8%B2%E0%B8%86%E0%B9%88%E0%B8%B2%E0%B9%81%E0%B8%A1%E0%B8%A5%E0%B8%87	th-%E0%B8%A2%E0%B8%B2%E0%B8%95%E0%B9%89%E0%B8%B2%E0%B8%99%E0%B9%84%E0%B8%A7%E0%B8%A3%E0%B8%B1%E0%B8%AA	th-%E0%B8%A2%E0%B8%B8%E0%B8%87	th-%E0%B8%AA%E0%B8%A1%E0%B8%AD%E0%B8%87%E0%B8%9A%E0%B8%A7%E0%B8%A1	th-%E0%B8%AA%E0%B8%A1%E0%B8%AD%E0%B8%87%E0%B8%AD%E0%B8%B1%E0%B8%81%E0%B9%80%E0%B8%AA%E0%B8%9A	th-%E0%B8%AD%E0%B8%B2%E0%B8%81%E0%B8%B2%E0%B8%A3%E0%B8%84%E0%B8%B1%E0%B8%99	th-%E0%B9%80%E0%B8%81%E0%B8%A5%E0%B9%87%E0%B8%94%E0%B9%80%E0%B8%A5%E0%B8%B7%E0%B8%AD%E0%B8%94%E0%B8%99%E0%B9%89%E0%B8%AD%E0%B8%A2	th-%E0%B9%80%E0%B8%A5%E0%B8%B7%E0%B8%AD%E0%B8%94%E0%B8%AD%E0%B8%AD%E0%B8%81	th-%E0%B9%82%E0%B8%A3%E0%B8%84%E0%B8%AA%E0%B8%A1%E0%B8%AD%E0%B8%87%E0%B8%88%E0%B8%B2%E0%B8%81%E0%B8%95%E0%B8%B1%E0%B8%9A	th-%E0%B9%84%E0%B8%82%E0%B9%89	th-%E0%B9%84%E0%B8%82%E0%B9%89%E0%B9%80%E0%B8%94%E0%B9%87%E0%B8%87%E0%B8%81%E0%B8%B5	th
2007-12-09 17:00:00	0	0	0	0	0	0	0	0	0	0	0	0	0	0	0	0	0	0
2007-12-09 18:00:00	0	0	0	0	0	0	0	0	1	0	0	0	0	0	0	0	0	946
2007-12-09 19:00:00	0	0	0	0	0	0	0	1	0	0	0	0	0	0	0	0	0	6715
2007-12-09 20:00:00	0	0	0	0	0	0	0	0	0	0	0	1	0	0	0	0	0	5756
2007-12-09 21:00:00	0	0	0	0	0	1	0	0	0	0	0	1	0	0	0	0	0	4163
2007-12-09 22:00:00	0	0	0	0	0	0	0	0	1	0	0	0	0	0	0	0	0	5026
2007-12-09 23:00:00	0	0	0	0	0	0	0	0	0	0	0	0	0	0	0	0	0	4625
2007-12-10 00:00:00	0	0	0	0	0	0	0	0	0	0	0	0	0	0	0	0	0	7905
2007-12-10 01:00:00	0	0	0	0	0	0	0	1	0	0	0	0	0	0	0	0	0	12771
2007-12-10 02:00:00	0	0	0	0	0	0	0	0	2	0	0	0	0	0	0	0	0	19102
2007-12-10 03:00:00	0	0	0	0	0	0	0	0	0	0	0	0	0	0	0	0	0	26773
2007-12-10 04:00:00	0	0	0	0	0	1	0	1	0	0	0	0	0	0	0	0	0	29856
2007-12-10 05:00:00	0	0	0	0	0	0	0	1	1	0	0	1	0	0	0	0	0	35763
2007-12-10 06:00:00	0	0	0	0	0	0	0	0	6	0	0	0	0	0	0	0	0	27853
2007-12-10 07:00:00	0	0	0	0	0	0	0	0	4	0	0	0	0	0	0	0	0	28294
2007-12-10 08:00:00	0	0	0	0	0	0	0	0	0	0	0	0	0	0	0	0	0	28642
2007-12-10 09:00:00	0	0	0	0	0	4	0	2	1	0	0	0	0	0	0	0	0	29865
2007-12-10 10:00:00	0	0	0	0	0	0	0	1	3	0	0	0	0	0	0	0	0	26875
2007-12-10 11:00:00	0	0	0	0	0	2	0	0	8	0	0	0	0	0	0	0	0	26403
2007-12-10 12:00:00	0	0	0	0	0	3	0	0	12	0	0	0	0	0	0	0	0	23612
2007-12-10 13:00:00	0	0	0	0	0	0	0	0	8	0	0	0	0	0	0	0	0	24551
2007-12-10 14:00:00	0	0	0	0	0	1	0	0	2	0	0	0	0	0	0	0	0	26845
2007-12-10 15:00:00	0	0	0	0	0	2	0	0	1	0	0	0	0	0	0	0	0	23092
2007-12-10 16:00:00	0	0	0	0	0	1	0	0	3	0	0	0	0	0	0	0	0	19028
2007-12-10 17:00:00	0	0	0	0	0	1	0	0	0	0	0	0	0	0	0	0	0	14211
2007-12-10 18:00:00	0	0	0	0	0	0	0	0	1	0	0	0	0	0	0	0	0	8319
2007-12-10 19:00:00	0	0	0	0	0	0	0	0	0	0	0	0	0	0	0	0	0	5997
2007-12-10 20:00:00	0	0	0	0	0	0	0	0	1	0	0	1	0	0	0	0	0	5281
2007-12-10 21:00:00	0	0	0	0	0	1	0	1	0	0	0	0	0	0	0	0	0	3935
2007-12-10 22:00:00	0	0	0	0	0	0	0	0	0	0	0	0	0	0	0	0	0	3286
2007-12-10 23:00:00	0	0	0	0	0	0	0	0	0	0	0	0	0	0	0	0	0	3387
2007-12-11 00:00:00	0	0	0	0	0	0	0	0	0	0	0	0	0	0	0	0	0	4484
2007-12-11 01:00:00	0	0	0	0	0	2	0	0	0	0	0	0	0	0	0	0	0	4924
2007-12-11 02:00:00	0	0	0	0	0	1	0	1	0	0	0	1	0	0	0	0	0	13493
2007-12-11 03:00:00	0	0	0	0	0	0	0	0	8	0	0	0	0	0	0	0	0	34957
2007-12-11 04:00:00	0	0	0	0	0	2	0	0	2	0	0	1	0	0	0	0	0	34041
2007-12-11 05:00:00	0	0	0	0	0	0	0	0	1	0	0	0	0	0	0	0	0	39268
2007-12-11 06:00:00	0	0	0	0	0	0	0	0	4	0	0	0	0	0	0	0	0	39496
2007-12-11 07:00:00	0	0	0	0	0	2	0	0	3	0	0	0	0	0	0	0	0	44986
2007-12-11 08:00:00	0	0	0	0	0	1	0	0	8	0	0	0	0	0	0	0	0	44978
2007-12-11 09:00:00	0	0	0	0	0	1	0	0	1	0	0	0	0	0	0	0	0	34192
2007-12-11 10:00:00	0	0	0	0	0	0	0	0	2	0	0	0	0	0	0	0	0	33761
2007-12-11 11:00:00	0	0	0	0	0	0	0	0	5	0	0	0	0	0	0	0	0	36180
2007-12-11 12:00:00	0	0	0	0	0	0	0	2	2	0	0	0	0	0	0	0	0	35952
2007-12-11 13:00:00	0	0	0	0	0	0	0	0	2	0	0	0	0	0	0	0	0	37516
2007-12-11 14:00:00	0	0	0	0	0	1	0	5	4	0	0	0	0	0	0	0	0	36872
2007-12-11 15:00:00	0	0	0	0	0	0	0	1	2	0	0	0	0	0	0	0	0	29899
2007-12-11 16:00:00	0	0	0	0	0	1	0	0	3	0	0	0	0	0	0	0	0	21098
2007-12-11 17:00:00	0	0	0	0	0	4	0	0	0	0	0	0	0	0	0	0	0	13406
2007-12-11 18:00:00	0	0	0	0	0	3	0	0	1	0	0	0	0	0	0	0	0	8797
2007-12-11 19:00:00	0	0	0	0	0	0	0	0	0	0	0	2	0	0	0	0	0	6487
2007-12-11 20:00:00	0	0	0	0	0	0	0	1	0	0	0	0	0	0	0	0	0	6304
2007-12-11 21:00:00	0	0	0	0	0	0	0	0	0	0	0	0	0	0	0	0	0	5280
2007-12-11 22:00:00	0	0	0	0	0	0	0	0	0	0	0	0	0	0	0	0	0	4688
2007-12-11 23:00:00	0	0	0	0	0	0	0	0	1	0	0	0	0	0	0	0	0	4136
2007-12-12 00:00:00	0	0	0	0	0	0	0	0	0	0	0	0	0	0	0	0	0	3974
2007-12-12 01:00:00	0	0	0	0	0	0	0	0	1	0	0	0	0	0	0	0	0	7623
2007-12-12 02:00:00	0	0	0	0	0	0	0	0	0	0	0	1	0	0	0	0	0	18606
2007-12-12 03:00:00	0	0	0	0	0	0	0	0	2	0	0	0	0	0	0	0	0	28632
2007-12-12 04:00:00	0	0	0	0	0	10	0	1	7	0	0	0	0	0	0	0	0	37723
2007-12-12 05:00:00	0	0	0	0	0	0	0	0	3	0	0	0	0	0	0	0	0	38859
2007-12-12 06:00:00	0	0	0	0	0	0	0	0	2	0	0	1	0	0	0	0	0	38821
2007-12-12 07:00:00	0	0	0	0	0	0	0	0	5	0	0	0	0	0	0	0	0	44150
2007-12-12 08:00:00	0	0	0	0	0	3	0	2	8	0	0	0	0	0	0	0	0	43207
2007-12-12 09:00:00	0	0	0	0	0	1	0	0	6	0	0	0	0	0	0	0	0	34062
2007-12-12 10:00:00	0	0	0	0	0	0	0	1	1	0	0	0	0	0	0	0	0	33069
2007-12-12 11:00:00	0	0	0	0	0	3	0	0	10	0	0	0	0	0	0	0	0	35345
2007-12-12 12:00:00	0	0	0	0	0	3	0	0	5	0	0	0	0	0	0	0	0	36628
2007-12-12 13:00:00	0	0	0	0	0	1	0	5	2	0	0	1	0	0	0	0	0	36988
2007-12-12 14:00:00	0	0	0	0	0	2	0	1	4	0	0	2	0	0	0	0	0	37078
2007-12-12 15:00:00	0	0	0	0	0	1	0	0	3	0	0	0	0	0	0	0	0	29434
2007-12-12 16:00:00	0	0	0	0	0	2	0	0	4	0	0	0	0	0	0	0	0	20861
2007-12-12 17:00:00	0	0	0	0	0	0	0	0	1	0	0	0	0	0	0	0	0	14335
2007-12-12 18:00:00	0	0	0	0	0	0	0	0	1	0	0	0	0	0	0	0	0	9135
2007-12-12 19:00:00	0	0	0	0	0	0	0	0	2	0	0	0	0	0	0	0	0	6143
2007-12-12 20:00:00	0	0	0	0	0	0	0	0	0	0	0	0	0	0	0	0	0	5183
2007-12-12 21:00:00	0	0	0	0	0	0	0	0	0	0	0	0	0	0	0	0	0	3664
2007-12-12 22:00:00	0	0	0	0	0	0	0	0	0	0	0	0	0	0	0	0	0	3715
2007-12-12 23:00:00	0	0	0	0	0	0	0	0	0	0	0	1	0	0	0	0	0	4860
2007-12-13 00:00:00	0	0	0	0	0	0	0	0	0	0	0	0	0	0	0	0	0	4719
2007-12-13 01:00:00	0	0	0	0	0	2	0	0	0	0	0	0	0	0	0	0	0	5639
2007-12-13 02:00:00	0	0	0	0	0	0	0	1	3	0	0	0	0	0	0	0	0	13009
2007-12-13 03:00:00	0	0	0	0	0	1	0	2	0	0	0	0	0	0	0	0	0	26938
2007-12-13 04:00:00	0	0	0	0	0	2	0	5	1	0	0	0	0	0	0	0	0	31653
2007-12-13 05:00:00	0	0	0	0	0	11	0	4	0	0	0	0	0	0	0	0	0	37605
2007-12-13 06:00:00	0	0	0	0	0	5	0	2	7	0	0	0	0	0	0	0	0	35291
2007-12-13 07:00:00	0	0	0	0	0	0	0	0	1	0	0	0	0	0	0	0	0	42118
2007-12-13 08:00:00	0	0	0	0	0	1	0	0	3	0	0	0	0	0	0	0	0	44182
2007-12-13 09:00:00	0	0	0	0	0	1	0	0	5	0	0	0	0	0	0	0	0	44691
2007-12-13 10:00:00	0	0	0	0	0	0	0	1	6	0	0	0	0	0	0	0	0	39373
2007-12-13 11:00:00	0	0	0	0	0	0	0	0	5	0	0	0	0	0	0	0	0	34983
2007-12-13 12:00:00	0	0	0	0	0	0	0	0	7	0	0	0	0	0	0	0	0	33561
2007-12-13 13:00:00	0	0	0	0	0	5	0	0	6	0	0	4	0	0	0	0	0	34582
2007-12-13 14:00:00	0	0	0	0	0	0	0	1	7	0	0	0	0	0	0	0	0	34926
2007-12-13 15:00:00	0	0	0	0	0	0	0	0	3	0	0	0	0	0	0	0	0	28733
2007-12-13 16:00:00	0	0	0	0	0	0	0	0	4	0	0	0	0	0	0	0	0	20503
2007-12-13 17:00:00	0	0	0	0	0	0	0	0	2	0	0	0	0	0	0	0	0	13086
2007-12-13 18:00:00	0	0	0	0	0	0	0	0	1	0	0	0	0	0	0	0	0	8974
2007-12-13 19:00:00	0	0	0	0	0	0	0	0	0	0	0	0	0	0	0	0	0	6286
2007-12-13 20:00:00	0	0	0	0	0	0	0	0	2	0	0	1	0	0	0	0	0	5691
2007-12-13 21:00:00	0	0	0	0	0	1	0	0	0	0	0	0	0	0	0	0	0	3910
2007-12-13 22:00:00	0	0	0	0	0	0	0	0	1	0	0	0	0	0	0	0	0	3779
2007-12-13 23:00:00	0	0	0	0	0	0	0	0	0	0	0	0	0	0	0	0	0	4203
2007-12-14 00:00:00	0	0	0	0	0	0	0	0	0	0	0	0	0	0	0	0	0	4535
2007-12-14 01:00:00	0	0	0	0	0	0	0	0	0	0	0	0	0	0	0	0	0	6941
2007-12-14 02:00:00	0	0	0	0	0	1	1	0	11	0	0	0	0	0	0	0	0	13037
2007-12-14 03:00:00	0	0	0	0	0	0	0	0	3	0	0	0	0	0	0	0	0	26012
2007-12-14 04:00:00	0	0	0	0	0	2	0	0	8	0	0	0	0	0	0	0	0	30217
2007-12-14 05:00:00	0	0	0	0	0	0	0	0	4	0	0	0	0	0	0	0	0	30798
2007-12-14 06:00:00	0	0	0	0	0	0	0	0	2	0	0	0	0	0	0	0	0	30168
2007-12-14 07:00:00	0	0	0	0	0	0	0	2	6	0	0	0	0	0	0	0	0	33338
2007-12-14 08:00:00	0	0	0	0	0	0	0	1	2	0	0	0	0	0	0	0	0	33538
2007-12-14 09:00:00	0	0	0	0	0	1	0	0	1	0	0	0	0	0	0	0	0	30661
2007-12-14 10:00:00	0	0	0	0	0	0	0	0	2	0	0	0	0	0	0	0	0	27317
2007-12-14 11:00:00	0	0	0	0	0	1	0	1	2	0	0	0	0	0	0	0	0	23814
2007-12-14 12:00:00	0	0	0	0	0	1	0	0	4	0	0	0	0	0	0	0	0	23227
2007-12-14 13:00:00	0	0	0	0	0	0	0	0	1	0	0	1	0	0	0	0	0	23927
2007-12-14 14:00:00	0	0	0	0	0	4	0	5	1	0	0	0	0	0	0	0	0	26328
2007-12-14 15:00:00	0	0	0	0	0	0	0	2	7	0	0	0	0	0	0	0	0	24337
2007-12-14 16:00:00	0	0	0	0	0	0	0	0	1	0	0	0	0	0	0	0	0	17524
2007-12-14 17:00:00	0	0	0	0	0	0	0	0	0	0	0	0	0	0	0	0	0	12572
2007-12-14 18:00:00	0	0	0	0	0	1	0	0	1	0	0	0	0	0	0	0	0	9234
2007-12-14 19:00:00	0	0	0	0	0	0	0	0	0	0	0	1	0	0	0	0	0	6898
2007-12-14 20:00:00	0	0	0	0	0	0	0	0	0	0	0	0	0	0	0	0	0	6139
2007-12-14 21:00:00	0	0	0	0	0	0	0	0	1	0	0	0	0	0	0	0	0	5280
2007-12-14 22:00:00	0	0	0	0	0	0	0	0	0	0	0	0	0	0	0	0	0	3761
2007-12-14 23:00:00	0	0	0	0	0	1	0	0	0	0	0	0	0	0	0	0	0	3831
2007-12-15 00:00:00	0	0	0	0	0	0	0	0	0	0	0	0	0	0	0	0	0	4137
2007-12-15 01:00:00	0	0	0	0	0	0	0	0	0	0	0	0	0	0	0	0	0	5471
2007-12-15 02:00:00	0	0	0	0	0	0	0	0	0	0	0	0	0	0	0	0	0	9066
2007-12-15 03:00:00	0	0	0	0	0	0	0	0	1	0	0	0	0	0	0	0	0	17220
2007-12-15 04:00:00	0	0	0	0	0	1	0	1	4	0	0	0	0	0	0	0	0	25790
2007-12-15 05:00:00	0	0	0	0	0	3	0	0	7	0	0	0	0	0	0	0	0	32845
2007-12-15 06:00:00	0	0	0	0	0	2	0	0	2	0	0	0	0	0	0	0	0	32100
2007-12-15 07:00:00	0	0	0	0	0	0	0	0	4	0	0	0	0	0	0	0	0	33662
2007-12-15 08:00:00	0	0	0	0	0	2	0	2	2	0	0	0	0	0	0	0	0	33285
2007-12-15 09:00:00	0	0	0	0	0	2	0	0	1	0	0	0	0	0	0	0	0	32314
2007-12-15 10:00:00	0	0	0	0	0	0	0	0	4	0	0	0	0	0	0	0	0	33486
2007-12-15 11:00:00	0	0	0	0	0	1	0	1	1	0	0	0	0	0	0	0	0	24912
2007-12-15 12:00:00	0	0	0	0	0	1	0	0	2	0	0	0	0	0	0	0	0	33116
2007-12-15 13:00:00	0	0	0	0	0	2	0	1	7	0	0	0	0	0	0	0	0	21115
2007-12-15 14:00:00	0	0	0	0	0	0	0	0	0	0	0	0	0	0	0	0	0	23405
2007-12-15 15:00:00	0	0	0	0	0	0	0	0	2	0	0	0	0	0	0	0	0	21555
2007-12-15 16:00:00	0	0	0	0	0	1	0	0	1	0	0	0	0	0	0	0	0	17326
2007-12-15 17:00:00	0	0	0	0	0	0	0	0	0	0	0	0	0	0	0	0	0	13234
2007-12-15 18:00:00	0	0	0	0	0	0	0	0	0	0	0	0	0	0	0	0	0	9867
2007-12-15 19:00:00	0	0	0	0	0	0	0	0	0	0	0	0	0	0	0	0	0	7601
2007-12-15 20:00:00	0	0	0	0	0	0	0	0	0	0	0	0	0	0	0	0	0	5931
2007-12-15 21:00:00	0	0	0	0	0	0	0	0	0	0	0	0	0	0	0	0	0	4106
2007-12-15 22:00:00	0	0	0	0	0	0	0	0	0	0	0	0	0	0	0	0	0	4419
2007-12-15 23:00:00	0	0	0	0	0	0	0	0	0	0	0	0	0	0	0	0	0	4158
2007-12-16 00:00:00	0	0	0	0	0	0	0	0	0	0	0	0	0	0	0	0	0	4207
2007-12-16 01:00:00	0	0	0	0	0	0	0	0	1	0	0	0	0	0	0	0	0	5849
2007-12-16 02:00:00	0	0	0	0	0	0	0	0	4	0	0	0	0	0	0	0	0	9346
2007-12-16 03:00:00	0	0	0	0	0	0	0	0	3	0	0	0	0	0	0	0	0	16557
2007-12-16 04:00:00	0	0	0	0	0	0	0	0	0	0	0	0	0	0	0	0	0	23058
2007-12-16 05:00:00	0	0	0	0	0	0	0	0	2	0	0	0	0	0	0	0	0	27154
2007-12-16 06:00:00	0	0	0	0	0	0	0	3	3	0	0	0	0	0	0	0	0	27400
2007-12-16 07:00:00	0	0	0	0	0	1	0	0	5	0	0	0	0	0	0	0	0	28775
2007-12-16 08:00:00	0	0	0	0	0	3	0	0	4	0	0	0	0	0	0	0	0	29240
2007-12-16 09:00:00	0	0	0	0	0	1	0	0	1	0	0	1	0	0	0	0	0	33313
2007-12-16 10:00:00	0	0	0	0	0	0	0	4	0	0	0	0	0	0	0	0	0	30462
2007-12-16 11:00:00	0	0	0	0	0	1	0	0	3	0	0	0	0	0	0	0	0	37948
2007-12-16 12:00:00	0	0	0	0	0	1	0	0	8	0	0	0	0	0	0	0	0	28845
2007-12-16 13:00:00	0	0	0	0	0	0	0	0	1	0	0	0	0	0	0	0	0	30877
2007-12-16 14:00:00	0	0	0	0	0	1	0	0	2	0	0	0	0	0	0	0	0	35011
2007-12-16 15:00:00	0	0	0	0	0	2	0	0	2	0	0	0	0	0	0	0	0	33057
2007-12-16 16:00:00	0	0	0	0	0	0	0	0	2	0	0	0	0	0	0	0	0	17788
2007-12-16 17:00:00	0	0	0	0	0	0	0	0	1	0	0	0	0	0	0	0	0	14362
2007-12-16 18:00:00	0	0	0	0	0	1	0	0	0	0	0	0	0	0	0	0	0	8837
2007-12-16 19:00:00	0	0	0	0	0	0	0	0	0	0	0	0	0	0	0	0	0	6576
2007-12-16 20:00:00	0	0	0	0	0	0	0	0	0	0	0	0	0	0	0	0	0	5145
2007-12-16 21:00:00	0	0	0	0	0	0	0	0	0	0	0	0	0	0	0	0	0	4009
2007-12-16 22:00:00	0	0	0	0	0	0	0	0	1	0	0	0	0	0	0	0	0	3644
2007-12-16 23:00:00	0	0	0	0	0	0	0	0	0	0	0	0	0	0	0	0	0	3732
2007-12-17 00:00:00	0	0	0	0	0	0	0	0	0	0	0	0	0	0	0	0	0	3946
2007-12-17 01:00:00	0	0	0	0	0	2	0	0	0	0	0	0	0	0	0	0	0	5575
2007-12-17 02:00:00	0	0	0	0	0	0	0	0	2	0	0	0	0	0	0	0	0	11546
2007-12-17 03:00:00	0	0	0	0	0	0	0	0	4	0	0	0	0	0	0	0	0	25171
2007-12-17 04:00:00	0	0	0	0	0	1	0	0	2	0	0	0	0	0	0	0	0	29504
2007-12-17 05:00:00	0	0	0	0	0	2	0	1	2	0	0	0	0	0	0	0	0	31772
2007-12-17 06:00:00	0	0	0	0	0	0	0	0	0	0	0	0	0	0	0	0	0	31504
2007-12-17 07:00:00	0	0	0	0	0	1	0	0	3	0	0	0	0	0	0	0	0	36176
2007-12-17 08:00:00	0	0	0	0	0	0	0	1	6	0	0	0	0	0	0	0	0	38638
2007-12-17 09:00:00	0	0	0	0	0	0	0	2	5	0	0	0	0	0	0	0	0	35859
2007-12-17 10:00:00	0	0	0	0	0	5	0	5	1	0	0	0	0	0	0	0	0	34672
2007-12-17 11:00:00	0	0	0	0	0	0	0	1	2	0	0	1	0	0	0	0	0	39443
2007-12-17 12:00:00	0	0	0	0	0	0	0	0	3	0	0	0	0	0	0	0	0	41144
2007-12-17 13:00:00	0	0	0	0	0	1	0	0	5	0	0	0	0	0	0	0	0	39252
2007-12-17 14:00:00	0	0	0	0	0	0	0	0	4	0	0	0	0	0	0	0	0	43934
2007-12-17 15:00:00	0	0	0	0	0	1	0	0	7	0	0	0	0	0	0	0	0	34971
2007-12-17 16:00:00	0	0	0	0	0	1	0	2	6	0	0	0	0	0	0	0	0	23560
2007-12-17 17:00:00	0	0	0	0	0	1	0	0	0	0	0	0	0	0	0	0	0	23744
2007-12-17 18:00:00	0	0	0	0	0	2	0	0	0	0	0	0	0	0	0	0	0	15600
2007-12-17 19:00:00	0	0	0	0	0	2	0	0	1	0	0	1	0	0	0	0	0	13977
2007-12-17 20:00:00	0	0	0	0	0	0	0	1	0	0	0	1	0	0	0	0	0	11282
2007-12-17 21:00:00	0	0	0	0	0	0	0	0	1	0	0	0	0	0	0	0	0	13389
2007-12-17 22:00:00	0	0	0	0	0	0	0	0	0	0	0	0	0	0	0	0	0	3375
2007-12-17 23:00:00	0	0	0	0	0	0	0	0	0	0	0	0	0	0	0	0	0	3595
2007-12-18 00:00:00	0	0	0	0	0	0	0	0	0	0	0	0	0	0	0	0	0	5146
2007-12-18 01:00:00	0	0	0	0	0	0	0	0	0	0	0	0	0	0	0	0	0	5864
2007-12-18 02:00:00	0	0	0	0	0	1	0	0	3	0	0	0	0	0	0	0	0	13250
2007-12-18 03:00:00	0	0	0	0	0	0	0	0	0	0	0	0	0	0	0	0	0	30749
2007-12-18 04:00:00	0	0	0	0	0	2	0	0	2	0	0	0	0	0	0	0	0	34792
2007-12-18 05:00:00	0	0	0	0	0	1	0	1	2	0	0	0	0	0	0	0	0	33772
2007-12-18 06:00:00	0	0	0	0	0	1	0	0	4	0	0	1	0	0	0	0	0	29778
2007-12-18 07:00:00	0	0	0	0	0	0	0	0	7	0	0	0	0	0	0	0	0	33555
2007-12-18 08:00:00	0	0	0	0	0	0	0	0	2	0	0	1	0	0	0	0	0	31030
2007-12-18 09:00:00	0	0	0	0	0	0	0	1	0	0	0	0	0	0	0	0	0	32288
2007-12-18 10:00:00	0	0	0	0	0	3	0	1	1	0	0	0	0	0	0	0	0	32400
2007-12-18 11:00:00	0	0	0	0	0	0	0	0	2	0	0	0	0	0	0	0	0	34976
2007-12-18 12:00:00	0	0	0	0	0	2	0	4	2	0	0	0	0	0	0	0	0	37347
2007-12-18 13:00:00	0	0	0	0	0	0	0	2	12	0	0	0	0	0	0	0	0	40500
2007-12-18 14:00:00	0	0	0	0	0	2	0	0	7	0	0	1	0	0	0	0	0	40395
2007-12-18 15:00:00	0	0	0	0	0	0	0	2	1	0	0	0	0	0	0	0	0	31007
2007-12-18 16:00:00	0	0	0	0	0	4	0	0	5	0	0	1	0	0	0	0	0	23322
2007-12-18 17:00:00	0	0	0	0	0	0	0	0	2	0	0	0	0	0	0	0	0	22661
2007-12-18 18:00:00	0	1	0	0	0	0	0	0	1	0	0	0	0	0	0	0	0	19191
2007-12-18 19:00:00	0	0	0	0	0	0	0	0	1	0	0	0	0	0	0	0	0	15203
2007-12-18 20:00:00	0	0	0	0	0	1	0	0	0	0	0	0	0	0	0	0	0	5724
2007-12-18 21:00:00	0	0	0	0	0	0	0	0	0	0	0	0	0	0	0	0	0	4562
2007-12-18 22:00:00	0	0	0	0	0	0	0	0	1	0	0	0	0	0	0	0	0	3574
2007-12-18 23:00:00	0	0	0	0	0	0	0	0	0	0	0	0	0	0	0	0	0	4201
2007-12-19 00:00:00	0	0	0	0	0	1	0	0	1	0	0	0	0	0	0	0	0	4180
2007-12-19 01:00:00	0	0	0	0	0	0	0	2	0	0	0	0	0	0	0	0	0	6203
2007-12-19 02:00:00	0	0	0	0	0	0	0	0	0	0	0	0	0	0	0	0	0	12398
2007-12-19 03:00:00	0	0	0	0	0	0	0	0	6	0	0	0	0	0	0	0	0	26309
2007-12-19 04:00:00	0	0	0	0	0	6	0	0	9	0	0	1	0	0	0	0	0	31045
2007-12-19 05:00:00	0	0	0	0	0	2	0	0	3	0	0	0	0	0	0	0	0	32542
2007-12-19 06:00:00	0	0	0	0	0	0	0	2	5	0	0	0	0	0	0	0	0	30665
2007-12-19 07:00:00	0	0	0	0	0	0	0	1	7	0	0	0	0	0	0	0	0	30649
2007-12-19 08:00:00	0	0	0	0	0	2	0	3	1	0	0	0	0	0	0	0	0	32896
2007-12-19 09:00:00	0	0	0	0	0	1	0	0	5	0	0	0	0	0	0	0	0	32905
2007-12-19 10:00:00	0	0	0	0	0	1	0	3	2	0	0	0	0	0	0	0	0	32328
2007-12-19 11:00:00	0	0	0	0	0	2	0	0	4	0	0	0	0	0	0	0	0	32703
2007-12-19 12:00:00	0	0	0	0	0	0	0	1	3	0	0	1	0	0	0	0	0	33278
2007-12-19 13:00:00	0	0	0	0	0	2	0	1	9	0	0	0	0	0	0	0	0	32633
2007-12-19 14:00:00	0	0	0	0	0	2	0	1	5	0	0	1	0	0	0	0	0	32248
2007-12-19 15:00:00	0	0	0	0	0	0	0	1	0	0	0	1	0	0	0	0	0	33032
2007-12-19 16:00:00	0	0	0	0	0	1	0	0	2	0	0	0	0	0	0	0	0	20944
2007-12-19 17:00:00	0	0	0	0	0	1	0	0	1	0	0	0	0	0	0	0	0	16597
2007-12-19 18:00:00	0	0	0	0	0	0	0	0	0	0	0	0	0	0	0	0	0	15839
2007-12-19 19:00:00	0	0	0	0	0	0	0	1	0	0	0	0	0	0	0	0	0	13467
2007-12-19 20:00:00	0	0	0	0	0	0	0	0	0	0	0	0	0	0	0	0	0	12828
2007-12-19 21:00:00	0	0	0	0	0	0	0	0	0	0	0	0	0	0	0	0	0	9496
2007-12-19 22:00:00	0	0	0	0	0	0	0	0	0	0	0	0	0	0	0	0	0	8776
2007-12-19 23:00:00	0	0	0	0	0	0	0	1	0	0	0	0	0	0	0	0	0	4318
2007-12-20 00:00:00	0	0	0	0	0	0	0	0	0	0	0	0	0	0	0	0	0	4317
2007-12-20 01:00:00	0	0	0	0	0	0	0	0	1	0	0	0	0	0	0	0	0	5124
2007-12-20 02:00:00	0	0	0	0	0	0	0	0	0	0	0	0	0	0	0	0	0	13803
2007-12-20 03:00:00	0	0	0	0	0	1	0	1	2	0	0	0	0	0	0	0	0	23936
2007-12-20 04:00:00	0	0	0	0	0	3	0	3	1	0	0	0	0	0	0	0	0	30902
2007-12-20 05:00:00	0	0	0	0	0	2	0	1	1	0	0	1	0	0	0	0	0	32494
2007-12-20 06:00:00	0	0	0	0	0	0	0	1	10	0	0	0	0	0	0	0	0	28367
2007-12-20 07:00:00	0	0	0	0	0	4	0	0	11	0	0	0	0	0	0	0	0	33001
2007-12-20 08:00:00	0	0	0	0	0	2	0	0	5	0	0	0	0	0	0	0	0	34096
2007-12-20 09:00:00	0	0	0	0	0	2	0	0	2	0	0	1	0	0	0	0	0	30035
2007-12-20 10:00:00	0	0	0	0	0	1	0	0	4	0	0	0	0	0	0	0	0	30195
2007-12-20 11:00:00	0	0	0	0	0	1	0	0	4	0	0	0	0	0	0	0	0	29752
2007-12-20 12:00:00	0	0	0	0	0	1	0	0	0	0	0	0	0	0	0	0	0	27986
2007-12-20 13:00:00	0	0	0	0	0	0	0	0	2	0	0	0	0	0	0	0	0	28648
2007-12-20 14:00:00	0	0	0	0	0	0	0	0	8	0	0	0	0	0	0	0	0	28410
2007-12-20 15:00:00	0	0	0	0	0	1	0	0	3	0	0	0	0	0	0	0	0	23587
2007-12-20 16:00:00	0	0	0	0	0	1	0	0	2	0	0	0	0	0	0	0	0	18657
2007-12-20 17:00:00	0	0	0	0	0	0	0	0	1	0	0	0	0	0	0	0	0	16759
2007-12-20 18:00:00	0	0	0	0	0	0	0	0	0	0	0	0	0	0	0	0	0	12389
2007-12-20 19:00:00	0	0	0	0	0	0	0	0	0	0	0	0	0	0	0	0	0	5933
2007-12-20 20:00:00	0	0	0	0	0	0	0	0	0	0	0	0	0	0	0	0	0	4490
2007-12-20 21:00:00	0	0	0	0	0	0	0	0	0	0	0	0	0	0	0	0	0	3569
2007-12-20 22:00:00	0	0	0	0	0	0	0	2	0	0	0	0	0	0	0	0	0	3625
2007-12-20 23:00:00	0	0	0	0	0	0	0	0	2	0	0	0	0	0	0	0	0	4890
2007-12-21 00:00:00	0	0	0	0	0	0	0	0	1	0	0	0	0	0	0	0	0	9022
2007-12-21 01:00:00	0	0	0	0	0	0	0	0	0	0	0	0	0	0	0	0	0	8859
2007-12-21 02:00:00	0	0	0	0	0	0	0	1	0	0	0	0	0	0	0	0	0	14562
2007-12-21 03:00:00	0	0	0	0	0	1	0	1	3	0	0	0	0	0	0	0	0	28557
2007-12-21 04:00:00	0	0	0	0	0	0	0	0	2	0	0	0	0	0	0	0	0	36715
2007-12-21 05:00:00	0	0	0	0	0	5	0	0	0	0	0	0	0	0	0	0	0	38304
2007-12-21 06:00:00	0	0	0	0	0	0	0	0	5	0	0	0	0	0	0	0	0	35357
2007-12-21 07:00:00	0	0	0	0	0	1	0	0	6	0	0	0	0	0	0	0	0	32523
2007-12-21 08:00:00	0	0	0	0	0	0	0	0	3	0	0	0	0	0	0	0	0	30287
2007-12-21 09:00:00	0	0	0	0	0	1	0	1	4	0	0	0	0	0	0	0	0	27060
2007-12-21 10:00:00	0	0	0	0	0	0	0	1	8	0	0	0	0	0	0	0	0	26901
2007-12-21 11:00:00	0	0	0	0	0	0	0	0	2	0	0	0	0	0	0	0	0	20091
2007-12-21 12:00:00	0	0	0	0	0	1	0	1	1	0	0	0	0	0	0	0	0	18379
2007-12-21 13:00:00	0	0	0	0	0	2	0	0	3	0	0	1	0	0	0	0	0	20975
2007-12-21 14:00:00	0	0	0	0	0	1	0	0	1	0	0	0	0	0	0	0	0	20415
2007-12-21 15:00:00	0	0	0	0	0	1	0	0	1	0	0	0	0	0	0	0	0	18277
2007-12-21 16:00:00	0	0	0	0	0	0	0	0	0	0	0	0	0	0	0	0	0	14715
2007-12-21 17:00:00	0	0	0	0	0	0	0	0	1	0	0	0	0	0	0	0	0	10886
2007-12-21 18:00:00	0	0	0	0	0	0	0	0	1	0	0	0	0	0	0	0	0	8091
2007-12-21 19:00:00	0	0	0	0	0	0	0	0	0	0	0	0	0	0	0	0	0	5634
2007-12-21 20:00:00	0	0	0	0	0	0	0	0	0	0	0	0	0	0	0	0	0	4438
2007-12-21 21:00:00	0	0	0	0	0	0	0	0	0	0	0	0	0	0	0	0	0	3203
2007-12-21 22:00:00	0	0	0	0	0	0	0	0	0	0	0	0	0	0	0	0	0	8119
2007-12-21 23:00:00	0	0	0	0	0	1	0	0	0	0	0	0	0	0	0	0	0	9288
2007-12-22 00:00:00	0	0	0	0	0	0	0	0	0	0	0	0	0	0	0	0	0	6845
2007-12-22 01:00:00	0	0	0	0	0	0	0	0	0	0	0	0	0	0	0	0	0	16698
2007-12-22 02:00:00	0	0	0	0	0	0	0	0	1	0	0	0	0	0	0	0	0	21908
2007-12-22 03:00:00	0	0	0	0	0	0	0	1	0	0	0	0	0	0	0	0	0	21532
2007-12-22 04:00:00	0	0	0	0	0	0	0	1	2	0	0	0	0	0	0	0	0	21182
2007-12-22 05:00:00	0	0	0	0	0	3	0	0	3	0	0	0	0	0	0	0	0	25888
2007-12-22 06:00:00	0	0	0	0	0	1	0	0	3	0	0	0	0	0	0	0	0	24249
2007-12-22 07:00:00	0	0	0	0	0	0	0	1	5	0	0	0	0	0	0	0	0	25815
2007-12-22 08:00:00	0	0	0	0	0	4	0	0	3	0	0	0	0	0	0	0	0	25332
2007-12-22 09:00:00	0	0	0	0	0	0	0	0	4	0	0	1	0	0	0	0	0	29559
2007-12-22 10:00:00	0	0	0	0	0	0	0	1	3	0	0	0	0	0	0	0	0	29892
2007-12-22 11:00:00	0	0	0	0	0	0	0	0	3	0	0	0	0	0	0	0	0	32667
2007-12-22 12:00:00	0	0	0	0	0	0	0	0	2	0	0	0	0	0	0	0	0	23882
2007-12-22 13:00:00	0	0	0	0	0	0	0	0	0	0	0	0	0	0	0	0	0	23453
2007-12-22 14:00:00	0	0	0	0	0	0	0	0	5	0	0	0	0	0	0	0	0	19043
2007-12-22 15:00:00	0	0	0	0	0	1	0	1	0	0	0	0	0	0	0	0	0	17909
2007-12-22 16:00:00	0	0	0	0	0	0	0	0	1	0	0	0	0	0	0	0	0	16664
2007-12-22 17:00:00	0	0	0	0	0	0	0	0	0	0	0	1	0	0	0	0	0	12770
2007-12-22 18:00:00	0	0	0	0	0	0	0	0	1	0	0	0	0	0	0	0	0	11105
2007-12-22 19:00:00	0	0	0	0	0	0	0	0	0	0	0	0	0	0	0	0	0	6205
2007-12-22 20:00:00	0	0	0	0	0	0	0	0	0	0	0	0	0	0	0	0	0	5693
2007-12-22 21:00:00	0	0	0	0	0	0	0	0	0	0	0	0	0	0	0	0	0	3809
2007-12-22 22:00:00	0	0	0	0	0	0	0	0	0	0	0	0	0	0	0	0	0	3969
2007-12-22 23:00:00	0	0	0	0	0	0	0	0	0	0	0	0	0	0	0	0	0	4457
2007-12-23 00:00:00	0	0	0	0	0	0	0	0	1	0	0	0	0	0	0	0	0	4327
2007-12-23 01:00:00	0	0	0	0	0	0	0	0	0	0	0	0	0	0	0	0	0	5125
2007-12-23 02:00:00	0	0	0	0	0	0	0	0	0	0	0	0	0	0	0	0	0	8095
2007-12-23 03:00:00	0	0	0	0	0	1	0	0	5	0	0	0	0	0	0	0	0	12273
2007-12-23 04:00:00	0	0	0	0	0	0	0	1	0	0	0	0	0	0	0	0	0	17725
2007-12-23 05:00:00	0	0	0	0	0	2	0	1	1	0	0	0	0	0	0	0	0	28068
2007-12-23 06:00:00	0	0	0	0	0	2	0	1	3	0	0	0	0	0	0	0	0	26955
2007-12-23 07:00:00	0	0	0	0	0	0	0	0	3	0	0	0	0	0	0	0	0	34233
2007-12-23 08:00:00	0	0	0	0	0	0	0	0	3	0	0	0	0	0	0	0	0	31821
2007-12-23 09:00:00	0	0	0	0	0	0	0	0	1	0	0	0	0	0	0	0	0	26211
2007-12-23 10:00:00	0	0	0	0	0	0	0	0	2	0	0	0	0	0	0	0	0	20428
2007-12-23 11:00:00	0	0	0	0	0	0	0	0	3	0	0	0	0	0	0	0	0	17335
2007-12-23 12:00:00	0	0	0	0	0	1	0	0	1	0	0	0	0	0	0	0	0	16719
2007-12-23 13:00:00	0	0	0	0	0	3	0	0	0	0	0	0	0	0	0	0	0	17863
2007-12-23 14:00:00	0	0	0	0	0	0	0	0	2	0	0	0	0	0	0	0	0	18462
2007-12-23 15:00:00	0	0	0	0	0	0	0	1	1	0	0	0	0	0	0	0	0	17856
2007-12-23 16:00:00	0	0	0	0	0	0	0	0	1	0	0	0	0	0	0	0	0	14393
2007-12-23 17:00:00	0	0	0	0	0	0	0	1	0	0	0	0	0	0	0	0	0	12796
2007-12-23 18:00:00	0	0	0	0	0	1	0	0	0	0	0	0	0	0	0	0	0	9260
2007-12-23 19:00:00	0	0	0	0	0	1	0	0	1	0	0	0	0	0	0	0	0	7009
2007-12-23 20:00:00	0	0	0	0	0	0	0	0	0	0	0	0	0	0	0	0	0	5546
2007-12-23 21:00:00	0	0	0	0	0	0	0	0	0	0	0	0	0	0	0	0	0	3748
2007-12-23 22:00:00	0	0	0	0	0	0	0	0	0	0	0	0	0	0	0	0	0	3540
2007-12-23 23:00:00	0	0	0	0	0	0	0	0	0	0	0	0	0	0	0	0	0	3462
2007-12-24 00:00:00	0	0	0	0	0	0	0	0	0	0	0	0	0	0	0	0	0	4686
2007-12-24 01:00:00	0	0	0	0	0	0	0	0	0	0	0	0	0	0	0	0	0	6008
2007-12-24 02:00:00	0	0	0	0	0	0	0	0	4	0	0	0	0	0	0	0	0	16941
2007-12-24 03:00:00	0	0	0	0	0	0	0	1	3	0	0	0	0	0	0	0	0	21336
2007-12-24 04:00:00	0	0	0	0	0	2	0	1	5	0	0	0	0	0	0	0	0	29569
2007-12-24 05:00:00	0	0	0	0	0	0	0	0	9	0	0	0	0	0	0	0	0	32149
2007-12-24 06:00:00	0	0	0	0	0	0	0	0	5	0	0	0	0	0	0	0	0	36041
2007-12-24 07:00:00	0	0	0	0	0	1	0	1	7	0	0	0	0	0	0	0	0	34281
2007-12-24 08:00:00	0	0	0	0	0	0	0	1	3	0	0	0	0	0	0	0	0	37096
2007-12-24 09:00:00	0	0	0	0	0	1	0	0	2	0	0	1	0	0	0	0	0	27599
2007-12-24 10:00:00	0	0	0	0	0	3	0	1	2	0	0	0	0	0	0	0	0	24249
2007-12-24 11:00:00	0	0	0	0	0	1	0	0	3	0	0	0	0	0	0	0	0	19696
2007-12-24 12:00:00	0	0	0	0	0	0	0	0	1	0	0	0	0	0	0	0	0	19021
2007-12-24 13:00:00	0	0	0	0	0	0	0	0	2	0	0	0	0	0	0	0	0	22666
2007-12-24 14:00:00	0	0	0	0	0	0	0	1	8	0	0	0	0	0	0	0	0	22313
2007-12-24 15:00:00	0	0	0	0	0	0	0	0	4	0	0	0	0	0	0	0	0	19149
2007-12-24 16:00:00	0	0	0	0	0	0	0	5	2	0	0	0	0	0	0	0	0	16309
2007-12-24 17:00:00	0	0	0	0	0	0	0	0	0	0	0	0	0	0	0	0	0	12540
2007-12-24 18:00:00	0	0	0	0	0	0	0	0	3	0	0	0	0	0	0	0	0	9415
2007-12-24 19:00:00	0	0	0	0	0	0	0	0	2	0	0	0	0	0	0	0	0	7251
2007-12-24 20:00:00	0	0	0	0	0	0	0	0	0	0	0	0	0	0	0	0	0	5015
2007-12-24 21:00:00	0	0	0	0	0	0	0	0	0	0	0	0	0	0	0	0	0	3557
2007-12-24 22:00:00	0	0	0	0	0	1	0	0	0	0	0	0	0	0	0	0	0	5044
2007-12-24 23:00:00	0	0	0	0	0	0	0	0	0	0	0	0	0	0	0	0	0	7700
2007-12-25 00:00:00	0	0	0	0	0	0	0	1	0	0	0	0	0	0	0	0	0	7601
2007-12-25 01:00:00	0	0	0	0	0	0	0	0	1	0	0	0	0	0	0	0	0	13307
2007-12-25 02:00:00	0	0	0	0	0	0	0	1	5	0	0	0	0	0	0	0	0	14841
2007-12-25 03:00:00	0	0	0	0	0	0	0	0	1	0	0	1	0	0	0	0	0	35661
2007-12-25 04:00:00	0	0	0	0	0	2	0	0	6	0	0	0	0	0	0	0	0	36134
2007-12-25 05:00:00	0	0	0	0	0	1	0	0	7	0	0	0	0	0	0	0	0	28939
2007-12-25 06:00:00	0	0	0	0	0	3	0	0	1	0	0	0	0	0	0	0	0	26411
2007-12-25 07:00:00	0	0	0	0	0	0	0	0	4	0	0	0	0	0	0	0	0	29817
2007-12-25 08:00:00	0	0	0	0	0	0	0	0	0	0	0	0	0	0	0	0	0	32171
2007-12-25 09:00:00	0	0	0	0	0	0	0	0	5	0	0	0	0	0	0	0	0	32016
2007-12-25 10:00:00	0	0	0	0	0	1	0	0	3	0	0	0	0	0	0	0	0	30211
2007-12-25 11:00:00	0	0	0	0	0	0	0	0	6	0	0	1	0	0	0	0	0	28119
2007-12-25 12:00:00	0	0	0	0	0	1	0	0	1	0	0	0	0	0	0	0	0	26708
2007-12-25 13:00:00	0	0	0	0	0	0	0	1	9	0	0	0	0	0	0	0	0	28895
2007-12-25 14:00:00	0	0	0	0	0	0	0	2	2	0	0	0	0	0	0	0	0	30931
2007-12-25 15:00:00	0	0	0	0	0	1	0	0	0	0	0	0	0	0	0	0	0	23190
2007-12-25 16:00:00	0	0	0	0	0	1	0	1	1	0	0	0	0	0	0	0	0	15584
2007-12-25 17:00:00	0	0	0	0	0	0	0	0	2	0	0	0	0	0	0	0	0	11868
2007-12-25 18:00:00	0	0	0	0	0	0	0	0	0	0	0	0	0	0	0	0	0	13347
2007-12-25 19:00:00	0	0	0	0	0	0	0	1	0	0	0	1	0	0	0	0	0	10114
2007-12-25 20:00:00	0	0	0	0	0	0	0	0	0	0	0	0	0	0	0	0	0	6711
2007-12-25 21:00:00	0	0	0	0	0	2	0	0	0	0	0	0	0	0	0	0	0	10666
2007-12-25 22:00:00	0	0	0	0	0	1	0	0	0	0	0	0	0	0	0	0	0	11724
2007-12-25 23:00:00	0	0	0	0	0	0	0	0	0	0	0	0	0	0	0	0	0	11244
2007-12-26 00:00:00	0	0	0	0	0	0	0	0	1	0	0	0	0	0	0	0	0	12661
2007-12-26 01:00:00	0	0	0	0	0	0	0	0	0	0	0	0	0	0	0	0	0	16689
2007-12-26 02:00:00	0	0	0	0	0	0	0	0	0	0	0	0	0	0	0	0	0	21076
2007-12-26 03:00:00	0	0	0	0	0	0	0	2	4	0	0	0	0	0	0	0	0	22829
2007-12-26 04:00:00	0	0	0	0	0	0	0	0	0	0	0	0	0	0	0	0	0	27173
2007-12-26 05:00:00	0	0	0	0	0	0	0	0	0	0	0	0	0	0	0	0	0	28678
2007-12-26 06:00:00	0	0	0	0	0	0	0	1	5	0	0	0	0	0	0	0	0	26373
2007-12-26 07:00:00	0	0	0	0	0	2	0	0	1	0	0	0	0	0	0	0	0	29957
2007-12-26 08:00:00	0	0	0	0	0	0	0	1	1	0	0	1	0	0	0	0	0	31478
2007-12-26 09:00:00	0	0	0	0	0	1	0	0	2	0	0	0	0	0	0	0	0	29373
2007-12-26 10:00:00	0	0	0	0	0	1	0	0	1	0	0	1	0	0	0	0	0	27996
2007-12-26 11:00:00	0	0	0	0	0	0	0	0	0	0	0	0	0	0	0	0	0	26474
2007-12-26 12:00:00	0	0	0	0	0	0	0	0	1	0	0	0	0	0	0	0	0	26588
2007-12-26 13:00:00	0	0	0	0	0	0	0	2	2	0	0	0	0	0	0	0	0	25401
2007-12-26 14:00:00	0	0	0	0	0	0	0	0	2	0	0	0	0	0	0	0	0	25121
2007-12-26 15:00:00	0	0	0	0	0	0	0	3	5	0	0	0	0	0	0	0	0	22136
2007-12-26 16:00:00	0	0	0	0	0	1	0	0	3	0	0	0	0	0	0	0	0	18029
2007-12-26 17:00:00	0	0	0	0	0	0	0	1	0	0	0	0	0	0	0	0	0	14055
2007-12-26 18:00:00	0	0	0	0	0	0	0	0	1	0	0	0	0	0	0	0	0	10276
2007-12-26 19:00:00	0	0	0	0	0	0	0	0	0	0	0	0	0	0	0	0	0	11403
2007-12-26 20:00:00	0	0	0	0	0	0	0	0	2	0	0	0	0	0	0	0	0	15396
2007-12-26 21:00:00	0	0	0	0	0	0	0	0	0	0	0	0	0	0	0	0	0	8594
2007-12-26 22:00:00	0	0	0	0	0	0	0	0	0	0	0	0	0	0	0	0	0	13783
2007-12-26 23:00:00	0	0	0	0	0	0	0	0	0	0	0	0	0	0	0	0	0	14779
2007-12-27 00:00:00	0	0	0	0	0	0	0	0	0	0	0	0	0	0	0	0	0	4999
2007-12-27 01:00:00	0	0	0	0	0	0	0	0	0	0	0	0	0	0	0	0	0	6927
2007-12-27 02:00:00	0	0	0	0	0	2	0	0	1	0	0	0	0	0	0	0	0	11439
2007-12-27 03:00:00	0	0	0	0	0	0	0	0	3	0	0	0	0	0	0	0	0	22085
2007-12-27 04:00:00	0	0	0	0	0	4	0	1	5	0	0	0	0	0	0	0	0	27757
2007-12-27 05:00:00	0	0	0	0	0	1	0	1	5	0	0	1	0	0	0	0	0	28720
2007-12-27 06:00:00	0	0	0	0	0	1	0	0	7	0	0	0	0	0	0	0	0	26170
2007-12-27 07:00:00	0	0	0	0	0	1	0	0	8	0	0	1	0	0	0	0	0	34501
2007-12-27 08:00:00	0	0	0	0	0	0	0	0	8	0	0	0	0	0	0	0	0	31090
2007-12-27 09:00:00	0	0	0	0	0	0	0	2	1	0	0	0	0	0	0	0	0	31074
2007-12-27 10:00:00	0	0	0	0	0	3	0	0	3	0	0	0	0	0	0	0	0	25002
2007-12-27 11:00:00	0	0	0	0	0	0	0	1	3	0	0	0	0	0	0	0	0	24653
2007-12-27 12:00:00	0	0	0	0	0	0	0	0	4	0	0	0	0	0	0	0	0	25917
2007-12-27 13:00:00	0	0	0	0	0	0	0	0	1	0	0	0	0	0	0	0	0	23559
2007-12-27 14:00:00	0	0	0	0	0	6	0	0	8	0	0	0	0	0	0	0	0	26321
2007-12-27 15:00:00	0	0	0	0	0	1	0	0	3	0	0	2	0	0	0	0	0	23282
2007-12-27 16:00:00	0	0	0	0	0	6	0	0	1	0	0	0	0	0	0	0	0	25026
2007-12-27 17:00:00	0	0	0	0	0	2	0	1	1	0	0	0	0	0	0	0	0	18265
2007-12-27 18:00:00	0	0	0	0	0	1	0	0	2	0	0	0	0	0	0	0	0	19828
2007-12-27 19:00:00	0	0	0	0	0	1	0	0	0	0	0	0	0	0	0	0	0	6916
2007-12-27 20:00:00	0	0	0	0	0	0	0	1	0	0	0	0	0	0	0	0	0	6037
2007-12-27 21:00:00	0	0	0	0	0	1	0	0	1	0	0	0	0	0	0	0	0	4291
2007-12-27 22:00:00	0	0	0	0	0	0	0	0	0	0	0	0	0	0	0	0	0	4214
2007-12-27 23:00:00	0	0	0	0	0	0	0	0	0	0	0	0	0	0	0	0	0	3919
2007-12-28 00:00:00	0	0	0	0	0	0	0	0	1	0	0	0	0	0	0	0	0	4201
2007-12-28 01:00:00	0	0	0	0	0	0	0	0	0	0	0	0	0	0	0	0	0	6076
2007-12-28 02:00:00	0	0	0	0	0	0	0	0	0	0	0	0	0	0	0	0	0	9934
2007-12-28 03:00:00	0	0	0	0	0	1	0	0	3	0	0	0	0	0	0	0	0	18869
2007-12-28 04:00:00	0	0	0	0	0	1	0	0	4	0	0	0	0	0	0	0	0	22469
2007-12-28 05:00:00	0	0	0	0	0	0	0	1	3	0	0	0	0	0	0	0	0	23845
2007-12-28 06:00:00	0	0	0	0	0	0	0	1	2	0	0	1	0	0	0	0	0	21596
2007-12-28 07:00:00	0	0	0	0	0	0	0	1	5	0	0	0	0	0	0	0	0	23099
2007-12-28 08:00:00	0	0	0	0	0	1	0	0	0	0	0	0	0	0	0	0	0	29238
2007-12-28 09:00:00	0	0	0	0	0	0	0	2	7	0	0	0	0	0	0	0	0	27745
2007-12-28 10:00:00	0	0	0	0	0	2	0	2	4	0	0	0	0	0	0	0	0	25690
2007-12-28 11:00:00	0	0	0	0	0	1	0	0	1	0	0	1	0	0	0	0	0	23930
2007-12-28 12:00:00	0	0	0	0	0	0	0	0	1	0	0	0	0	0	0	0	0	25617
2007-12-28 13:00:00	0	0	0	0	0	0	0	0	2	0	0	0	0	0	0	0	0	28717
2007-12-28 14:00:00	0	0	0	0	0	0	0	0	1	0	0	0	0	0	0	0	0	21198
2007-12-28 15:00:00	0	0	0	0	0	0	0	0	3	0	0	0	0	0	0	0	0	15583
2007-12-28 16:00:00	0	0	0	0	0	1	0	0	0	0	0	0	0	0	0	0	0	12270
2007-12-28 17:00:00	0	0	0	0	0	0	0	0	0	0	0	0	0	0	0	0	0	10643
2007-12-28 18:00:00	0	0	0	0	0	1	0	0	0	0	0	0	0	0	0	0	0	8186
2007-12-28 19:00:00	0	0	0	0	0	0	0	0	0	0	0	0	0	0	0	0	0	5989
2007-12-28 20:00:00	0	0	0	0	0	0	0	0	0	0	0	0	0	0	0	0	0	4946
2007-12-28 21:00:00	0	0	0	0	0	0	0	0	0	0	0	0	0	0	0	0	0	4458
2007-12-28 22:00:00	0	0	0	0	0	0	0	0	0	0	0	0	0	0	0	0	0	3855
2007-12-28 23:00:00	0	0	0	0	0	0	0	0	0	0	0	0	0	0	0	0	0	4409
2007-12-29 00:00:00	0	0	0	0	0	0	0	0	0	0	0	0	0	0	0	0	0	4481
2007-12-29 01:00:00	0	0	0	0	0	1	0	0	1	0	0	1	0	0	0	0	0	5189
2007-12-29 02:00:00	0	0	0	0	0	0	0	0	0	0	0	0	0	0	0	0	0	8294
2007-12-29 03:00:00	0	0	0	0	0	0	0	1	0	0	0	0	0	0	0	0	0	12078
2007-12-29 04:00:00	0	0	0	0	0	0	0	0	2	0	0	1	0	0	0	0	0	22064
2007-12-29 05:00:00	0	0	0	0	0	0	0	0	2	0	0	0	0	0	0	0	0	28246
2007-12-29 06:00:00	0	0	0	0	0	0	0	0	2	0	0	0	0	0	0	0	0	23774
2007-12-29 07:00:00	0	0	0	0	0	1	0	0	1	0	0	0	0	0	0	0	0	25887
2007-12-29 08:00:00	0	0	0	0	0	0	0	1	4	0	0	0	0	0	0	0	0	30583
2007-12-29 09:00:00	0	0	0	0	0	1	0	0	0	0	0	1	0	0	0	0	0	18256
2007-12-29 10:00:00	0	0	0	0	0	1	0	0	0	0	0	0	0	0	0	0	0	16972
2007-12-29 11:00:00	0	0	0	0	0	0	0	1	5	0	0	0	0	0	0	0	0	15142
2007-12-29 12:00:00	0	0	0	0	0	0	0	0	1	0	0	0	0	0	0	0	0	11932
2007-12-29 13:00:00	0	0	0	0	0	0	0	0	2	0	0	0	0	0	0	0	0	13061
2007-12-29 14:00:00	0	0	0	0	0	0	0	2	0	0	0	0	0	0	0	0	0	15118
2007-12-29 15:00:00	0	0	0	0	0	2	0	1	1	0	0	0	0	0	0	0	0	13951
2007-12-29 16:00:00	0	0	0	0	0	0	0	0	1	0	0	1	0	0	0	0	0	13204
2007-12-29 17:00:00	0	0	0	0	0	1	0	0	0	0	0	0	0	0	0	0	0	10597
2007-12-29 18:00:00	0	0	0	0	0	1	0	0	0	0	0	0	0	0	0	0	0	7916
2007-12-29 19:00:00	0	0	0	0	0	0	0	0	0	0	0	0	0	0	0	0	0	6652
2007-12-29 20:00:00	0	0	0	0	0	3	0	0	0	0	0	0	0	0	0	0	0	5266
2007-12-29 21:00:00	0	0	0	0	0	0	0	0	0	0	0	0	0	0	0	0	0	4599
2007-12-29 22:00:00	0	0	0	0	0	0	0	0	0	0	0	0	0	0	0	0	0	4231
2007-12-29 23:00:00	0	0	0	0	0	0	0	0	0	0	0	0	0	0	0	0	0	3670
2007-12-30 00:00:00	0	0	0	0	0	0	0	1	1	0	0	0	0	0	0	0	0	7830
2007-12-30 01:00:00	0	0	0	0	0	0	0	1	1	0	0	0	0	0	0	0	0	10469
2007-12-30 02:00:00	0	0	0	0	0	0	0	0	1	0	0	1	0	0	0	0	0	17525
2007-12-30 03:00:00	0	0	0	0	0	1	0	0	0	0	0	0	0	0	0	0	0	17699
2007-12-30 04:00:00	0	0	0	0	0	0	0	0	2	0	0	0	0	0	0	0	0	22232
2007-12-30 05:00:00	0	0	0	0	0	1	0	0	0	0	0	0	0	0	0	0	0	21829
2007-12-30 06:00:00	0	0	0	0	0	0	0	0	2	0	0	0	0	0	0	0	0	16203
2007-12-30 07:00:00	0	0	0	0	0	0	0	0	0	0	0	0	0	0	0	0	0	16266
2007-12-30 08:00:00	0	0	0	0	0	2	0	0	0	0	0	0	0	0	0	0	0	16451
2007-12-30 09:00:00	0	0	0	0	0	0	0	0	5	0	0	0	0	0	0	0	0	16392
2007-12-30 10:00:00	0	0	0	0	0	0	0	0	0	0	0	0	0	0	0	0	0	13980
2007-12-30 11:00:00	0	0	0	0	0	0	0	0	0	0	0	0	0	0	0	0	0	14407
2007-12-30 12:00:00	0	0	0	0	0	0	0	1	0	0	0	0	0	0	0	0	0	11183
2007-12-30 13:00:00	0	0	0	0	0	0	0	0	1	0	0	1	0	0	0	0	0	12611
2007-12-30 14:00:00	0	0	0	0	0	0	0	0	2	0	0	0	0	0	0	0	0	13638
2007-12-30 15:00:00	0	0	0	0	0	0	0	0	0	0	0	0	0	0	0	0	0	12974
2007-12-30 16:00:00	0	0	0	0	0	2	0	0	0	0	0	0	0	0	0	0	0	12406
2007-12-30 17:00:00	0	0	0	0	0	0	0	0	1	0	0	0	0	0	0	0	0	9770
2007-12-30 18:00:00	0	0	0	0	0	0	0	0	0	0	0	0	0	0	0	0	0	7925
2007-12-30 19:00:00	0	0	0	0	0	0	0	0	0	0	0	0	0	0	0	0	0	5501
2007-12-30 20:00:00	0	0	0	0	0	0	0	0	0	0	0	0	0	0	0	0	0	4551
2007-12-30 21:00:00	0	0	0	0	0	0	0	0	1	0	0	0	0	0	0	0	0	9491
2007-12-30 22:00:00	0	0	0	0	0	0	0	0	1	0	0	0	0	0	0	0	0	3979
2007-12-30 23:00:00	0	0	0	0	0	0	0	0	0	0	0	0	0	0	0	0	0	7178
2007-12-31 00:00:00	0	0	0	0	0	0	0	0	0	0	0	0	0	0	0	0	0	8958
2007-12-31 01:00:00	0	0	0	0	0	0	0	0	0	0	0	0	0	0	0	0	0	10792
2007-12-31 02:00:00	0	0	0	0	0	1	0	0	0	0	0	0	0	0	0	0	0	13284
2007-12-31 03:00:00	0	0	0	0	0	1	0	0	1	0	0	1	0	0	0	0	0	15959
2007-12-31 04:00:00	0	0	0	0	0	1	0	0	2	0	0	0	0	0	0	0	0	15272
2007-12-31 05:00:00	0	0	0	0	0	1	0	0	1	0	0	0	0	0	0	0	0	21179
2007-12-31 06:00:00	0	0	0	0	0	0	0	0	0	0	0	0	0	0	0	0	0	15012
2007-12-31 07:00:00	0	0	0	0	0	0	0	0	0	0	0	0	0	0	0	0	0	15580
2007-12-31 08:00:00	0	0	0	0	0	0	0	0	0	0	0	0	0	0	0	0	0	15752
2007-12-31 09:00:00	0	0	0	0	0	0	0	1	3	0	0	1	0	0	0	0	0	14829
2007-12-31 10:00:00	0	0	0	0	0	1	0	0	1	0	0	0	0	0	0	0	0	13219
2007-12-31 11:00:00	0	2	0	0	0	0	0	0	0	0	0	0	0	0	0	0	0	11584
2007-12-31 12:00:00	0	0	0	0	0	0	0	0	1	0	0	0	0	0	0	0	0	10181
2007-12-31 13:00:00	0	0	0	0	0	1	0	1	1	0	0	0	0	0	0	0	0	10958
2007-12-31 14:00:00	0	0	0	0	0	0	0	2	0	0	0	0	0	0	0	0	0	13394
2007-12-31 15:00:00	0	0	0	0	0	1	0	0	0	0	0	0	0	0	0	0	0	11985
2007-12-31 16:00:00	0	0	0	0	0	0	0	0	0	0	0	0	0	0	0	0	0	10875
2007-12-31 17:00:00	0	0	0	0	0	0	0	0	0	0	0	0	0	0	0	0	0	9708
2007-12-31 18:00:00	0	0	0	0	0	0	0	0	0	0	0	0	0	0	0	0	0	6698
2007-12-31 19:00:00	0	0	0	0	0	0	0	0	0	0	0	0	0	0	0	0	0	5951
2007-12-31 20:00:00	0	0	0	0	0	0	0	0	0	0	0	0	0	0	0	0	0	5556
2007-12-31 21:00:00	0	0	0	0	0	0	0	1	0	0	0	0	0	0	0	0	0	4260
2007-12-31 22:00:00	0	0	0	0	0	0	0	0	0	0	0	0	0	0	0	0	0	4731
2007-12-31 23:00:00	0	0	0	0	0	0	0	0	0	0	0	0	0	0	0	0	0	5022
2008-01-01 00:00:00	0	0	0	0	0	0	0	0	0	0	0	0	0	0	0	0	0	4855
2008-01-01 01:00:00	0	0	0	0	0	1	0	0	0	0	0	0	0	0	0	0	0	4350
2008-01-01 02:00:00	0	0	0	0	0	0	0	0	0	0	0	0	0	0	0	0	0	6106
2008-01-01 03:00:00	0	0	0	0	0	2	0	0	1	0	0	0	0	0	0	0	0	13097
2008-01-01 04:00:00	0	0	0	0	0	0	0	0	1	0	0	0	0	0	0	0	0	18580
2008-01-01 05:00:00	0	0	0	0	0	0	0	0	3	0	0	0	0	0	0	0	0	17555
2008-01-01 06:00:00	0	0	0	0	0	0	0	0	1	0	0	0	0	0	0	0	0	18245
2008-01-01 07:00:00	0	0	0	0	0	0	0	0	2	0	0	1	0	0	0	0	0	23270
2008-01-01 08:00:00	0	0	0	0	0	2	0	1	3	0	0	0	0	0	0	0	0	25903
2008-01-01 09:00:00	0	0	0	0	0	0	0	0	2	0	0	0	0	0	0	0	0	19269
2008-01-01 10:00:00	0	0	0	0	0	0	0	0	4	0	0	0	0	0	0	0	0	19059
2008-01-01 11:00:00	0	0	0	0	0	0	0	0	6	0	0	0	0	0	0	0	0	22031
2008-01-01 12:00:00	0	0	0	0	0	2	0	0	4	0	0	0	0	0	0	0	0	20608
2008-01-01 13:00:00	0	0	0	0	0	0	0	0	6	0	0	0	0	0	0	0	0	20396
2008-01-01 14:00:00	0	0	0	0	0	0	0	0	1	0	0	0	0	0	0	0	0	20964
2008-01-01 15:00:00	0	0	0	0	0	1	0	0	2	0	0	0	0	0	0	0	0	19616
2008-01-01 16:00:00	0	0	0	0	0	0	0	0	9	0	0	0	0	0	0	0	0	15955
2008-01-01 17:00:00	0	0	0	0	0	0	0	0	0	0	0	0	0	0	0	0	0	10830
2008-01-01 18:00:00	0	0	0	0	0	0	0	0	1	0	0	0	0	0	0	0	0	10460
2008-01-01 19:00:00	0	0	0	0	0	2	0	0	2	0	0	1	0	0	0	0	0	10749
2008-01-01 20:00:00	0	0	0	0	0	0	0	0	0	0	0	0	0	0	0	0	0	4778
2008-01-01 21:00:00	0	0	0	0	0	0	0	0	1	0	0	0	0	0	0	0	0	3997
2008-01-01 22:00:00	0	0	0	0	0	0	0	0	0	0	0	0	0	0	0	0	0	6150
2008-01-01 23:00:00	0	0	0	0	0	0	0	0	0	0	0	0	0	0	0	0	0	4127
2008-01-02 00:00:00	0	0	0	0	0	0	0	0	0	0	0	0	0	0	0	0	0	7767
2008-01-02 01:00:00	0	0	0	0	0	0	0	0	1	0	0	0	0	0	0	0	0	8089
2008-01-02 02:00:00	0	0	0	0	0	1	0	0	0	0	0	0	0	0	0	0	0	16616
2008-01-02 03:00:00	0	0	0	0	0	1	0	0	2	0	0	0	0	0	0	0	0	24460
2008-01-02 04:00:00	0	0	0	0	0	1	0	0	2	0	0	0	0	0	0	0	0	37576
2008-01-02 05:00:00	0	0	0	0	0	0	0	3	4	0	0	0	0	0	0	0	0	33314
2008-01-02 06:00:00	0	0	0	0	0	1	0	0	5	0	0	0	0	0	0	0	0	33771
2008-01-02 07:00:00	0	0	0	0	0	0	0	0	8	0	0	0	0	0	0	0	0	43571
2008-01-02 08:00:00	0	0	0	0	0	1	0	0	1	0	0	0	0	0	0	0	0	40727
2008-01-02 09:00:00	0	0	0	0	0	0	0	0	1	0	0	0	0	0	0	0	0	41613
2008-01-02 10:00:00	0	0	0	0	0	2	0	0	7	0	0	0	0	0	0	0	0	36826
2008-01-02 11:00:00	0	0	0	0	0	0	0	0	6	0	0	0	0	0	0	0	0	42711
2008-01-02 12:00:00	0	0	0	0	0	0	0	1	2	0	0	0	0	0	0	0	0	37420
2008-01-02 13:00:00	0	0	0	0	0	1	0	0	2	0	0	1	0	0	0	0	0	40753
2008-01-02 14:00:00	0	0	0	0	0	2	0	0	7	0	0	0	0	0	0	0	0	41083
2008-01-02 15:00:00	0	0	0	0	0	10	0	0	2	0	0	0	0	0	0	0	0	34401
2008-01-02 16:00:00	0	0	0	0	0	3	0	1	1	0	0	0	0	0	0	0	0	26427
2008-01-02 17:00:00	0	0	0	0	0	0	0	0	1	0	0	0	0	0	0	0	0	19895
2008-01-02 18:00:00	0	0	0	0	0	0	0	0	1	0	0	0	0	0	0	0	0	13838
2008-01-02 19:00:00	0	0	0	0	0	1	0	1	0	0	0	0	0	0	0	0	0	8495
2008-01-02 20:00:00	0	0	0	0	0	0	0	3	0	0	0	0	0	0	0	0	0	7481
2008-01-02 21:00:00	0	0	0	0	0	0	0	1	0	0	0	0	0	0	0	0	0	7795
2008-01-02 22:00:00	0	0	0	0	0	0	0	0	0	0	0	0	0	0	0	0	0	6087
2008-01-02 23:00:00	0	0	0	0	0	0	0	0	0	0	0	0	0	0	0	0	0	7573
2008-01-03 00:00:00	0	0	0	0	0	1	0	0	3	0	0	0	0	0	0	0	0	6529
2008-01-03 01:00:00	0	0	0	0	0	0	0	0	0	0	0	1	0	0	0	0	0	11023
2008-01-03 02:00:00	0	0	0	0	0	0	0	0	0	0	0	0	0	0	0	0	0	18351
2008-01-03 03:00:00	0	0	0	0	0	0	0	0	5	0	0	0	0	0	0	0	0	38994
2008-01-03 04:00:00	0	0	0	0	0	1	0	0	3	0	0	0	0	0	0	0	0	43532
2008-01-03 05:00:00	0	0	0	0	0	0	0	0	4	0	0	1	0	0	0	0	0	45525
2008-01-03 06:00:00	0	0	0	0	0	1	0	4	6	0	0	0	0	0	0	0	0	45124
2008-01-03 07:00:00	0	0	0	0	0	0	0	1	3	0	0	0	0	0	0	0	0	53053
2008-01-03 08:00:00	0	0	0	0	0	0	0	1	5	0	0	0	0	0	0	0	0	46150
2008-01-03 09:00:00	0	0	0	0	0	0	0	1	3	0	0	0	0	0	0	0	0	42845
2008-01-03 10:00:00	0	0	0	0	0	0	0	0	2	0	0	0	0	0	0	0	0	40438
2008-01-03 11:00:00	0	0	0	0	0	5	0	0	6	0	0	0	0	0	0	0	0	42254
2008-01-03 12:00:00	0	0	0	0	0	2	0	1	9	0	0	0	0	0	0	0	0	41379
2008-01-03 13:00:00	0	0	0	0	0	0	0	1	6	0	0	0	0	0	0	0	0	43264
2008-01-03 14:00:00	0	0	0	0	0	0	0	0	6	0	0	0	0	0	0	0	0	43151
2008-01-03 15:00:00	0	0	0	0	0	2	0	0	4	0	0	0	0	0	0	0	0	34929
2008-01-03 16:00:00	0	0	0	0	0	0	0	0	2	0	0	0	0	0	0	0	0	26455
2008-01-03 17:00:00	0	0	0	0	0	0	0	0	4	0	0	0	0	0	0	0	0	18507
2008-01-03 18:00:00	0	0	0	0	0	0	0	0	0	0	0	0	0	0	0	0	0	12838
2008-01-03 19:00:00	0	0	0	0	0	0	0	5	0	0	0	0	0	0	0	0	0	11004
2008-01-03 20:00:00	0	0	0	0	0	0	0	0	1	0	0	0	0	0	0	0	0	9528
2008-01-03 21:00:00	0	0	0	0	0	0	0	0	0	0	0	0	0	0	0	0	0	6172
2008-01-03 22:00:00	0	0	0	0	0	0	0	0	0	0	0	0	0	0	0	0	0	5213
2008-01-03 23:00:00	0	0	0	0	0	0	0	0	1	0	0	0	0	0	0	0	0	6211
2008-01-04 00:00:00	0	0	0	0	0	0	0	0	0	0	0	0	0	0	0	0	0	6621
2008-01-04 01:00:00	0	0	0	0	0	0	0	0	0	0	0	0	0	0	0	0	0	9644
2008-01-04 02:00:00	0	0	0	0	0	1	0	0	1	0	0	0	0	0	0	0	0	16389
2008-01-04 03:00:00	0	0	0	0	0	1	0	1	2	0	0	0	0	0	0	0	0	31711
2008-01-04 04:00:00	0	0	0	0	0	12	0	0	4	0	0	0	0	0	0	0	0	37544
2008-01-04 05:00:00	0	0	0	0	0	1	0	2	11	0	0	0	0	0	0	0	0	40360
2008-01-04 06:00:00	0	0	0	0	0	0	0	0	0	0	0	0	0	0	0	0	0	33642
2008-01-04 07:00:00	0	0	0	0	0	2	0	3	8	0	0	1	0	0	0	0	0	41862
2008-01-04 08:00:00	0	0	0	0	0	0	0	2	3	0	0	0	0	0	0	0	0	42219
2008-01-04 09:00:00	0	0	0	0	0	0	0	1	3	0	0	0	0	0	0	0	0	39169
2008-01-04 10:00:00	0	0	0	0	0	0	0	0	4	0	0	0	0	0	0	0	0	38010
2008-01-04 11:00:00	0	0	0	0	0	1	0	1	1	0	0	0	0	0	0	0	0	41812
2008-01-04 12:00:00	0	0	0	0	0	1	0	2	1	0	0	0	0	0	0	0	0	28839
2008-01-04 13:00:00	0	0	0	0	0	0	0	0	6	0	0	0	0	0	0	0	0	30466
2008-01-04 14:00:00	0	0	0	0	0	0	0	0	1	0	0	0	0	0	0	0	0	30852
2008-01-04 15:00:00	0	0	0	0	0	0	0	0	0	0	0	0	0	0	0	0	0	27188
2008-01-04 16:00:00	0	0	0	0	0	0	0	1	4	0	0	0	0	0	0	0	0	24677
2008-01-04 17:00:00	0	0	0	0	0	1	0	0	1	0	0	0	0	0	0	0	0	18365
2008-01-04 18:00:00	0	0	0	0	0	4	0	0	0	0	0	0	0	0	0	0	0	13795
2008-01-04 19:00:00	0	0	0	0	0	1	0	0	1	0	0	0	0	0	0	0	0	9974
2008-01-04 20:00:00	0	0	0	0	0	0	0	0	0	0	0	0	0	0	0	0	0	6824
2008-01-04 21:00:00	0	0	0	0	0	0	0	0	0	0	0	0	0	0	0	0	0	5441
2008-01-04 22:00:00	0	0	0	0	0	0	0	0	0	0	0	0	0	0	0	0	0	5128
2008-01-04 23:00:00	0	0	0	0	0	0	0	0	0	0	0	0	0	0	0	0	0	5030
2008-01-05 00:00:00	0	0	0	0	0	0	0	0	0	0	0	1	0	0	0	0	0	6191
2008-01-05 01:00:00	0	0	0	0	0	0	0	0	1	0	0	0	0	0	0	0	0	15074
2008-01-05 02:00:00	0	0	0	0	0	0	0	0	1	0	0	0	0	0	0	0	0	13736
2008-01-05 03:00:00	0	0	0	0	0	1	0	0	1	0	0	0	0	0	0	0	0	22599
2008-01-05 04:00:00	0	0	0	0	0	0	0	7	4	0	0	0	0	0	0	0	0	31574
2008-01-05 05:00:00	0	0	0	0	0	1	0	0	1	0	0	0	0	0	0	0	0	37890
2008-01-05 06:00:00	0	0	0	0	0	1	0	0	2	0	0	0	0	0	0	0	0	36385
2008-01-05 07:00:00	0	0	0	0	0	0	0	0	7	0	0	0	0	0	0	0	0	37006
2008-01-05 08:00:00	0	0	0	0	0	4	0	0	7	0	0	1	0	0	0	0	0	38391
2008-01-05 09:00:00	0	0	0	0	0	0	0	0	8	0	0	0	0	0	0	0	0	40484
2008-01-05 10:00:00	0	0	0	0	0	0	0	0	4	0	0	0	0	0	0	0	0	36648
2008-01-05 11:00:00	0	0	0	0	0	1	0	2	3	0	0	0	0	0	0	0	0	29877
2008-01-05 12:00:00	0	0	0	0	0	2	0	0	3	0	0	0	0	0	0	0	0	26104
2008-01-05 13:00:00	0	0	0	0	0	3	0	0	1	0	0	0	0	0	0	0	0	27951
2008-01-05 14:00:00	0	0	0	0	0	2	0	0	0	0	0	0	0	0	0	0	0	33152
2008-01-05 15:00:00	0	0	0	0	0	0	0	1	4	0	0	0	0	0	0	0	0	29460
2008-01-05 16:00:00	0	0	0	0	0	0	0	0	2	0	0	0	0	0	0	0	0	24669
2008-01-05 17:00:00	0	0	0	0	0	1	0	1	3	0	0	0	0	0	0	0	0	20067
2008-01-05 18:00:00	0	0	0	0	0	0	0	0	0	0	0	0	0	0	0	0	0	14247
2008-01-05 19:00:00	0	0	0	0	0	0	0	0	0	0	0	0	0	0	0	0	0	9863
2008-01-05 20:00:00	0	0	0	0	0	0	0	0	0	0	0	0	0	0	0	0	0	7794
2008-01-05 21:00:00	0	0	0	0	0	0	0	0	0	0	0	0	0	0	0	0	0	9859
2008-01-05 22:00:00	0	0	0	0	0	0	0	0	1	0	0	0	0	0	0	0	0	5452
2008-01-05 23:00:00	0	0	0	0	0	0	0	0	0	0	0	0	0	0	0	0	0	7964
2008-01-06 00:00:00	0	0	0	0	0	0	0	0	0	0	0	0	0	0	0	0	0	5366
2008-01-06 01:00:00	0	0	0	0	0	1	0	0	0	0	0	0	0	0	0	0	0	7157
2008-01-06 02:00:00	0	0	0	0	0	0	0	1	2	0	0	0	0	0	0	0	0	13697
2008-01-06 03:00:00	0	0	0	0	0	0	0	0	1	0	0	0	0	0	0	0	0	20658
2008-01-06 04:00:00	0	0	0	0	0	0	0	2	4	0	0	0	0	0	0	0	0	28462
2008-01-06 05:00:00	0	0	0	0	0	1	0	0	2	0	0	0	0	0	0	0	0	33138
2008-01-06 06:00:00	0	0	0	0	0	0	0	0	7	0	0	0	0	0	0	0	0	37793
2008-01-06 07:00:00	0	0	0	0	0	0	0	0	9	0	0	0	0	0	0	0	0	36604
2008-01-06 08:00:00	0	0	0	0	0	1	0	0	3	0	0	0	0	0	0	0	0	36516
2008-01-06 09:00:00	0	0	0	0	0	4	0	2	2	0	0	0	0	0	0	0	0	41553
2008-01-06 10:00:00	0	0	0	0	0	1	0	0	0	0	0	0	0	0	0	0	0	36888
2008-01-06 11:00:00	0	0	0	0	0	1	0	2	3	0	0	0	0	0	0	0	0	30907
2008-01-06 12:00:00	0	0	0	0	0	1	0	0	1	0	0	1	0	0	0	0	0	29928
2008-01-06 13:00:00	0	0	0	0	0	0	0	0	3	0	0	0	0	0	0	0	0	31239
2008-01-06 14:00:00	0	0	0	0	0	0	0	1	2	0	0	0	0	0	0	0	0	33546
2008-01-06 15:00:00	0	0	0	0	0	1	0	0	3	0	0	2	0	0	0	0	0	30259
2008-01-06 16:00:00	0	0	0	0	0	0	0	0	2	0	0	0	0	0	0	0	0	23780
2008-01-06 17:00:00	0	0	0	0	0	0	0	2	5	0	0	0	0	0	0	0	0	22331
2008-01-06 18:00:00	0	0	0	0	0	0	0	0	0	0	0	0	0	0	0	0	0	14674
2008-01-06 19:00:00	0	0	0	0	0	0	0	0	1	0	0	0	0	0	0	0	0	9581
2008-01-06 20:00:00	0	0	0	0	0	0	0	0	0	0	0	0	0	0	0	0	0	8810
2008-01-06 21:00:00	0	0	0	0	0	1	0	0	0	0	0	0	0	0	0	0	0	7610
2008-01-06 22:00:00	0	0	0	0	0	0	0	0	0	0	0	0	0	0	0	0	0	6698
2008-01-06 23:00:00	0	0	0	0	0	1	0	0	0	0	0	0	0	0	0	0	0	5390
2008-01-07 00:00:00	0	0	0	0	0	1	0	0	0	0	0	0	0	0	0	0	0	6974
2008-01-07 01:00:00	0	0	0	0	0	0	0	1	1	0	0	1	0	0	0	0	0	9193
2008-01-07 02:00:00	0	0	0	0	0	0	0	0	0	0	0	0	0	0	0	0	0	15352
2008-01-07 03:00:00	0	0	0	0	0	1	0	3	3	0	0	0	0	0	0	0	0	28449
2008-01-07 04:00:00	0	0	0	0	0	1	0	5	4	0	0	0	0	0	0	0	0	36209
2008-01-07 05:00:00	0	0	0	0	0	2	0	0	5	0	0	0	0	0	0	0	0	37968
2008-01-07 06:00:00	0	0	0	0	0	0	0	1	6	0	0	0	0	0	0	0	0	38992
2008-01-07 07:00:00	0	0	0	0	0	0	0	1	3	0	0	0	0	0	0	0	0	45343
2008-01-07 08:00:00	0	0	0	0	0	1	0	2	6	0	0	0	0	0	0	0	0	47068
2008-01-07 09:00:00	0	0	0	0	0	3	0	0	4	0	0	0	0	0	0	0	0	50900
2008-01-07 10:00:00	0	0	0	0	0	2	0	0	6	0	0	0	0	0	0	0	0	46531
2008-01-07 11:00:00	0	0	0	0	0	2	0	1	4	0	0	0	0	0	0	0	0	46503
2008-01-07 12:00:00	0	0	0	0	0	1	0	0	9	0	0	1	0	0	0	0	0	46335
2008-01-07 13:00:00	0	0	0	0	0	1	0	1	8	0	0	0	0	0	0	0	0	47795
2008-01-07 14:00:00	0	0	0	0	0	1	0	0	4	0	0	0	0	0	0	0	0	48586
2008-01-07 15:00:00	0	0	0	0	0	2	0	0	4	0	0	0	0	0	0	0	0	41287
2008-01-07 16:00:00	0	0	0	0	0	2	0	0	3	0	0	0	0	0	0	0	0	28650
2008-01-07 17:00:00	0	0	0	0	0	0	0	0	0	0	0	2	0	0	0	0	0	22414
2008-01-07 18:00:00	0	0	0	0	0	1	0	0	0	0	0	0	0	0	0	0	0	13235
2008-01-07 19:00:00	0	0	0	0	0	0	0	0	0	0	0	0	0	0	0	0	0	7713
2008-01-07 20:00:00	0	0	0	0	0	0	0	0	1	0	0	0	0	0	0	0	0	6039
2008-01-07 21:00:00	0	0	0	0	0	0	0	0	0	0	0	0	0	0	0	0	0	5541
2008-01-07 22:00:00	0	0	0	0	0	0	0	0	1	0	0	0	0	0	0	0	0	4773
2008-01-07 23:00:00	0	0	0	0	0	0	0	0	0	0	0	0	0	0	0	0	0	6537
2008-01-08 00:00:00	0	0	0	0	0	0	0	0	0	0	0	0	0	0	0	0	0	6568
2008-01-08 01:00:00	0	0	0	0	0	0	0	0	1	0	0	1	0	0	0	0	0	9543
2008-01-08 02:00:00	0	0	0	0	0	0	0	1	2	0	0	0	0	0	0	0	0	17030
2008-01-08 03:00:00	0	0	0	0	0	0	0	1	4	0	0	0	0	0	0	0	0	33758
2008-01-08 04:00:00	0	0	0	0	0	3	0	0	4	0	0	0	0	0	0	0	0	39577
2008-01-08 05:00:00	0	0	0	0	0	0	0	0	3	0	0	0	0	0	0	0	0	42208
2008-01-08 06:00:00	0	0	0	0	0	1	0	0	1	0	0	0	0	0	0	0	0	39331
2008-01-08 07:00:00	0	0	0	0	0	0	0	0	2	0	0	0	0	0	0	0	0	45169
2008-01-08 08:00:00	0	0	0	0	0	0	0	0	3	0	0	0	0	0	0	0	0	49835
2008-01-08 09:00:00	0	0	0	0	0	0	0	2	5	0	0	1	0	0	0	0	0	46048
2008-01-08 10:00:00	0	0	0	0	0	0	0	1	2	0	0	0	0	0	0	0	0	46575
2008-01-08 11:00:00	0	0	0	0	0	1	0	0	4	0	0	0	0	0	0	0	0	48809
2008-01-08 12:00:00	0	0	0	0	0	4	0	0	4	0	0	0	0	0	0	0	0	45836
2008-01-08 13:00:00	0	0	0	0	0	0	0	0	4	0	0	0	0	0	0	0	0	46804
2008-01-08 14:00:00	0	0	0	0	0	7	0	0	4	0	0	0	0	0	0	0	0	48017
2008-01-08 15:00:00	0	0	0	0	0	2	0	0	3	0	0	0	0	0	0	0	0	38885
2008-01-08 16:00:00	0	0	0	0	0	1	0	0	2	0	0	0	0	0	0	0	0	29715
2008-01-08 17:00:00	0	0	1	0	0	3	0	7	2	0	0	0	0	0	0	0	0	20857
2008-01-08 18:00:00	0	0	0	0	0	0	1	0	1	0	0	0	0	0	0	0	0	14455
2008-01-08 19:00:00	0	0	0	0	0	0	0	0	1	0	0	0	0	0	0	0	0	8431
2008-01-08 20:00:00	0	0	0	0	0	0	0	1	0	0	0	0	0	0	0	0	0	7172
2008-01-08 21:00:00	0	0	0	0	0	0	0	0	0	0	0	0	0	0	0	0	0	7849
2008-01-08 22:00:00	0	0	0	0	0	0	0	0	0	0	0	0	0	0	0	0	0	7772
2008-01-08 23:00:00	0	0	0	0	0	0	0	2	1	0	0	0	0	0	0	0	0	8658
2008-01-09 00:00:00	0	0	0	0	0	0	0	0	0	0	0	0	0	0	0	0	0	5161
2008-01-09 01:00:00	0	0	0	0	0	0	0	0	0	0	0	0	0	0	0	0	0	7323
2008-01-09 02:00:00	0	0	0	0	0	1	0	0	0	0	1	0	0	0	0	0	0	15587
2008-01-09 03:00:00	0	0	0	0	0	0	0	0	7	0	0	0	0	0	0	0	0	32559
2008-01-09 04:00:00	0	0	0	0	0	0	0	1	2	0	0	0	0	0	0	0	0	39993
2008-01-09 05:00:00	0	0	0	0	0	0	0	2	2	0	0	2	0	0	0	0	0	41659
2008-01-09 06:00:00	0	0	0	0	0	0	0	1	3	0	0	0	0	0	0	0	0	41352
2008-01-09 07:00:00	0	0	0	0	0	8	0	1	1	0	0	0	0	0	0	0	0	44910
2008-01-09 08:00:00	0	0	0	0	0	4	0	0	6	0	0	0	0	0	0	0	0	46426
2008-01-09 09:00:00	0	0	0	0	0	2	0	0	0	0	0	1	0	0	0	0	0	46108
2008-01-09 10:00:00	0	0	0	0	0	2	0	0	5	0	0	0	0	0	0	0	0	51018
2008-01-09 11:00:00	0	0	0	0	0	10	0	0	7	0	0	0	0	0	0	0	0	47299
2008-01-09 12:00:00	0	0	0	0	0	3	0	1	10	0	0	0	0	0	0	0	0	44543
2008-01-09 13:00:00	0	0	0	0	0	4	0	2	7	0	0	1	0	0	0	0	0	45730
2008-01-09 14:00:00	0	0	0	0	0	3	0	1	6	0	0	0	0	0	0	0	0	46909
2008-01-09 15:00:00	0	0	0	0	0	3	0	0	1	0	0	0	0	0	0	0	0	40082
2008-01-09 16:00:00	0	0	0	0	0	0	0	0	5	0	0	0	0	0	0	0	0	30756
2008-01-09 17:00:00	0	0	0	0	0	2	0	0	1	0	0	1	0	0	0	0	0	19297
2008-01-09 18:00:00	0	0	0	0	0	0	0	0	2	0	0	0	0	0	0	0	0	13528
2008-01-09 19:00:00	0	0	0	0	0	0	0	0	1	0	0	0	0	0	0	0	0	9099
2008-01-09 20:00:00	0	0	0	0	0	1	0	0	0	0	0	1	0	0	0	0	0	8916
2008-01-09 21:00:00	0	0	0	0	0	0	0	0	0	0	0	0	0	0	0	0	0	6011
2008-01-09 22:00:00	0	0	0	0	0	0	0	1	0	0	0	0	0	0	0	0	0	5670
2008-01-09 23:00:00	0	0	0	0	0	1	0	0	0	0	0	0	0	0	0	0	0	5605
2008-01-10 00:00:00	0	0	0	0	0	0	0	0	1	0	0	0	0	0	0	0	0	6992
2008-01-10 01:00:00	0	0	0	0	0	0	0	1	0	0	0	0	0	0	0	0	0	7645
2008-01-10 02:00:00	0	0	0	0	0	1	0	0	3	0	0	0	0	0	0	0	0	17093
2008-01-10 03:00:00	0	0	0	0	0	3	0	2	2	0	0	1	0	0	0	0	0	34723
2008-01-10 04:00:00	0	0	0	0	0	0	0	0	9	0	0	0	0	0	0	0	0	38613
2008-01-10 05:00:00	0	0	0	0	0	1	0	0	2	0	0	1	0	0	0	0	0	43106
2008-01-10 06:00:00	0	0	0	0	0	2	0	0	2	0	0	0	0	0	0	0	0	37931
2008-01-10 07:00:00	0	0	0	0	0	0	0	1	3	0	0	1	0	0	0	0	0	46009
2008-01-10 08:00:00	0	0	0	0	0	0	0	0	4	0	0	1	0	0	0	0	0	47041
2008-01-10 09:00:00	0	0	0	0	0	0	0	2	3	0	0	0	0	0	0	0	0	43778
2008-01-10 10:00:00	0	0	0	0	0	3	0	2	8	0	0	1	0	0	0	0	0	43476
2008-01-10 11:00:00	0	0	0	0	0	1	0	0	6	0	0	0	0	0	0	0	0	41841
2008-01-10 12:00:00	0	0	0	0	0	1	0	0	7	0	0	0	0	0	0	0	0	43012
2008-01-10 13:00:00	0	0	0	0	0	1	0	0	6	0	0	0	0	0	0	0	0	41356
2008-01-10 14:00:00	0	0	0	0	0	2	0	1	8	0	0	0	0	0	0	0	0	42384
2008-01-10 15:00:00	0	0	0	0	0	1	0	1	2	0	0	0	0	0	0	0	0	37287
2008-01-10 16:00:00	0	0	0	0	0	1	0	0	4	0	0	0	0	0	0	0	0	27033
2008-01-10 17:00:00	0	0	0	0	0	0	0	0	0	0	0	0	0	0	0	0	0	17551
2008-01-10 18:00:00	0	0	0	0	0	0	0	0	0	0	0	0	0	0	0	0	0	13055
2008-01-10 19:00:00	0	0	0	0	0	0	0	0	0	0	0	0	0	0	0	0	0	8773
2008-01-10 20:00:00	0	0	0	0	0	1	0	1	0	0	0	0	0	0	0	0	0	6221
2008-01-10 21:00:00	0	0	0	0	0	0	0	0	0	0	0	0	0	0	0	0	0	4687
2008-01-10 22:00:00	0	0	0	0	0	0	0	0	0	0	0	0	0	0	0	0	0	4510
2008-01-10 23:00:00	0	0	0	0	0	1	0	0	0	0	0	0	0	0	0	0	0	5727
2008-01-11 00:00:00	0	0	0	0	0	1	0	0	0	0	0	1	0	0	0	0	0	5736
2008-01-11 01:00:00	0	0	0	0	0	1	0	0	2	0	0	0	0	0	0	0	0	11499
2008-01-11 02:00:00	0	0	0	0	0	1	0	0	0	0	0	0	0	0	0	0	0	16997
2008-01-11 03:00:00	0	0	0	0	0	0	0	1	2	0	0	0	0	0	0	0	0	35129
2008-01-11 04:00:00	0	0	0	0	0	4	0	0	7	0	0	0	0	0	0	0	0	38506
2008-01-11 05:00:00	0	0	0	0	0	0	0	0	13	0	0	0	0	0	0	0	0	41354
2008-01-11 06:00:00	0	0	0	0	0	2	0	0	2	0	0	0	0	0	0	0	0	37710
2008-01-11 07:00:00	0	0	0	0	0	0	0	0	3	0	0	0	0	0	0	0	0	36609
2008-01-11 08:00:00	0	0	0	0	0	1	0	0	29	0	0	0	0	0	0	0	0	40851
2008-01-11 09:00:00	0	0	0	0	0	2	0	3	15	0	0	0	0	0	0	0	0	39143
2008-01-11 10:00:00	0	0	0	0	0	5	0	2	3	0	0	1	0	0	0	0	0	35875
2008-01-11 11:00:00	0	0	0	0	0	4	0	4	1	0	0	0	0	0	0	0	0	36056
2008-01-11 12:00:00	0	0	0	0	0	1	0	0	4	0	0	0	0	0	0	0	0	28535
2008-01-11 13:00:00	0	0	0	0	0	1	0	2	1	0	0	0	0	0	0	0	0	26323
2008-01-11 14:00:00	0	0	0	0	0	0	0	0	2	0	0	0	0	0	0	0	0	28928
2008-01-11 15:00:00	0	0	0	0	0	2	0	0	8	0	0	0	0	0	0	0	0	25749
2008-01-11 16:00:00	0	0	0	0	0	0	0	0	3	0	0	0	0	0	0	0	0	22021
2008-01-11 17:00:00	0	0	0	0	0	1	0	0	0	0	0	0	0	0	0	0	0	18669
2008-01-11 18:00:00	0	0	0	0	0	2	0	0	1	0	0	2	0	0	0	0	0	16565
2008-01-11 19:00:00	0	0	0	0	0	0	0	0	1	0	0	0	0	0	0	0	0	8122
2008-01-11 20:00:00	0	0	0	0	0	0	0	0	0	0	0	0	0	0	0	0	0	7819
2008-01-11 21:00:00	0	0	0	0	0	0	0	0	0	0	0	0	0	0	0	0	0	5646
2008-01-11 22:00:00	0	0	0	0	0	0	0	0	1	0	0	0	0	0	0	0	0	14290
2008-01-11 23:00:00	0	0	0	0	0	0	0	0	0	0	0	0	0	0	0	0	0	8680
2008-01-12 00:00:00	0	0	0	0	0	0	0	0	1	0	0	0	0	0	0	0	0	4208
2008-01-12 01:00:00	0	0	0	0	0	0	0	0	1	0	0	0	0	0	0	0	0	7885
2008-01-12 02:00:00	0	0	0	0	0	0	0	0	1	0	0	0	0	0	0	0	0	10454
2008-01-12 03:00:00	0	0	0	0	0	0	0	0	0	0	0	0	0	0	0	0	0	20317
2008-01-12 04:00:00	0	0	0	0	0	0	0	0	1	0	0	0	0	0	0	0	0	28060
2008-01-12 05:00:00	0	0	0	0	0	0	0	1	3	0	0	0	0	0	0	0	0	34408
2008-01-12 06:00:00	0	0	0	0	0	6	0	0	2	0	0	0	0	0	0	0	0	32577
2008-01-12 07:00:00	0	0	0	0	0	2	0	0	6	0	0	0	0	0	0	0	0	33055
2008-01-12 08:00:00	0	0	0	0	0	2	0	1	1	0	0	0	0	0	0	0	0	36483
2008-01-12 09:00:00	0	0	0	0	0	0	0	0	4	0	0	0	0	0	0	0	0	32373
2008-01-12 10:00:00	0	0	0	0	0	1	0	0	2	0	0	0	0	0	0	0	0	29391
2008-01-12 11:00:00	0	0	0	0	0	2	0	0	6	0	0	0	0	0	0	0	0	26610
2008-01-12 12:00:00	0	0	0	0	0	0	0	0	4	0	0	0	0	0	0	0	0	23832
2008-01-12 13:00:00	0	0	0	0	0	1	0	0	10	0	0	0	0	0	0	0	0	26974
2008-01-12 14:00:00	0	0	0	0	0	1	0	0	6	0	0	0	0	0	0	0	0	26889
2008-01-12 15:00:00	0	0	0	0	0	1	0	0	7	0	0	0	0	0	0	0	0	25500
2008-01-12 16:00:00	0	0	0	0	0	3	0	3	1	0	0	0	0	0	0	0	0	23106
2008-01-12 17:00:00	0	0	0	0	0	1	0	2	1	0	0	0	0	0	0	0	0	16690
2008-01-12 18:00:00	0	0	0	0	0	0	0	0	2	0	0	0	0	0	0	0	0	12737
2008-01-12 19:00:00	0	0	0	0	0	0	0	3	1	0	0	0	0	0	0	0	0	8783
2008-01-12 20:00:00	0	0	0	0	0	0	0	0	5	0	0	0	0	0	0	0	0	6343
2008-01-12 21:00:00	0	0	0	0	0	0	0	0	0	0	0	1	0	0	0	0	0	5353
2008-01-12 22:00:00	0	0	0	0	0	0	0	0	0	0	0	0	0	0	0	0	0	4915
2008-01-12 23:00:00	0	0	0	0	0	0	0	0	0	0	0	0	0	0	0	0	0	5079
2008-01-13 00:00:00	0	0	0	0	0	0	0	0	0	0	0	0	0	0	0	0	0	5528
2008-01-13 01:00:00	0	0	0	0	0	1	0	0	0	0	0	0	0	0	0	0	0	6996
2008-01-13 02:00:00	0	0	0	0	0	2	0	0	3	0	0	0	0	0	0	0	0	16339
2008-01-13 03:00:00	0	0	0	0	0	0	0	0	4	0	0	0	0	0	0	0	0	18686
2008-01-13 04:00:00	0	0	0	0	0	0	0	0	2	0	0	0	0	0	0	0	0	28243
2008-01-13 05:00:00	0	0	0	0	0	1	0	0	8	0	0	0	0	0	0	0	0	36599
2008-01-13 06:00:00	0	0	0	0	0	0	0	0	3	0	0	0	0	0	0	0	0	37804
2008-01-13 07:00:00	0	0	0	0	0	0	0	0	4	0	0	0	0	0	0	0	0	34707
2008-01-13 08:00:00	0	0	0	0	0	0	0	0	3	0	0	0	0	0	0	0	0	37560
2008-01-13 09:00:00	0	0	0	0	0	2	0	0	6	0	0	0	0	0	0	0	0	36248
2008-01-13 10:00:00	0	0	0	0	0	2	0	0	5	0	0	0	0	0	0	0	0	37325
2008-01-13 11:00:00	0	0	0	0	0	3	0	1	3	0	0	0	0	0	0	0	0	34122
2008-01-13 12:00:00	0	0	0	0	0	0	0	0	1	0	0	0	0	0	0	0	0	32044
2008-01-13 13:00:00	0	0	0	0	0	4	0	0	5	0	0	0	0	0	0	0	0	33302
2008-01-13 14:00:00	0	0	0	0	0	5	0	0	13	0	0	0	0	0	0	0	0	33200
2008-01-13 15:00:00	0	0	0	0	0	4	0	0	3	0	0	0	0	0	0	0	0	29318
2008-01-13 16:00:00	0	0	0	0	0	2	0	2	3	0	0	0	0	0	0	0	0	24904
2008-01-13 17:00:00	0	0	0	0	0	0	0	0	3	0	0	0	0	0	0	0	0	17282
2008-01-13 18:00:00	0	0	0	0	0	0	0	2	0	0	0	2	0	0	0	0	0	11760
2008-01-13 19:00:00	0	0	0	0	0	0	0	0	0	0	0	0	0	0	0	0	0	8819
2008-01-13 20:00:00	0	0	0	0	0	0	0	0	0	0	0	0	0	0	0	0	0	7119
2008-01-13 21:00:00	0	0	0	0	0	0	0	0	0	0	0	0	0	0	0	0	0	8044
2008-01-13 22:00:00	0	0	0	0	0	0	0	0	0	0	0	0	0	0	0	0	0	6681
2008-01-13 23:00:00	0	0	0	0	0	0	0	0	0	0	0	0	0	0	0	0	0	5671
2008-01-14 00:00:00	0	0	0	0	0	0	0	0	0	0	0	1	0	0	0	0	0	5515
2008-01-14 01:00:00	0	0	0	0	0	0	0	0	1	0	0	0	0	0	0	0	0	5736
2008-01-14 02:00:00	0	0	0	0	0	3	0	0	1	0	0	0	0	0	0	0	0	13068
2008-01-14 03:00:00	0	0	0	0	0	1	0	0	3	0	0	0	0	0	0	0	0	29520
2008-01-14 04:00:00	0	0	0	0	0	0	0	0	4	0	0	0	0	0	0	0	0	36104
2008-01-14 05:00:00	0	0	0	0	0	0	0	0	9	0	0	0	0	0	0	0	0	38444
2008-01-14 06:00:00	0	0	0	0	0	0	0	0	4	0	0	0	0	0	0	0	0	36440
2008-01-14 07:00:00	0	0	0	0	0	1	0	1	5	0	0	0	0	0	0	0	0	41089
2008-01-14 08:00:00	0	0	0	0	0	0	0	0	8	0	0	0	0	0	0	0	0	45729
2008-01-14 09:00:00	0	0	0	0	0	0	0	1	9	0	0	0	0	0	0	0	0	44764
2008-01-14 10:00:00	0	0	0	0	0	0	0	0	4	0	0	3	0	0	0	0	0	44366
2008-01-14 11:00:00	0	0	0	0	0	3	0	3	7	0	0	0	0	0	0	0	0	45725
2008-01-14 12:00:00	0	0	0	0	0	1	0	1	8	0	0	0	0	0	0	0	0	47169
2008-01-14 13:00:00	0	0	0	0	0	12	0	1	12	0	0	0	0	0	0	0	0	45983
2008-01-14 14:00:00	0	0	0	0	0	4	0	5	7	0	0	1	0	0	0	0	0	46039
2008-01-14 15:00:00	0	0	0	0	0	3	0	0	3	0	0	0	0	0	0	0	0	36866
2008-01-14 16:00:00	0	0	0	0	0	0	0	0	2	0	0	0	0	0	0	0	0	26603
2008-01-14 17:00:00	0	0	0	0	0	2	0	1	2	0	0	0	0	0	0	0	0	18520
2008-01-14 18:00:00	0	0	0	0	0	2	0	0	0	0	0	0	0	0	0	0	0	12045
2008-01-14 19:00:00	0	0	0	0	0	0	0	0	0	0	0	0	0	0	0	0	0	9062
2008-01-14 20:00:00	0	0	0	0	0	0	0	0	0	0	0	0	0	0	0	0	0	5797
2008-01-14 21:00:00	0	0	0	0	0	0	0	1	0	0	0	0	0	0	0	0	0	5055
2008-01-14 22:00:00	0	0	0	0	0	0	0	0	0	0	0	0	0	0	0	0	0	4185
2008-01-14 23:00:00	0	0	0	0	0	0	0	0	0	0	0	0	0	0	0	0	0	4804
2008-01-15 00:00:00	0	0	0	0	0	0	0	0	0	0	0	0	0	0	0	0	0	5675
2008-01-15 01:00:00	0	0	0	0	0	0	0	0	1	0	0	0	0	0	0	0	0	15039
2008-01-15 02:00:00	0	0	0	0	0	0	0	0	3	0	0	0	0	0	0	0	0	14966
2008-01-15 03:00:00	0	0	0	0	0	3	0	0	3	0	0	0	0	0	0	0	0	36904
2008-01-15 04:00:00	0	0	0	0	0	2	0	0	3	0	0	0	0	0	0	0	0	40642
2008-01-15 05:00:00	0	0	0	0	0	2	0	2	3	0	0	0	0	0	0	0	0	40729
2008-01-15 06:00:00	0	0	0	0	0	1	0	1	5	0	0	0	0	0	0	0	0	40741
2008-01-15 07:00:00	0	0	0	0	0	1	0	2	17	0	0	0	0	0	0	0	0	42880
2008-01-15 08:00:00	0	0	0	0	0	1	0	0	2	0	0	0	0	0	0	0	0	37847
2008-01-15 09:00:00	0	0	0	0	0	2	0	1	6	0	0	0	0	0	0	0	0	41077
2008-01-15 10:00:00	0	0	0	0	0	4	0	1	11	0	0	0	0	0	0	0	0	38401
2008-01-15 11:00:00	0	0	0	0	0	2	0	0	3	0	0	0	0	0	0	0	0	35095
2008-01-15 12:00:00	0	0	0	0	0	0	0	1	3	0	0	0	0	0	0	0	0	32168
2008-01-15 13:00:00	0	0	0	0	0	0	0	1	2	0	0	0	0	0	0	0	0	32089
2008-01-15 14:00:00	0	0	0	0	0	0	0	3	8	0	0	0	0	0	0	0	0	33476
2008-01-15 15:00:00	0	0	0	0	0	0	0	1	1	0	0	0	0	0	0	0	0	30110
2008-01-15 16:00:00	0	0	0	0	0	1	0	0	1	0	0	0	0	0	0	0	0	24334
2008-01-15 17:00:00	0	0	0	0	0	0	0	0	2	0	0	0	0	0	0	0	0	17018
2008-01-15 18:00:00	0	0	0	0	0	1	0	0	0	0	0	0	0	0	0	0	0	16973
2008-01-15 19:00:00	0	0	0	0	0	1	0	0	2	0	0	0	0	0	0	0	0	10829
2008-01-15 20:00:00	0	0	0	0	0	0	0	0	0	0	0	0	0	0	0	0	0	6457
2008-01-15 21:00:00	0	0	0	0	0	0	0	0	0	0	0	0	0	0	0	0	0	5475
2008-01-15 22:00:00	0	0	0	0	0	0	0	0	0	0	0	0	0	0	0	0	0	4112
2008-01-15 23:00:00	0	0	0	0	0	0	0	0	0	0	0	0	0	0	0	0	0	5061
2008-01-16 00:00:00	0	0	0	0	0	0	0	0	0	0	0	0	0	0	0	0	0	7058
2008-01-16 01:00:00	0	0	0	0	0	0	0	0	1	0	0	0	0	0	0	0	0	9836
2008-01-16 02:00:00	0	0	0	0	0	0	0	0	1	0	0	0	0	0	0	0	0	19174
2008-01-16 03:00:00	0	0	0	0	0	1	0	0	4	0	0	0	0	0	0	0	0	32068
2008-01-16 04:00:00	0	0	0	0	0	2	0	1	12	0	0	2	0	0	0	0	0	55915
2008-01-16 05:00:00	0	0	0	0	0	6	0	1	9	0	0	1	0	0	0	0	0	61397
2008-01-16 06:00:00	0	0	0	0	0	2	0	0	11	0	0	1	0	0	0	0	0	51005
2008-01-16 07:00:00	0	0	0	0	0	3	0	1	4	0	0	0	0	0	0	0	0	55156
2008-01-16 08:00:00	0	0	0	0	0	2	0	3	1	0	0	0	0	0	0	0	0	59634
2008-01-16 09:00:00	0	0	0	0	0	3	0	3	5	0	0	0	0	0	0	0	0	53626
2008-01-16 10:00:00	0	0	0	0	0	3	0	1	3	0	0	1	0	0	0	0	0	56310
2008-01-16 11:00:00	0	0	0	0	0	2	0	1	3	0	0	0	0	0	0	0	0	40142
2008-01-16 12:00:00	0	0	0	0	0	1	0	1	4	0	0	0	0	0	0	0	0	34159
2008-01-16 13:00:00	0	0	0	0	0	4	0	3	2	0	0	0	0	0	0	0	0	33845
2008-01-16 14:00:00	0	0	0	0	0	3	0	0	3	0	0	0	0	0	0	0	0	36944
2008-01-16 15:00:00	0	0	0	0	0	2	0	0	3	0	0	0	0	0	0	0	0	34914
2008-01-16 16:00:00	0	0	0	0	0	3	0	0	3	0	0	0	0	0	0	0	0	23190
2008-01-16 17:00:00	0	0	0	0	0	0	0	0	0	0	0	0	0	0	0	0	0	19388
2008-01-16 18:00:00	0	0	0	0	0	0	0	0	0	0	0	0	0	0	0	0	0	16427
2008-01-16 19:00:00	0	0	0	0	0	0	0	1	0	0	0	0	0	0	0	0	0	9644
2008-01-16 20:00:00	0	0	0	0	0	0	0	0	1	0	0	0	0	0	0	0	0	6311
2008-01-16 21:00:00	0	0	0	0	0	0	0	0	0	0	0	0	0	0	0	0	0	5246
2008-01-16 22:00:00	0	0	0	0	0	0	0	0	0	0	0	0	0	0	0	0	0	6029
2008-01-16 23:00:00	0	0	0	0	0	0	0	1	0	0	0	0	0	0	0	0	0	9846
2008-01-17 00:00:00	0	0	0	0	0	0	0	0	0	0	0	1	0	0	0	0	0	7136
2008-01-17 01:00:00	0	0	0	0	0	0	0	0	2	0	0	0	0	0	0	0	0	14934
2008-01-17 02:00:00	0	0	0	0	0	2	0	0	1	0	0	0	0	0	0	0	0	21146
2008-01-17 03:00:00	0	0	0	0	0	0	0	1	5	0	0	0	0	0	0	0	0	35018
2008-01-17 04:00:00	0	0	0	0	0	1	0	0	5	0	0	1	0	0	0	0	0	40861
2008-01-17 05:00:00	0	0	0	0	0	0	0	1	2	0	0	0	0	0	0	0	0	47129
2008-01-17 06:00:00	0	0	0	0	0	1	0	1	4	0	0	0	0	0	0	0	0	36359
2008-01-17 07:00:00	0	0	0	0	0	1	0	0	2	0	0	0	0	0	0	0	0	40806
2008-01-17 08:00:00	0	0	0	0	0	0	0	2	8	0	0	1	0	0	0	0	0	42001
2008-01-17 09:00:00	0	0	0	0	0	1	0	1	1	0	0	2	0	0	0	0	0	42768
2008-01-17 10:00:00	0	0	0	0	0	3	0	0	9	0	0	0	0	0	0	0	0	38887
2008-01-17 11:00:00	0	0	0	0	0	4	0	0	4	0	0	0	0	0	0	0	0	42422
2008-01-17 12:00:00	0	0	0	0	0	0	0	0	8	0	0	0	0	0	0	0	0	39592
2008-01-17 13:00:00	0	0	0	0	0	1	0	1	2	0	0	0	0	0	0	0	0	40365
2008-01-17 14:00:00	0	0	0	0	0	2	0	2	6	0	0	0	0	0	0	0	0	48828
2008-01-17 15:00:00	0	0	0	0	0	1	0	0	2	0	0	0	0	0	0	0	0	40791
2008-01-17 16:00:00	0	0	0	0	0	2	0	1	0	0	0	0	0	0	0	0	0	30108
2008-01-17 17:00:00	0	0	0	0	0	0	0	0	2	0	0	0	0	0	0	0	0	30269
2008-01-17 18:00:00	0	0	0	0	0	0	0	0	2	0	0	1	0	0	0	0	0	25135
2008-01-17 19:00:00	0	0	0	0	0	0	0	0	1	0	0	0	0	0	0	0	0	11525
2008-01-17 20:00:00	0	0	0	0	0	1	0	0	0	0	0	1	0	0	0	0	0	7902
2008-01-17 21:00:00	0	0	0	0	0	0	0	0	0	0	0	0	0	0	0	0	0	5711
2008-01-17 22:00:00	0	0	0	0	0	1	0	1	0	0	0	0	0	0	0	0	0	4379
2008-01-17 23:00:00	0	0	0	0	0	0	0	0	0	0	0	0	0	0	0	0	0	7970
2008-01-18 00:00:00	0	0	0	0	0	2	0	0	0	0	0	0	0	0	0	0	0	8546
2008-01-18 01:00:00	0	0	0	0	0	0	0	1	0	0	0	0	0	0	0	0	0	14308
2008-01-18 02:00:00	0	0	0	0	0	0	0	0	1	0	0	0	0	0	0	0	0	19136
2008-01-18 03:00:00	0	0	0	0	0	2	0	0	7	0	0	0	0	0	0	0	0	44147
2008-01-18 04:00:00	0	0	0	0	0	0	0	0	5	0	0	0	0	0	0	0	0	40741
2008-01-18 05:00:00	0	0	0	0	0	3	0	0	0	0	0	0	0	0	0	0	0	45941
2008-01-18 06:00:00	0	0	0	0	0	4	0	0	7	0	0	1	0	0	0	0	0	44077
2008-01-18 07:00:00	0	0	0	0	0	0	0	0	3	0	0	0	0	0	0	0	0	60468
2008-01-18 08:00:00	0	0	0	0	0	2	0	1	4	0	0	0	0	0	0	0	0	57742
2008-01-18 09:00:00	0	0	0	0	0	2	0	2	15	0	0	0	0	0	0	0	0	53531
2008-01-18 10:00:00	0	0	0	0	0	1	0	0	0	0	0	0	0	0	0	0	0	51744
2008-01-18 11:00:00	0	0	0	0	0	1	0	0	1	0	0	0	0	0	0	0	0	33364
2008-01-18 12:00:00	0	0	0	0	0	0	0	0	2	0	0	0	0	0	0	0	0	37362
2008-01-18 13:00:00	0	0	0	0	0	3	0	0	0	0	0	0	0	0	0	0	0	28731
2008-01-18 14:00:00	0	0	0	0	0	4	0	0	3	0	0	0	0	0	0	0	0	29013
2008-01-18 15:00:00	0	0	0	0	0	3	0	0	1	0	0	0	0	0	0	0	0	24695
2008-01-18 16:00:00	0	0	0	0	0	1	0	0	0	0	0	0	0	0	0	0	0	19954
2008-01-18 17:00:00	0	0	0	0	0	0	0	1	1	0	0	0	0	0	0	0	0	24539
2008-01-18 18:00:00	0	0	0	0	0	0	0	0	1	0	0	0	0	0	0	0	0	22073
2008-01-18 19:00:00	0	0	0	0	0	0	0	0	0	0	0	0	0	0	0	0	0	25515
2008-01-18 20:00:00	0	0	0	0	0	0	0	0	0	0	0	1	0	0	0	0	0	29612
2008-01-18 21:00:00	0	0	0	0	0	0	0	1	0	0	0	0	0	0	0	0	0	29667
2008-01-18 22:00:00	0	0	0	0	0	1	0	0	1	0	0	0	0	0	0	0	0	32916
2008-01-18 23:00:00	0	0	0	0	0	0	0	0	1	0	0	0	0	0	0	0	0	26848
2008-01-19 00:00:00	0	0	0	0	0	1	0	0	0	0	0	0	0	0	0	0	0	25791
2008-01-19 01:00:00	0	0	0	0	0	0	0	0	0	0	0	0	0	0	0	0	0	29883
2008-01-19 02:00:00	0	0	1	0	0	0	0	0	3	0	0	0	0	0	0	0	0	36431
2008-01-19 03:00:00	0	0	0	0	0	1	0	0	6	0	0	0	0	0	0	0	0	34047
2008-01-19 04:00:00	0	0	0	0	0	1	0	0	5	0	0	0	0	0	0	0	0	30586
2008-01-19 05:00:00	0	0	0	0	0	4	0	0	5	0	0	0	0	0	0	0	0	33842
2008-01-19 06:00:00	0	0	0	0	0	0	0	0	4	0	0	0	0	0	0	0	0	33015
2008-01-19 07:00:00	0	0	0	0	0	0	0	0	3	0	0	0	0	0	0	0	0	35347
2008-01-19 08:00:00	0	0	0	0	0	5	0	0	4	0	0	0	0	0	0	0	0	34979
2008-01-19 09:00:00	0	0	0	0	0	0	0	0	2	0	0	0	0	0	0	0	0	33496
2008-01-19 10:00:00	0	0	0	0	0	1	0	0	1	0	0	1	0	0	0	0	0	30398
2008-01-19 11:00:00	0	0	0	0	0	2	0	0	7	0	0	0	0	0	0	0	0	26391
2008-01-19 12:00:00	0	0	0	0	0	0	0	1	3	0	0	0	0	0	0	0	0	30834
2008-01-19 13:00:00	0	0	0	0	0	0	0	0	4	0	0	0	0	0	0	0	0	34708
2008-01-19 14:00:00	0	0	0	0	0	4	0	0	1	0	0	0	0	0	0	0	0	31980
2008-01-19 15:00:00	0	0	0	0	0	0	0	0	0	0	0	1	0	0	0	0	0	30555
2008-01-19 16:00:00	0	0	0	0	0	0	0	0	2	0	0	0	0	0	0	0	0	27743
2008-01-19 17:00:00	0	0	0	0	0	0	0	0	2	0	0	0	0	0	0	0	0	23414
2008-01-19 18:00:00	0	0	0	0	0	0	0	0	0	0	0	0	0	0	0	0	0	21635
2008-01-19 19:00:00	0	0	0	0	0	0	0	0	1	0	1	0	0	0	0	0	0	19438
2008-01-19 20:00:00	0	1	0	0	0	0	0	0	1	0	0	0	0	0	0	0	0	15635
2008-01-19 21:00:00	0	0	0	0	0	0	0	0	0	0	0	0	0	0	0	0	0	14353
2008-01-19 22:00:00	0	0	0	0	0	0	0	0	0	0	0	0	0	0	0	0	0	7972
2008-01-19 23:00:00	0	0	0	0	0	0	0	0	0	0	0	0	0	0	0	0	0	4720
2008-01-20 00:00:00	0	0	0	0	0	0	0	0	1	0	0	0	0	0	0	0	0	3838
2008-01-20 01:00:00	0	0	0	0	0	0	0	0	0	0	0	0	0	0	0	0	0	6945
2008-01-20 02:00:00	0	0	0	0	0	0	0	0	2	0	0	0	0	0	0	0	0	9991
2008-01-20 03:00:00	0	0	0	0	0	0	0	0	1	0	0	0	0	0	0	0	0	15446
2008-01-20 04:00:00	0	0	0	0	0	4	0	0	4	0	0	0	0	0	0	0	0	23683
2008-01-20 05:00:00	0	0	0	0	0	3	0	0	5	0	0	0	0	0	0	0	0	31071
2008-01-20 06:00:00	0	0	0	0	0	1	0	0	6	0	0	1	0	0	0	0	0	37962
2008-01-20 07:00:00	0	0	0	0	0	1	0	0	2	0	0	0	0	0	0	0	0	43658
2008-01-20 08:00:00	0	0	0	0	0	1	0	0	7	0	0	0	0	0	0	0	0	40177
2008-01-20 09:00:00	0	0	0	0	0	0	0	0	7	0	0	0	0	0	0	0	0	42268
2008-01-20 10:00:00	0	0	0	0	0	1	0	0	0	0	0	1	0	0	0	0	0	41049
2008-01-20 11:00:00	0	0	0	0	0	0	0	4	4	0	0	0	0	0	0	0	0	28754
2008-01-20 12:00:00	0	0	0	0	0	1	0	0	3	0	0	0	0	0	0	0	0	29093
2008-01-20 13:00:00	0	0	0	0	0	4	0	0	5	0	0	0	0	0	0	0	0	31380
2008-01-20 14:00:00	0	0	0	0	0	1	0	0	2	0	0	0	0	0	0	0	0	34090
2008-01-20 15:00:00	0	0	0	0	0	4	0	0	2	0	0	0	0	0	0	0	0	30362
2008-01-20 16:00:00	0	0	0	0	0	0	0	0	3	0	0	0	0	0	0	0	0	22211
2008-01-20 17:00:00	0	0	0	0	0	0	0	0	2	0	0	0	0	0	0	0	0	15414
2008-01-20 18:00:00	0	0	0	0	0	0	0	0	0	0	0	0	0	0	0	0	0	11118
2008-01-20 19:00:00	0	0	0	0	0	0	0	0	0	0	0	2	0	0	0	0	0	7038
2008-01-20 20:00:00	0	0	0	0	0	0	0	0	0	0	0	0	0	0	0	0	0	7697
2008-01-20 21:00:00	0	0	0	0	0	0	0	0	0	0	0	2	0	0	0	0	0	8435
2008-01-20 22:00:00	0	0	0	0	0	1	0	0	0	0	0	0	0	0	0	0	0	9110
2008-01-20 23:00:00	0	0	0	0	0	0	0	0	0	0	0	0	0	0	0	0	0	10642
2008-01-21 00:00:00	0	0	0	0	0	0	0	0	0	0	0	0	0	0	0	0	0	10582
2008-01-21 01:00:00	0	0	0	0	0	0	0	0	2	0	0	0	0	0	0	0	0	22996
2008-01-21 02:00:00	0	0	0	0	0	0	0	2	2	0	0	0	0	0	0	0	0	50941
2008-01-21 03:00:00	0	0	0	0	0	1	0	0	2	0	0	0	0	0	0	0	0	54229
2008-01-21 04:00:00	0	0	0	0	0	5	0	0	3	0	0	0	0	0	0	0	0	39177
2008-01-21 05:00:00	0	0	0	0	0	2	0	2	6	0	0	0	0	0	0	0	0	38622
2008-01-21 06:00:00	0	0	0	0	0	1	0	1	7	0	0	0	0	0	0	0	0	38326
2008-01-21 07:00:00	0	0	0	0	0	2	0	0	11	0	0	0	0	0	0	0	0	46496
2008-01-21 08:00:00	0	0	0	0	0	6	0	0	0	0	0	0	0	0	0	0	0	48294
2008-01-21 09:00:00	0	0	0	0	0	1	0	0	5	0	0	0	0	0	0	0	0	44901
2008-01-21 10:00:00	0	0	0	0	0	7	0	1	5	0	0	0	0	0	0	0	0	45170
2008-01-21 11:00:00	0	0	0	0	0	6	0	0	13	0	0	0	0	0	0	0	0	50051
2008-01-21 12:00:00	0	0	0	0	0	4	0	1	14	0	0	0	0	0	0	0	0	47644
2008-01-21 13:00:00	0	0	0	0	0	11	0	0	13	0	0	0	0	0	0	0	0	49256
2008-01-21 14:00:00	0	0	0	0	0	0	0	2	12	0	0	0	0	0	0	0	0	53849
2008-01-21 15:00:00	0	0	0	0	0	7	0	0	5	0	0	2	0	0	0	0	0	41341
2008-01-21 16:00:00	0	0	0	0	0	3	0	0	7	0	0	0	0	0	0	0	0	30817
2008-01-21 17:00:00	0	0	0	0	0	6	0	0	1	0	0	0	0	0	0	0	0	19254
2008-01-21 18:00:00	0	0	0	0	0	0	0	0	2	0	0	0	0	0	0	0	0	18136
2008-01-21 19:00:00	0	0	0	0	0	0	0	0	1	0	0	0	0	0	0	0	0	13162
2008-01-21 20:00:00	0	0	0	0	0	1	0	0	0	0	0	0	0	0	0	0	0	10872
2008-01-21 21:00:00	0	0	0	0	0	0	0	0	0	0	0	0	0	0	0	0	0	12184
2008-01-21 22:00:00	0	0	0	0	0	1	0	0	0	0	0	0	0	0	0	0	0	9800
2008-01-21 23:00:00	0	0	0	0	0	0	0	0	1	0	0	0	0	0	0	0	0	5476
2008-01-22 00:00:00	0	0	0	0	0	0	0	0	0	0	0	0	0	0	0	0	0	5612
2008-01-22 01:00:00	0	0	0	0	0	0	0	0	2	0	0	0	0	0	0	0	0	7435
2008-01-22 02:00:00	0	0	0	0	0	1	0	1	2	0	0	0	0	0	0	0	0	14931
2008-01-22 03:00:00	0	0	0	0	0	0	0	3	11	0	0	0	0	0	0	0	0	32069
2008-01-22 04:00:00	0	0	0	0	0	1	0	0	1	0	0	0	0	0	0	0	0	37577
2008-01-22 05:00:00	0	0	0	0	0	2	0	0	1	0	0	0	0	0	0	0	0	42403
2008-01-22 06:00:00	0	0	0	0	0	1	0	2	2	0	0	0	0	0	0	0	0	45177
2008-01-22 07:00:00	0	0	0	0	0	4	0	0	5	0	0	0	0	0	0	0	0	40330
2008-01-22 08:00:00	0	0	0	0	0	3	0	0	5	0	0	1	0	0	0	0	0	46727
2008-01-22 09:00:00	0	0	0	0	0	1	0	0	7	0	0	0	0	0	0	0	0	49321
2008-01-22 10:00:00	0	0	0	0	0	0	0	1	10	0	0	0	0	0	0	0	0	48116
2008-01-22 11:00:00	0	0	0	0	0	2	0	1	10	0	0	0	0	0	0	0	0	49686
2008-01-22 12:00:00	0	0	0	0	0	0	0	4	8	0	0	0	0	0	0	0	0	46445
2008-01-22 13:00:00	0	0	0	0	0	1	0	0	6	0	0	0	0	0	0	0	0	47093
2008-01-22 14:00:00	0	0	0	0	0	1	0	2	7	0	0	1	0	0	0	0	0	46344
2008-01-22 15:00:00	0	0	0	0	0	2	0	0	8	0	0	0	0	0	0	0	0	37923
2008-01-22 16:00:00	0	0	0	0	0	1	0	0	2	0	0	0	0	0	0	0	0	27237
2008-01-22 17:00:00	0	0	0	0	0	2	0	0	2	0	0	1	0	0	0	0	0	17876
2008-01-22 18:00:00	0	0	0	0	0	0	0	0	0	0	0	0	0	0	0	0	0	12111
2008-01-22 19:00:00	0	0	0	0	0	0	0	0	0	0	0	0	0	0	0	0	0	8729
2008-01-22 20:00:00	0	0	0	0	0	0	0	0	0	0	0	0	0	0	0	0	0	6041
2008-01-22 21:00:00	0	0	0	0	0	0	0	0	0	0	0	0	0	0	0	0	0	5522
2008-01-22 22:00:00	0	0	0	0	0	0	0	0	0	0	0	0	0	0	0	0	0	4174
2008-01-22 23:00:00	0	0	0	0	0	0	0	0	0	0	0	0	0	0	0	0	0	4872
2008-01-23 00:00:00	0	0	0	0	0	0	0	0	2	0	0	0	0	0	0	0	0	11836
2008-01-23 01:00:00	0	0	0	0	0	0	0	0	1	0	0	0	0	0	0	0	0	8363
2008-01-23 02:00:00	0	0	0	0	0	0	0	0	2	0	0	0	0	0	0	0	0	21268
2008-01-23 03:00:00	0	0	0	0	0	0	0	0	2	0	0	0	0	0	0	0	0	41790
2008-01-23 04:00:00	0	0	0	0	0	0	0	2	2	0	0	0	0	0	0	0	0	44736
2008-01-23 05:00:00	0	0	0	0	0	2	0	0	6	0	1	0	0	0	0	0	0	53440
2008-01-23 06:00:00	0	0	0	0	0	0	0	0	2	0	0	0	0	0	0	0	0	42065
2008-01-23 07:00:00	0	0	0	0	0	1	0	1	3	0	0	0	0	0	0	0	0	57858
2008-01-23 08:00:00	0	0	0	0	0	1	0	1	7	0	0	0	0	0	0	0	0	43868
2008-01-23 09:00:00	0	0	0	0	0	2	0	0	3	0	0	0	0	0	0	0	0	43670
2008-01-23 10:00:00	0	0	0	0	0	2	0	0	10	0	0	1	0	0	0	0	0	43678
2008-01-23 11:00:00	0	0	0	0	0	1	0	0	13	0	0	0	0	0	0	0	0	43028
2008-01-23 12:00:00	0	0	0	0	0	1	0	1	5	0	0	0	0	0	0	0	0	44683
2008-01-23 13:00:00	0	0	0	0	0	1	0	0	6	0	0	0	0	0	0	0	0	44812
2008-01-23 14:00:00	0	0	0	0	0	2	0	0	7	0	0	0	0	0	0	0	0	45802
2008-01-23 15:00:00	0	0	0	0	0	4	0	1	9	0	0	0	0	0	0	0	0	37715
2008-01-23 16:00:00	0	0	0	0	0	1	0	0	3	0	0	0	0	0	0	0	0	26527
2008-01-23 17:00:00	0	0	0	0	0	2	0	0	0	0	0	0	0	0	0	0	0	24827
2008-01-23 18:00:00	0	0	0	0	0	0	0	2	1	0	0	1	0	0	0	0	0	24329
2008-01-23 19:00:00	0	0	0	0	0	0	0	0	0	0	0	0	0	0	0	0	0	13265
2008-01-23 20:00:00	0	0	0	0	0	0	0	0	0	0	0	0	0	0	0	0	0	10699
2008-01-23 21:00:00	0	0	0	0	0	1	0	0	1	0	0	0	0	0	0	0	0	11643
2008-01-23 22:00:00	0	0	0	0	0	2	0	0	0	0	0	0	0	0	0	0	0	10345
2008-01-23 23:00:00	0	0	0	0	0	0	0	0	1	0	0	0	0	0	0	0	0	9338
2008-01-24 00:00:00	0	0	0	0	0	0	0	0	0	0	0	0	0	0	0	0	0	11175
2008-01-24 01:00:00	0	0	0	0	0	1	0	0	0	0	0	0	0	0	0	0	0	13184
2008-01-24 02:00:00	0	0	0	0	0	2	0	0	4	0	0	0	0	0	0	0	0	19951
2008-01-24 03:00:00	0	0	0	0	0	2	0	0	6	0	0	0	0	0	0	0	0	35975
2008-01-24 04:00:00	0	0	0	0	0	2	0	0	6	0	0	0	0	0	0	0	0	43377
2008-01-24 05:00:00	0	0	0	0	0	4	0	1	4	0	0	0	0	0	0	0	0	45442
2008-01-24 06:00:00	0	0	0	0	0	2	0	1	6	0	0	0	0	0	0	0	0	37603
2008-01-24 07:00:00	0	0	0	0	0	0	0	0	7	0	0	0	0	0	0	0	0	41834
2008-01-24 08:00:00	0	0	0	0	0	2	0	0	7	0	0	2	0	0	0	0	0	44465
2008-01-24 09:00:00	0	0	0	0	0	7	0	1	5	0	0	0	0	0	0	0	0	45626
2008-01-24 10:00:00	0	0	0	0	0	8	0	2	4	0	0	0	0	0	0	0	0	44370
2008-01-24 11:00:00	0	0	0	0	0	3	0	3	8	0	0	0	0	0	0	0	0	46545
2008-01-24 12:00:00	0	0	0	0	0	2	0	1	8	0	0	0	0	0	0	0	0	46821
2008-01-24 13:00:00	0	0	0	0	0	3	0	2	7	0	0	0	0	0	0	0	0	48338
2008-01-24 14:00:00	0	0	0	0	0	6	0	0	3	0	0	0	0	0	0	0	0	49873
2008-01-24 15:00:00	0	0	0	0	0	7	0	0	2	0	0	1	0	0	0	0	0	41012
2008-01-24 16:00:00	0	0	0	0	0	6	0	0	4	0	0	0	0	0	0	0	0	30541
2008-01-24 17:00:00	0	0	0	0	0	1	0	1	3	0	0	0	0	0	0	0	0	23661
2008-01-24 18:00:00	0	0	0	0	0	1	0	0	0	0	0	0	0	0	0	0	0	22934
2008-01-24 19:00:00	0	0	0	0	0	0	0	1	2	0	0	0	0	0	0	0	0	12097
2008-01-24 20:00:00	0	0	0	0	0	0	0	0	0	0	0	0	0	0	0	0	0	16371
2008-01-24 21:00:00	0	0	0	0	0	0	0	0	0	0	0	0	0	0	0	0	0	5151
2008-01-24 22:00:00	0	0	0	0	0	0	0	0	1	0	0	0	0	0	0	0	0	4557
2008-01-24 23:00:00	0	0	0	0	0	0	0	0	0	0	0	0	0	0	0	0	0	4438
2008-01-25 00:00:00	0	0	0	0	0	0	0	0	1	0	0	0	0	0	0	0	0	5045
2008-01-25 01:00:00	0	0	0	0	0	0	0	0	0	0	0	0	0	0	0	0	0	8391
2008-01-25 02:00:00	0	0	0	0	0	0	0	1	0	0	0	0	0	0	0	0	0	23283
2008-01-25 03:00:00	0	0	0	0	0	3	0	3	3	0	0	0	0	0	0	0	0	34869
2008-01-25 04:00:00	0	0	0	0	0	4	0	0	8	0	0	0	0	0	0	0	0	43021
2008-01-25 05:00:00	0	0	0	0	0	3	0	1	5	0	0	0	0	0	0	0	0	45145
2008-01-25 06:00:00	0	0	0	0	0	0	0	1	4	0	0	0	0	0	0	0	0	43240
2008-01-25 07:00:00	0	1	1	0	0	1	0	0	10	0	0	1	0	0	0	0	0	52915
2008-01-25 08:00:00	0	0	0	0	0	1	0	1	5	0	0	0	0	0	0	0	0	50128
2008-01-25 09:00:00	0	0	0	0	0	0	0	1	0	0	0	0	0	0	0	0	0	42556
2008-01-25 10:00:00	0	0	0	0	0	1	0	0	3	0	0	0	0	0	0	0	0	33059
2008-01-25 11:00:00	0	0	0	0	0	0	0	0	9	0	0	0	0	0	0	0	0	32195
2008-01-25 12:00:00	0	0	0	0	0	1	0	3	2	0	0	0	0	0	0	0	0	28040
2008-01-25 13:00:00	0	0	0	0	0	3	0	2	4	0	0	0	0	0	0	0	0	27748
2008-01-25 14:00:00	0	0	0	0	0	0	0	1	6	0	0	0	0	0	0	0	0	30664
2008-01-25 15:00:00	0	0	0	0	0	1	0	0	5	0	0	1	0	0	0	0	0	25861
2008-01-25 16:00:00	0	0	0	0	0	1	0	1	1	0	0	0	0	0	0	0	0	20800
2008-01-25 17:00:00	0	0	0	0	0	3	0	1	5	0	0	1	0	0	0	0	0	15038
2008-01-25 18:00:00	0	0	0	0	0	0	0	0	1	0	0	0	0	0	0	0	0	13884
2008-01-25 19:00:00	0	0	0	0	0	0	0	0	2	0	0	1	0	0	0	0	0	11731
2008-01-25 20:00:00	0	0	0	0	0	0	0	0	0	0	0	0	0	0	0	0	0	9007
2008-01-25 21:00:00	0	0	0	0	0	0	0	0	0	0	0	0	0	0	0	0	0	7535
2008-01-25 22:00:00	0	0	0	0	0	0	0	0	0	0	0	0	0	0	0	0	0	9800
2008-01-25 23:00:00	0	0	0	0	0	0	0	0	0	0	0	0	0	0	0	0	0	9568
2008-01-26 00:00:00	0	0	0	0	0	0	0	0	0	0	0	0	0	0	0	0	0	11145
2008-01-26 01:00:00	0	0	0	0	0	0	0	0	0	0	0	0	0	0	0	0	0	20234
2008-01-26 02:00:00	0	0	0	0	0	3	0	0	0	0	0	0	0	0	0	0	0	20846
2008-01-26 03:00:00	0	0	0	0	0	2	0	1	1	0	1	1	0	0	0	0	0	34784
2008-01-26 04:00:00	0	0	0	0	0	0	0	0	2	0	0	0	0	0	0	0	0	42720
2008-01-26 05:00:00	0	0	0	0	0	0	0	0	11	0	0	0	0	0	0	0	0	42640
2008-01-26 06:00:00	0	0	0	0	0	3	0	0	2	0	0	0	0	0	0	0	0	38252
2008-01-26 07:00:00	0	0	0	0	0	0	0	1	3	0	0	0	0	0	0	0	0	41646
2008-01-26 08:00:00	0	0	0	0	0	1	0	1	3	0	0	0	0	0	0	0	0	39711
2008-01-26 09:00:00	0	0	0	0	0	2	0	0	1	0	0	0	0	0	0	0	0	36373
2008-01-26 10:00:00	0	0	0	0	0	2	0	0	1	0	0	1	0	0	0	0	0	38445
2008-01-26 11:00:00	0	0	0	0	0	1	0	0	0	0	0	0	0	0	0	0	0	31617
2008-01-26 12:00:00	0	0	0	0	0	1	0	0	3	0	0	0	0	0	0	0	0	33230
2008-01-26 13:00:00	0	0	0	0	0	0	0	0	1	0	0	0	0	0	0	0	0	26270
2008-01-26 14:00:00	0	0	0	0	0	1	0	1	1	0	0	0	0	0	0	0	0	35172
2008-01-26 15:00:00	0	0	0	0	0	0	0	0	5	0	0	0	0	0	0	0	0	34530
2008-01-26 16:00:00	0	0	0	0	0	1	0	2	1	0	0	0	0	0	0	0	0	29703
2008-01-26 17:00:00	0	0	0	0	0	4	0	0	4	0	0	0	0	0	0	0	0	21200
2008-01-26 18:00:00	0	0	0	0	0	2	0	0	0	0	0	0	0	0	0	0	0	18418
2008-01-26 19:00:00	0	0	0	0	0	0	0	0	0	0	0	0	0	0	0	0	0	11294
2008-01-26 20:00:00	0	0	0	0	0	0	0	0	1	0	0	0	0	0	0	0	0	10330
2008-01-26 21:00:00	0	0	0	0	0	0	0	0	0	0	0	1	0	0	0	0	0	6729
2008-01-26 22:00:00	0	0	0	0	0	0	0	0	0	0	0	0	0	0	0	0	0	6324
2008-01-26 23:00:00	0	0	0	0	0	0	0	0	0	0	0	0	0	0	0	0	0	5235
2008-01-27 00:00:00	0	0	0	0	0	0	0	0	0	0	0	0	0	0	0	0	0	5584
2008-01-27 01:00:00	0	0	0	0	0	0	0	0	0	0	0	0	0	0	0	0	0	0
2008-01-27 02:00:00	0	0	0	0	0	0	0	0	2	0	0	1	0	0	0	0	0	15641
2008-01-27 03:00:00	0	0	0	0	0	0	0	1	3	0	0	0	0	0	0	0	0	25174
2008-01-27 04:00:00	0	0	0	0	0	0	0	1	3	0	0	0	0	0	0	0	0	40949
2008-01-27 05:00:00	0	0	0	0	0	2	0	1	4	0	0	0	0	0	0	0	0	45197
2008-01-27 06:00:00	0	0	0	0	0	0	0	1	2	0	0	0	0	0	0	0	0	43509
2008-01-27 07:00:00	0	0	0	0	0	1	0	0	3	0	0	5	0	0	0	0	0	47065
2008-01-27 08:00:00	0	0	0	0	0	5	0	0	11	0	0	0	0	0	0	0	0	47625
2008-01-27 09:00:00	0	0	0	0	0	13	0	3	9	0	0	0	0	0	0	0	0	38241
2008-01-27 10:00:00	0	0	0	0	0	6	0	1	6	0	0	0	0	0	0	0	0	33787
2008-01-27 11:00:00	0	0	0	0	0	3	0	1	1	0	0	0	0	0	0	0	0	31576
2008-01-27 12:00:00	0	0	0	0	0	0	0	1	5	0	0	1	0	0	0	0	0	30339
2008-01-27 13:00:00	0	0	0	0	0	0	0	1	3	0	0	0	0	0	0	0	0	32386
2008-01-27 14:00:00	0	0	0	0	0	3	0	1	6	0	0	0	0	0	0	0	0	33740
2008-01-27 15:00:00	0	0	0	0	0	2	0	2	2	0	0	0	0	0	0	0	0	29790
2008-01-27 16:00:00	0	0	0	0	0	2	0	0	3	0	0	0	0	0	0	0	0	21280
2008-01-27 17:00:00	0	0	0	0	0	2	0	0	1	0	0	0	0	0	0	0	0	16064
2008-01-27 18:00:00	0	0	0	0	0	3	0	0	0	0	0	0	0	0	0	0	0	11714
2008-01-27 19:00:00	0	0	0	0	0	0	0	0	2	0	0	0	0	0	0	0	0	9792
2008-01-27 20:00:00	0	0	0	0	0	0	0	1	1	0	0	0	0	0	0	0	0	9079
2008-01-27 21:00:00	0	0	0	0	0	0	0	1	0	0	0	0	0	0	0	0	0	9209
2008-01-27 22:00:00	0	0	0	0	0	0	0	0	0	0	0	0	0	0	0	0	0	9033
2008-01-27 23:00:00	0	0	0	0	0	0	0	0	2	0	0	0	0	0	0	0	0	9332
2008-01-28 00:00:00	0	0	0	0	0	0	0	0	2	0	0	0	0	0	0	0	0	7310
2008-01-28 01:00:00	0	0	0	0	0	0	0	0	0	0	0	0	0	0	0	0	0	16751
2008-01-28 02:00:00	0	0	0	0	0	0	0	0	0	0	0	0	0	0	0	0	0	23725
2008-01-28 03:00:00	0	0	0	0	0	0	0	0	1	0	0	0	0	0	0	0	0	37669
2008-01-28 04:00:00	0	0	0	0	0	2	0	1	14	0	0	0	0	0	0	0	0	45154
2008-01-28 05:00:00	0	0	0	0	0	0	0	0	9	0	0	0	0	0	0	0	0	47119
2008-01-28 06:00:00	0	0	0	0	0	1	0	0	6	0	0	0	0	0	0	0	0	37598
2008-01-28 07:00:00	0	0	0	0	0	0	0	1	7	0	0	1	0	0	0	0	0	44578
2008-01-28 08:00:00	0	0	0	0	0	2	0	1	8	0	0	0	0	0	0	0	0	46000
2008-01-28 09:00:00	0	0	0	0	0	0	0	0	12	0	0	0	0	0	0	0	0	44334
2008-01-28 10:00:00	0	0	0	0	0	4	0	1	13	0	0	0	0	0	0	0	0	46322
2008-01-28 11:00:00	0	0	0	0	0	2	0	0	13	0	0	0	0	0	0	0	0	50144
2008-01-28 12:00:00	0	0	0	0	0	1	0	1	8	0	0	0	0	0	0	0	0	52204
2008-01-28 13:00:00	0	0	0	0	0	6	0	1	5	0	0	0	0	0	0	0	0	55417
2008-01-28 14:00:00	0	0	0	0	0	5	0	1	8	0	0	0	0	0	0	0	0	49015
2008-01-28 15:00:00	0	0	0	0	0	4	0	0	4	0	0	1	0	0	0	0	0	44152
2008-01-28 16:00:00	0	0	0	0	0	2	0	2	4	0	0	0	0	0	0	0	0	30669
2008-01-28 17:00:00	0	0	0	0	0	1	0	1	2	0	0	0	0	0	0	0	0	22745
2008-01-28 18:00:00	0	0	0	0	0	0	0	1	0	0	0	0	0	0	0	0	0	21508
2008-01-28 19:00:00	0	0	0	0	0	0	0	0	0	0	0	0	0	0	0	0	0	13009
2008-01-28 20:00:00	0	0	0	0	0	1	0	0	0	0	0	0	0	0	0	0	0	8987
2008-01-28 21:00:00	0	0	0	0	0	0	0	0	3	0	1	0	0	0	0	0	0	14459
2008-01-28 22:00:00	0	0	0	0	0	0	0	0	0	0	0	0	0	0	0	0	0	8727
2008-01-28 23:00:00	0	0	0	0	0	2	0	0	0	0	0	0	0	0	0	0	0	14168
2008-01-29 00:00:00	0	0	0	0	0	0	0	0	1	0	0	0	0	0	0	0	0	11626
2008-01-29 01:00:00	0	0	0	0	0	0	0	0	1	0	0	0	0	0	0	0	0	9360
2008-01-29 02:00:00	0	0	0	0	0	0	0	0	2	0	0	0	0	0	0	0	0	18747
2008-01-29 03:00:00	0	0	0	0	0	4	0	4	3	0	0	0	0	0	0	0	0	34579
2008-01-29 04:00:00	0	0	0	0	0	2	0	1	7	0	0	1	0	0	0	0	0	37989
2008-01-29 05:00:00	0	0	0	0	0	1	0	0	3	0	0	0	0	0	0	0	0	41126
2008-01-29 06:00:00	0	0	0	0	0	0	0	0	4	0	0	0	0	0	0	0	0	38739
2008-01-29 07:00:00	0	0	0	0	0	2	0	0	13	0	0	0	0	0	0	0	0	43267
2008-01-29 08:00:00	0	0	0	0	0	2	0	0	5	0	0	1	0	0	0	0	0	49840
2008-01-29 09:00:00	0	0	0	0	0	0	0	1	3	0	0	0	0	0	0	0	0	52720
2008-01-29 10:00:00	0	0	0	0	0	8	0	0	7	0	0	0	0	0	0	0	0	52307
2008-01-29 11:00:00	0	0	0	0	0	1	0	2	7	0	0	0	0	0	0	0	0	54622
2008-01-29 12:00:00	0	0	0	0	0	3	0	1	6	0	0	0	0	0	0	0	0	54619
2008-01-29 13:00:00	0	0	0	0	0	7	0	3	5	0	0	0	0	0	0	0	0	55295
2008-01-29 14:00:00	0	0	0	0	0	5	0	0	1	0	0	0	0	0	0	0	0	56962
2008-01-29 15:00:00	0	0	0	0	0	2	0	1	0	0	0	0	0	0	0	0	0	44852
2008-01-29 16:00:00	0	0	0	0	0	0	0	3	3	0	0	0	0	0	0	0	0	31972
2008-01-29 17:00:00	0	0	0	0	0	1	0	0	1	0	0	0	0	0	0	0	0	27955
2008-01-29 18:00:00	0	0	0	0	0	4	0	0	0	0	0	0	0	0	0	0	0	19132
2008-01-29 19:00:00	0	0	0	0	0	0	0	0	0	0	0	0	0	0	0	0	0	10668
2008-01-29 20:00:00	0	0	0	0	0	1	0	0	0	0	0	1	0	0	0	0	0	7473
2008-01-29 21:00:00	0	0	0	0	0	0	0	0	0	0	0	0	0	0	0	0	0	5219
2008-01-29 22:00:00	0	0	0	0	0	0	0	0	0	0	0	0	0	0	0	0	0	4386
2008-01-29 23:00:00	0	0	0	0	0	1	0	1	0	0	0	0	0	0	0	0	0	4700
2008-01-30 00:00:00	0	0	0	0	0	0	0	1	1	0	0	0	0	0	0	0	0	4839
2008-01-30 01:00:00	0	0	0	0	0	2	0	0	0	0	0	1	0	0	0	0	0	6635
2008-01-30 02:00:00	0	0	0	0	0	0	0	0	1	0	0	1	0	0	0	0	0	18138
2008-01-30 03:00:00	0	0	0	0	0	10	0	3	1	0	0	0	0	0	0	0	0	36825
2008-01-30 04:00:00	0	0	0	0	0	1	0	3	4	0	0	0	0	0	0	0	0	45416
2008-01-30 05:00:00	0	0	0	0	0	1	0	0	6	0	0	0	0	0	0	0	0	44235
2008-01-30 06:00:00	0	0	0	0	0	2	0	0	2	0	0	0	0	0	0	0	0	46507
2008-01-30 07:00:00	0	0	0	0	0	1	0	0	56	0	0	0	0	0	0	0	0	53324
2008-01-30 08:00:00	0	0	0	0	0	2	0	2	7	0	0	0	0	0	0	0	0	55333
2008-01-30 09:00:00	0	0	0	0	0	0	0	2	10	0	0	0	0	0	0	0	0	60526
2008-01-30 10:00:00	0	0	0	0	0	2	0	2	7	0	0	0	0	0	0	0	0	57977
2008-01-30 11:00:00	0	0	0	0	0	1	0	0	9	0	0	1	0	0	0	0	0	61039
2008-01-30 12:00:00	0	0	0	0	0	2	0	1	7	0	0	0	0	0	0	0	0	61333
2008-01-30 13:00:00	0	2	0	0	0	4	0	0	12	0	0	1	0	0	0	0	0	52667
2008-01-30 14:00:00	0	0	0	0	0	8	0	0	17	0	0	0	0	0	0	0	0	48166
2008-01-30 15:00:00	0	0	0	0	0	2	0	2	5	0	0	0	0	0	0	0	0	39882
2008-01-30 16:00:00	0	0	0	0	0	1	0	1	2	0	0	0	0	0	0	0	0	27916
2008-01-30 17:00:00	0	0	0	0	0	1	0	2	0	0	0	0	0	0	0	0	0	19062
2008-01-30 18:00:00	0	0	0	0	0	0	0	0	0	0	0	1	0	0	0	0	0	13128
2008-01-30 19:00:00	0	0	0	0	0	1	0	0	0	0	0	0	0	0	0	0	0	8248
2008-01-30 20:00:00	0	0	0	0	0	0	0	0	0	0	0	0	0	0	0	0	0	5655
2008-01-30 21:00:00	0	0	0	0	0	0	0	1	0	0	0	0	0	0	0	0	0	13306
2008-01-30 22:00:00	0	0	0	0	0	0	0	0	0	0	0	0	0	0	0	0	0	5267
2008-01-30 23:00:00	0	0	0	0	0	0	0	0	0	0	0	0	0	0	0	0	0	6253
2008-01-31 00:00:00	0	0	0	0	0	0	0	0	0	0	0	0	0	0	0	0	0	8397
2008-01-31 01:00:00	0	0	0	0	0	0	0	0	1	0	0	0	0	0	0	0	0	13450
2008-01-31 02:00:00	0	0	0	0	0	0	0	0	3	0	0	0	0	0	0	0	0	21962
2008-01-31 03:00:00	0	0	0	0	0	0	0	0	10	0	0	0	0	0	0	0	0	41163
2008-01-31 04:00:00	0	0	0	0	0	0	0	0	58	0	0	0	0	0	0	0	0	37597
2008-01-31 05:00:00	0	0	0	0	0	0	0	0	6	0	0	0	0	0	0	0	0	39787
2008-01-31 06:00:00	0	0	1	0	0	0	0	0	5	0	0	0	0	0	0	0	0	40603
2008-01-31 07:00:00	0	1	0	0	0	1	0	4	3	0	0	0	0	0	0	0	0	47648
2008-01-31 08:00:00	0	0	0	0	0	0	0	0	6	0	0	0	0	0	0	0	0	46613
2008-01-31 09:00:00	0	0	0	0	0	0	0	1	8	0	0	0	0	0	0	0	0	52585
2008-01-31 10:00:00	0	0	0	0	0	2	0	1	5	0	0	0	0	0	0	0	0	42333
2008-01-31 11:00:00	0	0	0	0	0	1	0	1	5	0	0	0	0	0	0	0	0	43115
2008-01-31 12:00:00	0	0	0	0	0	3	0	0	7	0	0	0	0	0	0	0	0	45165
2008-01-31 13:00:00	0	0	0	0	0	4	0	0	8	0	0	0	0	0	0	0	0	44137
2008-01-31 14:00:00	0	0	0	0	0	0	0	2	6	0	0	0	0	0	0	0	0	43949
2008-01-31 15:00:00	0	0	0	0	0	5	0	0	10	0	0	1	0	0	0	0	0	40422
2008-01-31 16:00:00	0	0	0	0	0	0	0	0	4	0	0	0	0	0	0	0	0	24978
2008-01-31 17:00:00	0	0	0	0	0	0	0	0	0	0	0	0	0	0	0	0	0	19359
2008-01-31 18:00:00	0	0	0	0	0	0	0	0	3	0	0	0	0	0	0	0	0	12935
2008-01-31 19:00:00	0	0	0	0	0	1	0	0	0	0	0	0	0	0	0	0	0	9552
2008-01-31 20:00:00	0	0	0	0	0	0	0	0	0	0	0	0	0	0	0	0	0	6809
2008-01-31 21:00:00	0	0	0	0	0	0	0	0	1	0	0	0	0	0	0	0	0	5812
2008-01-31 22:00:00	0	0	0	0	0	0	0	0	0	0	0	0	0	0	0	0	0	7701
2008-01-31 23:00:00	0	0	0	0	0	0	0	0	0	0	0	0	0	0	0	0	0	4494
2008-02-01 00:00:00	0	0	0	0	0	0	0	0	3	0	0	0	0	0	0	0	0	5566
2008-02-01 01:00:00	0	0	0	0	0	0	0	0	0	0	0	0	0	0	0	0	0	14016
2008-02-01 02:00:00	0	0	0	0	0	0	0	0	4	0	0	0	0	0	0	0	0	18213
2008-02-01 03:00:00	0	0	0	0	0	1	0	1	3	0	0	0	0	0	0	0	0	34381
2008-02-01 04:00:00	0	0	0	0	0	1	0	0	13	0	0	0	0	0	0	0	0	36212
2008-02-01 05:00:00	0	0	0	0	0	2	0	1	4	0	0	0	0	0	0	0	0	36465
2008-02-01 06:00:00	0	0	0	0	0	4	0	1	3	0	0	0	0	0	0	0	0	36198
2008-02-01 07:00:00	0	0	0	0	0	0	0	0	8	0	0	0	0	0	0	0	0	46579
2008-02-01 08:00:00	0	0	0	0	0	0	0	2	5	0	0	0	0	0	0	0	0	47544
2008-02-01 09:00:00	0	0	0	0	0	2	0	1	9	0	0	1	0	0	0	0	0	42496
2008-02-01 10:00:00	0	0	0	0	0	0	0	0	7	0	0	0	0	0	0	0	0	36582
2008-02-01 11:00:00	0	0	0	0	0	3	0	1	3	0	0	0	0	0	0	0	0	38776
2008-02-01 12:00:00	0	0	0	0	0	0	0	0	1	0	0	0	0	0	0	0	0	31013
2008-02-01 13:00:00	0	0	0	0	0	1	0	0	0	0	0	0	0	0	0	0	0	29593
2008-02-01 14:00:00	0	0	0	0	0	4	0	0	3	0	0	0	0	0	0	0	0	26917
2008-02-01 15:00:00	0	0	0	0	0	4	0	0	1	0	0	0	0	0	0	0	0	24684
2008-02-01 16:00:00	0	0	0	0	0	1	0	1	1	0	0	1	0	0	0	0	0	21047
2008-02-01 17:00:00	0	0	0	0	0	1	0	1	0	0	0	0	0	0	0	0	0	14982
2008-02-01 18:00:00	0	0	0	0	0	0	0	0	1	0	0	0	0	0	0	0	0	11211
2008-02-01 19:00:00	0	0	0	0	0	0	0	0	1	0	0	0	0	0	0	0	0	8399
2008-02-01 20:00:00	0	0	0	0	0	0	0	0	0	0	0	0	0	0	0	0	0	6060
2008-02-01 21:00:00	0	0	0	0	0	0	0	0	0	0	0	0	0	0	0	0	0	4673
2008-02-01 22:00:00	0	0	0	0	0	0	0	0	4	0	0	2	0	0	0	0	0	6915
2008-02-01 23:00:00	0	0	0	0	0	0	0	0	0	0	0	0	0	0	0	0	0	5130
2008-02-02 00:00:00	0	0	0	0	0	0	0	0	2	0	0	1	0	0	0	0	0	4994
2008-02-02 01:00:00	0	0	0	0	0	0	0	0	0	0	0	0	0	0	0	0	0	6412
2008-02-02 02:00:00	0	0	0	0	0	0	0	0	2	0	0	0	0	0	0	0	0	10755
2008-02-02 03:00:00	0	0	0	0	0	3	0	0	5	0	0	0	0	0	0	0	0	21380
2008-02-02 04:00:00	0	0	0	0	0	0	0	1	10	0	0	0	0	0	0	0	0	30119
2008-02-02 05:00:00	0	0	0	0	0	5	0	0	3	0	0	1	0	0	0	0	0	33433
2008-02-02 06:00:00	0	0	0	0	0	1	0	1	7	0	0	0	0	0	0	0	0	33510
2008-02-02 07:00:00	0	0	0	0	0	1	0	7	5	0	0	0	0	0	0	0	0	34020
2008-02-02 08:00:00	0	0	0	0	0	2	0	0	7	0	0	0	0	0	0	0	0	35544
2008-02-02 09:00:00	0	0	0	0	0	2	0	1	2	0	0	0	0	0	0	0	0	34616
2008-02-02 10:00:00	0	0	0	0	0	1	0	2	0	0	0	0	0	0	0	0	0	30089
2008-02-02 11:00:00	0	0	0	0	0	0	0	1	13	0	0	0	0	0	0	0	0	28403
2008-02-02 12:00:00	0	0	0	0	0	0	0	0	2	0	0	0	0	0	0	0	0	23942
2008-02-02 13:00:00	0	0	0	0	0	0	0	0	4	0	0	0	0	0	0	0	0	23309
2008-02-02 14:00:00	0	0	0	0	0	0	0	0	5	0	0	0	0	0	0	0	0	26187
2008-02-02 15:00:00	0	0	0	0	0	1	0	0	1	0	0	0	0	0	0	0	0	25727
2008-02-02 16:00:00	0	0	0	0	0	4	0	0	2	0	0	0	0	0	0	0	0	24587
2008-02-02 17:00:00	0	0	0	0	0	2	0	0	0	0	0	0	0	0	0	0	0	18054
2008-02-02 18:00:00	0	0	0	0	0	2	0	1	3	0	0	0	0	0	0	0	0	11527
2008-02-02 19:00:00	0	0	0	0	0	0	0	0	0	0	0	0	0	0	0	0	0	8581
2008-02-02 20:00:00	0	0	0	0	0	0	0	0	1	0	0	0	0	0	0	0	0	6032
2008-02-02 21:00:00	0	0	0	0	0	3	0	0	0	0	0	0	0	0	0	0	0	4696
2008-02-02 22:00:00	0	0	0	0	0	0	0	0	0	0	0	0	0	0	0	0	0	4528
2008-02-02 23:00:00	0	0	0	0	0	0	0	0	0	0	0	0	0	0	0	0	0	3774
2008-02-03 00:00:00	0	0	0	0	0	0	0	0	0	0	0	0	0	0	0	0	0	3343
2008-02-03 01:00:00	0	0	0	0	0	0	0	0	0	0	0	0	0	0	0	0	0	6802
2008-02-03 02:00:00	0	0	0	0	0	0	0	0	0	0	0	1	0	0	0	0	0	13845
2008-02-03 03:00:00	0	0	0	0	0	0	0	0	4	0	0	0	0	0	0	0	0	19401
2008-02-03 04:00:00	0	0	0	0	0	1	0	0	7	0	0	0	0	0	0	0	0	36928
2008-02-03 05:00:00	0	0	0	0	0	3	0	0	1	0	0	0	0	0	0	0	0	32769
2008-02-03 06:00:00	0	0	0	0	0	2	0	0	0	0	0	0	0	0	0	0	0	37250
2008-02-03 07:00:00	0	0	0	0	0	0	0	2	7	0	0	0	0	0	0	0	0	41186
2008-02-03 08:00:00	0	0	0	0	0	0	0	0	6	0	0	0	0	0	0	0	0	46962
2008-02-03 09:00:00	0	0	0	0	0	0	0	2	7	0	0	0	0	0	0	0	0	42153
2008-02-03 10:00:00	0	0	0	0	0	1	0	0	5	0	0	0	0	0	0	0	0	35741
2008-02-03 11:00:00	0	0	0	0	0	6	0	0	0	0	0	0	0	0	0	0	0	36275
2008-02-03 12:00:00	0	0	0	0	0	2	0	2	6	0	0	1	0	0	0	0	0	32197
2008-02-03 13:00:00	0	0	0	0	0	5	0	0	7	0	0	2	0	0	0	0	0	37299
2008-02-03 14:00:00	0	0	0	0	0	1	0	1	8	0	0	0	0	0	0	0	0	32882
2008-02-03 15:00:00	0	0	0	0	0	2	0	4	26	0	0	0	0	0	0	0	0	28447
2008-02-03 16:00:00	0	0	0	0	0	0	0	0	2	0	0	0	0	0	0	0	0	22017
2008-02-03 17:00:00	0	0	0	0	0	0	0	0	1	0	0	0	0	0	0	0	0	16319
2008-02-03 18:00:00	0	0	0	0	0	0	0	0	1	0	0	0	0	0	0	0	0	11964
2008-02-03 19:00:00	0	0	0	0	0	0	0	1	1	0	0	0	0	0	0	0	0	19401
2008-02-03 20:00:00	0	0	0	0	0	0	0	0	0	0	0	0	0	0	0	0	0	12019
2008-02-03 21:00:00	0	0	0	0	0	0	0	0	0	0	0	0	0	0	0	0	0	12634
2008-02-03 22:00:00	0	0	0	0	0	0	0	0	0	0	0	0	0	0	0	0	0	7774
2008-02-03 23:00:00	0	0	0	0	0	0	0	0	0	0	1	0	0	0	0	0	0	11287
2008-02-04 00:00:00	0	0	0	0	0	0	0	0	0	0	0	0	0	0	0	0	0	10040
2008-02-04 01:00:00	0	0	0	0	0	1	0	0	0	0	0	0	0	0	0	0	0	13928
2008-02-04 02:00:00	0	0	0	0	0	0	0	0	3	0	0	0	0	0	0	0	0	26895
2008-02-04 03:00:00	0	0	0	0	0	0	0	0	4	0	0	0	0	0	0	0	0	44650
2008-02-04 04:00:00	0	0	0	0	0	2	0	0	16	0	0	1	0	0	0	0	0	39959
2008-02-04 05:00:00	0	0	0	0	0	1	0	1	7	0	0	0	0	0	0	0	0	39594
2008-02-04 06:00:00	0	0	0	0	0	0	0	0	19	0	0	0	0	0	0	0	0	34853
2008-02-04 07:00:00	0	0	0	0	0	4	0	0	2	0	0	0	0	0	0	0	0	39554
2008-02-04 08:00:00	0	0	0	0	0	0	0	0	7	0	0	0	0	0	0	0	0	41279
2008-02-04 09:00:00	0	0	0	0	0	1	0	3	2	0	0	0	0	0	0	0	0	41261
2008-02-04 10:00:00	0	0	0	0	0	4	0	1	4	0	0	0	0	0	0	0	0	41556
2008-02-04 11:00:00	0	0	0	0	0	1	0	0	18	0	0	1	0	0	0	0	0	51465
2008-02-04 12:00:00	0	0	0	0	0	3	0	0	6	0	0	0	0	0	0	0	0	48674
2008-02-04 13:00:00	0	0	0	0	0	7	0	3	4	0	0	0	0	0	0	0	0	46878
2008-02-04 14:00:00	0	0	0	0	0	5	0	2	8	0	0	0	0	0	0	0	0	44767
2008-02-04 15:00:00	0	0	0	0	0	0	0	1	8	0	0	0	0	0	0	0	0	37554
2008-02-04 16:00:00	0	0	0	0	0	2	0	0	6	0	0	0	0	0	0	0	0	29172
2008-02-04 17:00:00	0	0	0	0	0	1	0	2	3	0	0	0	0	0	0	0	0	19555
2008-02-04 18:00:00	0	0	0	0	0	1	0	0	0	0	0	0	0	0	0	0	0	12452
2008-02-04 19:00:00	0	0	0	0	0	2	1	0	0	0	0	0	0	0	0	0	0	9191
2008-02-04 20:00:00	0	0	0	0	0	0	0	0	1	0	0	0	0	0	0	0	0	5866
2008-02-04 21:00:00	0	0	0	0	0	0	0	0	0	0	0	0	0	0	0	0	0	4918
2008-02-04 22:00:00	0	0	0	0	0	0	0	1	0	0	0	0	0	0	0	0	0	4141
2008-02-04 23:00:00	0	0	0	0	0	1	0	0	0	0	0	0	0	0	0	0	0	4641
2008-02-05 00:00:00	0	0	0	0	0	0	0	0	1	0	0	0	0	0	0	0	0	5253
2008-02-05 01:00:00	0	0	0	0	0	0	0	0	2	0	0	0	0	0	0	0	0	6721
2008-02-05 02:00:00	0	0	0	0	0	0	0	0	1	0	0	0	0	0	0	0	0	15392
2008-02-05 03:00:00	0	0	0	0	0	1	0	0	6	0	0	0	0	0	0	0	0	31899
2008-02-05 04:00:00	0	0	0	0	0	0	0	0	3	0	0	0	0	0	0	0	0	36372
2008-02-05 05:00:00	0	0	0	0	0	0	0	1	7	0	0	0	0	0	0	0	0	38994
2008-02-05 06:00:00	0	0	0	0	0	0	0	3	3	0	0	1	0	0	0	0	0	39299
2008-02-05 07:00:00	0	0	0	0	0	1	0	1	1	0	0	0	0	0	0	0	0	42101
2008-02-05 08:00:00	0	0	0	0	0	5	0	1	7	0	0	1	0	0	0	0	0	47118
2008-02-05 09:00:00	0	0	0	0	0	2	0	2	7	0	0	2	0	0	0	0	0	52007
2008-02-05 10:00:00	0	0	0	0	0	1	0	0	3	0	0	0	0	0	0	0	0	47288
2008-02-05 11:00:00	0	0	0	0	0	6	0	0	3	0	0	0	0	0	0	0	0	53948
2008-02-05 12:00:00	0	0	0	0	0	0	0	0	7	0	0	0	0	0	0	0	0	46468
2008-02-05 13:00:00	0	0	0	0	0	0	0	1	3	0	0	0	0	0	0	0	0	48430
2008-02-05 14:00:00	0	0	0	0	0	1	0	0	8	0	0	0	0	0	0	0	0	41415
2008-02-05 15:00:00	0	0	0	0	0	2	0	1	8	0	0	0	0	0	0	0	0	40020
2008-02-05 16:00:00	0	0	0	0	0	1	0	0	9	0	0	0	0	0	0	0	0	28198
2008-02-05 17:00:00	0	0	0	0	0	4	0	1	5	0	0	0	0	0	0	0	0	17358
2008-02-05 18:00:00	0	0	0	0	0	0	0	0	1	0	0	0	0	0	0	0	0	12552
2008-02-05 19:00:00	0	0	0	0	0	0	0	0	1	0	0	0	0	0	0	0	0	8969
2008-02-05 20:00:00	0	0	0	0	0	1	0	0	1	0	0	0	0	0	0	0	0	5767
2008-02-05 21:00:00	0	0	0	0	0	0	0	0	0	0	0	0	0	0	0	0	0	4809
2008-02-05 22:00:00	0	0	0	0	0	0	0	0	0	0	0	1	0	0	0	0	0	4199
2008-02-05 23:00:00	0	0	0	0	0	0	0	0	0	0	0	0	0	0	0	0	0	4715
2008-02-06 00:00:00	0	0	0	0	0	0	0	1	0	0	0	0	0	0	0	0	0	5104
2008-02-06 01:00:00	0	0	0	0	0	0	0	0	1	0	0	0	0	0	0	0	0	6498
2008-02-06 02:00:00	0	0	0	0	0	1	0	1	0	0	0	0	0	0	0	0	0	14386
2008-02-06 03:00:00	0	0	0	0	0	2	0	1	3	0	0	0	0	0	0	0	0	28447
2008-02-06 04:00:00	0	0	0	0	0	0	0	1	7	0	0	0	0	0	0	0	0	34685
2008-02-06 05:00:00	0	0	0	0	0	2	0	0	4	0	0	0	0	0	0	0	0	35051
2008-02-06 06:00:00	0	0	0	0	0	1	0	0	2	0	0	3	0	0	0	0	0	34379
2008-02-06 07:00:00	0	0	0	0	0	3	0	1	6	0	0	0	0	0	0	0	0	39228
2008-02-06 08:00:00	0	0	0	0	0	1	0	1	8	0	0	0	0	0	0	0	0	41362
2008-02-06 09:00:00	0	0	0	0	0	3	0	0	4	0	0	0	0	0	0	0	0	42746
2008-02-06 10:00:00	0	0	0	0	0	2	0	2	16	0	0	1	0	0	0	0	0	39614
2008-02-06 11:00:00	0	0	0	0	0	0	0	0	3	0	0	0	0	0	0	0	0	38140
2008-02-06 12:00:00	0	0	0	0	0	1	0	1	8	0	0	0	0	0	0	0	0	38259
2008-02-06 13:00:00	0	0	0	0	0	0	0	1	10	0	0	0	0	0	0	0	0	40052
2008-02-06 14:00:00	0	0	0	0	0	2	0	0	10	0	0	0	0	0	0	0	0	41362
2008-02-06 15:00:00	0	0	0	0	0	0	0	0	15	0	0	0	0	0	0	0	0	34130
2008-02-06 16:00:00	0	0	0	0	0	0	0	1	4	0	0	0	0	0	0	0	0	24108
2008-02-06 17:00:00	0	0	0	0	0	0	0	0	1	0	0	0	0	0	0	0	0	16342
2008-02-06 18:00:00	0	0	0	0	0	0	0	0	1	0	0	0	0	0	0	0	0	11031
2008-02-06 19:00:00	0	0	0	0	0	0	0	0	1	0	0	0	0	0	0	0	0	7929
2008-02-06 20:00:00	0	0	0	0	0	1	0	0	1	0	0	0	0	0	0	0	0	5825
2008-02-06 21:00:00	0	0	0	0	0	0	0	0	0	0	0	0	0	0	0	0	0	4785
2008-02-06 22:00:00	0	0	0	0	0	1	0	1	0	0	0	0	0	0	0	0	0	4186
2008-02-06 23:00:00	0	0	0	0	0	0	0	0	0	0	0	0	0	0	0	0	0	3900
2008-02-07 00:00:00	0	0	0	0	0	0	0	0	0	0	0	0	0	0	0	0	0	4248
2008-02-07 01:00:00	0	0	0	0	0	0	0	0	1	0	0	0	0	0	0	0	0	6555
2008-02-07 02:00:00	0	0	0	0	0	0	0	0	3	0	0	0	0	0	0	0	0	14407
2008-02-07 03:00:00	0	0	0	0	0	0	0	0	2	0	0	0	0	0	0	0	0	31562
2008-02-07 04:00:00	0	0	0	0	0	0	0	2	5	0	0	0	0	0	0	0	0	37738
2008-02-07 05:00:00	0	0	0	0	0	1	0	1	9	0	0	0	0	0	0	0	0	37608
2008-02-07 06:00:00	0	0	0	0	0	1	0	0	6	0	0	0	0	0	0	0	0	34526
2008-02-07 07:00:00	0	0	0	0	0	1	0	1	9	0	0	1	0	0	0	0	0	39965
2008-02-07 08:00:00	0	0	0	0	0	1	0	1	5	0	0	0	0	0	0	0	0	40290
2008-02-07 09:00:00	0	0	0	0	0	0	0	0	3	0	0	0	0	0	0	0	0	42683
2008-02-07 10:00:00	0	0	0	0	0	2	0	3	5	0	0	1	0	0	0	0	0	43949
2008-02-07 11:00:00	0	0	0	0	0	0	0	5	4	0	0	0	0	0	0	0	0	42888
2008-02-07 12:00:00	0	0	0	0	0	4	0	0	4	0	0	0	0	0	0	0	0	47082
2008-02-07 13:00:00	0	0	0	0	0	1	0	0	6	0	0	0	0	0	0	0	0	45176
2008-02-07 14:00:00	0	0	0	0	0	1	0	1	4	0	0	0	0	0	0	0	0	47168
2008-02-07 15:00:00	0	0	0	0	0	2	0	1	7	0	0	0	0	0	0	0	0	36415
2008-02-07 16:00:00	0	0	0	0	0	0	0	2	3	0	0	1	0	0	0	0	0	28081
2008-02-07 17:00:00	0	0	0	0	0	1	0	1	3	0	0	0	0	0	0	0	0	21740
2008-02-07 18:00:00	0	0	0	0	0	1	0	0	2	0	0	0	0	0	0	0	0	16680
2008-02-07 19:00:00	0	0	0	0	0	1	0	0	1	0	0	0	0	0	0	0	0	10188
2008-02-07 20:00:00	0	0	0	0	0	0	0	1	0	0	0	0	0	0	0	0	0	13143
2008-02-07 21:00:00	0	0	0	0	0	0	0	0	0	0	0	0	0	0	0	0	0	5457
2008-02-07 22:00:00	0	0	0	0	0	0	0	0	0	0	0	0	0	0	0	0	0	11682
2008-02-07 23:00:00	0	0	0	0	0	0	0	0	0	0	0	0	0	0	0	0	0	9318
2008-02-08 00:00:00	0	0	0	0	0	3	0	1	0	0	0	0	0	0	0	0	0	5419
2008-02-08 01:00:00	0	0	0	0	0	0	0	0	1	0	0	0	0	0	0	0	0	6260
2008-02-08 02:00:00	0	0	0	0	0	0	0	0	1	0	0	0	0	0	0	0	0	13242
2008-02-08 03:00:00	0	0	0	0	0	2	0	0	7	0	0	0	0	0	0	0	0	30161
2008-02-08 04:00:00	0	0	0	0	0	0	0	0	1	0	0	0	0	0	0	0	0	37766
2008-02-08 05:00:00	0	0	0	0	0	0	0	4	3	0	0	0	0	0	0	0	0	39632
2008-02-08 06:00:00	0	0	0	0	0	0	0	0	3	0	0	1	0	0	0	0	0	38390
2008-02-08 07:00:00	0	0	0	0	0	1	0	0	3	0	0	1	0	0	0	0	0	43435
2008-02-08 08:00:00	0	0	0	0	0	0	0	0	7	0	0	1	0	0	0	0	0	43569
2008-02-08 09:00:00	0	0	0	0	0	0	0	1	6	0	0	0	0	0	0	0	0	43069
2008-02-08 10:00:00	0	0	0	0	0	0	0	0	3	0	0	0	0	0	0	0	0	41901
2008-02-08 11:00:00	0	0	0	0	0	0	0	0	1	0	0	0	0	0	0	0	0	39983
2008-02-08 12:00:00	0	0	0	0	0	0	0	0	2	0	0	0	0	0	0	0	0	35566
2008-02-08 13:00:00	0	0	0	0	0	1	0	0	3	0	0	1	0	0	0	0	0	28863
2008-02-08 14:00:00	0	0	0	0	0	0	0	0	7	0	0	0	0	0	0	0	0	32167
2008-02-08 15:00:00	0	0	0	0	0	1	0	2	4	0	0	0	0	0	0	0	0	25696
2008-02-08 16:00:00	0	0	0	0	0	1	0	0	2	0	0	0	0	0	0	0	0	22065
2008-02-08 17:00:00	0	0	0	0	0	5	0	2	3	0	0	0	0	0	0	0	0	16797
2008-02-08 18:00:00	0	0	0	0	0	1	0	1	2	0	0	0	0	0	0	0	0	13387
2008-02-08 19:00:00	0	0	0	0	0	0	0	0	0	0	0	0	0	0	0	0	0	9896
2008-02-08 20:00:00	0	0	0	0	0	0	0	0	0	0	0	0	0	0	0	0	0	8889
2008-02-08 21:00:00	0	0	0	0	0	0	0	1	0	0	0	0	0	0	0	0	0	7297
2008-02-08 22:00:00	0	0	0	0	0	0	0	0	0	0	0	0	0	0	0	0	0	5688
2008-02-08 23:00:00	0	0	0	0	0	2	0	0	3	0	0	0	0	0	0	0	0	5801
2008-02-09 00:00:00	0	0	0	0	0	1	0	0	0	0	0	0	0	0	0	0	0	4559
2008-02-09 01:00:00	0	0	0	0	0	1	0	0	2	0	0	0	0	0	0	0	0	7876
2008-02-09 02:00:00	0	0	0	0	0	1	0	1	2	0	0	0	0	0	0	0	0	14790
2008-02-09 03:00:00	0	0	0	0	0	0	0	2	2	0	0	0	0	0	0	0	0	21086
2008-02-09 04:00:00	0	0	0	0	0	0	0	0	3	0	0	0	0	0	0	0	0	39954
2008-02-09 05:00:00	0	0	0	0	0	1	0	0	5	0	1	0	0	0	0	0	0	47148
2008-02-09 06:00:00	0	0	0	0	0	0	0	0	9	0	0	0	0	0	0	0	0	44822
2008-02-09 07:00:00	0	0	0	0	0	9	0	0	3	0	0	0	0	0	0	0	0	44553
2008-02-09 08:00:00	0	0	0	0	0	3	0	0	4	0	0	0	0	0	0	0	0	37617
2008-02-09 09:00:00	0	0	0	0	0	1	0	3	4	0	0	0	0	0	0	0	0	42313
2008-02-09 10:00:00	0	0	0	0	0	0	0	2	2	0	0	0	0	0	0	0	0	46868
2008-02-09 11:00:00	0	0	0	0	0	0	0	1	0	0	0	0	0	0	0	0	0	36178
2008-02-09 12:00:00	0	0	0	0	0	0	0	0	7	0	0	0	0	0	0	0	0	32043
2008-02-09 13:00:00	0	0	0	0	0	0	0	1	3	0	0	0	0	0	0	0	0	31188
2008-02-09 14:00:00	0	0	0	0	0	2	0	0	3	0	0	0	0	0	0	0	0	32545
2008-02-09 15:00:00	0	0	0	0	0	2	0	0	4	0	0	0	0	0	0	0	0	29347
2008-02-09 16:00:00	0	0	0	0	0	0	0	1	2	0	0	1	0	0	0	0	0	29128
2008-02-09 17:00:00	0	0	0	0	0	0	0	0	0	0	0	0	0	0	0	0	0	19718
2008-02-09 18:00:00	0	0	0	0	0	0	0	0	1	0	0	1	0	0	0	0	0	14754
2008-02-09 19:00:00	0	0	0	0	0	0	0	0	2	0	0	0	0	0	0	0	0	11427
2008-02-09 20:00:00	0	0	0	0	0	0	0	0	0	0	0	0	0	0	0	0	0	7025
2008-02-09 21:00:00	0	0	0	0	0	0	0	0	1	0	0	0	0	0	0	0	0	6068
2008-02-09 22:00:00	0	0	0	0	0	0	0	0	0	0	0	0	0	0	0	0	0	4069
2008-02-09 23:00:00	0	0	0	0	0	1	0	1	0	0	0	0	0	0	0	0	0	3399
2008-02-10 00:00:00	0	0	0	0	0	0	0	0	0	0	0	0	0	0	0	0	0	3681
2008-02-10 01:00:00	0	0	0	0	0	0	0	0	1	0	0	0	0	0	0	0	0	5579
2008-02-10 02:00:00	0	0	0	0	0	3	0	0	0	0	0	0	0	0	0	0	0	9786
2008-02-10 03:00:00	0	0	0	0	0	2	0	1	8	0	0	0	0	0	0	0	0	18464
2008-02-10 04:00:00	0	0	0	0	0	3	0	1	5	0	0	0	0	0	0	0	0	30844
2008-02-10 05:00:00	0	0	0	0	0	3	0	0	5	0	0	0	0	0	0	0	0	33836
2008-02-10 06:00:00	0	0	0	0	0	4	0	0	15	0	0	1	0	0	0	0	0	38747
2008-02-10 07:00:00	0	0	0	0	0	0	0	0	4	0	0	0	0	0	0	0	0	38920
2008-02-10 08:00:00	0	0	0	0	0	1	0	0	8	0	0	0	0	0	0	0	0	42129
2008-02-10 09:00:00	0	0	0	0	0	2	0	1	8	0	0	0	0	0	0	0	0	49196
2008-02-10 10:00:00	0	0	0	0	0	1	0	1	4	0	0	0	0	0	0	0	0	40798
2008-02-10 11:00:00	0	0	0	0	0	0	0	3	4	0	0	1	0	0	0	0	0	43756
2008-02-10 12:00:00	0	0	0	0	0	2	0	0	5	0	0	0	0	0	0	0	0	33985
2008-02-10 13:00:00	0	0	0	0	0	2	0	0	4	0	0	1	0	0	0	0	0	29820
2008-02-10 14:00:00	0	0	0	0	0	0	0	0	7	0	0	0	0	0	0	0	0	31241
2008-02-10 15:00:00	0	0	0	0	0	1	0	0	4	0	0	1	0	0	0	0	0	28149
2008-02-10 16:00:00	0	0	0	0	0	1	0	0	4	0	0	0	0	0	0	0	0	21707
2008-02-10 17:00:00	0	0	0	0	0	0	0	0	3	0	0	0	0	0	0	0	0	16051
2008-02-10 18:00:00	0	0	0	0	0	1	0	1	0	0	0	1	0	0	0	0	0	12808
2008-02-10 19:00:00	0	0	0	0	0	0	0	0	0	0	0	0	0	0	0	0	0	11323
2008-02-10 20:00:00	0	0	0	0	0	0	0	0	0	0	0	0	0	0	0	0	0	9671
2008-02-10 21:00:00	0	0	0	0	0	0	0	0	0	0	0	0	0	0	0	0	0	8820
2008-02-10 22:00:00	0	0	0	0	0	0	0	0	0	0	0	0	0	0	0	0	0	6765
2008-02-10 23:00:00	0	0	0	0	0	0	0	0	0	0	0	0	0	0	0	0	0	7837
2008-02-11 00:00:00	0	0	0	0	0	0	0	0	2	0	0	0	0	0	0	0	0	12188
2008-02-11 01:00:00	0	0	0	0	0	1	0	0	1	0	0	0	0	0	0	0	0	14345
2008-02-11 02:00:00	0	0	0	0	0	1	0	0	1	0	0	0	0	0	0	0	0	20109
2008-02-11 03:00:00	0	0	0	0	0	0	0	0	8	0	0	0	0	0	0	0	0	28516
2008-02-11 04:00:00	0	0	0	0	0	0	0	0	4	0	0	0	0	0	0	0	0	33129
2008-02-11 05:00:00	0	0	0	0	0	0	0	0	3	0	0	0	0	0	0	0	0	36066
2008-02-11 06:00:00	0	0	0	0	0	2	0	3	5	0	0	0	0	0	0	0	0	33628
2008-02-11 07:00:00	0	0	0	0	0	1	0	0	9	0	0	0	0	0	0	0	0	38058
2008-02-11 08:00:00	0	0	0	0	0	0	0	0	11	0	0	1	0	0	0	0	0	43005
2008-02-11 09:00:00	0	0	0	0	0	3	0	0	0	0	0	0	0	0	0	0	0	42895
2008-02-11 10:00:00	0	0	0	0	0	0	0	0	8	0	0	0	0	0	0	0	0	41350
2008-02-11 11:00:00	0	0	0	0	0	5	0	0	9	0	0	0	0	0	0	0	0	45759
2008-02-11 12:00:00	0	0	0	0	0	1	0	1	10	0	0	0	0	0	0	0	0	46559
2008-02-11 13:00:00	0	0	0	0	0	2	0	1	7	0	0	0	0	0	0	0	0	45571
2008-02-11 14:00:00	0	0	0	0	0	1	0	0	6	0	0	0	0	0	0	0	0	44789
2008-02-11 15:00:00	0	0	0	0	0	0	0	0	2	0	0	0	0	0	0	0	0	35717
2008-02-11 16:00:00	0	0	0	0	0	1	0	1	2	0	0	0	0	0	0	0	0	26135
2008-02-11 17:00:00	0	0	0	0	0	0	0	0	2	0	0	0	0	0	0	0	0	17572
2008-02-11 18:00:00	0	0	0	0	0	1	0	0	3	0	0	0	0	0	0	0	0	11573
2008-02-11 19:00:00	0	0	0	0	0	0	0	0	0	0	0	0	0	0	0	0	0	8467
2008-02-11 20:00:00	0	0	0	0	0	0	0	0	0	0	0	0	0	0	0	0	0	5546
2008-02-11 21:00:00	0	0	0	0	0	0	0	0	0	0	0	0	0	0	0	0	0	4451
2008-02-11 22:00:00	0	0	0	0	0	0	0	0	0	0	0	0	0	0	0	0	0	3821
2008-02-11 23:00:00	0	0	0	0	0	0	0	0	0	0	0	0	0	0	0	0	0	3686
2008-02-12 00:00:00	0	0	0	0	0	0	0	0	0	0	0	0	0	0	0	0	0	4894
2008-02-12 01:00:00	0	0	0	0	0	1	0	0	0	0	0	0	0	0	0	0	0	6834
2008-02-12 02:00:00	0	0	0	0	0	0	0	0	1	0	0	0	0	0	0	0	0	14836
2008-02-12 03:00:00	0	0	0	0	0	1	0	2	2	0	0	0	0	0	0	0	0	28832
2008-02-12 04:00:00	0	0	0	0	0	0	0	0	10	0	0	0	0	0	0	0	0	34830
2008-02-12 05:00:00	0	0	0	0	0	0	0	1	4	0	0	1	0	0	0	0	0	37405
2008-02-12 06:00:00	0	0	0	0	0	1	0	1	2	0	0	0	0	0	0	0	0	37623
2008-02-12 07:00:00	0	0	0	0	0	0	0	0	4	0	0	0	0	0	0	0	0	41840
2008-02-12 08:00:00	0	0	0	0	0	2	0	2	9	0	0	1	0	0	0	0	0	47476
2008-02-12 09:00:00	0	0	0	0	0	0	0	0	4	0	0	0	0	0	0	0	0	45767
2008-02-12 10:00:00	0	0	0	0	0	0	0	1	4	0	0	1	0	0	0	0	0	46268
2008-02-12 11:00:00	0	0	0	0	0	1	0	0	8	0	0	1	0	0	0	0	0	51729
2008-02-12 12:00:00	0	0	0	0	0	0	0	0	10	0	0	0	0	0	0	0	0	53287
2008-02-12 13:00:00	0	0	0	0	0	3	0	1	10	0	0	3	0	0	0	0	0	48398
2008-02-12 14:00:00	0	0	0	0	0	0	0	0	7	0	0	0	0	0	0	0	0	42907
2008-02-12 15:00:00	0	0	0	0	0	2	1	3	5	0	0	0	0	0	0	0	0	35471
2008-02-12 16:00:00	0	0	0	0	0	4	0	2	1	0	0	0	0	0	0	0	0	26326
2008-02-12 17:00:00	0	0	0	0	0	1	0	0	4	0	0	0	0	0	0	0	0	19380
2008-02-12 18:00:00	0	0	0	0	0	0	0	0	0	0	0	0	0	0	0	0	0	12138
2008-02-12 19:00:00	0	0	0	0	0	2	0	0	2	0	0	0	0	0	0	0	0	9107
2008-02-12 20:00:00	0	0	0	0	0	0	0	1	0	0	0	0	0	0	0	0	0	6587
2008-02-12 21:00:00	0	0	0	0	0	0	0	0	1	0	0	0	0	0	0	0	0	6068
2008-02-12 22:00:00	0	0	0	0	0	2	0	0	0	0	0	1	0	0	0	0	0	6430
2008-02-12 23:00:00	0	0	0	0	0	0	0	1	0	0	0	0	0	0	0	0	0	6409
2008-02-13 00:00:00	0	0	0	0	0	0	0	0	1	0	0	1	0	0	0	0	0	8713
2008-02-13 01:00:00	0	0	0	0	0	0	0	0	0	0	0	0	0	0	0	0	0	11866
2008-02-13 02:00:00	0	0	0	0	0	1	0	0	2	0	0	0	0	0	0	0	0	17583
2008-02-13 03:00:00	0	0	0	0	0	1	0	0	2	0	0	0	0	0	0	0	0	31870
2008-02-13 04:00:00	0	0	0	0	0	0	0	0	2	0	0	0	0	0	0	0	0	41551
2008-02-13 05:00:00	0	0	0	0	0	1	0	1	3	0	0	0	0	0	0	0	0	44886
2008-02-13 06:00:00	0	0	0	0	0	0	0	0	10	0	0	0	0	0	0	0	0	44547
2008-02-13 07:00:00	0	0	0	0	0	0	0	1	5	0	0	0	0	0	0	0	0	43348
2008-02-13 08:00:00	0	0	0	0	0	1	1	0	14	0	0	1	0	0	0	0	0	38977
2008-02-13 09:00:00	0	0	0	0	0	4	0	1	4	0	0	0	0	0	0	0	0	39850
2008-02-13 10:00:00	0	0	0	0	0	1	0	3	6	0	0	0	0	0	0	0	0	41485
2008-02-13 11:00:00	0	0	0	0	0	2	0	0	4	0	0	0	0	0	0	0	0	41440
2008-02-13 12:00:00	0	0	0	0	0	1	0	1	10	0	0	0	0	0	0	0	0	40500
2008-02-13 13:00:00	0	0	0	0	0	2	0	1	7	0	0	2	0	0	0	0	0	39194
2008-02-13 14:00:00	0	0	0	0	0	3	0	2	6	0	0	0	0	0	0	0	0	40363
2008-02-13 15:00:00	0	0	0	0	0	1	0	0	8	0	0	0	0	0	0	0	0	36531
2008-02-13 16:00:00	0	0	0	0	0	2	0	0	1	0	0	1	0	0	0	0	0	27139
2008-02-13 17:00:00	0	0	0	0	0	0	0	0	0	0	0	0	0	0	0	0	0	19552
2008-02-13 18:00:00	0	0	0	0	0	1	0	0	0	0	0	0	0	0	0	0	0	17080
2008-02-13 19:00:00	0	0	0	0	0	0	0	0	1	0	0	0	0	0	0	0	0	11109
2008-02-13 20:00:00	0	0	0	0	0	0	0	0	1	0	0	1	0	0	0	0	0	11324
2008-02-13 21:00:00	0	0	0	0	0	0	0	0	0	0	0	0	0	0	0	0	0	11642
2008-02-13 22:00:00	0	0	0	0	0	0	0	0	2	0	0	0	0	0	0	0	0	9006
2008-02-13 23:00:00	0	0	0	0	0	0	0	0	1	0	0	0	0	0	0	0	0	13410
2008-02-14 00:00:00	0	0	0	0	0	0	0	0	0	0	0	0	0	0	0	0	0	10679
2008-02-14 01:00:00	0	0	0	0	0	0	0	0	2	0	0	0	0	0	0	0	0	14384
2008-02-14 02:00:00	0	0	0	0	0	0	0	0	0	0	0	0	0	0	0	0	0	12988
2008-02-14 03:00:00	0	0	0	0	0	1	0	1	3	0	0	0	0	0	0	0	0	25293
2008-02-14 04:00:00	0	0	0	0	0	0	0	0	5	0	0	0	0	0	0	0	0	31723
2008-02-14 05:00:00	0	0	0	0	0	1	0	1	6	0	0	1	0	0	0	0	0	34000
2008-02-14 06:00:00	0	0	0	0	0	0	0	0	2	0	0	0	0	0	0	0	0	31188
2008-02-14 07:00:00	0	0	0	0	0	0	0	1	7	0	0	1	0	0	0	0	0	37021
2008-02-14 08:00:00	0	0	0	0	0	0	0	2	2	0	0	0	0	0	0	0	0	41058
2008-02-14 09:00:00	0	0	0	0	0	0	0	1	17	0	0	0	0	0	0	0	0	36770
2008-02-14 10:00:00	0	0	0	0	0	0	0	0	2	0	0	0	0	0	0	0	0	39210
2008-02-14 11:00:00	0	0	0	0	0	1	0	1	7	0	0	0	0	0	0	0	0	37374
2008-02-14 12:00:00	0	0	0	0	0	4	0	1	5	0	0	0	0	0	0	0	0	43820
2008-02-14 13:00:00	0	0	0	0	0	5	0	0	7	0	0	0	0	0	0	0	0	39285
2008-02-14 14:00:00	0	0	0	0	0	1	0	3	1	0	0	0	0	0	0	0	0	41577
2008-02-14 15:00:00	0	0	0	0	0	3	0	0	7	0	0	0	0	0	0	0	0	41112
2008-02-14 16:00:00	0	0	0	0	0	1	0	0	2	0	0	0	0	0	0	0	0	26254
2008-02-14 17:00:00	0	0	0	0	0	0	0	0	0	0	0	2	0	0	0	0	0	16127
2008-02-14 18:00:00	0	0	0	0	0	1	0	0	5	0	0	0	0	0	0	0	0	10908
2008-02-14 19:00:00	0	0	0	0	0	1	0	0	2	0	0	0	0	0	0	0	0	8156
2008-02-14 20:00:00	0	0	0	0	0	0	0	0	2	0	0	0	0	0	0	0	0	6139
2008-02-14 21:00:00	0	0	0	0	0	2	0	0	0	0	0	0	0	0	0	0	0	4871
2008-02-14 22:00:00	0	0	0	0	0	1	0	0	0	0	0	0	0	0	0	0	0	4383
2008-02-14 23:00:00	0	0	0	0	0	0	0	0	0	0	0	0	0	0	0	0	0	4482
2008-02-15 00:00:00	0	0	0	0	0	1	0	0	0	0	0	0	0	0	0	0	0	5048
2008-02-15 01:00:00	0	0	0	0	0	0	0	0	0	0	0	0	0	0	0	0	0	7880
2008-02-15 02:00:00	0	0	0	0	0	0	0	0	0	0	0	0	0	0	0	0	0	16539
2008-02-15 03:00:00	0	0	0	0	0	0	0	0	2	0	0	0	0	0	0	0	0	27938
2008-02-15 04:00:00	0	0	0	0	0	0	0	2	6	0	0	0	0	0	0	0	0	31136
2008-02-15 05:00:00	0	0	0	0	0	0	0	1	5	0	0	0	0	0	0	0	0	36207
2008-02-15 06:00:00	0	0	0	0	0	0	0	0	4	0	0	0	0	0	0	0	0	28904
2008-02-15 07:00:00	0	0	0	0	0	1	0	2	3	0	0	0	0	0	0	0	0	34896
2008-02-15 08:00:00	0	0	0	0	0	2	0	1	6	0	0	0	0	0	0	0	0	33392
2008-02-15 09:00:00	0	0	0	0	0	1	0	0	4	0	0	0	0	0	0	0	0	32240
2008-02-15 10:00:00	0	0	0	0	0	1	0	0	5	0	0	0	0	0	0	0	0	30720
2008-02-15 11:00:00	0	0	0	0	0	0	0	0	2	0	0	0	0	0	0	0	0	27295
2008-02-15 12:00:00	0	0	0	0	0	0	0	0	5	0	0	0	0	0	0	0	0	27203
2008-02-15 13:00:00	0	0	0	0	0	1	0	3	1	0	0	0	0	0	0	0	0	25147
2008-02-15 14:00:00	0	0	0	0	0	0	0	1	5	0	0	0	0	0	0	0	0	28834
2008-02-15 15:00:00	0	0	0	0	0	1	0	0	2	0	0	0	0	0	0	0	0	21925
2008-02-15 16:00:00	0	0	0	0	0	2	0	0	0	0	0	0	0	0	0	0	0	18451
2008-02-15 17:00:00	0	0	0	0	0	1	0	0	1	0	0	0	0	0	0	0	0	14698
2008-02-15 18:00:00	0	0	0	0	0	0	0	0	0	0	0	1	0	0	0	0	0	12214
2008-02-15 19:00:00	0	0	0	0	0	1	0	1	0	0	0	0	0	0	0	0	0	14303
2008-02-15 20:00:00	0	0	0	0	0	0	0	0	1	0	0	1	0	0	0	0	0	7541
2008-02-15 21:00:00	0	0	0	0	0	0	0	0	0	0	0	0	0	0	0	0	0	5217
2008-02-15 22:00:00	0	0	0	0	0	1	0	0	0	0	0	0	0	0	0	0	0	4055
2008-02-15 23:00:00	0	0	0	0	0	0	0	0	0	0	0	0	0	0	0	0	0	4298
2008-02-16 00:00:00	0	0	0	0	0	0	0	0	0	0	0	0	0	0	0	0	0	4091
2008-02-16 01:00:00	0	0	0	0	0	0	0	0	0	0	0	0	0	0	0	0	0	5975
2008-02-16 02:00:00	0	0	0	0	0	0	0	0	0	0	0	0	0	0	0	0	0	10016
2008-02-16 03:00:00	0	0	0	0	0	0	0	1	2	0	0	0	0	0	0	0	0	18274
2008-02-16 04:00:00	0	0	0	0	0	0	0	1	5	0	0	0	0	0	0	0	0	28156
2008-02-16 05:00:00	0	0	0	0	0	1	0	2	9	0	0	0	0	0	0	0	0	32065
2008-02-16 06:00:00	0	0	0	0	0	0	0	1	3	0	0	0	0	0	0	0	0	34085
2008-02-16 07:00:00	0	0	0	0	0	0	0	1	3	0	0	0	0	0	0	0	0	37146
2008-02-16 08:00:00	0	0	0	0	0	0	0	0	8	0	0	0	0	0	0	0	0	33716
2008-02-16 09:00:00	0	0	0	0	0	1	0	0	4	0	0	0	0	0	0	0	0	30545
2008-02-16 10:00:00	0	0	0	0	0	0	0	1	1	0	0	0	0	0	0	0	0	28272
2008-02-16 11:00:00	0	0	0	0	0	0	0	0	0	0	0	0	0	0	0	0	0	32394
2008-02-16 12:00:00	0	0	0	0	0	0	0	0	2	0	0	0	0	0	0	0	0	22580
2008-02-16 13:00:00	0	0	0	0	0	0	0	0	4	0	0	0	0	0	0	0	0	24469
2008-02-16 14:00:00	0	0	0	0	0	0	0	1	2	0	0	0	0	0	0	0	0	23092
2008-02-16 15:00:00	0	0	0	0	0	0	0	0	3	0	0	0	0	0	0	0	0	22615
2008-02-16 16:00:00	0	0	0	0	0	0	0	0	0	0	0	1	0	0	0	0	0	19544
2008-02-16 17:00:00	0	0	0	0	0	0	0	4	0	0	0	0	0	0	0	0	0	14253
2008-02-16 18:00:00	0	0	0	0	0	2	0	0	1	0	0	0	0	0	0	0	0	10501
2008-02-16 19:00:00	0	0	0	0	0	0	0	0	0	0	0	0	0	0	0	0	0	7496
2008-02-16 20:00:00	0	0	0	0	0	0	0	0	1	0	0	0	0	0	0	0	0	6212
2008-02-16 21:00:00	0	0	0	0	0	0	0	0	0	0	0	0	0	0	0	0	0	6119
2008-02-16 22:00:00	0	0	0	0	0	0	0	0	0	0	0	0	0	0	0	0	0	4265
2008-02-16 23:00:00	0	0	0	0	0	0	0	0	0	0	0	0	0	0	0	0	0	3499
2008-02-17 00:00:00	0	0	0	0	0	0	0	0	0	0	0	0	0	0	0	0	0	4170
2008-02-17 01:00:00	0	0	0	0	0	0	0	0	0	0	0	0	0	0	0	0	0	5675
2008-02-17 02:00:00	0	0	0	0	0	0	0	0	0	0	0	0	0	0	0	0	0	9533
2008-02-17 03:00:00	0	0	0	0	0	0	0	1	2	0	0	0	0	0	0	0	0	16997
2008-02-17 04:00:00	0	0	0	0	0	0	0	0	4	0	0	0	0	0	0	0	0	30563
2008-02-17 05:00:00	0	0	0	0	0	0	0	0	2	0	0	0	0	0	0	0	0	31328
2008-02-17 06:00:00	0	0	0	0	0	1	0	0	5	0	0	1	0	0	0	0	0	33641
2008-02-17 07:00:00	0	0	0	0	0	2	0	2	3	0	0	0	0	0	0	0	0	32466
2008-02-17 08:00:00	0	0	0	0	0	3	0	1	6	0	0	0	0	0	0	0	0	32681
2008-02-17 09:00:00	0	0	0	0	0	4	0	0	14	0	0	0	0	0	0	0	0	32620
2008-02-17 10:00:00	0	0	0	0	0	0	0	0	4	0	0	0	0	0	0	0	0	34516
2008-02-17 11:00:00	0	0	0	0	0	0	0	1	2	0	0	0	0	0	0	0	0	31063
2008-02-17 12:00:00	0	0	0	0	0	1	0	1	3	0	0	0	0	0	0	0	0	27584
2008-02-17 13:00:00	0	0	0	0	0	1	0	1	2	0	0	0	0	0	0	0	0	29587
2008-02-17 14:00:00	0	0	0	0	0	5	0	0	2	0	0	0	0	0	0	0	0	31085
2008-02-17 15:00:00	0	0	0	0	0	0	0	4	3	0	0	0	0	0	0	0	0	26321
2008-02-17 16:00:00	0	0	0	0	0	0	0	1	3	0	0	0	0	0	0	0	0	20254
2008-02-17 17:00:00	0	0	0	0	0	0	0	1	1	0	0	0	0	0	0	0	0	15219
2008-02-17 18:00:00	0	0	0	0	0	0	0	1	1	0	0	0	0	0	0	0	0	10489
2008-02-17 19:00:00	0	0	0	0	0	0	0	0	4	0	0	0	0	0	0	0	0	7948
2008-02-17 20:00:00	0	0	0	0	0	1	0	0	1	0	0	0	0	0	0	0	0	8383
2008-02-17 21:00:00	0	0	0	0	0	0	0	0	1	0	0	0	0	0	0	0	0	9846
2008-02-17 22:00:00	0	0	0	0	0	0	0	0	0	0	0	0	0	0	0	0	0	5313
2008-02-17 23:00:00	0	0	0	0	0	0	0	1	0	0	0	0	0	0	0	0	0	5767
2008-02-18 00:00:00	0	0	0	0	0	0	0	1	4	0	0	0	0	0	0	0	0	5859
2008-02-18 01:00:00	0	0	0	0	0	0	0	0	1	0	0	0	0	0	0	0	0	8886
2008-02-18 02:00:00	0	0	0	0	0	0	0	0	1	0	0	0	0	0	0	0	0	12931
2008-02-18 03:00:00	0	0	0	0	0	1	0	2	6	0	0	0	0	0	0	0	0	27190
2008-02-18 04:00:00	0	0	0	0	0	0	0	0	9	0	0	0	0	0	0	0	0	34176
2008-02-18 05:00:00	0	0	0	0	0	0	0	1	8	0	0	0	0	0	0	0	0	35184
2008-02-18 06:00:00	0	0	0	0	0	1	0	0	4	0	0	0	0	0	0	0	0	34492
2008-02-18 07:00:00	0	0	0	0	0	0	0	0	8	0	0	0	0	0	0	0	0	39043
2008-02-18 08:00:00	0	0	0	0	0	1	0	0	13	0	0	0	0	0	0	0	0	40165
2008-02-18 09:00:00	0	0	0	0	0	3	0	0	8	0	0	0	0	0	0	0	0	40602
2008-02-18 10:00:00	0	0	0	0	0	2	0	2	10	0	0	0	0	0	0	0	0	42809
2008-02-18 11:00:00	0	0	0	0	0	1	0	2	11	0	0	0	0	0	0	0	0	45853
2008-02-18 12:00:00	0	0	0	0	0	4	0	0	6	0	0	0	0	0	0	0	0	50605
2008-02-18 13:00:00	0	0	0	0	0	2	0	1	9	0	0	1	0	0	0	0	0	47295
2008-02-18 14:00:00	0	0	0	0	0	0	0	1	4	0	0	0	0	0	0	0	0	45337
2008-02-18 15:00:00	0	0	0	0	0	2	0	0	6	0	0	1	0	0	0	0	0	35288
2008-02-18 16:00:00	0	0	0	0	0	1	0	0	2	0	0	0	0	0	0	0	0	28365
2008-02-18 17:00:00	0	0	0	0	0	1	0	1	0	0	0	0	0	0	0	0	0	26612
2008-02-18 18:00:00	0	0	0	0	0	2	0	0	2	0	0	1	0	0	0	0	0	20542
2008-02-18 19:00:00	0	0	0	0	0	2	0	0	1	0	0	0	0	0	0	0	0	13894
2008-02-18 20:00:00	0	0	0	0	0	0	0	0	1	0	0	1	0	0	0	0	0	14702
2008-02-18 21:00:00	0	0	0	0	0	1	0	0	0	0	0	0	0	0	0	0	0	4717
2008-02-18 22:00:00	0	0	0	0	0	0	0	0	0	0	0	0	0	0	0	0	0	4250
2008-02-18 23:00:00	0	0	0	0	0	0	0	0	0	0	0	0	0	0	0	0	0	5257
2008-02-19 00:00:00	0	0	0	0	0	0	0	0	0	0	0	0	0	0	0	0	0	5237
2008-02-19 01:00:00	0	0	0	0	0	0	0	0	0	0	0	0	0	0	0	0	0	7583
2008-02-19 02:00:00	0	0	0	0	0	1	0	0	0	0	0	0	0	0	0	0	0	13816
2008-02-19 03:00:00	0	0	0	0	0	1	0	2	4	0	0	1	0	0	0	0	0	27386
2008-02-19 04:00:00	0	0	0	0	0	2	0	1	8	0	0	0	0	0	0	0	0	35189
2008-02-19 05:00:00	0	0	0	0	0	1	0	2	3	0	0	0	0	0	0	0	0	36115
2008-02-19 06:00:00	0	0	0	0	0	0	0	1	2	0	0	1	0	0	0	0	0	36336
2008-02-19 07:00:00	0	0	0	0	0	0	0	1	3	0	0	0	0	0	0	0	0	39042
2008-02-19 08:00:00	0	0	0	0	0	6	0	1	4	0	0	0	0	0	0	0	0	36924
2008-02-19 09:00:00	0	0	0	0	0	0	0	0	5	0	0	0	0	0	0	0	0	40571
2008-02-19 10:00:00	0	0	0	0	0	7	0	3	4	0	0	0	0	0	0	0	0	36670
2008-02-19 11:00:00	0	0	0	0	0	8	0	0	7	0	0	0	0	0	0	0	0	40737
2008-02-19 12:00:00	0	0	0	0	0	0	0	1	5	0	0	1	0	0	0	0	0	38479
2008-02-19 13:00:00	0	0	0	0	0	3	0	0	6	0	0	0	0	0	0	0	0	36719
2008-02-19 14:00:00	0	0	0	0	0	3	0	0	3	0	0	0	0	0	0	0	0	36622
2008-02-19 15:00:00	0	0	0	0	0	2	0	1	7	0	0	0	0	0	0	0	0	31496
2008-02-19 16:00:00	0	0	0	0	0	2	0	3	9	0	0	0	0	0	0	0	0	26277
2008-02-19 17:00:00	0	0	0	0	0	0	0	0	0	0	0	0	0	0	0	0	0	18811
2008-02-19 18:00:00	0	0	0	0	0	1	0	1	1	0	0	0	0	0	0	0	0	13828
2008-02-19 19:00:00	0	0	0	0	0	0	0	0	1	0	0	0	0	0	0	0	0	8355
2008-02-19 20:00:00	0	0	0	0	0	0	0	0	0	0	0	0	0	0	0	0	0	6375
2008-02-19 21:00:00	0	0	0	0	0	0	0	0	0	0	0	0	0	0	0	0	0	5205
2008-02-19 22:00:00	0	0	0	0	0	0	0	0	0	0	0	0	0	0	0	0	0	4849
2008-02-19 23:00:00	0	0	0	0	0	0	0	0	0	0	0	0	0	0	0	0	0	4726
2008-02-20 00:00:00	0	0	0	0	0	0	0	0	0	0	0	0	0	0	0	0	0	6599
2008-02-20 01:00:00	0	0	0	0	0	0	0	0	1	0	0	0	0	0	0	0	0	7187
2008-02-20 02:00:00	0	0	0	0	0	1	0	0	1	0	0	0	0	0	0	0	0	12754
2008-02-20 03:00:00	0	0	0	0	0	0	0	0	2	0	0	1	0	0	0	0	0	25827
2008-02-20 04:00:00	0	0	0	0	0	0	0	0	0	0	0	0	0	0	0	0	0	31649
2008-02-20 05:00:00	0	0	0	0	0	3	0	3	3	0	0	0	0	0	0	0	0	33233
2008-02-20 06:00:00	0	0	0	0	0	0	0	1	1	0	0	0	0	0	0	0	0	35324
2008-02-20 07:00:00	0	0	0	0	0	1	0	1	5	0	0	0	0	0	0	0	0	41973
2008-02-20 08:00:00	0	0	0	0	0	1	0	0	5	0	0	0	0	0	0	0	0	45909
2008-02-20 09:00:00	0	0	0	0	0	1	0	1	2	0	0	0	0	0	0	0	0	41983
2008-02-20 10:00:00	0	0	0	0	0	5	0	1	1	0	0	0	0	0	0	0	0	36610
2008-02-20 11:00:00	0	0	0	0	0	0	0	0	2	0	0	0	0	0	0	0	0	36693
2008-02-20 12:00:00	0	0	0	0	0	2	0	0	1	0	0	0	0	0	0	0	0	35122
2008-02-20 13:00:00	0	0	0	0	0	2	0	0	5	0	0	0	0	0	0	0	0	33903
2008-02-20 14:00:00	0	0	0	0	0	2	0	1	4	0	0	1	0	0	0	0	0	28490
2008-02-20 15:00:00	0	0	0	0	0	0	0	2	2	0	0	0	0	0	0	0	0	26763
2008-02-20 16:00:00	0	0	0	0	0	4	0	0	3	0	0	0	0	0	0	0	0	21850
2008-02-20 17:00:00	0	0	0	0	0	2	0	0	6	0	0	0	0	0	0	0	0	19117
2008-02-20 18:00:00	0	0	0	0	0	1	0	0	1	0	0	1	0	0	0	0	0	15802
2008-02-20 19:00:00	0	0	0	0	0	0	0	0	1	0	0	0	0	0	0	0	0	13481
2008-02-20 20:00:00	0	0	0	0	0	1	0	0	0	0	0	0	0	0	0	0	0	11101
2008-02-20 21:00:00	0	0	0	0	0	0	0	0	1	0	0	0	0	0	0	0	0	12933
2008-02-20 22:00:00	0	0	0	0	0	0	0	1	0	0	0	0	0	0	0	0	0	8651
2008-02-20 23:00:00	0	0	0	0	0	0	0	0	0	0	0	0	0	0	0	0	0	4173
2008-02-21 00:00:00	0	0	0	0	0	0	0	0	0	0	0	0	0	0	0	0	0	7584
2008-02-21 01:00:00	0	0	0	0	0	0	0	0	1	0	1	0	0	0	0	0	0	23552
2008-02-21 02:00:00	0	0	0	0	0	0	0	0	0	0	0	0	0	0	0	0	0	19177
2008-02-21 03:00:00	0	0	0	0	0	0	0	0	1	0	0	0	0	0	0	0	0	22218
2008-02-21 04:00:00	0	0	0	0	0	2	0	0	15	0	0	0	0	0	0	0	0	32154
2008-02-21 05:00:00	0	0	0	0	0	1	0	1	3	0	0	0	0	0	0	0	0	35869
2008-02-21 06:00:00	0	0	0	0	0	1	0	1	5	0	0	0	0	0	0	0	0	37678
2008-02-21 07:00:00	0	0	0	0	0	3	0	0	1	0	0	0	0	0	0	0	0	40442
2008-02-21 08:00:00	0	0	0	0	0	0	0	0	5	0	0	0	0	0	0	0	0	40886
2008-02-21 09:00:00	0	0	0	0	0	1	0	0	2	0	0	1	0	0	0	0	0	39088
2008-02-21 10:00:00	0	0	0	0	0	0	0	0	1	0	0	0	0	0	0	0	0	36647
2008-02-21 11:00:00	0	0	0	0	0	1	0	1	6	0	0	0	0	0	0	0	0	34835
2008-02-21 12:00:00	0	0	0	0	0	2	0	0	4	0	0	0	0	0	0	0	0	29241
2008-02-21 13:00:00	0	0	0	0	0	1	0	0	1	0	0	0	0	0	0	0	0	36032
2008-02-21 14:00:00	0	0	0	0	0	2	0	0	2	0	0	0	0	0	0	0	0	36720
2008-02-21 15:00:00	0	0	0	0	0	1	0	0	15	0	0	0	0	0	0	0	0	36267
2008-02-21 16:00:00	0	0	0	0	0	0	0	0	3	0	0	0	0	0	0	0	0	26431
2008-02-21 17:00:00	0	0	0	0	0	1	0	1	1	0	0	0	0	0	0	0	0	22043
2008-02-21 18:00:00	0	0	0	0	0	1	0	0	2	0	0	0	0	0	0	0	0	16044
2008-02-21 19:00:00	0	0	0	0	0	0	0	0	0	0	0	0	0	0	0	0	0	15691
2008-02-21 20:00:00	0	0	0	0	0	0	0	0	0	0	0	0	0	0	0	0	0	15284
2008-02-21 21:00:00	0	0	0	0	0	0	0	0	0	0	0	0	0	0	0	0	0	7121
2008-02-21 22:00:00	0	0	0	0	0	0	0	0	1	0	0	0	0	0	0	0	0	4103
2008-02-21 23:00:00	0	0	0	0	0	0	0	0	0	0	0	0	0	0	0	0	0	3973
2008-02-22 00:00:00	0	0	0	0	0	0	0	1	0	0	0	0	0	0	0	0	0	5221
2008-02-22 01:00:00	0	0	0	0	0	1	0	0	0	0	0	1	0	0	0	0	0	11996
2008-02-22 02:00:00	0	0	0	0	0	0	0	0	4	0	0	0	0	0	0	0	0	13787
2008-02-22 03:00:00	0	0	0	0	0	1	0	0	7	0	0	3	0	0	0	0	0	34877
2008-02-22 04:00:00	0	0	0	0	0	0	0	0	1	0	0	0	0	0	0	0	0	43163
2008-02-22 05:00:00	0	1	0	0	0	1	0	0	5	0	0	0	0	0	0	0	0	40318
2008-02-22 06:00:00	0	0	0	0	0	1	0	1	2	0	0	1	0	0	0	0	0	41415
2008-02-22 07:00:00	0	0	0	0	0	0	0	0	3	0	0	1	0	0	0	0	0	49301
2008-02-22 08:00:00	0	0	0	0	0	0	0	0	0	0	0	0	0	0	0	0	0	50248
2008-02-22 09:00:00	0	0	0	0	0	0	0	1	4	0	0	1	0	0	0	0	0	45851
2008-02-22 10:00:00	0	0	0	0	0	0	0	0	1	0	0	1	0	0	0	0	0	30320
2008-02-22 11:00:00	0	0	0	0	0	2	0	0	1	0	0	0	0	0	0	0	0	26350
2008-02-22 12:00:00	0	0	0	0	0	1	0	1	6	0	0	0	0	0	0	0	0	24818
2008-02-22 13:00:00	0	0	0	0	0	0	0	0	2	0	0	1	0	0	0	0	0	23988
2008-02-22 14:00:00	0	0	0	0	0	6	0	0	1	0	0	0	0	0	0	0	0	21995
2008-02-22 15:00:00	0	0	0	0	0	0	0	0	3	0	0	0	0	0	0	0	0	19889
2008-02-22 16:00:00	0	0	0	0	0	0	0	0	1	0	0	0	0	0	0	0	0	17438
2008-02-22 17:00:00	0	0	0	0	0	0	0	0	0	0	0	0	0	0	0	0	0	13851
2008-02-22 18:00:00	0	0	0	0	0	0	0	0	0	0	0	0	0	0	0	0	0	9519
2008-02-22 19:00:00	0	0	0	0	0	0	0	0	2	0	0	0	0	0	0	0	0	9843
2008-02-22 20:00:00	0	0	0	0	0	0	0	0	1	0	0	0	0	0	0	0	0	5875
2008-02-22 21:00:00	0	0	0	0	0	1	0	0	0	0	0	0	0	0	0	0	0	4228
2008-02-22 22:00:00	0	0	0	0	0	0	0	0	0	0	0	0	0	0	0	0	0	3784
2008-02-22 23:00:00	0	0	0	0	0	0	0	0	0	0	0	0	0	0	0	0	0	3286
2008-02-23 00:00:00	0	0	0	0	0	0	0	0	0	0	0	0	0	0	0	0	0	4170
2008-02-23 01:00:00	0	0	0	0	0	1	0	0	1	0	0	0	0	0	0	0	0	6185
2008-02-23 02:00:00	0	0	0	0	0	0	0	0	5	0	0	0	0	0	0	0	0	9765
2008-02-23 03:00:00	0	0	0	0	0	1	0	0	0	0	0	0	0	0	0	0	0	16543
2008-02-23 04:00:00	0	0	0	0	0	2	0	1	3	0	0	0	0	0	0	0	0	24183
2008-02-23 05:00:00	0	0	0	0	0	1	0	1	4	0	0	0	0	0	0	0	0	27844
2008-02-23 06:00:00	0	0	0	0	0	0	0	0	1	0	0	0	0	0	0	0	0	28201
2008-02-23 07:00:00	0	0	0	0	0	1	0	3	1	0	0	0	0	0	0	0	0	30812
2008-02-23 08:00:00	0	0	0	0	0	0	0	1	3	0	0	0	0	0	0	0	0	31503
2008-02-23 09:00:00	0	0	0	0	0	1	0	0	2	0	0	0	0	0	0	0	0	27488
2008-02-23 10:00:00	0	0	0	0	0	2	0	0	4	0	0	0	0	0	0	0	0	24267
2008-02-23 11:00:00	0	0	0	0	0	0	0	1	2	0	0	0	0	0	0	0	0	23674
2008-02-23 12:00:00	0	0	0	0	0	0	0	0	3	0	0	0	0	0	0	0	0	23360
2008-02-23 13:00:00	0	0	0	0	0	1	0	0	3	0	0	0	0	0	0	0	0	20468
2008-02-23 14:00:00	0	0	0	0	0	1	0	1	3	0	0	0	0	0	0	0	0	27029
2008-02-23 15:00:00	0	0	0	0	0	1	0	0	0	0	0	0	0	0	0	0	0	23156
2008-02-23 16:00:00	0	0	0	0	0	3	0	0	5	0	0	0	0	0	0	0	0	19822
2008-02-23 17:00:00	0	0	0	0	0	1	0	1	1	0	0	0	0	0	0	0	0	17541
2008-02-23 18:00:00	0	0	0	0	0	0	0	0	1	0	0	0	0	0	0	0	0	18728
2008-02-23 19:00:00	0	0	0	0	0	0	0	0	1	0	0	1	0	0	0	0	0	13149
2008-02-23 20:00:00	0	0	0	0	0	0	0	0	0	0	0	0	0	0	0	0	0	12123
2008-02-23 21:00:00	0	0	0	0	0	0	0	0	0	0	0	0	0	0	0	0	0	12464
2008-02-23 22:00:00	0	0	0	0	0	0	0	0	0	0	0	0	0	0	0	0	0	9300
2008-02-23 23:00:00	0	0	0	0	0	0	0	0	0	0	0	0	0	0	0	0	0	13366
2008-02-24 00:00:00	0	0	0	0	0	0	0	0	0	0	0	0	0	0	0	0	0	7290
2008-02-24 01:00:00	0	0	0	0	0	1	0	0	0	0	0	0	0	0	0	0	0	5516
2008-02-24 02:00:00	0	0	0	0	0	0	0	0	0	0	0	0	0	0	0	0	0	11496
2008-02-24 03:00:00	0	0	0	0	0	0	0	0	1	0	0	0	0	0	0	0	0	17161
2008-02-24 04:00:00	0	0	0	0	0	0	0	0	2	0	0	0	0	0	0	0	0	23095
2008-02-24 05:00:00	0	0	0	0	0	1	0	1	6	0	0	1	0	0	0	1	0	26329
2008-02-24 06:00:00	0	0	0	0	0	1	0	1	6	0	0	1	0	0	0	0	0	25230
2008-02-24 07:00:00	0	0	0	0	0	1	0	0	0	0	0	0	0	0	0	0	0	27334
2008-02-24 08:00:00	0	0	0	0	0	2	0	0	5	0	0	0	0	0	0	0	0	29939
2008-02-24 09:00:00	0	0	0	0	0	2	0	1	3	0	0	0	0	0	0	0	0	34651
2008-02-24 10:00:00	0	0	0	0	0	0	0	1	3	0	0	0	0	0	0	0	0	32496
2008-02-24 11:00:00	0	0	0	0	0	0	0	2	4	0	0	0	0	0	0	0	0	28497
2008-02-24 12:00:00	0	0	0	0	0	6	0	0	1	0	0	0	0	0	0	0	0	26611
2008-02-24 13:00:00	0	0	0	0	0	2	0	1	2	0	0	0	0	0	0	0	0	29113
2008-02-24 14:00:00	0	0	0	0	0	5	0	0	2	0	0	0	0	0	0	0	0	30612
2008-02-24 15:00:00	0	0	0	0	0	2	0	1	1	0	0	0	0	0	0	0	0	28042
2008-02-24 16:00:00	0	0	1	0	0	1	0	1	1	0	0	0	0	0	0	0	0	24612
2008-02-24 17:00:00	0	0	0	0	0	0	0	0	0	0	0	0	0	0	0	0	0	23241
2008-02-24 18:00:00	0	0	0	0	0	0	0	0	2	0	0	0	0	0	0	0	0	18038
2008-02-24 19:00:00	0	0	0	0	0	0	0	0	0	0	0	0	0	0	0	0	0	19723
2008-02-24 20:00:00	0	0	0	0	0	0	0	0	2	0	0	0	0	0	0	0	0	8872
2008-02-24 21:00:00	0	0	0	0	0	1	0	0	1	0	0	1	0	0	0	0	0	4749
2008-02-24 22:00:00	0	0	0	0	0	0	0	0	1	0	0	0	0	0	0	0	0	4374
2008-02-24 23:00:00	0	0	0	0	0	0	0	0	0	0	0	0	0	0	0	0	0	4507
2008-02-25 00:00:00	0	0	0	0	0	0	0	0	0	0	0	0	0	0	0	0	0	4466
2008-02-25 01:00:00	0	0	0	0	0	0	0	0	0	0	0	0	0	0	0	0	0	6957
2008-02-25 02:00:00	0	0	0	0	0	0	0	0	1	0	0	0	0	0	0	0	0	12012
2008-02-25 03:00:00	0	0	0	0	0	1	0	2	2	0	0	0	0	0	0	0	0	22117
2008-02-25 04:00:00	0	0	0	0	0	5	0	0	0	0	0	0	0	0	0	0	0	29317
2008-02-25 05:00:00	0	0	0	0	0	2	0	2	1	0	0	1	0	0	0	0	0	30655
2008-02-25 06:00:00	0	0	0	0	0	0	0	0	9	0	0	0	0	0	0	0	0	32106
2008-02-25 07:00:00	0	0	0	0	0	0	0	1	6	0	0	0	0	0	0	0	0	36111
2008-02-25 08:00:00	0	0	0	0	0	2	0	0	4	0	0	1	0	0	0	0	0	39616
2008-02-25 09:00:00	0	0	0	0	0	0	0	0	7	0	0	0	0	0	0	0	0	35680
2008-02-25 10:00:00	0	0	0	0	0	3	0	3	8	0	0	1	0	0	0	0	0	34288
2008-02-25 11:00:00	0	0	0	0	0	2	0	0	2	0	0	0	0	0	0	0	0	35484
2008-02-25 12:00:00	0	0	0	0	0	3	0	3	2	0	0	1	0	0	0	0	0	36589
2008-02-25 13:00:00	0	0	0	0	0	1	0	0	2	0	0	0	0	0	0	0	0	34085
2008-02-25 14:00:00	0	0	0	0	0	6	0	1	5	0	0	0	0	0	0	0	0	34741
2008-02-25 15:00:00	0	0	0	0	0	2	0	3	6	0	0	0	0	0	0	0	0	31285
2008-02-25 16:00:00	0	0	0	0	0	0	0	1	4	0	0	0	0	0	0	0	0	21365
2008-02-25 17:00:00	0	0	0	0	0	0	0	0	3	0	0	0	0	0	0	0	0	21449
2008-02-25 18:00:00	0	0	0	0	0	0	0	1	2	0	0	0	0	0	0	0	0	16115
2008-02-25 19:00:00	0	0	0	0	0	0	0	0	2	0	0	0	0	0	0	0	0	19243
2008-02-25 20:00:00	0	0	0	0	0	0	0	1	1	0	0	0	0	0	0	0	0	15859
2008-02-25 21:00:00	0	0	0	0	0	1	0	0	0	0	0	0	0	0	0	0	0	15166
2008-02-25 22:00:00	0	0	0	0	0	1	0	0	0	0	0	0	0	0	0	0	0	14290
2008-02-25 23:00:00	0	0	0	0	0	0	0	0	0	0	0	0	0	0	0	0	0	9310
2008-02-26 00:00:00	0	0	0	0	0	0	0	0	0	0	0	0	0	0	0	0	0	5198
2008-02-26 01:00:00	0	0	0	0	0	0	0	0	1	0	0	0	0	0	0	0	0	7017
2008-02-26 02:00:00	0	0	0	0	0	1	0	1	2	0	0	0	0	0	0	0	0	12457
2008-02-26 03:00:00	0	0	0	0	0	1	0	0	3	0	0	0	0	0	0	0	0	25200
2008-02-26 04:00:00	0	0	0	0	1	4	0	0	4	0	0	0	0	0	0	0	0	30658
2008-02-26 05:00:00	0	0	0	0	0	0	0	1	3	0	0	0	0	0	0	0	0	31140
2008-02-26 06:00:00	0	0	0	0	0	0	0	0	7	0	0	0	0	0	0	0	0	30949
2008-02-26 07:00:00	0	0	0	0	0	0	0	0	1	0	0	2	0	0	0	0	0	38351
2008-02-26 08:00:00	0	0	0	0	0	1	0	0	4	0	0	0	0	0	0	0	0	39715
2008-02-26 09:00:00	0	0	0	0	0	1	0	0	2	0	0	2	0	0	0	0	0	38968
2008-02-26 10:00:00	0	0	0	0	0	2	0	0	6	0	0	0	0	0	0	0	0	37606
2008-02-26 11:00:00	0	0	0	0	0	0	0	2	8	0	0	0	0	0	0	0	0	38391
2008-02-26 12:00:00	0	0	0	0	0	1	0	0	9	0	0	0	0	0	0	0	0	37124
2008-02-26 13:00:00	0	0	0	0	0	0	0	0	3	0	0	1	0	0	0	0	0	33658
2008-02-26 14:00:00	0	0	0	0	0	0	0	0	3	0	0	0	0	0	0	0	0	33014
2008-02-26 15:00:00	0	0	0	0	0	0	0	0	0	0	0	0	0	0	0	0	0	26989
2008-02-26 16:00:00	0	0	0	0	0	0	0	0	2	0	0	0	0	0	0	0	0	22566
2008-02-26 17:00:00	0	0	0	0	0	1	0	0	3	0	0	0	0	0	0	0	0	21960
2008-02-26 18:00:00	0	0	0	0	0	1	0	1	0	0	0	0	0	0	0	0	0	17203
2008-02-26 19:00:00	0	0	0	0	0	0	0	1	0	0	0	1	0	0	0	0	0	20006
2008-02-26 20:00:00	0	0	0	0	0	1	0	0	0	0	0	0	0	0	0	0	0	15594
2008-02-26 21:00:00	0	0	0	0	0	1	0	0	0	0	0	0	0	0	0	0	0	8413
2008-02-26 22:00:00	0	0	0	0	0	0	0	0	0	0	0	1	0	0	0	0	0	7128
2008-02-26 23:00:00	0	0	0	0	0	0	0	0	0	0	0	0	0	0	0	0	0	5611
2008-02-27 00:00:00	0	0	0	0	0	0	0	1	0	0	0	0	0	0	0	0	0	5364
2008-02-27 01:00:00	0	0	0	0	0	0	0	1	0	0	0	0	0	0	0	0	0	10772
2008-02-27 02:00:00	0	0	0	0	0	0	0	0	1	0	0	0	0	0	0	0	0	15476
2008-02-27 03:00:00	0	0	0	0	0	2	0	0	3	0	0	0	0	0	0	0	0	27148
2008-02-27 04:00:00	0	0	0	0	0	2	0	0	1	0	0	0	0	0	0	0	0	32368
2008-02-27 05:00:00	0	0	0	0	0	1	0	1	18	0	0	0	0	0	0	0	0	35528
2008-02-27 06:00:00	0	0	0	0	0	1	0	0	2	0	0	0	0	0	0	0	0	35872
2008-02-27 07:00:00	0	0	0	0	0	1	0	2	7	0	0	0	0	0	0	0	0	44080
2008-02-27 08:00:00	0	0	0	0	0	3	1	0	8	0	0	0	0	0	0	0	0	49214
2008-02-27 09:00:00	0	0	0	0	0	1	0	2	11	0	0	0	0	0	0	1	0	43067
2008-02-27 10:00:00	0	0	0	0	0	0	0	3	6	0	0	1	0	0	0	0	0	39549
2008-02-27 11:00:00	0	0	0	0	0	0	0	0	7	0	0	0	0	0	0	0	0	33856
2008-02-27 12:00:00	0	0	0	0	0	2	0	1	2	0	0	0	0	0	0	0	0	30336
2008-02-27 13:00:00	0	0	0	0	0	5	0	0	5	0	0	0	0	0	0	0	0	30802
2008-02-27 14:00:00	0	0	0	0	0	0	0	2	7	0	0	0	0	0	0	0	0	27662
2008-02-27 15:00:00	0	0	0	0	0	0	0	1	4	0	0	0	0	0	0	0	0	24084
2008-02-27 16:00:00	0	0	0	0	0	1	0	0	1	0	0	0	0	0	0	0	0	19016
2008-02-27 17:00:00	0	0	0	0	0	1	0	0	4	0	0	0	0	0	0	0	0	14797
2008-02-27 18:00:00	0	0	0	0	0	0	0	0	0	0	0	0	0	0	0	0	0	11709
2008-02-27 19:00:00	0	0	0	0	0	0	0	0	0	0	0	0	0	0	0	0	0	7836
2008-02-27 20:00:00	0	0	0	0	0	0	0	0	0	0	0	0	0	0	0	0	0	5385
2008-02-27 21:00:00	0	0	0	0	0	0	0	1	0	0	0	0	0	0	0	0	0	4653
2008-02-27 22:00:00	0	0	0	0	0	0	0	0	0	0	0	0	0	0	0	0	0	4905
2008-02-27 23:00:00	0	0	0	0	0	0	0	0	1	0	0	0	0	0	0	0	0	6745
2008-02-28 00:00:00	0	0	0	0	0	1	0	0	1	0	0	0	0	0	0	0	0	7591
2008-02-28 01:00:00	0	0	0	0	0	3	0	0	0	0	0	0	0	0	0	0	0	9616
2008-02-28 02:00:00	0	0	0	0	0	6	0	0	1	0	0	0	0	0	0	0	0	16494
2008-02-28 03:00:00	0	0	0	0	0	0	0	3	2	0	0	0	0	0	0	0	0	30107
2008-02-28 04:00:00	0	0	0	0	0	3	0	1	3	0	0	0	0	0	0	0	0	32658
2008-02-28 05:00:00	0	0	0	0	0	4	0	0	2	0	0	0	0	0	0	0	0	39672
2008-02-28 06:00:00	0	0	0	0	0	0	0	0	0	0	0	0	0	0	0	0	0	39581
2008-02-28 07:00:00	0	0	0	0	0	1	0	6	5	0	0	0	0	0	0	0	0	39177
2008-02-28 08:00:00	0	0	0	0	0	5	0	1	7	0	0	0	0	0	0	0	0	39717
2008-02-28 09:00:00	0	0	1	0	0	2	1	1	11	0	0	1	0	0	0	0	0	39486
2008-02-28 10:00:00	0	0	0	0	0	1	0	0	10	0	1	0	0	0	0	0	0	47154
2008-02-28 11:00:00	0	0	0	0	0	1	0	0	7	0	0	4	0	0	0	0	0	37381
2008-02-28 12:00:00	0	0	0	0	0	3	0	4	8	0	0	0	0	0	0	0	0	29037
2008-02-28 13:00:00	0	0	0	0	0	0	0	1	5	0	0	0	0	0	0	0	0	27247
2008-02-28 14:00:00	0	0	0	0	0	2	0	1	2	0	0	0	0	0	0	0	0	27167
2008-02-28 15:00:00	0	0	0	0	0	1	0	1	1	0	0	0	0	0	0	0	0	23332
2008-02-28 16:00:00	0	0	0	0	0	0	0	2	0	0	0	0	0	0	0	0	0	19106
2008-02-28 17:00:00	0	0	0	0	0	2	0	0	0	0	0	0	0	0	0	0	0	16143
2008-02-28 18:00:00	0	0	0	0	0	0	0	0	0	0	0	0	0	0	0	0	0	12397
2008-02-28 19:00:00	0	0	0	0	0	0	0	0	1	0	0	1	0	0	0	0	0	8556
2008-02-28 20:00:00	0	0	0	0	0	0	0	0	0	0	0	1	0	0	0	0	0	7260
2008-02-28 21:00:00	0	0	0	0	0	0	0	0	0	0	0	0	0	0	0	0	0	5074
2008-02-28 22:00:00	0	0	0	0	0	0	0	0	0	0	0	0	0	0	0	0	0	5737
2008-02-28 23:00:00	0	0	0	0	0	0	0	0	0	0	0	0	0	0	0	0	0	4558
2008-02-29 00:00:00	0	0	0	0	0	0	0	0	0	0	0	0	0	0	0	0	0	8373
2008-02-29 01:00:00	0	0	0	0	0	0	0	0	1	0	0	0	0	0	0	0	0	11328
2008-02-29 02:00:00	0	0	0	0	0	0	0	0	2	0	0	0	0	0	0	0	0	17456
2008-02-29 03:00:00	0	0	0	0	0	0	0	1	3	0	0	1	0	0	0	0	0	26507
2008-02-29 04:00:00	0	0	0	0	0	5	0	0	2	0	0	0	0	0	0	0	0	36653
2008-02-29 05:00:00	0	0	0	0	0	7	0	0	7	0	0	0	0	0	0	0	0	39214
2008-02-29 06:00:00	0	0	0	0	0	1	0	0	3	0	0	0	0	0	0	0	0	32557
2008-02-29 07:00:00	0	0	0	0	1	0	0	0	4	0	0	0	0	0	0	0	0	43364
2008-02-29 08:00:00	0	0	0	0	0	1	0	0	7	0	0	0	0	0	0	0	0	29670
2008-02-29 09:00:00	0	0	0	0	0	3	0	0	3	0	0	0	0	0	0	0	0	27421
2008-02-29 10:00:00	0	0	0	0	0	0	0	0	0	0	0	1	0	0	0	0	0	24669
2008-02-29 11:00:00	0	0	0	0	0	0	0	6	1	0	0	0	0	0	0	0	0	21385
2008-02-29 12:00:00	0	0	0	0	0	4	0	0	4	0	0	0	0	0	0	0	0	18065
2008-02-29 13:00:00	0	0	0	0	0	0	0	0	6	0	0	0	0	0	0	0	0	17992
2008-02-29 14:00:00	0	0	0	0	0	0	0	0	0	0	0	0	0	0	0	0	0	21847
2008-02-29 15:00:00	0	0	0	0	0	0	0	0	2	0	0	0	0	0	0	0	0	20336
2008-02-29 16:00:00	0	0	0	0	0	0	0	0	2	0	0	0	0	0	0	0	0	16160
2008-02-29 17:00:00	0	0	0	0	0	0	0	0	0	0	0	1	0	0	0	0	0	13025
2008-02-29 18:00:00	0	0	0	0	0	0	0	0	0	0	0	0	0	0	0	0	0	10822
2008-02-29 19:00:00	0	0	0	0	0	0	0	0	0	0	0	0	0	0	0	0	0	8658
2008-02-29 20:00:00	0	0	0	0	0	0	0	0	0	0	0	0	0	0	0	0	0	7207
2008-02-29 21:00:00	0	0	0	0	0	0	0	0	0	0	0	0	0	0	0	0	0	9879
2008-02-29 22:00:00	0	0	0	0	0	0	0	0	0	0	0	0	0	0	0	0	0	8169
2008-02-29 23:00:00	0	0	0	0	0	0	0	0	0	0	0	0	0	0	0	0	0	4652
2008-03-01 00:00:00	0	0	0	0	0	0	0	0	0	0	0	0	0	0	0	0	0	6510
2008-03-01 01:00:00	0	0	0	0	0	0	0	0	1	0	0	1	0	0	0	0	0	6192
2008-03-01 02:00:00	0	0	0	0	0	0	0	0	0	0	0	0	0	0	0	0	0	9321
2008-03-01 03:00:00	0	0	0	0	0	0	0	0	2	0	0	0	0	0	0	0	0	24392
2008-03-01 04:00:00	0	0	0	0	0	0	0	0	4	0	0	0	0	0	0	0	0	19186
2008-03-01 05:00:00	0	0	0	0	0	1	0	0	2	0	0	0	0	0	0	0	0	28212
2008-03-01 06:00:00	0	0	0	0	0	0	0	2	2	0	0	1	0	0	0	0	0	31742
2008-03-01 07:00:00	0	0	0	0	0	0	0	1	0	0	0	0	0	0	0	1	0	33116
2008-03-01 08:00:00	0	0	0	0	0	2	0	0	3	0	0	0	0	0	0	0	0	29565
2008-03-01 09:00:00	0	0	0	0	0	0	0	5	4	0	0	1	0	0	0	0	0	21310
2008-03-01 10:00:00	0	0	0	0	0	0	0	1	1	0	0	0	0	0	0	0	0	19996
2008-03-01 11:00:00	0	0	0	0	0	1	0	0	3	0	0	0	0	0	0	0	0	18159
2008-03-01 12:00:00	0	0	0	0	0	0	0	0	3	0	0	0	0	0	0	0	0	15367
2008-03-01 13:00:00	0	0	0	0	0	1	0	0	1	0	0	0	0	0	0	0	0	16475
2008-03-01 14:00:00	0	0	0	0	0	1	0	0	0	0	0	1	0	0	0	0	0	18812
2008-03-01 15:00:00	0	0	0	0	0	0	0	0	2	0	0	0	0	0	0	0	0	18646
2008-03-01 16:00:00	0	0	0	0	0	1	0	0	2	0	0	0	0	0	0	0	0	16115
2008-03-01 17:00:00	0	0	0	0	0	2	0	0	0	0	0	0	0	0	0	0	0	13673
2008-03-01 18:00:00	0	0	0	0	0	1	0	1	0	0	0	0	0	0	0	0	0	10780
2008-03-01 19:00:00	0	0	0	0	0	0	0	0	0	0	0	0	0	0	0	0	0	9435
2008-03-01 20:00:00	0	0	0	0	0	1	0	1	0	0	0	0	0	0	0	0	0	11968
2008-03-01 21:00:00	0	0	0	0	0	0	0	0	1	0	0	0	0	0	0	0	0	9435
2008-03-01 22:00:00	0	0	0	0	0	0	0	0	0	0	0	0	0	0	0	0	0	10908
2008-03-01 23:00:00	0	0	0	0	0	0	0	0	0	0	0	0	0	0	0	0	0	8456
[truncated: 52,783 more rows]
