# Supplementary material for: Global Disease Monitoring and Forecasting with Wikipedia
Source: PLoS Comput Biol. 2014 Nov 13;10(11):e1003892. doi: 10.1371/journal.pcbi.1003892 (PMC4231164; doi:10.1371/journal.pcbi.1003892)
Supplement: Dataset S1 — Input data, raw results, and additional figures. This archive file contains: (a) inter-language article mappings, (b) figures for the 4 successful contexts not included above, (c) official epidemiological data used as input, (d) complete correlation scores r, (e) wiki input data, and (f) a text file explaining the archive content and file formats. (ZIP) [file pcbi.1003892.s001.zip › S1_supplemental-data/wiki-data/en_ebola_raw.csv]

timestamp	en-Anticoagulants	en-Arthralgia	en-Bundibugyo_ebolavirus	en-Bundibugyo_virus	en-Coma	en-Disseminated_intravascular_coagulation	en-Dyspnea	en-Ebola	en-Ebola_virus	en-Ebolavirus	en-Ecchymosis	en-Fatigue_(medical)	en-Hematoma	en-Hypotension	en-Malaise	en-Marburg_virus_disease	en-Marburgvirus	en-Multiple_organ_dysfunction_syndrome	en-Myalgia	en-Petechia	en-Pharyngitis	en-Purpura	en-Reston_virus	en-Sequela	en-Sudan_ebolavirus	en-Sudan_virus	en-Ta%C3%AF_Forest_ebolavirus	en-Ta%C3%AF_Forest_virus	en-Viral_hemorrhagic_fever	en-Zaire_ebolavirus	sw-Ebola	en	sw
2007-12-09 17:00:00	0	0	0	0	0	0	0	0	0	0	0	0	0	0	0	0	0	0	0	0	0	0	0	0	0	0	0	0	0	0	0	0	0
2007-12-09 18:00:00	0	2	0	0	7	1	8	35	2	0	1	3	6	2	8	0	0	0	16	2	3	1	0	1	0	0	0	0	3	0	0	969214	90
2007-12-09 19:00:00	0	47	0	0	77	65	50	194	35	3	4	10	52	55	53	0	0	6	42	25	48	27	0	13	0	0	0	0	11	0	0	7558231	668
2007-12-09 20:00:00	2	22	0	0	71	41	78	210	28	1	5	5	91	61	67	0	0	8	45	29	65	35	0	13	0	0	0	0	10	0	0	7922724	814
2007-12-09 21:00:00	0	20	0	0	76	60	98	220	37	2	6	13	75	53	55	0	0	8	40	45	43	45	0	26	0	0	0	0	10	0	0	8230400	667
2007-12-09 22:00:00	1	20	0	0	54	46	84	260	40	3	8	12	74	59	73	0	0	5	31	35	46	34	0	21	0	0	0	0	17	0	0	8233718	982
2007-12-09 23:00:00	1	28	0	0	54	46	90	253	38	3	6	8	66	83	77	0	0	21	55	25	47	35	0	14	0	0	0	0	13	0	0	8369574	1100
2007-12-10 00:00:00	1	15	0	0	75	54	78	209	36	1	1	6	69	77	86	0	0	9	39	32	54	42	0	18	0	0	0	0	9	0	0	8082285	1402
2007-12-10 01:00:00	0	22	0	0	82	56	124	265	30	1	4	8	74	63	87	0	0	7	36	33	48	37	0	20	0	0	0	0	8	0	0	8187411	1450
2007-12-10 02:00:00	0	19	0	0	83	53	96	209	30	6	8	17	68	73	100	0	0	11	47	34	75	47	0	18	0	0	0	0	14	0	0	8234973	773
2007-12-10 03:00:00	0	24	0	0	73	49	89	195	27	1	11	7	75	66	87	0	0	11	58	29	58	32	0	21	0	0	0	0	11	0	0	8277859	827
2007-12-10 04:00:00	3	25	0	0	74	56	123	221	28	2	7	3	80	75	83	0	0	14	37	37	76	34	0	19	0	0	0	0	20	0	0	8141694	743
2007-12-10 05:00:00	1	18	0	0	89	42	72	161	18	6	3	4	63	77	54	0	0	7	49	70	54	28	0	24	0	0	0	0	3	0	0	7312564	731
2007-12-10 06:00:00	0	20	0	0	71	37	58	157	17	2	5	8	71	44	63	0	0	12	35	41	51	34	0	11	0	0	0	0	15	0	0	6435936	579
2007-12-10 07:00:00	4	15	0	0	65	25	65	171	15	3	8	5	33	47	38	0	0	3	26	21	50	24	0	17	0	0	0	0	7	0	0	5692991	686
2007-12-10 08:00:00	1	12	0	0	40	32	48	156	12	0	3	12	35	45	39	0	0	4	32	23	51	15	0	9	0	0	0	0	8	0	0	5016018	696
2007-12-10 09:00:00	1	12	0	0	50	27	35	171	11	1	3	8	39	27	41	1	0	1	22	11	25	18	0	9	0	0	0	0	8	0	0	4677794	798
2007-12-10 10:00:00	2	7	0	0	31	11	32	142	6	0	1	9	22	30	44	0	0	0	23	19	26	18	0	11	0	0	0	0	7	0	0	4752587	792
2007-12-10 11:00:00	2	11	0	0	26	26	48	114	4	0	0	15	17	21	26	0	0	7	27	15	29	17	0	0	0	0	0	0	8	0	0	4594043	784
2007-12-10 12:00:00	0	18	0	0	31	29	34	130	12	0	4	9	28	26	33	0	0	9	29	15	45	9	0	11	0	0	0	0	8	0	0	4660955	781
2007-12-10 13:00:00	0	9	0	0	34	31	43	135	8	3	1	3	38	42	36	0	1	3	32	22	52	14	0	10	0	0	0	0	6	0	0	4903758	794
2007-12-10 14:00:00	1	21	0	0	50	32	53	174	21	1	2	10	47	36	44	0	0	10	39	15	52	16	0	14	0	0	0	0	10	0	0	5651911	706
2007-12-10 15:00:00	1	9	0	0	51	57	57	202	22	1	3	10	40	52	54	0	0	2	26	24	68	27	0	16	0	0	0	0	6	0	0	6647179	682
2007-12-10 16:00:00	3	21	0	0	50	76	111	192	11	2	5	9	70	68	67	0	1	7	43	45	73	35	0	20	0	0	0	0	12	0	0	7361916	769
2007-12-10 17:00:00	1	42	0	0	75	65	86	248	35	4	12	10	82	61	76	0	0	12	53	31	70	35	0	24	0	0	0	0	11	0	0	7990483	918
2007-12-10 18:00:00	0	27	0	0	88	51	92	304	22	4	4	17	96	77	91	0	0	5	63	43	53	38	0	28	0	0	0	0	10	0	0	8159969	817
2007-12-10 19:00:00	0	25	0	0	72	55	102	408	36	3	2	10	94	72	86	0	0	6	55	35	68	44	0	24	0	0	0	0	9	0	0	8527379	799
2007-12-10 20:00:00	2	25	0	0	80	61	98	464	25	3	7	29	98	75	80	0	2	5	65	46	81	44	0	23	0	0	0	0	15	0	0	8826653	808
2007-12-10 21:00:00	3	31	0	0	127	50	90	432	25	7	7	17	74	75	87	0	0	6	56	48	85	50	0	25	0	0	0	0	17	0	0	8884290	929
2007-12-10 22:00:00	2	30	0	0	71	57	111	401	26	4	10	4	89	73	103	0	0	5	67	59	78	62	0	41	0	0	0	0	9	0	0	9105520	851
2007-12-10 23:00:00	5	36	0	0	66	37	92	236	18	4	11	13	105	83	105	1	0	14	53	33	69	35	0	9	0	0	0	0	14	0	0	8531255	742
2007-12-11 00:00:00	0	25	0	0	81	45	85	246	30	2	6	9	71	61	100	0	0	9	56	47	59	36	0	22	0	0	0	0	16	0	0	7827024	761
2007-12-11 01:00:00	4	23	0	0	76	53	82	222	20	6	10	7	57	58	74	0	0	6	46	44	65	54	0	22	0	0	0	0	14	0	0	7789598	612
2007-12-11 02:00:00	3	21	0	0	91	59	100	209	47	2	2	12	75	59	73	0	1	7	61	49	79	45	0	22	0	0	0	0	15	0	0	7914056	1325
2007-12-11 03:00:00	6	21	0	0	64	45	84	194	27	4	7	6	90	63	86	0	1	14	55	41	78	36	0	19	0	0	0	0	8	0	0	7840785	1206
2007-12-11 04:00:00	0	18	0	0	76	51	95	225	14	1	11	5	88	66	90	0	0	9	50	55	53	49	0	20	0	0	0	0	8	0	0	7571172	2656
2007-12-11 05:00:00	0	17	0	0	58	45	91	183	14	2	10	8	74	61	64	0	0	2	51	37	49	20	0	28	0	0	0	0	15	0	0	6824581	1006
2007-12-11 06:00:00	0	19	0	0	61	35	82	116	20	1	2	7	58	58	63	0	0	3	35	33	42	26	0	12	0	0	0	0	7	0	0	6056646	880
2007-12-11 07:00:00	0	15	0	0	57	25	64	135	14	2	6	3	43	43	51	0	0	4	27	20	32	13	0	18	0	0	0	0	7	0	0	5093600	897
2007-12-11 08:00:00	0	10	0	0	51	32	37	153	17	2	4	6	30	34	36	0	0	6	32	19	41	19	0	3	0	0	0	0	9	0	0	4581421	1528
2007-12-11 09:00:00	0	13	0	0	30	26	49	410	20	6	1	5	27	39	22	0	0	5	32	22	34	12	0	4	0	0	0	0	15	0	0	4114637	766
2007-12-11 10:00:00	2	12	0	0	34	20	34	154	7	0	0	8	35	31	31	0	0	5	22	12	51	24	0	6	0	0	0	0	13	0	0	4454787	845
2007-12-11 11:00:00	1	15	0	0	36	27	40	129	13	0	3	7	41	34	36	0	0	3	26	8	31	3	0	12	0	0	0	0	11	0	0	4395566	916
2007-12-11 12:00:00	0	13	0	0	29	35	34	102	7	4	3	7	30	36	39	1	0	9	24	13	48	17	0	5	0	0	0	0	2	0	0	4426903	852
2007-12-11 13:00:00	1	20	0	0	31	29	49	159	6	0	1	15	39	37	40	0	0	3	41	14	42	14	0	9	0	0	0	0	9	0	0	4869869	769
2007-12-11 14:00:00	0	17	0	0	38	36	52	184	9	1	2	4	54	52	49	0	0	12	36	16	60	26	0	15	0	0	0	0	8	0	0	5828522	807
2007-12-11 15:00:00	4	17	0	0	45	47	83	250	12	0	3	9	72	61	46	0	0	9	57	30	71	31	0	16	0	0	0	0	8	0	0	6699787	814
2007-12-11 16:00:00	0	31	0	0	68	61	85	229	16	2	6	14	86	55	78	0	0	6	64	37	62	35	0	23	0	0	0	0	22	0	0	7250487	922
2007-12-11 17:00:00	3	37	0	0	78	40	93	200	8	0	5	7	91	50	67	0	0	6	34	31	69	27	0	20	0	0	0	0	7	0	0	7857222	784
2007-12-11 18:00:00	2	35	0	0	76	49	81	269	15	2	5	6	85	64	106	0	0	9	45	37	53	35	0	26	0	0	0	0	15	0	0	8221974	1399
2007-12-11 19:00:00	2	20	0	0	86	58	87	344	19	1	8	12	69	86	96	0	0	11	50	44	73	31	0	26	0	0	0	0	11	0	0	8457838	1176
2007-12-11 20:00:00	3	32	0	0	73	51	96	333	17	3	6	6	61	64	119	0	0	23	44	71	73	28	0	19	0	0	0	0	12	0	0	8567671	751
2007-12-11 21:00:00	2	28	0	0	83	64	121	310	17	3	11	9	104	67	92	0	0	26	45	40	73	51	0	42	0	0	0	0	10	0	0	8668004	984
2007-12-11 22:00:00	2	22	0	0	79	59	91	345	25	4	9	5	90	53	87	0	1	16	62	47	74	43	0	20	0	0	0	0	6	0	0	8782630	1031
2007-12-11 23:00:00	2	22	0	0	71	47	95	274	15	1	4	7	79	69	74	0	0	3	58	27	65	49	0	22	0	0	0	0	9	0	0	8400645	778
2007-12-12 00:00:00	2	28	0	0	64	45	96	221	16	1	6	14	72	60	88	0	1	6	49	31	86	44	0	17	0	0	0	0	12	0	0	7981991	777
2007-12-12 01:00:00	3	14	0	0	95	58	78	210	17	2	3	6	52	83	96	0	0	10	54	51	74	52	0	27	0	0	0	0	10	0	0	7940746	936
2007-12-12 02:00:00	2	37	0	0	66	51	75	261	18	1	7	7	84	78	70	0	3	10	48	38	62	54	0	18	0	0	0	0	8	0	0	7947818	1647
2007-12-12 03:00:00	0	23	0	0	80	36	134	251	22	0	3	5	109	74	83	0	0	10	54	44	51	63	0	15	0	0	0	0	15	0	0	7916614	1200
2007-12-12 04:00:00	2	30	0	0	76	33	82	252	16	2	8	6	95	62	87	0	2	5	49	36	73	61	0	23	0	0	0	0	14	0	0	7446431	1693
2007-12-12 05:00:00	0	25	0	0	58	54	82	178	15	1	5	5	93	53	69	0	0	5	49	37	46	45	0	20	0	0	0	0	2	0	0	6748003	882
2007-12-12 06:00:00	2	19	0	0	52	27	83	156	15	3	3	11	67	42	64	0	0	3	49	21	44	15	0	17	0	0	0	0	11	0	0	5854378	841
2007-12-12 07:00:00	0	14	0	0	49	28	59	93	9	2	2	5	51	53	47	0	0	5	39	17	46	24	0	13	0	0	0	0	5	0	0	5044902	959
2007-12-12 08:00:00	0	9	0	0	40	24	48	106	4	9	1	8	45	26	42	0	0	2	15	22	33	19	0	11	0	0	0	0	6	0	0	4398209	1077
2007-12-12 09:00:00	0	9	0	0	31	27	29	99	11	5	3	1	26	35	38	0	0	1	31	20	35	21	0	8	0	0	0	0	5	0	0	4101946	829
2007-12-12 10:00:00	3	8	0	0	44	19	52	88	5	5	4	2	29	34	37	0	0	0	34	10	42	13	0	5	0	0	0	0	9	0	0	4315084	814
2007-12-12 11:00:00	8	12	0	0	39	24	35	97	11	2	0	11	44	33	38	0	0	1	22	14	40	22	0	7	0	0	0	0	7	0	0	4301778	1061
2007-12-12 12:00:00	0	14	0	0	40	30	31	96	9	0	1	1	48	26	29	0	0	4	21	20	41	21	0	4	0	0	0	0	7	0	0	4508221	895
2007-12-12 13:00:00	1	13	0	0	40	25	46	114	6	0	1	5	23	26	33	0	0	2	23	19	55	20	0	10	0	0	0	0	4	0	0	4759029	1072
2007-12-12 14:00:00	1	24	0	0	35	19	57	198	7	0	6	10	30	30	40	0	0	6	24	21	56	33	0	14	0	0	0	0	6	0	0	5666966	859
2007-12-12 15:00:00	2	31	0	0	53	51	52	223	10	0	5	3	78	52	55	0	0	6	42	17	76	29	0	16	0	0	0	0	8	0	0	6732255	914
2007-12-12 16:00:00	0	20	0	0	61	33	93	276	14	1	5	8	85	47	62	0	2	12	63	39	70	37	0	24	0	0	0	0	5	0	0	7390475	775
2007-12-12 17:00:00	3	31	0	0	62	32	89	264	20	3	2	12	75	68	81	0	0	13	50	41	80	36	0	20	0	0	0	0	15	0	0	7886824	825
2007-12-12 18:00:00	1	16	0	0	67	56	93	239	20	4	4	5	86	66	80	0	0	8	53	64	64	48	0	23	0	0	0	0	14	0	0	7912107	918
2007-12-12 19:00:00	3	28	0	0	85	48	85	258	20	1	5	13	81	71	69	0	0	9	43	36	84	33	0	25	0	0	0	0	14	0	0	8195110	870
2007-12-12 20:00:00	2	25	0	0	70	51	91	278	22	0	4	10	82	53	83	0	0	11	46	33	74	29	0	29	0	0	0	0	9	0	0	8475460	897
2007-12-12 21:00:00	3	40	0	0	79	56	101	200	8	0	8	13	86	77	83	0	0	6	45	40	72	46	0	15	0	0	0	0	15	0	0	8548428	774
2007-12-12 22:00:00	3	38	0	0	74	55	85	227	14	5	5	12	101	71	94	0	0	7	67	36	69	37	0	19	0	0	0	0	6	0	0	8750718	837
2007-12-12 23:00:00	0	20	0	0	69	45	87	207	25	2	5	7	86	66	73	0	0	11	66	33	66	35	0	32	0	0	0	0	10	0	0	8370315	891
2007-12-13 00:00:00	2	20	0	0	69	40	80	124	15	1	8	7	64	64	74	0	0	7	51	44	72	33	0	34	0	0	0	0	6	0	0	7854302	781
2007-12-13 01:00:00	0	13	0	0	53	44	74	191	9	2	3	4	80	64	84	0	0	8	41	27	66	39	0	17	0	0	0	0	7	0	0	7540230	615
2007-12-13 02:00:00	0	11	0	0	76	36	73	185	19	7	3	5	76	58	64	0	0	10	47	29	49	19	0	28	0	0	0	0	6	0	0	7683236	931
2007-12-13 03:00:00	2	10	0	0	94	45	82	154	24	3	7	12	78	68	75	0	0	7	40	33	65	35	0	27	0	0	0	0	14	0	0	7958986	888
2007-12-13 04:00:00	3	22	0	0	75	49	83	187	9	5	5	3	83	55	64	0	0	9	51	42	55	37	0	15	0	0	0	0	14	0	0	7521828	948
2007-12-13 05:00:00	2	12	0	0	68	34	62	152	12	7	5	10	67	36	71	0	0	5	38	38	46	35	0	16	0	0	0	0	9	0	0	6842243	1529
2007-12-13 06:00:00	3	29	0	0	76	38	89	151	15	2	4	11	64	48	52	0	0	4	42	27	34	21	0	15	0	0	0	0	15	0	0	5889533	1479
2007-12-13 07:00:00	0	6	0	0	47	27	54	91	3	0	4	3	41	40	54	0	0	9	33	27	38	21	0	18	0	0	0	0	5	0	0	5284072	1159
2007-12-13 08:00:00	1	7	0	0	41	25	42	64	8	2	4	4	38	39	40	0	0	5	36	28	27	15	0	5	0	0	0	0	9	0	0	4564614	1003
2007-12-13 09:00:00	1	5	0	0	32	13	44	85	8	0	1	3	30	34	50	0	0	4	16	15	40	22	0	9	0	0	0	0	9	0	0	4262895	736
2007-12-13 10:00:00	1	12	0	0	41	20	19	85	7	2	3	7	37	30	36	0	0	5	32	8	45	10	0	3	0	0	0	0	3	0	0	4379370	757
2007-12-13 11:00:00	0	6	0	0	32	17	27	83	9	1	1	7	41	26	35	0	0	9	32	14	32	10	0	13	0	0	0	0	11	0	0	4320152	844
2007-12-13 12:00:00	0	11	0	0	33	17	26	84	8	2	0	5	24	37	28	0	1	2	16	13	36	11	0	5	0	0	0	0	8	0	0	4017961	786
2007-12-13 13:00:00	0	18	0	0	42	28	37	94	4	2	2	0	42	44	48	0	0	8	24	13	33	21	0	12	0	0	0	0	15	0	0	4651858	833
2007-12-13 14:00:00	1	16	0	0	34	26	64	137	5	2	1	5	51	47	45	1	1	4	27	19	38	14	0	8	0	0	0	0	9	0	0	5473271	787
2007-12-13 15:00:00	1	9	0	0	49	32	56	233	19	1	2	13	57	61	65	0	0	5	44	19	52	22	0	14	0	0	0	0	5	0	0	6540478	845
2007-12-13 16:00:00	0	18	0	0	60	44	65	214	8	1	4	22	85	54	43	0	1	9	38	35	46	21	0	27	0	0	0	0	12	0	0	7202145	813
2007-12-13 17:00:00	3	36	0	0	50	55	59	202	17	4	3	7	69	55	63	0	0	11	55	29	73	33	0	20	0	0	0	0	10	0	0	7591632	828
2007-12-13 18:00:00	1	24	0	0	56	44	82	228	30	4	5	5	75	68	69	0	0	2	54	31	60	21	0	27	0	0	0	0	3	0	0	7722452	866
2007-12-13 19:00:00	2	15	0	0	69	62	98	197	11	1	1	14	57	59	76	0	0	14	53	29	61	31	0	34	0	0	0	0	12	0	0	7892854	774
2007-12-13 20:00:00	2	21	0	0	71	37	91	203	3	1	3	14	89	62	77	0	0	13	51	53	60	38	0	25	0	0	0	0	10	0	0	8027634	652
2007-12-13 21:00:00	0	19	0	0	77	42	83	192	22	6	3	9	79	62	81	0	0	14	66	35	67	39	0	22	0	0	0	0	8	0	0	8251592	786
2007-12-13 22:00:00	3	18	0	0	77	34	56	170	13	0	8	7	107	54	71	0	0	11	45	32	84	24	0	24	0	0	0	0	8	0	0	8415654	804
2007-12-13 23:00:00	2	20	0	0	72	45	87	209	12	4	8	5	76	58	78	0	0	7	60	24	68	33	0	33	0	0	0	0	8	0	0	8082543	987
2007-12-14 00:00:00	3	23	0	0	68	45	44	190	11	8	6	10	73	76	71	0	0	3	41	22	46	16	0	23	0	0	0	0	9	0	0	7616893	842
2007-12-14 01:00:00	2	14	0	0	74	36	66	177	12	0	6	6	82	50	58	0	0	8	47	28	56	29	0	19	0	0	0	0	5	0	0	7310609	914
2007-12-14 02:00:00	2	27	0	0	77	36	74	135	18	4	6	6	58	50	62	0	0	11	32	39	60	21	0	19	0	0	0	0	9	0	0	7635138	662
2007-12-14 03:00:00	3	24	0	0	84	44	74	172	10	1	3	6	75	43	55	0	0	14	42	31	62	28	0	12	0	0	0	0	7	0	0	7741383	779
2007-12-14 04:00:00	2	11	0	0	67	35	84	182	11	6	9	6	90	58	81	0	1	7	59	36	63	31	0	30	0	0	0	0	3	0	0	7520107	795
2007-12-14 05:00:00	2	12	0	0	59	34	57	154	8	0	5	5	69	55	59	0	0	9	31	30	56	34	0	6	0	0	0	0	14	0	0	6701208	703
2007-12-14 06:00:00	0	21	0	0	57	32	38	123	7	8	5	3	53	57	59	0	1	7	23	17	45	14	0	19	0	0	0	0	4	0	0	5957367	754
2007-12-14 07:00:00	0	21	0	0	40	24	52	92	12	0	2	7	39	46	35	0	0	7	19	22	30	16	0	13	0	0	0	0	11	0	0	5193704	847
2007-12-14 08:00:00	0	2	0	0	34	15	35	67	7	2	6	5	26	32	37	0	0	4	18	18	29	18	0	7	0	0	0	0	6	0	0	4782080	1000
2007-12-14 09:00:00	0	20	0	0	30	24	26	71	7	1	2	4	19	21	33	0	0	3	23	14	29	29	0	1	0	0	0	0	5	0	0	4318625	879
2007-12-14 10:00:00	0	6	0	0	20	22	23	63	4	4	2	2	28	27	30	0	0	8	25	8	28	12	0	9	0	0	0	0	2	0	0	4160403	1056
2007-12-14 11:00:00	0	12	0	0	34	25	16	66	3	2	2	3	34	32	21	0	0	9	17	15	31	16	0	4	0	0	0	0	4	0	0	4159083	1013
2007-12-14 12:00:00	3	12	0	0	42	25	19	70	6	0	1	7	27	19	31	0	0	2	24	10	24	14	0	9	0	0	0	0	3	0	0	4331498	1208
2007-12-14 13:00:00	0	10	0	0	41	22	31	125	6	1	2	5	36	22	28	0	0	6	18	9	48	7	0	6	0	0	0	0	1	0	0	4706109	1255
2007-12-14 14:00:00	0	10	0	0	34	31	44	129	9	1	3	9	43	37	31	0	1	6	38	13	46	20	0	7	0	0	0	0	8	0	0	5439335	988
2007-12-14 15:00:00	2	10	0	0	41	40	63	161	8	1	8	17	54	46	55	0	0	6	24	32	57	39	0	10	0	0	0	0	7	0	0	6277120	926
2007-12-14 16:00:00	3	20	0	0	49	27	57	179	11	2	5	3	51	47	58	0	0	0	35	24	61	21	0	24	0	0	0	0	8	0	0	6834953	802
2007-12-14 17:00:00	1	10	0	0	63	44	66	194	14	0	5	7	54	61	69	0	0	4	45	24	68	19	0	19	0	0	0	0	10	0	0	7152767	849
2007-12-14 18:00:00	0	18	0	0	61	46	63	164	19	2	1	8	44	51	64	0	0	3	38	23	79	33	0	21	0	0	0	0	5	0	0	7146213	769
2007-12-14 19:00:00	2	15	0	0	78	21	58	196	16	3	3	4	64	47	66	0	0	7	42	28	71	24	0	19	0	0	0	0	5	0	0	7186317	738
2007-12-14 20:00:00	2	13	0	0	64	36	58	160	3	0	2	4	49	43	50	0	0	7	26	23	74	26	0	18	0	0	0	0	5	0	0	7136245	872
2007-12-14 21:00:00	2	16	0	0	65	31	64	180	7	2	0	6	59	67	74	0	0	1	34	22	48	19	0	18	0	0	0	0	9	0	0	7058826	1061
2007-12-14 22:00:00	0	11	0	0	64	27	55	131	12	1	5	8	71	44	47	0	0	4	38	34	63	14	0	12	0	0	0	0	8	0	0	7169276	1171
2007-12-14 23:00:00	3	8	0	0	60	36	49	112	20	1	4	11	39	47	50	0	0	6	59	24	57	33	0	23	0	0	0	0	4	0	0	6622418	949
2007-12-15 00:00:00	1	30	0	0	61	29	49	100	9	2	2	10	54	41	52	0	0	5	27	24	56	43	0	11	0	0	0	0	3	0	0	5937425	825
2007-12-15 01:00:00	0	11	0	0	62	20	47	94	9	0	4	7	65	30	48	0	0	3	24	14	45	13	0	9	0	0	0	0	10	0	0	5552946	868
2007-12-15 02:00:00	0	13	0	0	59	32	34	120	4	0	3	9	63	30	43	0	0	3	35	20	58	22	0	13	0	0	0	0	3	0	0	5566022	979
2007-12-15 03:00:00	1	19	0	0	55	23	47	72	11	2	6	1	51	49	48	0	0	9	38	25	42	21	0	11	0	0	0	0	4	0	0	5592294	766
2007-12-15 04:00:00	1	15	0	0	51	30	39	119	9	1	2	8	61	44	45	0	0	2	19	31	62	34	0	13	0	0	0	0	9	0	0	5543514	928
2007-12-15 05:00:00	0	7	0	0	46	24	36	96	12	2	2	2	48	46	52	0	0	4	31	22	42	16	0	9	0	0	0	0	7	0	0	5283186	1674
2007-12-15 06:00:00	0	12	0	0	55	26	41	83	9	2	3	7	38	33	32	0	0	10	17	19	41	11	0	8	0	0	0	0	7	0	0	4919808	1098
2007-12-15 07:00:00	1	20	0	0	45	16	25	68	13	0	2	10	29	23	29	0	0	2	25	22	33	20	0	9	0	0	0	0	5	0	0	4476568	2109
2007-12-15 08:00:00	0	6	0	0	20	13	30	76	8	2	1	6	31	30	34	0	0	1	14	9	25	7	0	6	0	0	0	0	3	0	0	3960419	941
2007-12-15 09:00:00	1	3	0	0	33	9	24	45	10	1	0	5	21	24	22	0	0	1	14	4	22	7	0	2	0	0	0	0	3	0	0	3517487	968
2007-12-15 10:00:00	0	4	0	0	18	13	21	44	3	1	1	0	15	15	10	0	0	0	20	11	29	7	0	4	0	0	0	0	2	0	0	3393886	859
2007-12-15 11:00:00	0	6	0	0	26	13	20	44	2	0	1	3	19	21	29	0	0	4	7	18	23	6	0	5	0	0	0	0	7	0	0	3245859	1002
2007-12-15 12:00:00	0	5	0	0	31	13	43	37	2	0	1	1	20	21	37	0	0	4	11	3	19	13	0	5	0	0	0	0	5	0	0	3371694	946
2007-12-15 13:00:00	0	5	0	0	31	20	16	39	5	0	3	9	19	22	22	0	0	3	23	19	23	18	0	5	0	0	0	0	6	0	0	3587535	986
2007-12-15 14:00:00	1	15	0	0	41	17	23	60	2	1	1	3	33	14	18	0	0	6	23	15	20	6	0	8	0	0	0	0	5	0	0	3900269	999
2007-12-15 15:00:00	0	11	0	0	49	22	36	80	6	0	0	1	24	20	26	0	0	5	22	15	45	15	0	3	0	0	0	0	1	0	0	4322656	926
2007-12-15 16:00:00	1	10	0	0	51	24	33	171	6	5	2	2	28	29	33	0	0	6	20	8	46	13	0	7	0	0	0	0	8	0	0	4842425	849
2007-12-15 17:00:00	0	22	0	0	43	23	45	71	8	3	5	12	63	54	37	0	0	2	27	28	68	17	0	7	0	0	0	0	7	0	0	5414363	1063
2007-12-15 18:00:00	1	13	0	0	46	36	38	105	8	1	4	3	44	46	34	0	0	3	33	23	40	13	0	7	0	0	0	0	8	0	0	5874957	1037
2007-12-15 19:00:00	0	22	0	0	64	28	38	100	10	0	2	3	49	32	50	0	1	6	25	28	43	25	0	13	0	0	0	0	4	0	0	6223949	987
2007-12-15 20:00:00	2	12	0	0	48	22	31	78	10	0	3	10	51	34	48	0	0	7	19	41	44	21	0	8	0	0	0	0	3	0	0	6335239	1051
2007-12-15 21:00:00	0	12	0	0	46	31	41	94	14	2	3	3	51	38	48	0	0	5	24	25	57	22	0	4	0	0	0	0	4	0	0	6416395	922
2007-12-15 22:00:00	0	18	0	0	48	31	38	94	20	0	4	3	78	38	47	0	0	5	33	13	61	9	0	9	0	0	0	0	4	0	0	6536966	905
2007-12-15 23:00:00	3	12	0	0	63	19	46	113	8	0	6	5	54	41	38	0	0	1	28	20	55	23	0	10	0	0	0	0	12	0	0	6477513	1112
2007-12-16 00:00:00	0	17	0	0	50	25	32	103	13	0	0	3	59	35	41	0	0	6	27	11	42	13	0	7	0	0	0	0	5	0	0	6339752	900
2007-12-16 01:00:00	0	17	0	0	51	22	46	74	10	0	4	9	56	31	35	0	0	1	28	19	45	22	0	8	0	0	0	0	4	0	0	6098961	955
2007-12-16 02:00:00	0	4	0	0	51	36	36	115	18	6	3	7	55	29	53	0	0	2	33	15	34	26	0	9	0	0	0	0	2	0	0	5970892	1162
2007-12-16 03:00:00	0	5	0	0	56	43	50	141	24	0	2	5	60	46	50	0	0	5	36	21	43	25	0	17	0	0	0	0	4	0	0	5987951	946
2007-12-16 04:00:00	3	12	0	0	48	23	46	112	12	2	1	4	37	34	49	0	1	7	22	25	30	23	0	11	0	0	0	0	6	0	0	5984536	991
2007-12-16 05:00:00	0	9	0	0	47	16	35	125	10	0	4	2	43	34	49	0	0	1	33	25	27	22	0	5	0	0	0	0	3	0	0	5745509	1065
2007-12-16 06:00:00	1	7	0	0	32	16	40	162	17	0	2	3	29	36	40	0	0	3	24	20	32	35	0	13	0	0	0	0	4	0	0	5385682	1365
2007-12-16 07:00:00	0	6	0	0	44	14	38	111	16	3	2	2	27	24	35	0	1	11	20	16	22	24	0	7	0	0	0	0	6	0	0	4823717	1004
2007-12-16 08:00:00	2	10	0	0	34	20	34	90	10	2	1	3	24	14	37	0	0	1	15	16	23	15	0	7	0	0	0	0	4	0	0	4164971	916
2007-12-16 09:00:00	0	8	0	0	29	7	28	68	4	1	15	2	18	16	25	0	0	3	12	16	24	10	0	15	0	0	0	0	7	0	0	3512014	1638
2007-12-16 10:00:00	0	4	0	0	36	19	15	66	6	0	1	2	24	17	19	0	0	7	9	11	26	18	0	8	0	0	0	0	6	0	0	3349409	1313
2007-12-16 11:00:00	0	8	0	0	23	5	20	67	4	0	2	2	20	15	23	0	0	4	16	12	26	8	0	0	0	0	0	0	3	0	0	3310088	1363
2007-12-16 12:00:00	0	9	0	0	25	8	14	47	5	2	2	1	17	17	21	0	0	12	10	5	38	7	0	3	0	0	0	0	7	0	0	3346904	1263
2007-12-16 13:00:00	3	10	0	0	29	22	23	49	4	2	1	2	33	18	22	0	0	3	17	15	15	3	0	3	0	0	0	0	9	0	0	3584554	1008
2007-12-16 14:00:00	0	7	0	0	43	16	37	60	5	1	4	2	33	33	18	0	0	2	15	20	26	20	0	7	0	0	0	0	4	0	0	3887224	1044
2007-12-16 15:00:00	1	8	0	0	36	16	27	75	8	0	3	5	19	25	30	0	0	1	29	15	38	17	0	7	0	0	0	0	0	0	0	4558802	1050
2007-12-16 16:00:00	1	10	0	0	47	22	46	89	5	1	0	4	29	34	36	0	0	8	29	19	39	21	0	6	0	0	0	0	5	0	0	5159653	1140
2007-12-16 17:00:00	0	9	0	0	43	24	52	88	6	1	3	6	54	27	33	0	0	1	62	11	55	18	0	8	0	0	0	0	7	0	0	5788510	1153
2007-12-16 18:00:00	0	14	0	0	55	32	45	108	15	1	2	7	32	33	50	0	0	6	25	14	41	26	0	7	0	0	0	0	5	0	0	6410631	1331
2007-12-16 19:00:00	1	24	0	0	57	24	45	105	12	1	4	8	43	48	55	0	0	4	21	29	49	17	0	15	0	0	0	0	6	0	0	6761590	1198
2007-12-16 20:00:00	0	13	0	0	67	27	55	131	12	8	3	6	47	46	49	0	0	7	32	16	47	34	0	12	0	0	0	0	11	0	0	7269774	1060
2007-12-16 21:00:00	0	13	0	0	61	22	44	128	17	8	1	8	41	41	55	0	1	5	28	15	42	16	0	16	0	0	0	0	10	0	0	7591166	1028
2007-12-16 22:00:00	2	14	0	0	55	23	39	145	10	3	9	9	69	42	49	0	0	11	30	30	67	22	0	24	0	0	0	0	3	0	0	7714989	1105
2007-12-16 23:00:00	2	14	0	0	69	31	66	156	13	1	2	3	65	49	53	0	0	5	37	23	56	30	0	18	0	0	0	0	6	0	0	7706459	1086
2007-12-17 00:00:00	3	9	0	0	60	33	56	231	15	1	4	7	54	58	52	0	0	9	30	28	58	21	0	17	0	0	0	0	24	0	0	7428227	1061
2007-12-17 01:00:00	2	13	0	0	82	27	60	125	14	2	6	3	67	43	70	0	0	3	27	16	55	10	0	19	0	0	0	0	8	0	0	7332067	970
2007-12-17 02:00:00	0	19	0	0	57	28	58	171	37	4	3	7	78	59	50	0	0	8	30	33	41	34	0	13	0	0	0	0	12	0	0	7597258	993
2007-12-17 03:00:00	0	18	0	0	74	23	58	175	29	6	5	1	65	51	72	0	0	7	41	37	66	40	0	18	0	0	0	0	9	0	0	7649208	1078
2007-12-17 04:00:00	2	14	0	0	96	30	49	166	23	3	1	5	56	60	61	0	0	8	26	38	63	20	0	27	0	0	0	0	14	0	0	7637503	1012
2007-12-17 05:00:00	0	16	0	0	75	29	60	120	14	3	4	10	44	68	64	0	0	3	41	21	57	19	0	17	0	0	0	0	15	0	0	6789631	1132
2007-12-17 06:00:00	0	20	0	0	59	20	54	116	22	2	4	5	36	40	47	0	0	5	27	29	46	17	0	11	0	0	0	0	6	0	0	6084334	799
2007-12-17 07:00:00	1	8	0	0	71	21	40	103	10	0	3	8	35	34	36	0	0	8	29	33	35	21	0	5	0	0	0	0	5	0	0	5368581	690
2007-12-17 08:00:00	1	7	0	0	45	18	29	86	13	0	2	3	33	28	54	0	0	8	22	18	46	13	0	11	0	0	0	0	5	0	0	4613631	864
2007-12-17 09:00:00	0	4	0	0	34	15	24	65	10	1	1	3	31	20	42	0	0	1	19	9	22	12	0	13	0	0	0	0	3	0	0	4059573	708
2007-12-17 10:00:00	0	11	0	0	44	17	24	42	5	0	0	3	15	23	26	0	0	2	9	14	38	18	0	5	0	0	0	0	6	0	0	4113845	661
2007-12-17 11:00:00	0	7	0	0	29	15	29	64	5	3	1	4	15	30	33	0	0	4	23	15	32	20	0	4	0	0	0	0	3	0	0	4152134	1365
2007-12-17 12:00:00	2	11	0	0	14	18	42	72	8	0	3	3	27	26	40	0	0	1	25	13	36	9	0	6	0	0	0	0	3	0	0	4213067	1856
2007-12-17 13:00:00	0	11	0	0	30	26	33	84	9	0	1	2	22	16	56	0	0	1	27	11	62	13	0	17	0	0	0	0	6	0	0	4514161	1541
2007-12-17 14:00:00	0	9	0	0	40	25	40	92	5	0	2	7	35	23	46	0	0	9	37	22	32	14	0	11	0	0	0	0	10	0	0	5256758	1402
2007-12-17 15:00:00	2	15	0	0	44	32	53	158	19	1	3	5	57	45	57	0	0	5	45	24	39	17	0	15	0	0	0	0	7	0	0	6180801	1070
2007-12-17 16:00:00	0	9	0	0	73	49	61	130	15	0	1	4	73	36	52	0	0	8	43	32	52	30	0	14	0	0	0	0	5	0	0	6824704	1106
2007-12-17 17:00:00	0	17	0	0	74	41	84	183	6	1	4	6	83	53	71	0	0	5	59	41	80	48	0	32	0	0	0	0	4	0	0	7259781	969
2007-12-17 18:00:00	0	16	0	0	66	43	69	196	17	1	1	7	68	59	65	0	0	11	38	33	63	25	0	24	0	0	0	0	12	0	0	7458528	784
2007-12-17 19:00:00	0	35	0	0	72	58	72	173	13	0	6	6	83	47	69	0	0	10	51	38	60	27	0	15	0	0	0	0	11	0	0	7587893	878
2007-12-17 20:00:00	1	30	0	0	61	60	70	178	11	1	8	0	74	58	80	0	1	7	42	23	65	32	0	20	0	0	0	0	16	0	0	7901231	756
2007-12-17 21:00:00	0	20	0	0	78	55	95	213	13	1	6	4	56	58	85	0	0	4	55	47	63	38	0	31	0	0	0	0	17	0	0	8111647	837
2007-12-17 22:00:00	0	23	0	0	90	43	62	187	12	3	3	4	75	50	79	0	0	10	42	53	69	44	0	27	0	0	0	0	7	0	0	8170704	756
2007-12-17 23:00:00	3	40	0	0	72	52	59	165	16	3	6	2	66	73	69	0	0	4	61	39	58	38	0	20	0	0	0	0	10	0	0	7670724	788
2007-12-18 00:00:00	1	23	0	0	78	59	59	153	9	1	3	6	57	44	75	0	0	4	36	24	73	28	0	29	0	0	0	0	5	0	0	7377589	1071
2007-12-18 01:00:00	4	16	0	0	75	56	52	158	14	0	8	3	56	72	66	0	0	10	50	29	69	22	0	28	0	0	0	0	10	0	0	7202086	818
2007-12-18 02:00:00	2	17	0	0	59	70	62	203	10	2	2	8	57	57	65	0	0	6	41	26	63	35	0	18	0	0	0	0	5	0	0	7416917	907
2007-12-18 03:00:00	2	19	0	0	63	51	49	145	14	6	8	1	82	40	78	0	0	7	40	44	51	34	0	13	0	0	0	0	7	0	0	7208936	771
2007-12-18 04:00:00	0	14	0	0	60	54	70	154	14	1	3	4	61	67	73	0	0	7	43	22	41	28	0	27	0	0	0	0	4	0	0	6878422	2848
2007-12-18 05:00:00	1	12	0	0	40	47	45	88	18	0	1	3	71	55	55	0	0	4	33	24	63	26	0	18	0	0	0	0	5	0	0	6267417	691
2007-12-18 06:00:00	0	7	0	0	42	53	50	100	9	2	4	2	36	44	48	1	0	5	34	28	51	25	0	16	0	0	0	0	10	0	0	5582572	777
2007-12-18 07:00:00	0	18	0	0	35	23	35	62	7	0	7	6	32	47	34	0	0	3	22	24	34	27	0	7	0	0	0	0	4	0	0	4864395	717
2007-12-18 08:00:00	0	20	0	0	41	20	40	93	6	1	2	1	22	27	38	0	0	4	27	23	34	8	0	7	0	0	0	0	1	0	0	4367254	803
2007-12-18 09:00:00	1	9	0	0	36	16	27	47	8	0	0	2	18	34	22	1	1	0	18	13	34	7	0	7	0	0	0	0	6	0	0	4186338	1046
2007-12-18 10:00:00	0	9	0	0	24	18	23	63	5	0	0	1	32	28	27	0	0	5	17	10	28	9	0	5	0	0	0	0	4	0	0	4328339	1042
2007-12-18 11:00:00	0	8	0	0	30	19	22	75	5	2	4	1	24	32	33	0	1	1	17	19	32	18	0	2	0	0	0	0	5	0	0	4052412	787
2007-12-18 12:00:00	0	22	0	0	23	12	22	51	6	2	1	2	44	28	37	0	0	3	20	4	26	9	0	10	0	0	0	0	7	0	0	4205233	1321
2007-12-18 13:00:00	0	6	0	0	36	22	41	70	7	0	0	2	23	24	36	0	0	5	21	15	66	15	0	9	0	0	0	0	5	0	0	4741179	1350
2007-12-18 14:00:00	4	16	0	0	54	34	44	119	12	0	1	6	40	30	44	0	0	5	30	23	62	22	0	7	0	0	0	0	6	0	0	5631647	1418
2007-12-18 15:00:00	3	27	0	0	44	35	46	144	16	1	4	1	50	48	66	0	0	4	32	41	69	19	0	14	0	0	0	0	2	0	0	6274519	1113
2007-12-18 16:00:00	1	18	0	0	55	36	54	151	14	0	3	10	53	37	56	0	0	9	53	34	44	40	0	19	0	0	0	0	6	0	0	7023547	784
2007-12-18 17:00:00	2	19	0	0	55	51	70	134	10	0	5	5	50	50	70	0	0	6	51	30	68	29	0	18	0	0	0	0	9	0	0	7285567	686
2007-12-18 18:00:00	4	28	0	0	67	48	62	150	15	4	3	7	70	45	66	0	0	3	68	30	88	22	0	19	0	0	0	0	6	0	0	7591345	770
2007-12-18 19:00:00	2	19	0	0	66	44	88	213	8	14	2	4	53	47	55	0	0	7	43	27	57	30	0	11	0	0	0	0	5	0	0	7792679	859
2007-12-18 20:00:00	2	20	0	0	54	37	82	172	11	3	2	5	85	60	56	0	0	5	60	28	72	39	0	25	0	0	0	0	9	0	0	7887270	1230
2007-12-18 21:00:00	0	21	0	0	65	49	65	177	14	3	6	2	71	65	73	0	0	4	37	28	54	39	0	19	0	0	0	0	9	0	0	8091633	1035
2007-12-18 22:00:00	2	17	0	0	60	46	81	175	17	1	7	8	87	54	74	0	2	6	43	30	90	30	0	16	0	0	0	0	13	0	0	8201760	882
2007-12-18 23:00:00	1	24	0	0	81	41	73	194	9	0	3	8	81	57	64	0	0	7	36	30	68	37	0	12	0	0	0	0	6	0	0	7670204	833
2007-12-19 00:00:00	2	16	0	0	64	48	71	201	10	4	5	9	69	56	66	0	1	3	32	32	100	28	0	13	0	0	0	0	6	0	0	7065398	796
2007-12-19 01:00:00	1	15	0	0	84	50	55	172	15	2	8	1	78	49	73	0	0	6	31	29	68	22	0	19	0	0	0	0	6	0	0	6978297	725
2007-12-19 02:00:00	0	16	0	0	75	61	70	210	12	1	2	5	64	49	62	0	0	8	36	36	40	31	0	19	0	0	0	0	12	0	0	7055544	822
2007-12-19 03:00:00	2	15	0	0	84	53	58	223	15	1	1	6	78	60	55	0	0	9	38	43	66	26	0	22	0	0	0	0	6	0	0	7038976	723
2007-12-19 04:00:00	1	24	0	0	45	52	61	125	15	0	2	5	70	59	64	0	0	2	40	39	53	25	0	13	0	0	0	0	16	0	0	6742403	781
2007-12-19 05:00:00	1	9	0	0	67	36	48	132	5	2	1	6	70	47	66	0	0	3	46	22	55	16	0	13	0	0	0	0	9	0	0	6221730	814
2007-12-19 06:00:00	0	18	0	0	51	34	42	88	9	1	6	2	30	38	54	0	0	5	25	26	33	15	0	12	0	0	0	0	5	0	0	5467115	1006
2007-12-19 07:00:00	6	7	0	0	29	32	38	93	8	2	2	4	38	45	30	0	0	10	27	24	35	14	0	4	0	0	0	0	11	0	0	4937646	865
2007-12-19 08:00:00	0	9	0	0	41	19	29	60	3	0	1	0	37	30	31	0	0	1	15	13	22	13	0	9	0	0	0	0	4	0	0	4494295	941
2007-12-19 09:00:00	1	4	0	0	27	20	16	48	7	0	1	4	23	31	24	0	0	1	13	8	21	9	0	5	0	0	0	0	3	0	0	4288497	877
2007-12-19 10:00:00	0	4	0	0	25	16	31	64	7	1	0	8	18	30	25	0	0	2	20	18	18	9	0	5	0	0	0	0	7	0	0	4442084	806
2007-12-19 11:00:00	1	11	0	0	24	15	28	59	3	1	3	5	26	35	26	0	0	1	16	17	39	10	0	7	0	0	0	0	1	0	0	4521884	997
2007-12-19 12:00:00	0	16	0	0	34	15	30	55	4	0	0	5	14	25	23	0	0	5	15	11	26	29	0	4	0	0	0	0	2	0	0	4253408	878
2007-12-19 13:00:00	1	13	0	0	27	26	29	66	2	0	0	2	32	30	19	0	0	2	17	9	38	20	0	2	0	0	0	0	4	0	0	4469916	1114
2007-12-19 14:00:00	0	15	0	0	33	31	31	91	4	1	2	1	49	35	44	0	0	8	28	15	53	14	0	17	0	0	0	0	8	0	0	5230845	1048
2007-12-19 15:00:00	2	14	0	0	51	33	41	101	19	3	2	6	64	30	47	0	0	4	59	19	53	24	0	17	0	0	0	0	9	0	0	6191617	1479
2007-12-19 16:00:00	1	26	0	0	50	18	45	132	10	2	2	7	41	39	57	0	0	8	30	27	51	35	0	10	0	0	0	0	7	0	0	6759373	1881
2007-12-19 17:00:00	5	18	0	0	53	37	68	112	9	0	2	2	104	43	62	0	0	8	38	35	67	22	0	16	0	0	0	0	5	0	0	7054430	1490
2007-12-19 18:00:00	1	20	0	0	63	44	61	165	6	1	5	0	69	54	69	0	0	1	45	36	63	28	0	27	0	0	0	0	12	0	0	7002986	832
2007-12-19 19:00:00	0	22	0	0	40	34	59	179	6	8	4	5	75	54	56	0	0	6	49	25	55	27	0	25	0	0	0	0	9	0	0	7137827	768
2007-12-19 20:00:00	1	14	0	0	72	39	65	136	18	1	3	9	75	59	62	0	0	8	38	31	56	34	0	20	0	0	0	0	8	0	0	7359001	639
2007-12-19 21:00:00	3	24	0	0	72	24	75	166	9	1	4	13	97	60	59	0	0	12	48	34	61	34	0	12	0	0	0	0	8	0	0	7573585	745
2007-12-19 22:00:00	2	26	0	0	56	37	66	202	12	3	5	3	92	54	72	0	0	6	43	42	61	28	0	24	0	0	0	0	9	0	0	7688996	781
2007-12-19 23:00:00	1	23	0	0	85	22	54	188	9	3	4	1	66	51	71	0	0	7	42	28	65	26	0	15	0	0	0	0	8	0	0	7298350	742
2007-12-20 00:00:00	0	22	0	0	67	20	54	123	12	1	1	6	69	48	62	0	0	4	48	37	76	27	0	15	0	0	0	0	9	0	0	6714703	809
2007-12-20 01:00:00	1	28	0	0	49	32	41	93	8	0	1	2	65	43	68	0	0	8	49	26	50	21	0	6	0	0	0	0	4	0	0	6529088	605
2007-12-20 02:00:00	2	24	0	0	57	29	52	142	7	2	2	5	81	47	46	0	0	0	37	30	58	23	0	21	0	0	0	0	4	0	0	6775551	730
2007-12-20 03:00:00	0	13	0	0	78	27	53	146	14	1	3	5	84	61	57	0	0	3	28	29	48	7	0	15	0	0	0	0	6	0	0	6710817	752
2007-12-20 04:00:00	1	16	0	0	62	27	47	139	13	1	3	9	54	43	54	0	0	7	30	25	64	32	0	7	0	0	0	0	3	0	0	6337143	933
2007-12-20 05:00:00	0	13	0	0	62	25	43	120	8	0	2	3	78	40	51	0	0	3	39	17	39	21	0	12	0	0	0	0	8	0	0	5785351	782
2007-12-20 06:00:00	0	5	0	0	50	21	33	109	13	0	5	1	41	38	51	0	0	3	29	22	49	28	0	16	0	0	0	0	3	0	0	5117420	864
2007-12-20 07:00:00	2	5	0	0	42	23	32	120	12	7	0	3	48	31	30	0	0	4	34	22	22	23	0	13	0	0	0	0	3	0	0	4465899	668
2007-12-20 08:00:00	1	12	0	0	37	8	27	79	5	1	2	2	29	16	38	0	1	5	26	16	26	14	0	8	0	0	0	0	2	0	0	4027471	740
2007-12-20 09:00:00	0	6	0	0	18	15	19	38	4	1	2	3	32	20	31	0	0	2	17	8	19	9	0	8	0	0	0	0	4	0	0	3736755	684
2007-12-20 10:00:00	0	5	0	0	13	10	9	40	6	0	0	3	28	21	19	0	0	0	21	19	31	15	0	5	0	0	0	0	15	0	0	3851582	749
2007-12-20 11:00:00	0	7	0	0	25	15	17	43	5	0	0	1	11	29	25	0	0	4	14	9	18	5	0	6	0	0	0	0	4	0	0	3951370	903
2007-12-20 12:00:00	0	12	0	0	27	12	25	53	3	0	1	3	17	41	26	0	0	2	24	12	39	16	0	8	0	0	0	0	1	0	0	3895320	823
2007-12-20 13:00:00	0	7	0	0	36	22	13	71	14	1	1	4	21	39	28	0	0	6	21	12	34	8	0	8	0	0	0	0	5	0	0	4097562	742
2007-12-20 14:00:00	1	11	0	0	36	8	34	81	6	3	2	1	38	22	38	0	1	1	29	17	42	15	0	15	0	0	0	0	4	0	0	4927765	788
2007-12-20 15:00:00	2	15	0	0	51	34	42	107	8	0	4	2	61	41	50	0	0	6	45	30	58	30	0	16	0	0	0	0	9	0	0	5757841	624
2007-12-20 16:00:00	2	21	0	0	39	25	73	104	11	0	4	2	54	32	51	0	0	6	37	29	65	13	0	14	0	0	0	0	15	0	0	6301448	720
2007-12-20 17:00:00	0	17	0	0	56	25	57	131	8	0	4	2	78	38	54	0	0	5	35	24	55	28	0	17	0	0	0	0	11	0	0	6587860	733
2007-12-20 18:00:00	0	16	0	0	71	23	35	134	9	0	5	5	55	42	65	0	1	1	44	22	64	26	0	11	0	0	0	0	8	0	0	6664826	917
2007-12-20 19:00:00	1	35	0	0	59	27	66	160	14	2	2	3	64	37	82	0	0	3	34	36	75	36	0	11	0	0	0	0	11	0	0	6817327	818
2007-12-20 20:00:00	1	16	0	0	68	43	78	90	11	1	7	7	84	43	54	0	0	2	40	19	72	23	0	7	0	0	0	0	9	0	0	7045500	788
2007-12-20 21:00:00	1	29	0	0	62	34	48	118	9	1	2	10	63	48	56	0	0	8	41	24	57	26	0	11	0	0	0	0	9	0	0	7227732	747
2007-12-20 22:00:00	0	17	0	0	62	24	50	144	17	0	2	14	69	44	63	0	0	10	45	36	45	19	0	14	0	0	0	0	9	0	0	7370756	781
2007-12-20 23:00:00	2	11	0	0	62	29	67	108	16	2	2	7	93	50	51	0	0	1	35	26	57	25	0	9	0	0	0	0	0	0	0	6926156	790
2007-12-21 00:00:00	0	17	0	0	51	18	50	93	8	1	3	23	63	34	66	0	0	14	22	19	58	15	0	6	0	0	0	0	8	0	0	6320853	1565
2007-12-21 01:00:00	3	7	0	0	51	36	40	133	15	3	3	5	52	46	47	0	0	1	30	34	39	22	0	7	0	0	0	0	8	0	0	6323395	1882
2007-12-21 02:00:00	0	10	0	0	55	18	38	91	5	0	1	2	63	46	57	0	0	6	30	21	54	23	0	7	0	0	0	0	4	0	0	6217693	1196
2007-12-21 03:00:00	1	14	0	0	45	25	40	135	13	1	7	9	64	45	62	0	0	5	28	22	51	17	0	7	0	0	0	0	4	0	0	6187072	625
2007-12-21 04:00:00	0	11	0	0	50	23	59	101	19	1	5	4	68	25	64	0	0	4	36	33	45	31	0	9	0	0	0	0	10	0	0	5949610	623
2007-12-21 05:00:00	0	7	0	0	42	10	45	124	8	0	3	1	59	36	48	0	0	0	27	35	36	35	0	10	0	0	0	0	9	0	0	5467820	657
2007-12-21 06:00:00	0	3	0	0	65	14	32	70	10	0	0	3	38	23	48	0	0	2	12	19	31	19	0	12	0	0	0	0	5	0	0	4872631	671
2007-12-21 07:00:00	1	8	0	0	36	7	25	77	11	0	3	1	26	29	49	0	0	8	21	12	30	19	0	13	0	0	0	0	4	0	0	4286064	691
2007-12-21 08:00:00	0	10	0	0	59	10	28	36	10	0	3	10	22	21	29	0	0	3	19	11	29	16	0	7	0	0	0	0	3	0	0	3853333	773
2007-12-21 09:00:00	0	4	0	0	23	11	15	57	6	0	2	3	18	25	33	0	0	1	11	11	23	21	0	5	0	0	0	0	2	0	0	3483059	764
2007-12-21 10:00:00	1	9	0	0	21	20	18	37	3	0	0	1	21	21	30	0	0	3	6	16	20	21	0	6	0	0	0	0	1	0	0	3528618	812
2007-12-21 11:00:00	0	3	0	0	26	14	16	56	3	0	1	2	19	21	22	0	0	1	17	10	33	6	0	2	0	0	0	0	7	0	0	3535928	776
2007-12-21 12:00:00	0	4	0	0	25	10	14	43	4	0	0	0	20	22	24	0	0	5	18	21	32	6	0	3	0	0	0	0	9	0	0	3600287	869
2007-12-21 13:00:00	0	6	0	0	28	8	42	55	6	0	1	8	30	31	24	0	0	1	24	11	32	19	0	8	0	0	0	0	7	0	0	3822552	907
2007-12-21 14:00:00	0	15	0	0	44	12	26	75	10	1	2	6	53	16	36	0	0	4	22	10	34	8	0	2	0	0	0	0	5	0	0	4473000	674
2007-12-21 15:00:00	0	14	0	0	41	25	47	64	7	2	3	7	38	41	43	0	0	4	30	23	44	18	0	10	0	0	0	0	5	0	0	5248551	782
2007-12-21 16:00:00	1	10	0	0	33	33	42	85	11	0	2	6	53	40	51	1	0	4	26	18	38	20	0	13	0	0	0	0	8	0	0	5808269	802
2007-12-21 17:00:00	0	20	0	0	53	15	43	114	10	2	7	2	63	45	52	0	0	8	39	27	45	20	0	16	0	0	0	0	4	0	0	6156433	826
2007-12-21 18:00:00	2	13	0	0	49	29	31	82	9	1	2	5	51	45	48	0	0	5	39	31	41	23	0	15	0	0	0	0	9	0	0	6084787	909
2007-12-21 19:00:00	0	11	0	0	52	32	36	88	13	0	3	6	60	34	39	0	0	7	44	32	48	19	0	11	0	0	0	0	6	0	0	6193257	813
2007-12-21 20:00:00	0	14	0	0	66	21	31	75	13	1	3	4	64	37	44	0	0	4	36	28	40	25	0	9	0	0	0	0	4	0	0	6417141	894
2007-12-21 21:00:00	2	8	0	0	53	26	41	102	16	0	2	4	44	40	49	0	0	8	33	24	44	12	0	4	0	0	0	0	7	0	0	6394290	981
2007-12-21 22:00:00	2	7	0	0	56	26	42	117	3	0	0	7	56	30	46	0	0	5	24	25	54	26	0	5	0	0	0	0	6	0	0	6318232	1651
2007-12-21 23:00:00	4	8	0	0	47	17	40	84	11	1	3	9	46	31	56	0	0	2	28	26	57	22	0	15	0	0	0	0	7	0	0	5864350	1246
2007-12-22 00:00:00	1	14	0	0	45	16	27	76	8	1	0	4	37	38	38	0	0	6	31	17	32	13	0	10	0	0	0	0	4	0	0	5541752	1767
2007-12-22 01:00:00	0	9	0	0	44	15	36	76	8	3	2	2	34	20	47	0	0	2	30	15	41	15	0	13	0	0	0	0	5	0	0	5226898	938
2007-12-22 02:00:00	1	15	0	0	49	13	26	54	12	0	3	11	56	27	43	0	0	3	22	25	35	21	0	8	0	0	0	0	0	0	0	4964710	2796
2007-12-22 03:00:00	1	9	0	0	40	18	34	58	8	2	3	3	49	32	36	0	0	5	28	20	40	22	0	9	0	0	0	0	7	0	0	5038315	843
2007-12-22 04:00:00	0	7	0	0	29	18	19	76	3	1	2	8	43	34	53	0	0	3	29	18	34	21	0	10	0	0	0	0	2	0	0	4936293	796
2007-12-22 05:00:00	0	6	0	0	53	21	34	82	6	0	2	2	33	43	42	0	0	2	36	21	37	26	0	10	0	0	0	0	5	0	0	5040724	852
2007-12-22 06:00:00	0	3	0	0	31	17	25	70	7	0	3	5	32	29	36	0	0	1	25	25	28	13	0	13	0	0	0	0	1	0	0	4574856	685
2007-12-22 07:00:00	0	8	0	0	43	7	19	70	7	0	5	5	33	28	21	0	0	4	15	6	37	7	0	13	0	0	0	0	4	0	0	4234083	844
2007-12-22 08:00:00	1	8	0	0	44	14	16	45	11	1	0	3	29	27	42	0	0	2	27	8	32	23	0	1	0	0	0	0	7	0	0	3881872	645
2007-12-22 09:00:00	0	4	0	0	28	16	15	32	1	0	0	1	32	16	24	0	0	2	13	10	19	3	0	4	0	0	0	0	3	0	0	3310436	2021
2007-12-22 10:00:00	1	8	0	0	31	12	13	32	1	1	0	3	19	20	23	0	0	2	8	3	20	8	0	4	0	0	0	0	2	0	0	3063733	1715
2007-12-22 11:00:00	0	4	0	0	27	15	9	38	3	1	0	0	18	20	17	0	1	2	5	9	21	5	0	6	0	0	0	0	4	0	0	2957058	968
2007-12-22 12:00:00	0	6	0	0	12	5	12	21	2	0	0	3	9	13	14	0	0	3	7	9	30	5	0	1	0	0	0	0	6	0	0	3099882	740
2007-12-22 13:00:00	0	8	0	0	18	10	12	35	3	1	4	5	14	13	16	0	0	0	13	10	22	6	0	4	0	0	0	0	2	0	0	3362774	907
2007-12-22 14:00:00	0	5	0	0	18	10	26	31	4	1	2	4	20	17	15	0	0	4	16	5	20	6	0	3	0	0	0	0	4	0	0	3690930	755
2007-12-22 15:00:00	0	10	0	0	31	9	11	41	5	0	0	4	24	36	25	0	0	2	19	17	25	17	0	3	0	0	0	0	2	0	0	4112571	748
2007-12-22 16:00:00	3	9	0	0	30	16	25	57	3	1	2	3	32	25	24	0	0	10	17	8	35	17	0	0	0	0	0	0	0	0	0	4567639	854
2007-12-22 17:00:00	0	5	0	0	33	15	29	51	5	0	0	5	43	31	38	0	0	6	18	13	37	18	0	10	0	0	0	0	3	0	0	5120307	1038
2007-12-22 18:00:00	1	9	0	0	58	21	23	50	1	0	2	4	42	28	29	0	0	1	18	16	44	17	0	11	0	0	0	0	4	0	0	5521596	951
2007-12-22 19:00:00	1	7	0	0	44	11	22	62	12	1	0	3	35	25	66	0	0	1	14	18	51	19	0	17	0	0	0	0	2	0	0	5598522	926
2007-12-22 20:00:00	0	6	0	0	48	21	66	55	3	2	1	3	41	31	47	0	0	4	18	35	35	22	0	2	0	0	0	0	5	0	0	5813348	877
2007-12-22 21:00:00	0	15	0	0	51	18	34	65	7	1	0	10	31	23	29	0	0	2	26	20	63	21	0	11	0	0	0	0	11	0	0	6021539	1210
2007-12-22 22:00:00	0	9	0	0	49	12	32	94	13	0	0	2	43	27	40	0	0	3	24	27	35	11	0	5	0	0	0	0	6	0	0	6094932	988
2007-12-22 23:00:00	0	30	0	0	57	19	31	80	4	0	1	5	24	35	39	0	0	2	28	12	30	20	0	8	0	0	0	0	6	0	0	5997522	868
2007-12-23 00:00:00	0	12	0	0	61	13	25	67	12	0	4	7	45	25	43	0	0	4	20	15	32	15	0	7	0	0	0	0	3	0	0	5887085	990
2007-12-23 01:00:00	0	11	0	0	53	10	24	69	11	0	1	8	24	27	38	0	0	4	20	12	33	13	0	10	0	0	0	0	7	0	0	5570697	884
2007-12-23 02:00:00	1	14	0	0	53	6	29	71	6	1	0	12	41	23	48	1	1	1	18	22	40	21	0	11	0	0	0	0	5	0	0	5539609	837
2007-12-23 03:00:00	0	12	0	0	48	15	32	65	5	0	0	4	45	28	34	0	0	2	16	20	29	11	0	9	0	0	0	0	4	0	0	5411472	658
2007-12-23 04:00:00	0	10	0	0	41	19	33	54	3	0	0	3	71	31	24	0	0	1	19	30	29	27	0	2	0	0	0	0	1	0	0	5247318	812
2007-12-23 05:00:00	0	15	0	0	45	9	32	77	9	0	2	2	35	27	39	0	0	1	24	16	47	26	0	11	0	0	0	0	4	0	0	5028086	1429
2007-12-23 06:00:00	1	5	0	0	40	9	26	63	6	1	0	6	40	25	40	0	0	0	24	5	43	14	0	7	0	0	0	0	4	0	0	4733800	2302
2007-12-23 07:00:00	0	10	0	0	28	11	25	50	1	2	1	2	23	27	31	0	0	5	16	18	30	14	0	8	0	0	0	0	2	0	0	4332753	901
2007-12-23 08:00:00	0	10	0	0	42	4	17	54	3	1	0	2	34	14	28	0	0	2	11	10	13	11	0	9	0	0	0	0	3	0	0	3711605	929
2007-12-23 09:00:00	0	6	0	0	28	14	21	29	10	0	0	2	17	21	24	0	0	2	13	9	23	8	0	2	0	0	0	0	7	0	0	3431646	694
2007-12-23 10:00:00	0	6	0	0	27	13	13	34	1	0	1	5	28	19	13	0	0	0	13	10	28	15	0	0	0	0	0	0	4	0	0	3197245	727
2007-12-23 11:00:00	1	2	0	0	24	14	13	28	4	0	3	5	13	18	19	0	0	2	10	11	22	4	0	5	0	0	0	0	3	0	0	3104970	845
2007-12-23 12:00:00	0	2	0	0	19	11	7	41	12	0	0	3	11	18	13	0	0	1	11	7	26	4	0	1	0	0	0	0	2	0	0	3049989	956
2007-12-23 13:00:00	1	6	0	0	27	13	9	34	0	0	1	2	9	20	8	0	0	5	17	4	24	6	0	4	0	0	0	0	5	0	0	3333192	1003
2007-12-23 14:00:00	0	10	0	0	29	11	11	32	1	0	1	1	15	17	24	0	0	3	22	14	21	16	0	3	0	0	0	0	1	0	0	3612420	866
2007-12-23 15:00:00	0	7	0	0	40	23	20	41	5	0	1	5	23	25	24	0	0	8	23	12	28	14	0	1	0	0	0	0	4	0	0	4059957	797
2007-12-23 16:00:00	0	5	0	0	32	12	17	39	8	1	0	3	26	32	23	0	0	2	13	9	27	15	0	6	0	0	0	0	6	0	0	4473078	827
2007-12-23 17:00:00	0	9	0	0	32	21	27	59	5	0	0	4	36	26	29	0	0	2	20	16	29	7	0	9	0	0	0	0	3	0	0	4920618	875
2007-12-23 18:00:00	0	9	0	0	34	25	27	77	3	0	1	3	32	45	37	0	0	1	18	17	33	25	0	4	0	0	0	0	3	0	0	5236850	720
2007-12-23 19:00:00	0	7	0	0	40	17	23	82	5	1	2	3	40	30	22	0	0	3	22	13	45	13	0	8	0	0	0	0	10	0	0	5381293	951
2007-12-23 20:00:00	0	14	0	0	39	21	21	66	7	0	1	5	37	28	28	0	0	2	24	22	49	14	0	13	0	0	0	0	5	0	0	5650895	904
2007-12-23 21:00:00	1	10	0	0	49	23	40	76	10	1	1	4	45	29	32	0	0	2	21	20	31	21	0	8	0	0	0	0	10	0	0	5686644	893
2007-12-23 22:00:00	1	11	0	0	55	27	35	70	7	5	2	3	48	25	43	0	0	8	26	21	37	10	0	7	0	0	0	0	3	0	0	6085675	841
2007-12-23 23:00:00	0	5	0	0	60	19	33	62	4	0	1	0	31	40	37	0	0	3	34	20	28	9	0	4	0	0	0	0	7	0	0	6090882	956
2007-12-24 00:00:00	0	14	0	0	57	30	38	66	3	0	2	3	26	26	44	0	1	7	37	22	39	7	0	14	0	0	0	0	3	0	0	5821219	897
2007-12-24 01:00:00	0	6	0	0	54	21	35	41	8	1	1	0	30	33	40	0	0	2	17	22	30	14	0	3	0	0	0	0	5	0	0	5837414	874
2007-12-24 02:00:00	0	10	0	0	56	41	58	65	10	0	2	9	34	25	31	0	1	5	41	24	33	19	0	11	0	0	0	0	3	0	0	5690106	1629
2007-12-24 03:00:00	0	5	0	0	78	18	21	56	3	0	1	7	52	31	26	0	0	2	20	18	49	20	0	5	0	0	0	0	4	0	0	5841017	2110
2007-12-24 04:00:00	0	13	0	0	39	24	27	71	9	0	2	3	55	35	40	0	0	1	27	21	40	15	0	11	0	0	0	0	4	0	0	5940011	951
2007-12-24 05:00:00	0	12	0	0	57	28	36	57	6	2	3	3	48	39	26	0	0	6	15	17	31	14	0	12	0	0	0	0	8	0	0	5530813	794
2007-12-24 06:00:00	0	6	0	0	53	11	23	69	5	5	3	6	51	31	33	0	1	1	23	33	37	18	0	11	0	0	0	0	5	0	0	5150051	783
2007-12-24 07:00:00	0	10	0	0	31	18	24	49	7	0	2	4	29	21	25	0	0	0	26	14	29	14	0	12	0	0	0	0	6	0	0	4700555	712
2007-12-24 08:00:00	0	4	0	0	30	18	20	71	2	0	2	2	32	31	40	0	0	2	19	11	27	10	0	8	0	0	0	0	6	0	0	4117039	853
2007-12-24 09:00:00	0	6	0	0	31	16	10	31	1	0	1	0	19	16	41	0	0	0	7	15	25	8	0	1	0	0	0	0	6	0	0	3706977	827
2007-12-24 10:00:00	1	6	0	0	33	5	14	29	3	0	0	1	23	16	24	0	0	3	14	15	30	4	0	7	0	0	0	0	4	0	0	3464516	853
2007-12-24 11:00:00	0	3	0	0	25	11	11	43	4	0	1	7	20	15	24	0	0	5	18	10	27	6	0	3	0	0	0	0	7	0	0	3533638	919
2007-12-24 12:00:00	1	4	0	0	15	11	15	35	5	0	1	2	13	10	24	0	0	2	18	10	30	9	0	5	0	0	0	0	7	0	0	3422192	931
2007-12-24 13:00:00	2	8	0	0	26	11	13	31	7	0	3	3	24	19	28	0	0	2	17	4	24	6	0	3	0	0	0	0	2	0	0	3534099	938
2007-12-24 14:00:00	1	9	0	0	24	19	26	38	4	0	0	4	26	17	20	0	0	1	21	9	44	14	0	7	0	0	0	0	7	0	0	3824231	866
2007-12-24 15:00:00	0	7	0	0	25	30	22	38	4	0	1	6	26	26	32	0	0	4	32	12	34	16	0	7	0	0	0	0	4	0	0	4331868	891
2007-12-24 16:00:00	0	13	0	0	32	21	30	35	6	0	0	5	18	20	26	0	0	1	22	17	29	12	0	6	0	0	0	0	5	0	0	4813366	912
2007-12-24 17:00:00	0	5	0	0	26	16	19	72	6	0	4	6	39	17	30	0	0	3	22	20	46	26	0	5	0	0	0	0	5	0	0	5275658	1094
2007-12-24 18:00:00	0	9	0	0	30	15	30	104	4	1	3	3	48	27	29	0	2	3	27	15	35	14	0	8	0	0	0	0	5	0	0	5548451	1148
2007-12-24 19:00:00	0	6	0	0	53	17	30	36	12	1	3	8	43	27	36	0	0	0	22	22	49	12	0	7	0	0	0	0	8	0	0	5595146	895
2007-12-24 20:00:00	1	7	0	0	44	16	24	71	6	1	1	3	26	26	41	0	0	3	29	21	35	13	0	7	0	0	0	0	7	0	0	5726575	1002
2007-12-24 21:00:00	0	8	0	0	50	16	25	70	5	0	1	2	30	25	47	0	0	3	29	21	41	21	0	6	0	0	0	0	9	0	0	5635056	1076
2007-12-24 22:00:00	0	5	0	0	57	25	22	80	3	1	1	15	37	27	34	0	0	1	20	18	30	17	0	4	0	0	0	0	6	0	0	5405244	1255
2007-12-24 23:00:00	0	8	0	0	47	28	21	43	5	0	1	4	23	32	48	0	0	4	15	17	34	13	0	8	0	0	0	0	2	0	0	5081904	1531
2007-12-25 00:00:00	0	4	0	0	33	16	17	51	6	0	4	2	21	15	30	0	0	4	14	18	32	9	0	2	0	0	0	0	3	0	0	4804543	2010
2007-12-25 01:00:00	1	2	0	0	40	19	28	45	0	0	1	2	29	24	27	0	0	7	18	11	33	17	0	7	0	0	0	0	3	0	0	4413520	826
2007-12-25 02:00:00	1	12	0	0	43	16	15	33	5	0	3	3	25	15	24	0	0	2	26	19	19	17	0	10	0	0	0	0	6	0	0	4294599	925
2007-12-25 03:00:00	0	6	0	0	38	13	23	45	7	0	4	3	25	22	24	0	0	2	19	11	28	11	0	10	0	0	0	0	2	0	0	4364397	938
2007-12-25 04:00:00	0	7	0	0	46	18	16	63	3	0	1	2	27	28	24	0	0	0	11	18	17	13	0	2	0	0	0	0	0	0	0	4448567	858
2007-12-25 05:00:00	0	2	0	0	40	11	16	41	10	1	1	4	33	21	26	0	0	1	8	12	21	8	0	2	0	0	0	0	2	0	0	4382012	818
2007-12-25 06:00:00	1	12	0	0	39	14	34	47	3	1	0	9	24	25	27	2	1	7	23	12	20	12	0	6	0	0	0	0	3	0	0	4128405	713
2007-12-25 07:00:00	0	5	0	0	19	17	26	41	6	2	1	4	34	23	19	0	0	2	11	14	23	10	0	2	0	0	0	0	3	0	0	3760459	754
2007-12-25 08:00:00	0	15	0	0	30	17	15	49	3	0	1	1	20	17	25	0	0	5	6	20	14	13	0	4	0	0	0	0	6	0	0	3395715	766
2007-12-25 09:00:00	0	14	0	0	29	13	9	38	4	0	2	0	16	19	12	0	0	1	7	8	16	11	0	3	0	0	0	0	3	0	0	2986996	749
2007-12-25 10:00:00	0	0	0	0	25	14	11	14	2	0	1	1	12	17	14	0	0	1	10	6	18	2	0	6	0	0	0	0	0	0	0	2782462	789
2007-12-25 11:00:00	0	3	0	0	14	8	10	14	2	0	0	5	11	16	12	0	0	0	7	7	22	5	0	6	0	0	0	0	2	0	0	2829001	984
2007-12-25 12:00:00	1	3	0	0	15	7	17	27	3	1	1	3	7	17	16	0	0	2	8	2	12	7	0	3	0	0	0	0	2	0	0	2908420	1020
2007-12-25 13:00:00	0	5	0	0	24	15	4	26	7	1	1	1	12	15	18	0	0	5	13	14	17	4	0	2	0	0	0	0	4	0	0	2910704	833
2007-12-25 14:00:00	2	7	0	0	34	10	9	24	3	1	2	5	18	17	11	0	0	1	20	11	21	11	0	5	0	0	0	0	1	0	0	3375841	851
2007-12-25 15:00:00	1	3	0	0	44	15	17	20	3	1	2	5	29	20	22	0	0	2	13	9	19	13	0	1	0	0	0	0	3	0	0	3577515	900
2007-12-25 16:00:00	0	3	0	0	25	26	15	27	1	0	2	3	30	20	25	0	0	3	18	10	38	12	0	2	0	0	0	0	2	0	0	3841913	864
2007-12-25 17:00:00	0	4	0	0	47	18	13	43	4	1	1	5	25	17	29	0	0	2	18	13	25	11	0	7	0	0	0	0	2	0	0	4053215	844
2007-12-25 18:00:00	1	14	0	0	26	17	19	40	4	0	0	2	28	26	27	0	0	3	20	14	39	13	0	7	0	0	0	0	3	0	0	4311487	1109
2007-12-25 19:00:00	0	7	0	0	53	18	38	43	5	0	3	6	15	37	24	0	0	0	22	15	25	12	0	3	0	0	0	0	13	0	0	4492730	2235
2007-12-25 20:00:00	0	4	0	0	39	12	17	39	5	3	0	6	23	16	26	0	0	2	17	12	24	15	0	4	0	0	0	0	5	0	0	4588991	1544
2007-12-25 21:00:00	0	8	0	0	58	7	21	42	7	1	3	5	29	21	32	0	0	6	20	6	27	20	0	3	0	0	0	0	5	0	0	4718910	925
2007-12-25 22:00:00	1	3	0	0	40	24	22	62	6	3	0	4	18	43	24	0	0	5	12	15	28	18	0	8	0	0	0	0	5	0	0	4833898	1012
2007-12-25 23:00:00	3	8	0	0	46	28	24	26	7	0	0	4	34	17	33	0	0	2	14	16	40	14	0	3	0	0	0	0	4	0	0	4827962	1096
2007-12-26 00:00:00	0	7	0	0	49	14	33	41	2	0	0	6	27	29	33	0	0	6	11	14	22	17	0	3	0	0	0	0	1	0	0	4816247	1031
2007-12-26 01:00:00	1	7	0	0	34	21	20	69	12	2	1	2	48	24	32	0	0	1	15	16	32	23	0	8	0	0	0	0	1	0	0	4852373	822
2007-12-26 02:00:00	0	9	0	0	47	35	35	53	6	0	2	7	39	21	26	0	0	2	21	22	44	13	0	7	0	0	0	0	4	0	0	4963950	876
2007-12-26 03:00:00	0	8	0	0	51	20	43	64	4	2	1	7	35	37	38	0	0	7	28	15	25	25	0	10	0	0	0	0	7	0	0	5127382	885
2007-12-26 04:00:00	0	7	0	0	46	35	23	53	8	1	0	2	46	24	35	0	0	3	30	22	32	15	0	11	0	0	0	0	7	0	0	5218425	908
2007-12-26 05:00:00	0	17	0	0	50	20	54	69	8	1	2	13	47	24	42	0	0	2	24	30	35	32	0	8	0	0	0	0	5	0	0	5201712	826
2007-12-26 06:00:00	1	8	0	0	47	12	28	82	10	2	0	6	19	28	47	0	0	3	14	14	35	14	0	10	0	0	0	0	3	0	0	4914105	926
2007-12-26 07:00:00	0	6	0	0	50	28	29	56	10	0	0	3	17	24	28	0	0	3	13	6	35	20	0	10	0	0	0	0	6	0	0	4470599	846
2007-12-26 08:00:00	0	3	0	0	32	15	18	35	20	1	0	7	15	25	23	0	0	1	8	11	29	9	0	10	0	0	0	0	2	0	0	3930971	816
2007-12-26 09:00:00	0	2	0	0	44	18	15	42	8	0	0	8	13	15	16	0	0	1	10	5	26	2	0	5	0	0	0	0	5	0	0	3591612	940
2007-12-26 10:00:00	0	8	0	0	27	12	17	33	6	0	1	9	15	14	17	0	0	2	18	7	27	4	0	2	0	0	0	0	6	0	0	3371368	853
2007-12-26 11:00:00	1	2	0	0	27	9	17	31	9	0	1	0	9	12	19	1	1	6	19	8	12	15	0	2	0	0	0	0	2	0	0	3428178	1048
2007-12-26 12:00:00	0	9	0	0	26	19	14	26	2	0	1	1	16	16	24	0	0	1	12	13	19	9	0	6	0	0	0	0	4	0	0	3581445	749
2007-12-26 13:00:00	0	12	0	0	25	11	10	36	6	0	0	1	18	17	23	0	0	8	11	15	22	11	0	1	0	0	0	0	2	0	0	3541032	841
2007-12-26 14:00:00	0	16	0	0	30	28	27	33	4	0	0	7	22	25	24	0	0	2	25	13	32	12	0	5	0	0	0	0	6	0	0	3810463	769
2007-12-26 15:00:00	0	24	0	0	40	21	38	43	10	0	5	6	54	21	30	0	0	5	31	15	45	15	0	4	0	0	0	0	5	0	0	4329654	859
2007-12-26 16:00:00	0	15	0	0	33	30	44	60	2	0	1	3	45	40	43	0	0	4	39	31	52	21	0	12	0	0	0	0	1	0	0	5021310	1202
2007-12-26 17:00:00	1	15	0	0	52	30	45	48	5	0	1	13	41	43	35	0	0	3	38	25	58	18	0	19	0	0	0	0	5	0	0	5559846	1374
2007-12-26 18:00:00	0	20	0	0	41	24	43	83	7	10	2	1	42	34	45	0	0	6	34	11	45	22	0	6	0	0	0	0	7	0	0	5953897	2101
2007-12-26 19:00:00	5	19	0	0	42	28	43	80	10	1	2	7	30	38	37	0	0	3	35	30	55	22	0	12	0	0	0	0	4	0	0	6138377	834
2007-12-26 20:00:00	0	18	0	0	66	31	51	83	6	7	3	5	61	40	36	0	0	2	43	42	53	17	0	11	0	0	0	0	9	0	0	6457499	784
2007-12-26 21:00:00	0	10	0	0	74	35	49	93	17	2	2	8	67	44	69	0	0	9	28	31	54	24	0	9	0	0	0	0	5	0	0	6656354	839
2007-12-26 22:00:00	1	8	0	0	55	31	50	57	12	1	1	8	46	51	60	0	0	1	38	18	68	21	0	13	0	0	0	0	16	0	0	6813892	895
2007-12-26 23:00:00	0	13	0	0	56	28	49	80	4	4	3	6	65	40	59	0	0	4	35	23	41	20	0	10	0	0	0	0	4	0	0	6494530	902
2007-12-27 00:00:00	1	23	0	0	44	40	45	81	3	0	4	12	54	36	35	0	0	1	35	21	43	13	0	10	0	0	0	0	6	0	0	6304824	1055
2007-12-27 01:00:00	0	27	0	0	44	29	41	75	11	0	3	6	46	40	48	0	0	2	31	13	54	18	0	9	0	0	0	0	4	0	0	5829113	1024
2007-12-27 02:00:00	1	10	0	0	56	27	31	68	12	1	0	2	48	35	40	0	0	5	35	16	37	37	0	7	0	0	0	0	9	0	0	5736276	893
2007-12-27 03:00:00	0	22	0	0	35	31	44	56	7	0	0	17	55	47	33	0	0	4	29	33	51	25	0	10	0	0	0	0	6	0	0	5709681	736
2007-12-27 04:00:00	0	12	0	0	82	24	67	62	12	1	2	6	46	41	50	0	0	4	26	34	59	21	0	5	0	0	0	0	4	0	0	5742443	843
2007-12-27 05:00:00	0	17	0	0	60	24	25	83	5	2	4	4	28	37	48	0	0	7	28	25	40	11	0	5	0	0	0	0	6	0	0	5610042	779
2007-12-27 06:00:00	0	13	0	0	47	23	26	51	6	0	1	4	38	16	49	0	1	2	22	21	68	20	0	9	0	0	0	0	3	0	0	5375001	783
2007-12-27 07:00:00	1	13	0	0	53	11	16	65	7	0	0	6	39	30	32	0	0	3	23	25	29	14	0	6	0	0	0	0	6	0	0	4959694	880
2007-12-27 08:00:00	0	10	0	0	45	7	35	59	4	0	2	8	30	22	40	0	0	4	17	28	29	13	0	6	0	0	0	0	1	0	0	4571886	859
2007-12-27 09:00:00	0	7	0	0	45	14	26	48	4	0	2	2	16	13	27	0	0	2	19	8	40	6	0	7	0	0	0	0	7	0	0	4318940	880
2007-12-27 10:00:00	0	6	0	0	32	17	10	65	5	0	0	3	23	9	17	0	0	0	13	19	31	14	0	6	0	0	0	0	2	0	0	3862082	962
2007-12-27 11:00:00	0	7	0	0	26	14	20	38	3	0	0	4	31	27	27	0	0	3	22	15	26	10	0	4	0	0	0	0	13	0	0	3558923	1978
2007-12-27 12:00:00	0	6	0	0	27	14	23	35	5	0	0	4	17	24	30	0	0	3	19	3	37	4	0	9	0	0	0	0	0	0	0	3708659	1718
2007-12-27 13:00:00	0	6	0	0	21	10	31	26	0	0	1	7	27	20	20	0	0	4	18	11	33	16	0	5	0	0	0	0	3	0	0	3775501	785
2007-12-27 14:00:00	0	8	0	0	38	13	25	52	6	0	4	7	27	13	26	0	1	5	15	17	57	8	0	10	0	0	0	0	8	0	0	4252124	834
2007-12-27 15:00:00	0	5	0	0	42	34	39	52	6	0	3	6	43	42	35	0	0	2	33	22	60	12	0	7	0	0	0	0	5	0	0	4954926	980
2007-12-27 16:00:00	1	13	0	0	32	49	33	59	7	0	3	12	35	30	40	0	1	7	41	24	40	22	0	10	0	0	0	0	11	0	0	5691502	957
2007-12-27 17:00:00	1	7	0	0	42	27	47	69	5	0	1	6	56	50	48	0	0	6	51	18	50	23	0	20	0	0	0	0	4	0	0	6253362	877
2007-12-27 18:00:00	0	20	0	0	62	41	30	67	3	1	2	6	73	46	45	0	0	5	44	31	79	21	0	20	0	0	0	0	4	0	0	6400417	910
2007-12-27 19:00:00	3	21	0	0	45	35	49	64	6	1	11	10	58	53	44	0	1	2	40	21	61	29	0	11	0	0	0	0	1	0	0	6636203	968
2007-12-27 20:00:00	0	15	0	0	56	49	54	85	9	1	3	9	65	32	63	0	0	2	28	23	64	35	0	12	0	0	0	0	6	0	0	6928951	892
2007-12-27 21:00:00	1	15	0	0	73	41	60	73	6	1	5	6	64	40	73	1	0	4	32	38	53	22	0	15	0	0	0	0	2	0	0	7091916	896
2007-12-27 22:00:00	1	28	0	0	70	32	46	90	6	19	1	12	46	42	61	0	0	4	32	36	59	33	0	13	0	0	0	0	2	0	0	7125835	960
2007-12-27 23:00:00	0	21	0	0	61	49	46	92	9	2	5	7	54	41	57	0	0	14	33	19	56	19	0	6	0	0	0	0	7	0	0	6659373	854
2007-12-28 00:00:00	0	43	0	0	57	29	45	75	5	1	3	7	62	42	47	0	0	3	42	25	51	28	0	7	0	0	0	0	2	0	0	6389160	1081
2007-12-28 01:00:00	0	18	0	0	57	27	34	54	15	0	1	7	55	28	65	0	0	2	35	24	53	14	0	12	0	0	0	0	6	0	0	5928363	996
2007-12-28 02:00:00	1	8	0	0	53	35	39	106	5	1	8	7	59	39	65	0	0	3	31	17	52	21	0	9	0	0	0	0	4	0	0	5832609	984
2007-12-28 03:00:00	0	11	0	0	60	54	35	75	4	0	6	7	58	35	50	0	0	0	40	33	40	19	0	7	0	0	0	0	4	0	0	5963348	1035
2007-12-28 04:00:00	0	16	0	0	63	28	38	81	7	1	1	8	52	39	50	0	0	8	27	29	66	19	0	5	0	0	0	0	7	0	0	6112615	917
2007-12-28 05:00:00	0	11	0	0	55	22	46	68	7	0	3	6	38	29	42	0	0	5	21	19	57	20	0	9	0	0	0	0	2	0	0	6001384	1076
2007-12-28 06:00:00	2	8	0	0	38	9	47	92	14	1	1	1	38	45	50	0	1	1	27	18	42	9	0	5	0	0	0	0	5	0	0	5279893	2415
2007-12-28 07:00:00	0	8	0	0	47	18	19	56	5	0	3	2	47	27	41	0	0	8	13	17	35	13	0	5	0	0	0	0	4	0	0	4775022	871
2007-12-28 08:00:00	0	10	0	0	39	19	30	54	6	3	0	3	27	20	26	0	0	4	24	13	36	13	0	4	0	0	0	0	6	0	0	4179271	2280
2007-12-28 09:00:00	0	10	0	0	35	16	8	36	5	0	0	7	18	18	31	0	0	4	17	19	25	6	0	2	0	0	0	0	3	0	0	3717718	1894
2007-12-28 10:00:00	0	7	0	0	29	11	26	44	8	0	1	5	22	27	21	0	0	5	17	13	28	11	0	3	0	0	0	0	4	0	0	3545730	1041
2007-12-28 11:00:00	1	11	0	0	28	10	21	51	0	0	1	5	26	20	26	0	0	3	17	9	31	4	0	5	0	0	0	0	4	0	0	3468152	1043
2007-12-28 12:00:00	2	13	0	0	26	10	8	45	0	1	4	9	23	23	24	0	0	2	16	9	25	7	0	10	0	0	0	0	3	0	0	3561914	1040
2007-12-28 13:00:00	1	11	0	0	31	18	17	43	2	0	0	2	37	22	22	0	0	0	10	12	39	10	0	3	0	0	0	0	2	0	0	3793677	890
2007-12-28 14:00:00	0	7	0	0	39	14	35	49	6	1	1	3	23	30	29	0	0	3	19	17	41	11	0	8	0	0	0	0	6	0	0	4342439	858
2007-12-28 15:00:00	2	11	0	0	48	33	30	58	6	2	3	8	40	36	41	0	0	1	21	22	35	21	0	3	0	0	0	0	5	0	0	5063803	870
2007-12-28 16:00:00	6	13	0	0	50	24	49	83	3	0	2	2	54	53	51	0	0	6	33	21	51	16	0	4	0	0	0	0	3	0	0	5745702	915
2007-12-28 17:00:00	3	27	0	0	54	32	36	105	10	0	6	3	56	45	52	0	0	7	36	23	67	32	0	13	0	0	0	0	1	0	0	6303829	1031
2007-12-28 18:00:00	3	14	0	0	56	35	48	97	5	0	5	3	76	42	55	0	0	8	43	28	75	14	0	8	0	0	0	0	3	0	0	6497425	836
2007-12-28 19:00:00	1	14	0	0	51	41	45	67	10	0	4	6	46	47	59	0	0	9	36	33	63	22	0	7	0	0	0	0	6	0	0	6795304	806
2007-12-28 20:00:00	1	18	0	0	59	40	51	93	3	1	0	6	46	39	61	0	1	6	33	34	95	27	0	8	0	0	0	0	30	0	0	6983556	795
2007-12-28 21:00:00	0	26	0	0	61	32	63	116	8	1	3	7	54	53	49	0	0	0	31	34	46	35	0	11	0	0	0	0	37	0	0	7006818	876
2007-12-28 22:00:00	1	21	0	0	45	50	42	90	21	1	3	2	50	46	47	0	0	2	37	24	59	25	0	11	0	0	0	0	41	0	0	6947432	1097
2007-12-28 23:00:00	0	10	0	0	60	28	33	85	15	1	2	3	66	53	49	0	0	7	33	23	40	19	0	6	0	0	0	0	46	0	0	6642835	1077
2007-12-29 00:00:00	0	23	0	0	55	37	33	65	11	1	3	11	49	28	38	0	0	4	48	39	46	15	0	10	0	0	0	0	48	0	0	6358778	1101
2007-12-29 01:00:00	0	15	0	0	62	32	38	54	12	2	7	7	44	32	48	0	0	4	31	18	32	12	0	6	0	0	0	0	22	0	0	6232912	993
2007-12-29 02:00:00	1	18	0	0	38	52	48	72	12	1	1	8	55	46	46	0	0	8	29	18	35	29	0	2	0	0	0	0	10	0	0	5789411	899
2007-12-29 03:00:00	2	17	0	0	71	24	27	61	9	1	1	1	39	31	45	0	0	5	14	37	45	15	0	4	0	0	0	0	3	0	0	5865823	849
2007-12-29 04:00:00	1	13	0	0	64	21	42	306	26	3	3	4	40	37	45	0	0	4	39	45	36	22	0	8	0	0	0	0	7	0	0	5461932	2828
2007-12-29 05:00:00	0	6	0	0	77	32	37	152	11	0	1	8	36	33	49	0	0	5	31	42	37	17	0	4	0	0	0	0	8	0	0	5326952	1054
2007-12-29 06:00:00	0	14	0	0	56	17	30	79	19	0	1	10	59	34	33	0	0	3	26	29	32	22	0	6	0	0	0	0	7	0	0	5048894	1007
2007-12-29 07:00:00	3	7	0	0	54	16	31	116	7	4	1	7	28	29	31	0	0	5	17	20	29	8	0	5	0	0	0	0	5	0	0	4523350	859
2007-12-29 08:00:00	2	6	0	0	50	10	29	88	4	0	4	0	31	27	30	0	0	5	17	14	30	9	0	5	0	0	0	0	4	0	0	3919823	871
2007-12-29 09:00:00	0	8	0	0	35	9	25	67	4	0	1	1	18	16	21	0	0	4	20	7	23	10	0	4	0	0	0	0	2	0	0	3466048	872
2007-12-29 10:00:00	0	6	0	0	21	10	16	37	3	0	0	3	20	24	17	0	0	0	24	13	37	8	0	5	0	0	0	0	3	0	0	3202837	898
2007-12-29 11:00:00	0	4	0	0	17	10	17	33	4	0	0	0	19	15	29	0	0	1	11	10	23	8	0	4	0	0	0	0	1	0	0	3107486	953
2007-12-29 12:00:00	0	10	0	0	16	8	28	28	5	1	1	0	15	18	58	0	0	2	19	11	17	13	0	3	0	0	0	0	5	0	0	3180129	934
2007-12-29 13:00:00	1	5	0	0	31	15	23	40	1	1	1	4	13	13	21	0	0	3	25	11	29	10	0	6	0	0	0	0	2	0	0	3401620	1085
2007-12-29 14:00:00	1	3	0	0	30	23	19	41	7	1	0	2	15	19	19	0	0	4	22	14	42	11	0	6	0	0	0	0	1	0	0	3738694	916
2007-12-29 15:00:00	2	11	0	0	25	16	16	54	5	0	3	4	15	21	39	0	1	1	31	27	44	17	0	8	0	0	0	0	2	0	0	4237523	857
2007-12-29 16:00:00	0	5	0	0	36	22	30	68	1	1	0	6	43	26	33	0	0	4	21	23	38	11	0	4	0	0	0	0	3	0	0	4749635	1036
2007-12-29 17:00:00	1	16	0	0	44	23	31	44	7	0	2	2	26	31	37	0	0	8	39	37	44	13	0	7	0	0	0	0	3	0	0	5288146	1001
2007-12-29 18:00:00	1	8	0	0	46	32	39	76	4	3	4	6	43	40	43	0	0	7	32	27	46	15	0	4	0	0	0	0	5	0	0	5768443	996
2007-12-29 19:00:00	0	16	0	0	56	24	43	58	5	0	2	8	49	38	48	0	0	4	18	21	29	19	0	11	0	0	0	0	4	0	0	5984634	916
2007-12-29 20:00:00	1	7	0	0	53	21	37	66	6	1	2	10	47	48	64	1	1	10	39	33	63	17	0	6	0	0	0	0	1	0	0	6207830	915
2007-12-29 21:00:00	3	8	0	0	61	28	38	70	7	0	1	7	51	30	58	0	0	2	21	31	52	21	0	4	0	0	0	0	7	0	0	6261806	885
2007-12-29 22:00:00	1	5	0	0	44	23	42	75	9	0	3	4	36	28	46	0	0	5	32	13	45	10	0	1	0	0	0	0	3	0	0	6253975	992
2007-12-29 23:00:00	1	13	0	0	55	39	39	78	7	1	2	1	45	42	57	0	0	7	24	17	34	22	0	10	0	0	0	0	8	0	0	6112189	923
2007-12-30 00:00:00	2	11	0	0	51	26	33	69	3	1	1	8	43	38	46	0	0	6	37	24	34	24	0	7	0	0	0	0	3	0	0	5985757	1432
2007-12-30 01:00:00	0	13	0	0	53	33	42	68	3	0	1	3	50	36	45	0	0	5	29	21	33	22	0	11	0	0	0	0	4	0	0	5805754	2701
2007-12-30 02:00:00	1	8	0	0	49	25	26	64	5	0	1	3	35	26	60	0	0	2	31	24	36	16	0	12	0	0	0	0	9	0	0	5535241	845
2007-12-30 03:00:00	0	22	0	0	45	34	47	61	5	0	2	3	38	43	58	0	0	3	29	16	36	30	0	6	0	0	0	0	5	0	0	5509318	833
2007-12-30 04:00:00	0	10	0	0	51	38	32	94	2	0	1	6	58	42	42	0	0	13	20	24	43	16	0	7	0	0	0	0	4	0	0	5586141	919
2007-12-30 05:00:00	2	12	0	0	59	31	19	71	6	0	2	7	39	26	38	0	0	9	35	16	34	20	0	5	0	0	0	0	9	0	0	5518463	850
2007-12-30 06:00:00	0	9	0	0	49	32	21	79	13	0	4	2	34	31	34	0	0	3	16	22	25	12	0	8	0	0	0	0	7	0	0	5343795	872
2007-12-30 07:00:00	0	10	0	0	54	27	23	123	14	0	5	2	37	31	40	0	0	3	26	11	27	17	0	8	0	0	0	0	5	0	0	4831093	892
2007-12-30 08:00:00	0	11	0	0	41	16	15	97	12	0	1	4	31	19	36	0	0	2	12	20	28	6	0	8	0	0	0	0	5	0	0	4217261	983
2007-12-30 09:00:00	0	6	0	0	35	13	20	76	9	1	0	5	12	22	22	0	1	3	16	8	33	6	0	6	0	0	0	0	6	0	0	3610052	950
2007-12-30 10:00:00	0	5	0	0	34	21	20	56	3	1	0	3	14	21	22	0	0	1	6	14	14	4	0	4	0	0	0	0	2	0	0	3324627	989
2007-12-30 11:00:00	0	4	0	0	25	17	19	37	1	0	4	1	22	20	20	0	0	2	7	4	18	1	0	0	0	0	0	0	4	0	0	3279723	1275
2007-12-30 12:00:00	0	8	0	0	21	12	17	37	7	0	1	0	16	25	15	0	0	5	19	4	21	7	0	2	0	0	0	0	0	0	0	3414086	1125
2007-12-30 13:00:00	0	6	0	0	32	13	30	39	3	0	2	1	12	12	20	0	0	9	18	11	30	7	0	2	0	0	0	0	3	0	0	3544085	1061
2007-12-30 14:00:00	0	9	0	0	30	19	39	46	8	0	0	4	34	30	23	0	0	5	20	14	36	8	0	2	0	0	0	0	4	0	0	3945592	966
2007-12-30 15:00:00	0	5	0	0	35	19	28	54	5	0	1	5	21	25	21	0	0	6	8	11	44	9	0	6	0	0	0	0	3	0	0	4465716	974
2007-12-30 16:00:00	0	8	0	0	53	23	30	70	10	0	1	6	25	34	55	0	0	1	34	14	51	8	0	5	0	0	0	0	5	0	0	4919071	1036
2007-12-30 17:00:00	1	13	0	0	51	18	43	72	9	1	2	4	44	36	34	0	0	2	27	19	51	16	0	8	0	0	0	0	4	0	0	5519592	940
2007-12-30 18:00:00	0	9	0	0	50	31	38	71	7	0	3	6	44	37	48	0	0	4	27	26	38	24	0	4	0	0	0	0	3	0	0	5938216	1001
2007-12-30 19:00:00	0	13	0	0	48	24	46	67	8	0	3	6	38	35	49	0	0	5	25	11	57	10	0	7	0	0	0	0	9	0	0	6019598	886
2007-12-30 20:00:00	0	12	0	0	52	33	62	86	5	0	5	8	33	39	45	0	0	4	21	28	51	16	0	8	0	0	0	0	2	0	0	6189355	792
2007-12-30 21:00:00	1	10	0	0	56	24	36	91	23	0	1	3	43	46	51	0	0	3	33	34	41	21	0	8	0	0	0	0	5	0	0	6449913	1266
2007-12-30 22:00:00	0	21	0	0	56	30	35	97	16	4	0	2	49	38	52	0	0	10	34	31	51	17	0	15	0	0	0	0	6	0	0	6467319	2088
2007-12-30 23:00:00	0	14	0	0	48	30	44	87	5	0	3	5	59	36	52	0	0	4	29	22	54	21	0	10	0	0	0	0	3	0	0	6520071	1069
2007-12-31 00:00:00	0	9	0	0	60	24	41	89	10	0	2	4	56	44	51	0	0	5	27	19	54	24	0	11	0	0	0	0	6	0	0	6534484	857
2007-12-31 01:00:00	0	22	0	0	58	23	40	118	8	5	5	5	56	47	59	0	0	14	31	18	62	29	0	11	0	0	0	0	3	0	0	6301684	831
2007-12-31 02:00:00	0	17	0	0	53	35	40	126	7	1	1	5	31	43	55	0	0	1	41	41	47	18	0	9	0	0	0	0	4	0	0	6385895	852
2007-12-31 03:00:00	1	23	0	0	61	37	40	193	13	2	2	7	46	46	38	0	0	2	33	40	63	16	0	5	0	0	0	0	3	0	0	6562563	790
2007-12-31 04:00:00	1	10	0	0	48	31	42	91	17	0	1	11	36	42	60	0	0	12	30	21	55	25	0	12	0	0	0	0	8	0	0	6500415	963
2007-12-31 05:00:00	0	11	0	0	69	36	40	115	12	0	0	3	60	47	51	0	0	7	38	26	52	27	0	12	0	0	0	0	8	0	0	6211672	886
2007-12-31 06:00:00	1	12	0	0	74	27	37	94	6	1	0	3	31	38	49	0	0	6	35	52	45	15	0	17	0	0	0	0	3	0	0	5800037	851
2007-12-31 07:00:00	0	6	0	0	50	18	34	72	12	0	3	4	31	36	41	0	0	6	18	22	37	16	0	4	0	0	0	0	5	0	0	5220443	845
2007-12-31 08:00:00	0	6	0	0	51	9	31	44	5	1	2	1	33	25	32	0	0	2	17	16	39	10	0	0	0	0	0	0	3	0	0	4573790	831
2007-12-31 09:00:00	0	10	0	0	51	14	18	77	6	0	0	3	13	15	27	0	0	0	15	11	22	7	0	4	0	0	0	0	6	0	0	4020747	915
2007-12-31 10:00:00	0	12	0	0	22	14	18	43	2	2	0	7	23	28	39	0	0	4	13	13	45	5	0	5	0	0	0	0	4	0	0	3651400	858
2007-12-31 11:00:00	0	8	0	0	23	20	15	37	9	1	5	1	21	18	13	0	0	4	14	9	23	11	0	2	0	0	0	0	0	0	0	3518984	928
2007-12-31 12:00:00	0	6	0	0	29	11	11	45	4	0	0	3	21	24	11	0	0	4	14	14	31	4	0	4	0	0	0	0	3	0	0	3560537	1005
2007-12-31 13:00:00	0	7	0	0	29	14	16	51	6	1	2	5	13	19	15	0	0	2	17	5	30	10	0	1	0	0	0	0	4	0	0	3758918	1050
2007-12-31 14:00:00	0	10	0	0	36	21	29	35	2	0	0	0	21	12	25	0	0	8	16	11	41	10	0	5	0	0	0	0	2	0	0	4179450	867
2007-12-31 15:00:00	0	9	0	0	43	31	29	50	9	0	1	24	37	30	34	0	0	4	44	30	58	10	0	11	0	0	0	0	4	0	0	4858246	963
2007-12-31 16:00:00	0	31	0	0	48	29	33	68	3	1	4	3	72	30	46	0	0	1	37	24	79	9	0	14	0	0	0	0	5	0	0	5439131	979
2007-12-31 17:00:00	0	15	0	0	59	21	42	70	9	0	0	5	53	28	44	0	0	5	26	17	42	22	0	11	0	0	0	0	7	0	0	5938651	973
2007-12-31 18:00:00	0	14	0	0	48	45	53	65	6	0	0	0	45	40	60	0	0	2	46	27	63	19	0	8	0	0	0	0	14	0	0	6249919	942
2007-12-31 19:00:00	0	13	0	0	50	42	39	79	6	0	2	4	58	18	54	0	0	7	36	29	60	29	0	8	0	0	0	0	3	0	0	6318829	926
2007-12-31 20:00:00	2	9	0	0	46	32	50	73	7	0	2	6	33	38	66	0	0	3	34	33	52	22	0	14	0	0	0	0	6	0	0	6274970	1048
2007-12-31 21:00:00	0	17	0	0	58	26	31	81	5	1	2	7	54	29	58	0	0	6	32	15	46	17	0	19	0	0	0	0	9	0	0	6098868	1065
2007-12-31 22:00:00	1	10	0	0	58	17	39	73	14	0	2	2	52	40	59	0	0	5	25	18	42	10	0	4	0	0	0	0	4	0	0	6008601	1022
2007-12-31 23:00:00	0	7	0	0	40	40	50	54	6	0	1	6	34	20	65	0	0	0	31	24	49	10	0	8	0	0	0	0	4	0	0	5727731	1036
2008-01-01 00:00:00	1	8	0	0	60	17	50	76	5	0	2	4	30	32	44	0	0	2	19	25	46	14	0	7	0	0	0	0	4	0	0	5369210	1117
2008-01-01 01:00:00	0	8	0	0	35	25	12	69	7	1	0	8	44	40	35	0	0	2	25	24	37	13	0	7	0	0	0	0	6	0	0	5056712	2054
2008-01-01 02:00:00	1	5	0	0	47	19	23	49	7	0	0	4	32	23	44	0	0	2	26	28	33	28	0	5	0	0	0	0	1	0	0	4858977	861
2008-01-01 03:00:00	0	8	0	0	45	23	25	45	6	2	2	9	24	21	40	0	0	0	30	24	25	11	0	8	0	0	0	0	2	0	0	4778382	950
2008-01-01 04:00:00	0	12	0	0	34	18	32	73	8	0	1	7	22	23	37	0	0	6	38	22	36	15	0	5	0	0	0	0	2	0	0	4748900	944
2008-01-01 05:00:00	0	7	0	0	27	15	16	61	9	2	1	3	24	27	27	0	0	2	31	13	41	14	0	6	0	0	0	0	4	0	0	4461512	1063
2008-01-01 06:00:00	0	9	0	0	40	24	20	50	2	0	1	3	31	23	24	0	0	3	29	15	17	16	0	6	0	0	0	0	3	0	0	4187918	1128
2008-01-01 07:00:00	0	5	0	0	36	16	18	33	5	1	0	6	22	16	23	0	0	1	15	17	25	15	0	4	0	0	0	0	1	0	0	4056109	1059
2008-01-01 08:00:00	1	8	0	0	40	7	25	26	5	0	2	2	20	22	21	0	0	2	11	18	15	10	0	3	0	0	0	0	2	0	0	3713697	1053
2008-01-01 09:00:00	0	4	0	0	23	16	16	46	1	0	2	1	21	10	16	1	0	3	7	6	16	6	0	4	0	0	0	0	6	0	0	3206065	1148
2008-01-01 10:00:00	0	2	0	0	23	18	21	48	0	0	0	5	14	20	14	0	0	4	9	15	21	9	0	3	0	0	0	0	0	0	0	3103604	1097
2008-01-01 11:00:00	0	4	0	0	23	16	10	17	4	0	1	2	11	23	25	0	0	1	22	6	22	15	0	2	0	0	0	0	2	0	0	3110531	1382
2008-01-01 12:00:00	0	4	0	0	22	9	26	37	5	1	1	4	20	16	16	0	0	4	19	14	18	6	0	0	0	0	0	0	9	0	0	3096580	1168
2008-01-01 13:00:00	0	6	0	0	17	11	14	22	2	0	2	6	23	19	19	0	0	0	9	10	16	9	0	4	0	0	0	0	0	0	0	3232163	1272
2008-01-01 14:00:00	0	4	0	0	31	13	13	25	2	0	2	10	12	24	25	0	0	2	17	7	22	13	0	2	0	0	0	0	6	0	0	3658049	1145
2008-01-01 15:00:00	0	8	0	0	31	20	21	33	5	0	0	10	12	38	25	0	0	0	18	13	31	9	0	6	0	0	0	0	5	0	0	4249965	1047
2008-01-01 16:00:00	1	10	0	0	40	29	28	52	3	0	1	4	17	28	31	0	0	2	25	9	37	10	0	8	0	0	0	0	2	0	0	4837704	1171
2008-01-01 17:00:00	1	6	0	0	31	26	46	49	2	0	1	3	37	33	44	0	0	16	31	24	63	9	0	13	0	0	0	0	4	0	0	5490276	1280
2008-01-01 18:00:00	1	7	0	0	53	37	30	70	12	2	0	9	26	46	47	0	0	1	36	12	43	35	0	5	0	0	0	0	9	0	0	6147612	1497
2008-01-01 19:00:00	1	16	0	0	52	33	35	60	9	1	1	2	47	39	43	0	0	8	29	17	43	24	0	17	0	0	0	0	7	0	0	6573060	1356
2008-01-01 20:00:00	0	11	0	0	46	19	35	80	4	1	4	6	48	41	52	0	0	3	19	21	36	22	0	9	0	0	0	0	1	0	0	6939293	2153
2008-01-01 21:00:00	0	13	0	0	58	26	40	152	16	0	3	3	37	48	44	0	0	4	25	20	51	19	0	8	0	0	0	0	5	0	0	7228983	1281
2008-01-01 22:00:00	2	22	0	0	48	34	47	84	2	4	8	4	43	54	49	0	0	8	52	23	50	26	0	11	0	0	0	0	7	0	0	7425531	1612
2008-01-01 23:00:00	0	9	0	0	63	30	42	79	9	0	1	7	42	44	74	0	0	7	32	16	64	19	0	12	0	0	0	0	5	0	0	7433803	1144
2008-01-02 00:00:00	0	9	0	0	44	42	37	80	4	0	0	0	42	43	69	0	0	3	30	24	55	23	0	7	0	0	0	0	6	0	0	7262987	1167
2008-01-02 01:00:00	1	18	0	0	72	34	66	95	6	0	2	9	65	50	66	0	0	5	30	14	46	12	0	12	0	0	0	0	3	0	0	7255991	1116
2008-01-02 02:00:00	0	19	0	0	76	39	50	108	6	0	0	5	56	51	53	0	0	6	32	26	48	37	0	9	0	0	0	0	3	0	0	7392222	1078
2008-01-02 03:00:00	3	14	0	0	62	24	41	103	12	0	2	9	56	40	46	0	0	4	28	33	45	18	0	9	0	0	0	0	11	0	0	7264295	1458
2008-01-02 04:00:00	2	12	0	0	73	17	60	107	14	0	1	3	34	46	70	0	0	4	49	36	59	23	0	14	0	0	0	0	9	0	0	7029847	1339
2008-01-02 05:00:00	1	17	0	0	72	36	32	94	10	1	3	5	63	49	55	0	0	4	48	31	26	36	0	14	0	0	0	0	8	0	0	6423778	1106
2008-01-02 06:00:00	1	20	0	0	87	31	47	96	5	0	3	7	64	41	43	0	0	2	27	16	36	16	0	11	0	0	0	0	11	0	0	5891189	1067
2008-01-02 07:00:00	0	6	0	0	56	30	37	65	5	0	1	0	39	51	41	0	0	3	22	27	55	21	0	8	0	0	0	0	4	0	0	5317502	1040
2008-01-02 08:00:00	0	7	0	0	43	15	18	54	7	0	3	4	23	23	41	0	0	2	25	27	29	12	0	8	0	0	0	0	4	0	0	4685299	1132
2008-01-02 09:00:00	1	11	0	0	43	23	28	51	5	1	3	4	29	24	28	0	0	7	19	10	19	14	0	9	0	0	0	0	5	0	0	4205754	1044
2008-01-02 10:00:00	1	8	0	0	36	16	27	56	5	0	1	7	34	35	32	0	0	8	27	8	29	13	0	2	0	0	0	0	2	0	0	3976839	1115
2008-01-02 11:00:00	1	6	0	0	31	14	42	57	14	0	0	7	12	28	20	0	0	3	19	12	36	21	0	8	0	0	0	0	10	0	0	4020010	1199
2008-01-02 12:00:00	0	9	0	0	36	22	33	32	7	0	1	4	20	19	28	0	0	2	18	10	45	15	0	13	0	0	0	0	9	0	0	4115025	1272
2008-01-02 13:00:00	1	10	0	0	35	20	30	53	2	0	3	6	24	20	31	0	0	3	19	20	53	12	0	10	0	0	0	0	7	0	0	4398176	1176
2008-01-02 14:00:00	2	15	0	0	35	22	33	68	2	1	0	7	33	30	44	0	0	4	38	25	46	26	0	13	0	0	0	0	5	0	0	5133197	1110
2008-01-02 15:00:00	0	17	0	0	69	23	40	81	9	1	2	5	42	46	45	0	0	3	41	17	70	16	0	12	0	0	0	0	2	0	0	5926993	1135
2008-01-02 16:00:00	0	17	0	0	54	32	66	96	8	0	2	9	57	57	49	0	0	14	53	38	83	32	0	17	0	0	0	0	7	0	0	6593075	1104
2008-01-02 17:00:00	1	24	0	0	54	39	77	100	11	0	4	10	69	70	65	0	0	6	49	27	74	17	0	20	0	0	0	0	9	0	0	7199956	1119
2008-01-02 18:00:00	0	30	0	0	66	37	84	104	9	3	1	6	61	48	70	0	0	5	55	33	70	22	0	29	0	0	0	0	5	0	0	7443232	1617
2008-01-02 19:00:00	0	31	0	0	52	48	73	103	9	1	6	8	74	57	80	0	0	6	46	40	58	37	0	18	0	0	0	0	1	0	0	7771027	1910
2008-01-02 20:00:00	2	27	0	0	65	45	76	99	15	2	4	8	97	53	70	1	0	4	51	32	89	30	0	29	0	0	0	0	8	0	0	8229820	1981
2008-01-02 21:00:00	1	17	0	0	69	40	82	76	9	3	10	3	99	54	74	0	0	19	46	35	66	40	0	24	0	0	0	0	4	0	0	8498959	1179
2008-01-02 22:00:00	1	31	0	0	81	37	82	135	7	3	8	8	98	58	75	0	0	6	44	36	82	34	0	18	0	0	0	0	6	0	0	8633248	1093
2008-01-02 23:00:00	0	19	0	0	85	42	83	99	20	1	3	8	87	57	71	0	0	20	50	41	52	38	0	15	0	0	0	0	5	0	0	8198935	1063
2008-01-03 00:00:00	0	12	0	0	101	42	82	98	4	0	0	7	61	46	73	0	0	6	26	40	56	30	0	18	0	0	0	0	5	0	0	7684189	1145
2008-01-03 01:00:00	1	13	0	0	95	37	52	108	8	4	2	5	49	65	58	0	1	14	48	36	78	30	0	9	0	0	0	0	3	0	0	7405466	1239
2008-01-03 02:00:00	1	25	0	0	81	34	90	103	6	1	5	11	75	52	58	0	1	6	38	35	64	22	0	6	0	0	0	0	6	0	0	7268626	1178
2008-01-03 03:00:00	1	18	0	0	72	35	63	123	33	4	3	8	94	58	64	0	0	9	51	29	59	33	0	18	0	0	0	0	4	0	0	7007561	1203
2008-01-03 04:00:00	1	13	0	0	67	66	55	96	10	0	1	3	56	61	65	0	0	8	40	32	52	28	0	10	0	0	0	0	3	0	0	6786773	1242
2008-01-03 05:00:00	0	20	0	0	76	46	42	86	12	0	0	6	75	38	63	1	0	4	27	31	65	24	0	16	0	0	0	0	11	0	0	6257783	926
2008-01-03 06:00:00	0	15	0	0	66	25	30	103	6	1	7	4	46	28	47	0	1	6	30	28	38	18	0	8	0	0	0	0	5	0	0	5570498	1184
2008-01-03 07:00:00	0	6	0	0	59	25	54	63	10	0	6	1	36	35	35	0	0	2	29	24	33	18	0	6	0	0	0	0	1	0	0	5106082	1211
2008-01-03 08:00:00	1	13	0	0	49	11	43	72	6	1	2	8	38	27	33	0	2	5	16	20	48	19	0	10	0	0	0	0	7	0	0	4539085	1267
2008-01-03 09:00:00	0	8	0	0	39	18	9	64	8	1	2	2	26	22	38	0	0	2	22	23	36	18	0	4	0	0	0	0	5	0	0	4178066	1318
2008-01-03 10:00:00	0	7	0	0	44	18	23	47	5	0	2	4	18	21	28	0	0	2	18	10	34	19	0	8	0	0	0	0	7	0	0	4114814	1128
2008-01-03 11:00:00	0	10	0	0	46	13	31	35	6	0	1	2	30	21	35	0	0	1	16	12	45	5	0	8	0	0	0	0	6	0	0	4283899	1153
2008-01-03 12:00:00	1	10	0	0	30	16	35	68	7	0	2	2	33	27	39	0	0	1	27	12	45	12	0	9	0	0	0	0	1	0	0	4398548	1418
2008-01-03 13:00:00	0	14	0	0	35	12	33	56	8	0	7	14	25	25	32	0	0	8	18	16	39	10	0	9	0	0	0	0	7	0	0	4666258	1728
2008-01-03 14:00:00	1	15	0	0	42	31	36	67	11	2	0	14	60	26	55	0	1	4	25	19	57	15	0	9	0	0	0	0	12	0	0	5449799	1090
2008-01-03 15:00:00	1	19	0	0	39	22	56	107	9	4	2	11	63	51	59	0	0	6	45	23	56	18	0	21	0	0	0	0	5	0	0	6264685	1058
2008-01-03 16:00:00	0	23	0	0	63	26	68	133	13	1	5	11	79	45	66	0	0	6	39	32	77	20	0	16	0	0	0	0	1	0	0	6932539	1525
2008-01-03 17:00:00	0	16	0	0	65	19	69	127	18	11	1	4	67	58	85	0	0	8	37	41	73	32	0	12	0	0	0	0	13	0	0	7430407	1179
2008-01-03 18:00:00	0	22	0	0	68	26	54	130	18	0	4	8	70	48	89	0	1	4	49	27	82	19	0	21	0	0	0	0	9	0	0	7652489	1154
2008-01-03 19:00:00	1	19	0	0	74	37	87	118	14	0	6	12	65	51	80	0	0	4	48	43	83	18	0	18	0	0	0	0	6	0	0	7923069	1047
2008-01-03 20:00:00	1	35	0	0	90	32	66	137	12	0	8	11	70	72	79	0	0	12	53	40	74	26	0	14	0	0	0	0	14	0	0	8208212	1015
2008-01-03 21:00:00	2	32	0	0	78	32	74	121	16	2	3	10	53	61	81	0	0	11	50	37	88	33	0	17	0	0	0	0	12	0	0	8586553	1107
2008-01-03 22:00:00	0	22	0	0	74	29	70	139	17	0	4	8	92	65	102	0	0	13	50	49	94	40	0	17	0	0	0	0	10	0	0	8811196	1172
2008-01-03 23:00:00	0	14	0	0	93	34	62	110	21	2	4	8	107	64	78	0	0	3	56	33	76	36	0	13	0	0	0	0	6	0	0	8485398	1070
2008-01-04 00:00:00	1	11	0	0	69	17	67	139	9	0	4	9	92	84	87	0	0	5	39	40	93	25	0	11	0	0	0	0	17	0	0	7777137	1069
2008-01-04 01:00:00	0	24	0	0	73	16	67	128	13	1	3	12	81	36	72	0	0	13	41	31	66	33	0	9	0	0	0	0	6	0	0	7437700	1594
2008-01-04 02:00:00	0	19	0	0	76	20	37	139	9	1	4	12	73	50	56	0	0	5	43	26	87	30	0	20	0	0	0	0	5	0	0	7159037	1263
2008-01-04 03:00:00	0	17	0	0	71	17	48	117	14	5	4	7	70	55	62	0	0	3	26	40	70	34	0	9	0	0	0	0	5	0	0	7058125	1140
2008-01-04 04:00:00	0	14	0	0	54	21	32	112	13	1	2	6	56	52	59	0	0	9	28	16	57	29	0	16	0	0	0	0	7	0	0	6959686	1636
2008-01-04 05:00:00	1	18	0	0	57	24	80	99	18	1	7	3	61	51	54	0	0	5	28	22	64	39	0	8	0	0	0	0	3	0	0	6229154	1462
2008-01-04 06:00:00	0	19	0	0	58	19	32	90	6	0	0	6	35	45	45	0	0	3	21	16	50	31	0	19	0	0	0	0	4	0	0	5601280	1128
2008-01-04 07:00:00	1	16	0	0	41	16	31	87	9	1	1	3	64	50	43	0	0	6	40	11	37	21	0	9	0	0	0	0	2	0	0	5040818	1136
2008-01-04 08:00:00	0	14	0	0	46	22	27	80	4	1	1	6	23	44	35	0	0	0	39	13	41	19	0	10	0	0	0	0	3	0	0	4460929	1211
2008-01-04 09:00:00	0	11	0	0	32	11	23	55	5	3	0	2	16	27	22	0	0	0	14	20	21	11	0	3	0	0	0	0	5	0	0	4142452	1328
2008-01-04 10:00:00	0	12	0	0	39	9	25	58	4	0	0	5	27	19	16	0	0	4	20	15	44	11	0	10	0	0	0	0	8	0	0	4212417	1317
2008-01-04 11:00:00	0	8	0	0	39	18	36	73	3	0	1	5	38	34	27	0	0	7	18	10	42	10	0	7	0	0	0	0	5	0	0	4216768	1292
2008-01-04 12:00:00	0	7	0	0	38	14	38	66	9	2	2	3	31	32	30	0	0	8	22	9	44	17	0	1	0	0	0	0	2	0	0	4332820	1242
2008-01-04 13:00:00	1	24	0	0	42	24	35	49	2	2	3	6	28	25	39	0	1	4	21	10	40	15	0	6	0	0	0	0	5	0	0	4652637	1217
2008-01-04 14:00:00	0	17	0	0	40	13	45	88	8	1	1	10	26	46	41	0	0	5	29	16	44	15	0	10	0	0	0	0	5	0	0	5466878	1184
2008-01-04 15:00:00	0	18	0	0	42	27	65	93	16	8	3	5	77	36	48	0	0	4	42	25	89	18	0	8	0	0	0	0	8	0	0	6329552	1087
2008-01-04 16:00:00	0	23	0	0	70	35	63	133	8	2	2	5	88	49	63	0	0	5	49	47	61	22	0	17	0	0	0	0	3	0	0	6953982	1325
2008-01-04 17:00:00	2	19	0	0	80	25	67	104	11	2	3	5	77	42	69	0	0	6	47	30	66	29	0	19	0	0	0	0	10	0	0	7385830	1202
2008-01-04 18:00:00	0	28	0	0	80	33	55	118	10	1	3	13	80	58	77	0	0	5	43	48	69	34	0	16	0	0	0	0	10	0	0	7528590	965
2008-01-04 19:00:00	3	28	0	0	91	29	92	115	13	0	3	7	55	59	79	0	0	3	52	35	83	21	0	20	0	0	0	0	3	0	0	7659509	1051
2008-01-04 20:00:00	0	29	0	0	73	28	70	141	11	2	4	11	72	57	81	0	0	3	43	36	89	18	0	15	0	0	0	0	8	0	0	7907832	1913
2008-01-04 21:00:00	1	29	0	0	81	28	61	133	9	0	2	16	62	55	74	0	0	7	45	34	67	29	0	13	0	0	0	0	7	0	0	7985525	1388
2008-01-04 22:00:00	1	25	0	0	87	17	54	112	8	0	6	10	69	52	68	0	0	6	51	42	59	21	0	18	0	0	0	0	7	0	0	8121805	1195
2008-01-04 23:00:00	1	12	0	0	70	41	53	85	6	0	3	5	73	47	71	0	0	6	59	23	62	24	0	7	0	0	0	0	11	0	0	7491560	1402
2008-01-05 00:00:00	0	20	0	0	73	29	46	97	9	0	5	7	63	39	56	0	0	5	25	16	55	29	0	10	0	0	0	0	5	0	0	7015196	1974
2008-01-05 01:00:00	0	12	0	0	72	21	56	78	5	1	6	7	45	46	70	0	0	11	35	53	40	25	0	17	0	0	0	0	9	0	0	6488495	1695
2008-01-05 02:00:00	0	17	0	0	38	19	45	81	7	0	4	2	83	33	58	0	0	2	33	35	64	34	0	9	0	0	0	0	4	0	0	6122104	1675
2008-01-05 03:00:00	3	15	0	0	49	19	45	81	13	1	2	1	58	40	53	0	0	4	23	66	46	22	0	12	0	0	0	0	3	0	0	6059667	1536
2008-01-05 04:00:00	5	12	0	0	63	25	39	74	7	0	2	6	56	38	53	0	0	5	29	39	58	32	0	6	0	0	0	0	10	0	0	6039751	1412
2008-01-05 05:00:00	1	14	0	0	73	24	43	61	9	2	3	7	52	68	46	0	0	3	45	26	56	23	0	14	0	0	0	0	11	0	0	5808419	1188
2008-01-05 06:00:00	3	8	0	0	49	11	33	79	5	1	0	2	43	44	46	0	0	4	21	17	54	23	0	12	0	0	0	0	6	0	0	5405477	1310
2008-01-05 07:00:00	0	7	0	0	52	19	32	72	6	1	1	4	23	29	49	0	0	5	22	30	36	12	0	5	0	0	0	0	4	0	0	4901831	1212
2008-01-05 08:00:00	0	6	0	0	45	14	25	76	8	0	2	3	26	20	32	0	0	1	26	13	63	7	0	5	0	0	0	0	13	0	0	4216010	1182
2008-01-05 09:00:00	0	6	0	0	42	19	25	53	6	1	2	4	16	19	29	0	0	4	12	17	27	8	0	2	0	0	0	0	2	0	0	3788449	1235
2008-01-05 10:00:00	0	8	0	0	36	16	28	43	3	0	1	2	28	19	31	0	0	0	21	14	30	16	0	5	0	0	0	0	4	0	0	3549581	1377
2008-01-05 11:00:00	0	9	0	0	36	10	18	31	0	1	1	2	17	26	20	0	0	2	14	8	33	11	0	6	0	0	0	0	3	0	0	3551412	1911
2008-01-05 12:00:00	0	5	0	0	30	9	15	29	7	0	0	6	16	29	20	0	0	4	22	10	32	8	0	3	0	0	0	0	5	0	0	3576956	2106
2008-01-05 13:00:00	1	6	0	0	37	16	26	41	2	1	0	4	29	31	29	0	0	2	26	6	33	7	0	6	0	0	0	0	4	0	0	3817850	1425
2008-01-05 14:00:00	1	12	0	0	25	14	39	57	5	3	3	3	27	32	18	0	0	5	13	9	39	11	0	1	0	0	0	0	7	0	0	4353376	1285
2008-01-05 15:00:00	0	7	0	0	56	21	32	56	7	0	2	3	19	37	31	0	0	5	22	19	39	17	0	11	0	0	0	0	4	0	0	4880783	1161
2008-01-05 16:00:00	1	16	0	0	44	14	29	73	4	0	0	4	40	31	37	0	0	8	38	21	50	21	0	11	0	0	0	0	3	0	0	5474961	1316
2008-01-05 17:00:00	0	10	0	0	55	21	39	60	8	0	3	5	36	42	36	0	1	4	26	27	54	23	0	7	0	0	0	0	7	0	0	6024896	1215
2008-01-05 18:00:00	0	12	0	0	40	20	29	91	1	0	0	6	39	45	57	0	0	12	38	10	41	20	0	12	0	0	0	0	4	0	0	6415184	1231
2008-01-05 19:00:00	1	14	0	0	54	18	41	71	8	1	3	8	42	38	60	0	0	3	29	26	58	31	0	13	0	0	0	0	3	0	0	6658090	1293
2008-01-05 20:00:00	0	18	0	0	76	24	39	75	8	0	1	10	53	46	52	0	0	2	26	25	54	11	0	11	0	0	0	0	7	0	0	6831473	1288
2008-01-05 21:00:00	0	31	0	0	76	20	47	68	9	1	4	3	54	48	58	0	0	9	36	29	69	25	0	9	0	0	0	0	2	0	0	6964485	2082
2008-01-05 22:00:00	0	12	0	0	55	23	32	98	10	0	2	18	34	64	34	0	0	9	34	22	44	17	0	20	0	0	0	0	2	0	0	7089847	1500
2008-01-05 23:00:00	0	17	0	0	76	24	37	116	17	10	5	14	56	42	55	0	0	6	33	17	57	30	0	11	0	0	0	0	3	0	0	7068012	1419
2008-01-06 00:00:00	0	16	0	0	66	19	40	122	13	1	3	3	40	42	55	0	0	6	34	18	45	26	0	15	0	0	0	0	6	0	0	6919235	1618
2008-01-06 01:00:00	1	25	0	0	74	30	35	334	41	0	2	3	26	49	51	0	0	3	45	22	50	34	0	12	0	0	0	0	12	0	0	6613723	1346
2008-01-06 02:00:00	10	17	0	0	65	19	43	235	47	4	3	6	36	49	49	1	0	13	39	36	41	23	0	12	0	0	0	0	7	0	0	6493611	1147
2008-01-06 03:00:00	5	17	0	0	62	22	54	170	25	0	1	3	40	42	68	0	0	12	36	37	44	27	0	9	0	0	0	0	3	0	0	6522800	2037
2008-01-06 04:00:00	2	12	0	0	64	29	43	154	18	1	1	3	52	49	79	0	0	3	36	22	45	29	0	8	0	0	0	0	5	0	0	6444411	1291
2008-01-06 05:00:00	0	18	0	0	56	24	43	85	13	1	2	3	42	38	42	0	0	2	41	23	54	18	0	10	0	0	0	0	4	0	0	6127017	1214
2008-01-06 06:00:00	1	13	0	0	40	12	48	89	6	1	3	5	47	39	31	0	0	7	28	23	45	24	0	7	0	0	0	0	2	0	0	5840804	1260
2008-01-06 07:00:00	1	14	0	0	55	25	45	80	13	2	3	0	49	35	43	0	0	2	18	20	36	18	0	6	0	0	0	0	7	0	0	5316508	1078
2008-01-06 08:00:00	0	2	0	0	45	20	38	79	7	2	0	3	22	25	27	1	0	5	17	14	34	12	0	6	0	0	0	0	3	0	0	4738159	1159
2008-01-06 09:00:00	0	27	0	0	45	18	37	51	6	2	2	8	32	25	29	0	0	2	22	22	31	12	0	2	0	0	0	0	3	0	0	4203818	1229
2008-01-06 10:00:00	0	7	0	0	35	10	23	53	11	1	2	2	24	21	18	0	1	6	9	7	39	8	0	1	0	0	0	0	0	0	0	3895445	1350
2008-01-06 11:00:00	0	10	0	0	39	15	24	51	11	1	1	1	19	32	29	0	1	3	33	11	38	6	0	4	0	0	0	0	3	0	0	3834095	1509
2008-01-06 12:00:00	0	7	0	0	33	14	15	42	8	0	1	4	19	23	21	0	0	5	17	6	34	4	0	2	0	0	0	0	2	0	0	3965110	1392
2008-01-06 13:00:00	0	5	0	0	36	18	31	59	12	0	2	1	27	29	25	0	0	7	16	4	26	13	0	2	0	0	0	0	1	0	0	4198483	1329
2008-01-06 14:00:00	0	10	0	0	39	16	36	61	4	0	1	3	22	25	32	0	0	7	22	9	34	12	0	5	0	0	0	0	3	0	0	4577686	1227
2008-01-06 15:00:00	0	14	0	0	53	32	27	71	7	0	0	8	18	34	33	0	0	6	32	11	40	11	0	7	0	0	0	0	9	0	0	5127872	1206
2008-01-06 16:00:00	0	13	0	0	36	32	39	60	6	0	3	6	40	37	66	0	0	4	35	16	42	17	0	11	0	0	0	0	6	0	0	5547871	1157
2008-01-06 17:00:00	0	20	0	0	42	32	50	83	18	0	3	6	40	37	68	0	0	3	32	30	59	32	0	18	0	0	0	0	6	0	0	6205507	1429
2008-01-06 18:00:00	2	18	0	0	57	33	49	77	10	2	4	10	59	38	46	0	0	5	24	27	52	25	0	14	0	0	0	0	4	0	0	6653329	1301
2008-01-06 19:00:00	2	18	0	0	83	37	45	115	11	2	1	11	48	48	54	0	0	9	34	17	55	26	0	11	0	0	0	0	7	0	0	7081043	1203
2008-01-06 20:00:00	0	28	0	0	78	44	108	127	14	0	7	3	42	54	59	0	0	10	34	26	48	17	0	9	0	0	0	0	15	0	0	7596096	1147
2008-01-06 21:00:00	4	15	0	0	71	40	61	179	10	1	2	6	38	57	64	0	0	1	38	28	70	27	0	17	0	0	0	0	6	0	0	7900032	1183
2008-01-06 22:00:00	1	15	0	0	72	41	55	124	9	0	4	4	46	46	49	0	0	6	32	21	50	24	0	17	0	0	0	0	8	0	0	8079791	1091
2008-01-06 23:00:00	1	13	0	0	84	46	61	153	12	1	3	7	48	48	70	0	0	7	41	31	65	26	0	21	0	0	0	0	10	0	0	7948723	1322
2008-01-07 00:00:00	1	9	0	0	81	42	55	132	11	2	5	14	68	49	57	0	0	10	34	42	61	27	0	10	0	0	0	0	8	0	0	7802163	1301
2008-01-07 01:00:00	0	20	0	0	64	53	55	136	11	2	2	13	64	51	63	0	0	11	28	35	64	23	0	19	0	0	0	0	3	0	0	7677590	1258
2008-01-07 02:00:00	0	29	0	0	71	36	68	160	16	5	4	6	62	57	80	0	0	9	39	31	65	28	0	21	0	0	0	0	8	0	0	7784354	1306
2008-01-07 03:00:00	1	13	0	0	73	46	61	151	16	0	3	10	44	50	61	0	0	4	32	29	59	28	0	12	0	0	0	0	8	0	0	7536496	948
2008-01-07 04:00:00	0	27	0	0	72	36	41	146	5	0	6	3	51	56	64	0	0	5	34	34	61	22	0	24	0	0	0	0	7	0	0	7372040	912
2008-01-07 05:00:00	1	15	0	0	76	36	46	116	10	3	0	5	56	62	74	0	1	2	33	32	50	32	0	17	0	0	0	0	6	0	0	6669471	1162
2008-01-07 06:00:00	4	15	0	0	64	34	42	100	13	5	2	6	51	43	62	0	0	3	21	38	43	24	0	14	0	0	0	0	7	0	0	5808547	1314
2008-01-07 07:00:00	0	7	0	0	43	22	37	69	10	2	4	4	42	32	48	0	0	4	26	16	45	12	0	6	0	0	0	0	9	0	0	5223454	1267
2008-01-07 08:00:00	0	3	0	0	39	28	41	67	10	2	4	3	36	28	46	0	0	5	16	22	28	23	0	5	0	0	0	0	9	0	0	4591134	1267
2008-01-07 09:00:00	1	6	0	0	32	19	38	47	4	0	0	1	19	22	43	0	0	3	24	22	22	22	0	6	0	0	0	0	3	0	0	4333969	1504
2008-01-07 10:00:00	3	11	0	0	28	21	31	53	14	0	5	5	32	34	37	0	0	2	20	5	39	5	0	2	0	0	0	0	7	0	0	4425321	1253
2008-01-07 11:00:00	0	18	0	0	34	19	28	82	7	2	3	8	14	37	26	0	0	6	31	12	37	12	0	5	0	0	0	0	5	0	0	4543853	1525
2008-01-07 12:00:00	2	4	0	0	49	22	37	67	4	0	1	6	23	24	39	0	0	5	21	29	57	13	0	7	0	0	0	0	1	0	0	4881785	1365
2008-01-07 13:00:00	1	13	0	0	33	21	41	76	6	0	2	9	23	48	39	0	0	4	31	15	57	16	0	11	0	0	0	0	15	0	0	5262742	1566
2008-01-07 14:00:00	0	22	0	0	35	28	59	85	4	0	3	7	46	33	54	0	0	4	32	21	74	12	0	10	0	0	0	0	6	0	0	5899199	1349
2008-01-07 15:00:00	0	20	0	0	39	29	83	150	5	3	6	10	51	61	61	0	0	10	47	39	86	19	0	17	0	0	0	0	4	0	0	6760376	2210
2008-01-07 16:00:00	2	20	0	0	52	46	107	146	15	0	8	15	89	74	65	0	0	4	54	42	96	27	0	22	0	0	0	0	17	0	0	7370046	1945
2008-01-07 17:00:00	3	17	0	0	58	50	71	173	18	2	3	10	90	51	77	0	0	6	61	59	99	39	0	21	0	0	0	0	18	0	0	7905082	1203
2008-01-07 18:00:00	2	26	0	0	74	35	82	161	18	0	6	14	74	63	76	0	0	10	52	45	95	41	0	24	0	0	0	0	11	0	0	8001325	1068
2008-01-07 19:00:00	1	27	0	0	89	58	88	148	14	2	5	9	70	61	95	0	0	7	66	45	102	48	0	16	0	0	0	0	9	0	0	8077575	919
2008-01-07 20:00:00	7	26	0	0	86	68	97	169	11	1	4	16	72	71	90	0	0	5	48	39	100	29	0	21	0	0	0	0	13	0	0	8417793	1298
2008-01-07 21:00:00	1	30	0	0	93	57	55	166	15	1	2	13	76	75	94	0	0	5	58	44	87	36	0	13	0	0	0	0	16	0	0	8596351	1112
2008-01-07 22:00:00	3	40	0	0	86	52	48	135	16	5	2	7	83	75	69	0	0	5	61	53	88	37	0	18	0	0	0	0	12	0	0	8803405	1515
2008-01-07 23:00:00	0	32	0	0	94	42	62	156	14	1	2	10	67	55	72	0	0	3	52	46	100	37	0	18	0	0	0	0	21	0	0	8445542	1370
2008-01-08 00:00:00	0	19	0	0	80	61	71	145	13	0	6	7	63	49	73	0	0	3	51	55	101	32	0	20	0	0	0	0	14	0	0	7913481	1421
2008-01-08 01:00:00	0	28	0	0	71	39	88	152	17	4	4	27	56	67	70	0	0	5	39	24	61	26	0	25	0	0	0	0	8	0	0	7869780	1207
2008-01-08 02:00:00	1	22	0	0	64	62	64	148	10	4	1	7	71	64	72	0	0	3	59	32	84	36	0	18	0	0	0	0	6	0	0	7746126	1783
2008-01-08 03:00:00	1	30	0	0	74	65	51	132	10	1	5	6	78	62	89	0	0	11	54	51	58	26	0	12	0	0	0	0	17	0	0	7565368	1577
2008-01-08 04:00:00	2	30	0	0	76	55	61	137	16	1	8	6	71	52	73	0	0	5	55	44	74	24	0	20	0	0	0	0	13	0	0	7251127	1033
2008-01-08 05:00:00	1	18	0	0	75	43	62	128	6	1	4	7	78	53	59	0	0	9	48	32	64	31	0	9	0	0	0	0	3	0	0	6434350	1009
2008-01-08 06:00:00	0	21	0	0	63	40	55	151	28	2	0	6	50	35	54	0	0	3	43	36	52	23	0	20	0	0	0	0	10	0	0	5709408	1004
2008-01-08 07:00:00	1	12	0	0	31	27	39	88	7	0	2	14	40	43	40	0	0	3	18	22	41	9	0	13	0	0	0	0	12	0	0	5123788	957
2008-01-08 08:00:00	1	6	0	0	42	27	36	72	5	1	2	6	34	24	48	0	0	5	31	28	34	27	0	9	0	0	0	0	4	0	0	4571291	1023
2008-01-08 09:00:00	0	10	0	0	22	17	41	44	5	0	2	5	40	24	36	0	1	0	18	21	40	13	0	10	0	0	0	0	2	0	0	4293630	1044
2008-01-08 10:00:00	0	11	0	0	42	28	46	56	7	0	2	6	22	22	36	1	0	7	27	14	39	18	0	8	0	0	0	0	6	0	0	4372712	1109
2008-01-08 11:00:00	0	11	0	0	27	30	47	72	2	0	0	8	37	31	34	0	0	5	36	14	50	17	0	6	0	0	0	0	4	0	0	4530872	1138
2008-01-08 12:00:00	3	10	0	0	24	17	27	55	5	1	2	6	38	28	26	0	0	4	20	10	27	12	0	4	0	0	0	0	1	0	0	4787123	1264
2008-01-08 13:00:00	0	15	0	0	34	31	44	94	9	0	4	6	39	41	46	0	0	7	15	27	42	18	0	8	0	0	0	0	12	0	0	5218680	1530
2008-01-08 14:00:00	2	23	0	0	51	37	54	98	9	1	0	6	67	48	47	0	0	6	34	23	73	16	0	17	0	0	0	0	4	0	0	6120792	1908
2008-01-08 15:00:00	0	37	0	0	64	40	67	125	1	1	0	11	45	75	69	0	0	6	40	48	69	31	0	21	0	0	0	0	5	0	0	7125776	1354
2008-01-08 16:00:00	3	25	0	0	75	43	86	180	10	2	5	13	66	68	85	0	0	4	51	33	63	31	0	23	0	0	0	0	7	0	0	7671114	1464
2008-01-08 17:00:00	1	20	0	0	68	55	85	170	11	2	8	9	55	68	75	0	0	8	51	41	107	52	0	23	0	0	0	0	9	0	0	8118805	1314
2008-01-08 18:00:00	1	43	0	0	74	58	77	169	10	0	1	14	102	68	75	0	0	5	77	47	79	31	0	29	0	0	0	0	10	0	0	8286394	1193
2008-01-08 19:00:00	1	28	0	0	66	61	105	179	12	3	1	11	87	63	84	0	0	3	76	65	94	46	0	31	0	0	0	0	12	0	0	8408673	1141
2008-01-08 20:00:00	1	33	0	0	75	60	102	148	10	1	6	12	79	83	107	0	0	10	67	48	98	31	0	34	0	0	0	0	11	0	0	8636913	1012
2008-01-08 21:00:00	0	21	0	0	88	41	102	162	12	5	9	13	104	75	83	0	0	8	69	48	88	46	0	21	0	0	0	0	6	0	0	8775537	1208
2008-01-08 22:00:00	0	46	0	0	102	60	78	194	8	2	4	14	79	57	81	0	0	6	65	45	89	38	0	27	0	0	0	0	23	0	0	8914596	1812
2008-01-08 23:00:00	0	29	0	0	66	51	71	152	10	1	4	8	95	59	68	0	0	19	58	38	101	56	0	14	0	0	0	0	8	0	0	8495085	1480
2008-01-09 00:00:00	1	26	0	0	68	67	92	166	11	5	6	8	92	82	65	0	1	8	49	34	83	28	0	17	0	0	0	0	5	0	0	7957772	1087
2008-01-09 01:00:00	1	28	0	0	78	64	68	162	11	0	3	5	99	76	73	0	0	4	61	31	69	32	0	19	0	0	0	0	9	0	0	7835544	1113
2008-01-09 02:00:00	0	25	0	0	94	53	74	229	12	2	6	8	106	76	92	0	0	3	47	41	85	36	0	24	0	0	0	0	10	0	0	7781461	1242
2008-01-09 03:00:00	3	28	0	0	77	63	92	173	11	11	12	6	80	71	98	0	0	15	54	57	69	29	0	18	0	0	0	0	4	0	0	7765556	1183
2008-01-09 04:00:00	0	22	0	0	72	57	85	173	12	11	5	14	91	53	79	0	0	13	34	47	59	52	0	19	0	0	0	0	8	0	0	7222255	1271
2008-01-09 05:00:00	1	25	0	0	62	57	65	108	10	0	5	9	76	56	67	0	0	7	45	34	61	27	0	20	0	0	0	0	13	0	0	6452914	1642
2008-01-09 06:00:00	1	14	0	0	63	37	59	117	5	0	4	3	77	44	49	0	1	4	31	23	55	26	0	9	0	0	0	0	3	0	0	5573424	1234
2008-01-09 07:00:00	1	10	0	0	46	32	57	73	9	0	3	2	31	43	55	0	0	4	30	24	42	25	0	11	0	0	0	0	7	0	0	4844294	1306
2008-01-09 08:00:00	0	12	0	0	42	19	30	50	3	0	5	3	30	35	43	0	0	4	28	18	30	19	0	8	0	0	0	0	6	0	0	4410672	1419
2008-01-09 09:00:00	1	13	0	0	28	25	32	46	5	0	1	4	24	35	42	0	0	6	21	25	47	8	0	5	0	0	0	0	6	0	0	4308118	1299
2008-01-09 10:00:00	0	9	0	0	26	27	24	45	6	0	1	6	20	28	23	0	0	7	14	19	42	15	0	9	0	0	0	0	4	0	0	4641184	1239
2008-01-09 11:00:00	0	12	0	0	41	17	42	66	6	1	1	1	37	25	33	0	0	5	24	13	40	20	0	12	0	0	0	0	8	0	0	4696546	1301
2008-01-09 12:00:00	0	6	0	0	44	19	28	81	6	2	2	6	36	36	27	0	0	4	23	11	48	20	0	9	0	0	0	0	8	0	0	4788715	2237
2008-01-09 13:00:00	0	15	0	0	36	25	52	81	9	2	2	21	38	44	30	0	0	1	33	18	37	7	0	7	0	0	0	0	5	0	0	5258917	1624
2008-01-09 14:00:00	0	14	0	0	46	31	47	118	7	0	2	8	63	51	55	0	0	5	33	23	47	21	0	11	0	0	0	0	11	0	0	6161182	1416
2008-01-09 15:00:00	1	12	0	0	47	51	84	175	11	1	3	7	66	46	51	0	0	6	52	22	64	43	0	11	0	0	0	0	6	0	0	7201785	1521
2008-01-09 16:00:00	3	26	0	0	70	66	70	231	17	1	12	12	77	64	77	0	0	4	63	49	80	32	0	7	0	0	0	0	11	0	0	7780511	1169
2008-01-09 17:00:00	4	33	0	0	100	41	97	179	17	1	3	5	67	79	72	0	0	7	48	52	100	42	0	18	0	0	0	0	9	0	0	8280604	1082
2008-01-09 18:00:00	2	35	0	0	84	59	95	170	14	1	5	7	78	65	95	1	0	2	44	48	86	28	0	17	0	0	0	0	9	0	0	8395015	1084
2008-01-09 19:00:00	4	27	0	0	75	52	86	202	12	2	13	7	89	72	89	1	0	5	67	40	64	34	0	10	0	0	0	0	14	0	0	8401792	1067
2008-01-09 20:00:00	2	32	0	0	95	48	70	218	10	2	3	1	85	68	85	0	1	1	59	39	94	40	0	34	0	0	0	0	12	0	0	8608337	1083
2008-01-09 21:00:00	2	41	0	0	56	76	127	172	17	4	4	10	119	75	79	0	1	6	56	44	87	34	0	34	0	0	0	0	15	0	0	8785116	1502
2008-01-09 22:00:00	2	24	0	0	79	66	100	182	36	6	6	5	106	76	101	0	0	8	48	38	91	45	0	21	0	0	0	0	14	0	0	9020224	1304
2008-01-09 23:00:00	2	21	0	0	84	55	74	159	4	0	10	13	71	54	82	0	0	9	57	31	70	44	0	19	0	0	0	0	9	0	0	8614448	1277
2008-01-10 00:00:00	3	52	0	0	122	61	57	188	14	1	5	3	73	53	86	0	0	10	56	40	80	41	0	35	0	0	0	0	6	0	0	7918620	1169
2008-01-10 01:00:00	1	23	0	0	73	78	90	159	15	0	2	6	69	41	93	0	0	2	59	39	65	46	0	12	0	0	0	0	7	0	0	7765037	1256
2008-01-10 02:00:00	5	14	0	0	66	85	53	180	14	5	8	3	77	30	89	0	0	5	37	38	55	34	0	23	0	0	0	0	16	0	0	7880895	1353
2008-01-10 03:00:00	6	22	0	0	87	61	78	150	21	5	2	5	92	39	76	0	0	4	42	49	74	35	0	11	0	0	0	0	13	0	0	7889801	1108
2008-01-10 04:00:00	3	12	0	0	72	69	64	178	8	1	5	5	70	37	68	0	1	3	53	39	73	34	0	28	0	0	0	0	5	0	0	7462134	1042
2008-01-10 05:00:00	0	17	0	0	78	57	64	96	10	1	3	2	59	32	69	0	0	5	34	31	55	25	0	10	0	0	0	0	4	0	0	6721596	1049
2008-01-10 06:00:00	2	10	0	0	65	44	40	136	7	4	2	2	54	38	44	0	0	3	37	31	50	28	0	15	0	0	0	0	7	0	0	5687845	1103
2008-01-10 07:00:00	0	18	0	0	45	52	45	78	6	0	0	2	33	27	53	0	0	5	40	16	35	14	0	13	0	0	0	0	8	0	0	5220589	1623
2008-01-10 08:00:00	2	13	0	0	40	24	29	47	7	0	3	3	40	30	36	0	0	3	23	21	27	14	0	7	0	0	0	0	2	0	0	4458876	1412
2008-01-10 09:00:00	0	10	0	0	29	23	24	61	14	0	6	1	21	14	31	0	0	5	20	17	28	11	0	5	0	0	0	0	4	0	0	4200219	1334
2008-01-10 10:00:00	0	10	0	0	37	22	39	46	4	0	5	4	22	22	39	0	0	1	22	15	35	14	0	7	0	0	0	0	2	0	0	4470287	1891
2008-01-10 11:00:00	0	15	0	0	33	19	31	62	7	2	0	8	40	12	26	0	0	4	27	32	51	13	0	3	0	0	0	0	6	0	0	4491338	1232
2008-01-10 12:00:00	1	10	0	0	42	19	46	51	2	0	1	4	26	35	34	0	0	4	26	9	37	22	0	5	0	0	0	0	8	0	0	4627078	1675
2008-01-10 13:00:00	1	21	0	0	51	30	43	67	7	0	2	1	36	28	41	0	0	3	19	24	44	14	0	8	0	0	0	0	12	0	0	5112067	1199
2008-01-10 14:00:00	0	29	0	0	32	63	68	135	7	0	3	3	58	36	45	0	0	4	36	28	58	18	0	12	0	0	0	0	11	0	0	6057217	1221
2008-01-10 15:00:00	1	26	0	0	65	56	60	119	6	2	2	8	59	39	52	0	0	6	57	28	86	22	0	22	0	0	0	0	6	0	0	7130511	1513
2008-01-10 16:00:00	2	31	0	0	42	75	90	202	12	0	4	1	78	48	73	0	0	9	49	38	48	32	0	20	0	0	0	0	5	0	0	7769598	1493
2008-01-10 17:00:00	2	20	0	0	63	81	88	164	11	7	2	5	92	41	77	0	4	8	63	36	70	37	0	22	0	0	0	0	13	0	0	8210992	1574
2008-01-10 18:00:00	3	32	0	0	65	70	69	219	22	1	4	6	76	45	74	0	0	8	43	38	87	27	0	16	0	0	0	0	9	0	0	8242712	1121
2008-01-10 19:00:00	2	21	0	0	72	61	83	186	6	1	4	11	94	38	69	0	0	6	65	55	93	39	0	15	0	0	0	0	9	0	0	8464414	1041
2008-01-10 20:00:00	1	26	0	0	90	91	109	244	10	8	3	16	118	48	73	0	0	7	56	38	86	62	0	24	0	0	0	0	8	0	0	8678732	1038
2008-01-10 21:00:00	2	29	0	0	77	68	88	190	11	3	1	3	95	41	62	0	0	12	57	27	72	52	0	17	0	0	0	0	14	0	0	8414844	918
2008-01-10 22:00:00	0	29	0	0	84	91	99	187	11	1	5	16	99	49	95	0	0	5	55	48	62	51	0	17	0	0	0	0	7	0	0	9019386	909
2008-01-10 23:00:00	1	30	0	0	93	68	66	213	13	0	5	6	83	40	71	0	0	10	56	39	81	39	0	24	0	0	0	0	9	0	0	8725220	1796
2008-01-11 00:00:00	2	31	0	0	67	62	84	188	24	1	7	8	95	40	62	0	1	2	45	39	78	42	0	18	0	0	0	0	8	0	0	8172822	809
2008-01-11 01:00:00	2	15	0	0	95	56	72	179	14	4	5	6	84	53	64	0	0	3	49	64	59	34	0	16	0	0	0	0	6	0	0	8079195	995
2008-01-11 02:00:00	0	30	0	0	84	62	78	164	14	2	4	3	87	36	79	0	1	10	55	50	72	63	0	17	0	0	0	0	14	0	0	8222496	2347
2008-01-11 03:00:00	0	35	0	0	71	55	71	195	8	1	6	9	76	45	63	0	0	12	42	35	93	38	0	13	0	0	0	0	13	0	0	8014433	1024
2008-01-11 04:00:00	1	24	0	0	74	71	76	161	14	5	5	3	102	36	84	0	0	1	53	39	70	38	0	11	0	0	0	0	14	0	0	7544815	807
2008-01-11 05:00:00	0	18	0	0	68	74	59	101	6	2	5	3	74	35	82	0	0	7	34	49	57	29	0	14	0	0	0	0	5	0	0	6770753	749
2008-01-11 06:00:00	2	21	0	0	56	49	36	97	5	2	3	1	39	37	51	0	0	1	33	29	50	25	0	13	0	0	0	0	5	0	0	5745724	804
2008-01-11 07:00:00	0	13	0	0	61	31	46	85	3	0	0	12	51	28	64	0	2	3	27	33	35	21	0	8	0	0	0	0	6	0	0	4897812	1558
2008-01-11 08:00:00	0	5	0	0	23	22	42	57	4	4	0	2	40	19	38	0	0	2	23	20	30	23	0	7	0	0	0	0	7	0	0	4320875	1592
2008-01-11 09:00:00	0	9	0	0	40	15	16	48	3	0	2	1	27	23	29	0	0	2	17	13	24	15	0	7	0	0	0	0	6	0	0	4116682	808
2008-01-11 10:00:00	1	5	0	0	35	17	33	52	4	0	0	5	34	16	26	0	0	4	16	9	26	19	0	5	0	0	0	0	7	0	0	4268998	894
2008-01-11 11:00:00	2	10	0	0	44	25	24	116	5	1	2	7	38	21	27	0	1	2	34	14	34	25	0	6	0	0	0	0	6	0	0	4381400	1021
2008-01-11 12:00:00	1	10	0	0	28	21	26	73	9	0	2	0	26	20	28	0	0	8	23	24	41	17	0	6	0	0	0	0	2	0	0	4564280	984
2008-01-11 13:00:00	1	10	0	0	27	35	35	84	5	1	1	5	34	25	27	0	0	6	40	8	45	16	0	7	0	0	0	0	4	0	0	5006676	1013
2008-01-11 14:00:00	2	15	0	0	47	26	52	149	8	1	3	3	63	34	50	0	0	6	38	19	42	32	0	9	0	0	0	0	10	0	0	5847626	1153
2008-01-11 15:00:00	3	16	0	0	50	49	55	115	11	1	2	2	55	44	67	1	0	10	45	25	52	20	0	19	0	0	0	0	4	0	0	6962166	1209
2008-01-11 16:00:00	1	17	0	0	73	70	70	192	9	0	6	6	56	42	60	0	0	7	49	36	77	28	0	21	0	0	0	0	4	0	0	7681064	1268
2008-01-11 17:00:00	2	31	0	0	58	51	66	156	11	0	5	1	54	45	78	2	0	11	54	33	56	39	0	22	0	0	0	0	9	0	0	8036469	1002
2008-01-11 18:00:00	0	20	0	0	61	40	66	124	15	0	6	4	67	45	64	0	0	6	65	33	69	33	0	16	0	0	0	0	12	0	1	7888079	954
2008-01-11 19:00:00	0	17	0	0	75	49	70	159	10	0	1	7	63	27	65	0	0	5	57	33	67	33	0	15	0	0	0	0	23	0	0	7905244	1220
2008-01-11 20:00:00	2	25	0	0	73	61	73	137	17	1	6	6	68	49	70	0	0	9	43	37	89	30	0	21	0	0	0	0	6	0	0	8042489	930
2008-01-11 21:00:00	2	30	0	0	75	61	70	153	10	2	2	8	70	42	79	0	0	7	62	38	59	32	0	26	0	0	0	0	5	0	0	8070953	981
2008-01-11 22:00:00	1	20	0	0	66	50	54	141	15	5	3	5	76	38	79	0	0	6	48	45	60	28	0	24	0	0	0	0	10	0	0	8142351	938
2008-01-11 23:00:00	2	35	0	0	62	49	67	134	18	1	1	5	80	29	57	0	0	10	59	38	57	29	0	23	0	0	0	0	7	0	0	7646350	945
2008-01-12 00:00:00	0	6	0	0	60	47	37	124	8	0	1	4	66	40	85	0	0	6	26	33	57	32	0	8	0	0	0	0	8	0	0	6837328	825
2008-01-12 01:00:00	2	12	0	0	57	44	64	102	7	2	6	0	81	29	80	0	0	9	46	35	63	26	0	18	0	0	0	0	8	0	0	6396553	899
2008-01-12 02:00:00	0	15	0	0	53	43	42	114	8	0	2	9	63	34	43	0	0	10	31	27	41	24	0	11	0	0	0	0	8	0	0	6180917	1139
2008-01-12 03:00:00	1	29	0	0	56	41	51	125	4	5	1	3	60	28	46	0	0	7	59	47	64	39	0	22	0	0	0	0	5	0	0	6350192	1266
2008-01-12 04:00:00	1	17	0	0	51	47	47	75	10	1	4	3	80	29	49	0	0	7	30	26	49	30	0	9	0	0	0	0	8	0	0	6445388	1243
2008-01-12 05:00:00	0	20	0	0	44	77	42	88	8	1	2	2	59	31	58	0	0	6	33	28	34	14	0	11	0	0	0	0	7	0	0	6097892	760
2008-01-12 06:00:00	1	13	0	0	65	33	26	63	11	0	0	2	20	35	45	0	0	5	37	16	28	20	0	7	0	0	0	0	6	0	0	5530061	840
2008-01-12 07:00:00	0	13	0	0	51	33	32	49	1	0	2	4	41	18	35	0	0	7	23	26	25	16	0	7	0	0	0	0	7	0	0	4978560	909
2008-01-12 08:00:00	0	9	0	0	35	32	17	60	0	0	2	1	25	14	28	0	0	3	22	29	25	22	0	9	0	0	0	0	1	0	0	4309460	784
2008-01-12 09:00:00	0	5	0	0	34	17	34	33	5	0	1	0	17	15	32	0	0	3	26	18	28	7	0	3	0	0	0	0	3	0	0	3692870	782
2008-01-12 10:00:00	0	1	0	0	43	14	25	29	6	0	0	4	25	17	18	0	0	5	23	13	23	9	0	1	0	0	0	0	4	0	0	3544426	1268
2008-01-12 11:00:00	0	8	0	0	40	22	18	42	6	0	1	2	29	16	33	0	0	5	12	10	15	11	0	1	0	0	0	0	3	0	0	3555170	1396
2008-01-12 12:00:00	2	6	0	0	30	9	17	44	2	0	1	5	20	11	19	0	0	1	11	8	24	7	0	3	0	0	0	0	7	0	0	3668955	1101
2008-01-12 13:00:00	1	8	0	0	33	19	32	45	3	0	3	1	14	16	22	0	0	6	21	6	25	4	0	10	0	0	0	0	5	0	0	4069955	971
2008-01-12 14:00:00	1	13	0	0	34	17	46	44	5	2	2	1	25	28	24	0	0	7	31	13	24	15	0	8	0	0	0	0	4	0	0	4548217	939
2008-01-12 15:00:00	0	16	0	0	49	34	36	46	6	1	6	2	38	29	23	0	0	3	33	11	24	13	0	4	0	0	0	0	4	0	0	5041659	971
2008-01-12 16:00:00	0	20	0	0	51	51	40	79	10	1	2	5	37	34	31	1	0	3	25	21	36	26	0	9	0	0	0	0	1	0	0	5643888	1081
2008-01-12 17:00:00	2	10	0	0	46	37	49	65	5	2	1	2	57	35	40	0	0	3	43	25	52	26	0	11	0	0	0	0	9	0	0	6241362	870
2008-01-12 18:00:00	2	25	0	0	62	58	48	79	13	2	1	5	53	28	48	0	0	5	41	24	45	24	0	13	0	0	0	0	4	0	0	6619790	934
2008-01-12 19:00:00	0	13	0	0	47	45	49	82	12	0	5	13	52	26	45	0	0	4	53	17	39	11	0	13	0	0	0	0	8	0	0	6889953	1256
2008-01-12 20:00:00	2	26	0	0	62	52	69	81	8	1	6	7	70	41	53	0	0	4	57	32	46	29	0	11	0	0	0	0	9	0	0	7104145	966
2008-01-12 21:00:00	1	17	0	0	69	55	49	78	7	1	5	6	67	25	59	0	1	8	33	35	51	35	0	15	0	0	0	0	4	0	0	7512989	1021
2008-01-12 22:00:00	0	19	0	0	61	37	62	88	6	4	6	10	60	41	66	0	0	7	42	30	60	30	0	14	0	0	0	0	8	0	0	7380338	988
2008-01-12 23:00:00	0	12	0	0	77	51	55	94	10	3	3	5	56	33	57	0	0	3	49	34	42	18	0	12	0	0	0	0	6	0	0	7217681	965
2008-01-13 00:00:00	0	8	0	0	62	53	48	71	6	0	3	5	48	29	67	0	0	4	47	35	55	22	0	10	0	0	0	0	5	0	0	6993508	953
2008-01-13 01:00:00	1	22	0	0	80	47	58	103	4	1	2	2	57	35	71	0	0	1	46	25	56	22	0	6	0	0	0	0	3	0	0	6773234	778
2008-01-13 02:00:00	1	20	0	0	63	24	49	88	4	1	2	8	69	27	45	0	0	2	33	26	46	26	0	11	0	0	0	0	13	0	0	6511273	745
2008-01-13 03:00:00	1	39	0	0	97	32	59	86	13	1	2	1	57	39	44	0	0	5	40	31	40	36	0	13	0	0	0	0	6	0	0	6502990	2110
2008-01-13 04:00:00	0	23	0	0	63	46	48	76	13	2	3	5	85	42	45	0	0	4	37	36	31	31	0	9	0	0	0	0	9	0	0	6396657	1462
2008-01-13 05:00:00	0	15	0	0	61	38	54	119	6	1	4	1	52	31	58	0	0	4	37	33	47	27	0	12	0	0	0	0	9	0	0	6182499	804
2008-01-13 06:00:00	0	9	0	0	63	31	36	86	4	0	2	0	52	29	49	0	0	5	41	16	37	18	0	14	0	0	0	0	9	0	0	5777834	622
2008-01-13 07:00:00	1	15	0	0	60	25	39	75	10	0	0	7	57	23	40	0	0	7	23	29	41	16	0	10	0	0	0	0	12	0	0	5174184	651
2008-01-13 08:00:00	0	4	0	0	46	20	35	51	8	0	4	2	30	22	36	0	0	4	26	27	21	12	0	7	0	0	0	0	7	0	0	4463406	657
2008-01-13 09:00:00	0	5	0	0	44	14	21	32	11	1	1	4	20	22	32	0	0	2	32	21	34	6	0	6	0	0	0	0	8	0	0	3966914	884
2008-01-13 10:00:00	2	6	0	0	36	19	16	51	3	1	0	1	19	19	29	0	1	3	17	8	20	7	0	6	0	0	0	0	6	0	0	3791733	899
2008-01-13 11:00:00	0	8	0	0	38	14	24	21	2	1	1	0	16	26	24	0	1	8	19	16	28	6	0	2	0	0	0	0	8	0	0	3906674	784
2008-01-13 12:00:00	1	12	0	0	33	21	26	38	4	0	2	3	33	23	28	0	0	3	16	17	26	8	0	14	0	0	0	0	10	0	0	4070043	904
2008-01-13 13:00:00	3	8	0	0	35	14	43	41	4	0	2	3	23	26	24	0	0	2	9	20	11	8	0	3	0	0	0	0	7	0	0	4454537	748
2008-01-13 14:00:00	0	2	0	0	49	29	26	63	8	1	2	1	42	21	28	0	0	4	18	19	35	16	0	10	0	0	0	0	9	0	0	4990851	731
2008-01-13 15:00:00	0	16	0	0	53	30	43	54	8	0	5	7	40	33	43	0	0	5	12	20	41	21	0	9	0	0	0	0	10	0	0	5629592	944
2008-01-13 16:00:00	2	18	0	0	51	40	38	71	4	0	2	7	58	37	46	0	0	1	30	25	40	22	0	9	0	0	0	0	6	0	0	6287906	962
2008-01-13 17:00:00	2	21	0	0	42	42	64	112	13	2	3	6	55	34	51	0	0	7	36	33	41	37	0	9	0	0	0	0	9	0	0	6993036	814
2008-01-13 18:00:00	4	18	0	0	49	34	60	139	18	6	3	5	59	30	65	0	1	8	50	27	72	28	0	10	0	0	0	0	10	0	0	7470775	859
2008-01-13 19:00:00	1	16	0	0	72	33	71	123	12	0	3	4	44	28	59	0	0	5	35	20	59	35	0	13	0	0	0	0	9	0	0	7830951	738
2008-01-13 20:00:00	1	26	0	0	90	31	63	115	9	0	5	2	65	39	45	0	0	4	34	26	61	30	0	19	0	0	0	0	4	0	0	8267920	957
2008-01-13 21:00:00	1	11	0	0	78	39	70	128	9	3	2	8	82	49	69	0	2	4	31	26	39	23	0	27	0	0	0	0	10	0	0	8600038	838
2008-01-13 22:00:00	0	24	0	0	56	30	70	124	21	2	7	7	80	47	59	0	0	4	52	37	62	30	0	13	0	0	0	0	7	0	0	8666407	1176
2008-01-13 23:00:00	1	23	0	0	72	37	64	177	14	3	3	4	71	31	67	0	0	4	52	31	74	27	0	11	0	0	0	0	5	0	0	8718646	1320
2008-01-14 00:00:00	1	48	0	0	83	40	78	101	5	1	3	6	70	31	63	0	0	4	43	37	43	27	0	20	0	0	0	0	10	0	0	8351349	849
2008-01-14 01:00:00	0	18	0	0	67	36	74	123	12	3	11	10	64	31	74	0	0	8	42	39	50	34	0	15	0	0	0	0	12	0	0	7984750	1105
2008-01-14 02:00:00	1	11	0	0	80	33	95	144	20	2	4	9	74	43	77	0	0	7	45	48	65	28	0	24	0	0	0	0	8	0	0	8070336	546
2008-01-14 03:00:00	0	13	0	0	80	37	91	127	15	3	6	7	72	39	86	0	0	0	57	38	67	18	0	15	0	0	0	0	43	0	0	8087405	576
2008-01-14 04:00:00	2	17	0	0	75	35	77	153	8	6	11	6	65	33	79	0	0	4	45	55	49	27	0	15	0	0	0	0	7	0	0	7880566	718
2008-01-14 05:00:00	1	14	0	0	70	36	60	105	18	1	4	10	63	37	56	0	0	2	36	52	62	29	0	12	0	0	0	0	5	0	0	7141474	738
2008-01-14 06:00:00	2	13	0	0	60	24	68	87	11	1	5	1	54	25	73	0	0	8	33	27	50	26	0	12	0	0	0	0	12	0	0	6259921	1675
2008-01-14 07:00:00	2	7	0	0	44	21	55	100	3	0	2	5	37	25	50	0	0	5	34	20	29	20	0	10	0	0	0	0	2	0	0	5386328	2765
2008-01-14 08:00:00	1	11	0	0	38	21	34	64	7	1	3	2	52	18	40	0	0	3	25	16	47	15	0	11	0	0	0	0	9	0	0	4720563	942
2008-01-14 09:00:00	2	12	0	0	25	18	27	45	4	0	6	3	40	19	29	0	0	2	24	10	25	13	0	7	0	0	0	0	5	0	0	4516150	788
2008-01-14 10:00:00	1	22	0	0	30	13	37	57	8	2	2	2	28	15	33	0	0	3	19	17	33	12	0	6	0	0	0	0	9	0	0	4810513	963
2008-01-14 11:00:00	0	10	0	0	33	12	31	47	15	0	2	3	39	24	23	0	0	5	20	29	58	9	0	6	0	0	0	0	9	0	0	4883845	924
2008-01-14 12:00:00	0	19	0	0	31	23	44	59	10	0	2	3	45	30	36	0	0	1	31	29	44	15	0	16	0	0	0	0	15	0	0	5012042	1058
2008-01-14 13:00:00	0	18	0	0	35	18	44	39	1	2	0	8	33	28	46	0	0	2	29	25	55	16	0	5	0	0	0	0	5	0	0	5458574	1012
2008-01-14 14:00:00	0	17	0	0	49	36	62	113	8	0	1	4	44	34	47	0	0	3	28	18	62	15	0	8	0	0	0	0	10	0	0	6374312	1384
2008-01-14 15:00:00	0	26	0	0	85	53	90	110	11	2	4	5	67	26	67	0	0	3	35	29	55	34	0	10	0	0	0	0	3	0	0	7463933	1374
2008-01-14 16:00:00	1	31	0	0	70	37	91	138	18	2	11	6	84	53	82	0	0	8	56	40	80	25	0	19	0	0	0	0	4	0	0	8082474	1067
2008-01-14 17:00:00	1	27	0	0	71	38	71	184	11	0	4	13	75	44	106	0	0	7	66	44	65	48	0	28	0	0	0	0	9	0	0	8599434	992
2008-01-14 18:00:00	1	32	0	0	68	46	93	148	11	2	4	10	82	49	75	0	0	7	80	44	70	31	0	28	0	0	0	0	6	0	0	8778455	884
2008-01-14 19:00:00	1	29	0	0	75	62	95	153	20	1	3	10	102	37	86	0	0	12	68	58	75	28	0	18	0	0	0	0	17	0	0	9062398	1549
2008-01-14 20:00:00	1	36	0	0	92	42	111	162	11	1	5	16	81	43	104	0	0	4	66	59	76	40	0	26	0	0	0	0	6	0	0	9534745	1068
2008-01-14 21:00:00	2	26	0	0	82	61	113	159	20	5	5	16	113	49	73	0	0	10	73	44	66	29	0	17	0	0	0	0	8	0	0	10143694	1485
2008-01-14 22:00:00	5	33	0	0	76	48	91	124	19	1	8	11	109	42	92	0	0	9	45	47	64	32	0	22	0	0	0	0	9	0	0	10260941	1073
2008-01-14 23:00:00	4	30	0	0	82	55	100	128	9	0	4	9	98	48	97	0	0	7	61	26	72	32	0	24	0	0	0	0	8	0	0	9710626	914
2008-01-15 00:00:00	2	25	0	0	77	39	89	140	9	1	9	22	114	57	81	0	0	3	45	38	77	33	0	20	0	0	0	0	10	0	0	9105359	851
2008-01-15 01:00:00	3	30	0	0	75	38	99	161	9	1	2	5	81	58	81	0	0	7	55	42	69	36	0	25	0	0	0	0	4	0	0	8956870	792
2008-01-15 02:00:00	3	24	0	0	76	37	106	162	24	0	3	6	86	36	87	0	0	8	46	24	68	27	0	14	0	0	0	0	6	0	0	8990709	1907
2008-01-15 03:00:00	0	21	0	0	83	48	89	151	27	1	8	7	93	44	81	1	0	5	42	48	80	43	0	13	0	0	0	0	16	0	0	8885445	1262
2008-01-15 04:00:00	0	34	0	0	90	45	94	159	12	2	8	11	86	41	58	0	0	6	59	38	74	36	0	30	0	0	0	0	14	0	0	8423190	1134
2008-01-15 05:00:00	0	15	0	0	71	32	74	123	29	2	2	4	77	31	66	0	0	7	52	37	42	33	0	22	0	0	0	0	2	0	0	7525028	851
2008-01-15 06:00:00	0	20	0	0	52	21	59	125	13	2	5	7	57	31	59	0	0	5	43	24	46	17	0	10	0	0	0	0	3	0	0	6471788	1039
2008-01-15 07:00:00	1	10	0	0	68	39	35	48	0	1	16	2	42	36	45	0	0	5	33	24	33	18	0	7	0	0	0	0	5	0	0	5686943	1178
2008-01-15 08:00:00	0	8	0	0	41	24	28	67	8	1	1	1	25	30	37	0	0	5	25	24	37	9	0	13	0	0	0	0	8	0	0	5077423	802
2008-01-15 09:00:00	0	4	0	0	31	18	28	48	2	0	6	9	16	27	36	0	0	2	29	11	31	13	0	3	0	0	0	0	5	0	0	4936724	1077
2008-01-15 10:00:00	0	9	0	0	41	20	32	53	7	0	6	2	43	23	31	1	0	8	16	15	33	15	0	4	0	0	0	0	9	0	0	4742543	1007
2008-01-15 11:00:00	0	11	0	0	45	19	26	67	4	1	2	7	57	23	38	0	2	7	22	15	37	23	0	3	0	0	0	0	7	0	0	4780662	1019
2008-01-15 12:00:00	2	12	0	0	35	19	51	56	8	3	1	14	40	17	42	0	0	6	27	17	44	15	0	11	0	0	0	0	7	0	0	4979286	1459
2008-01-15 13:00:00	0	24	0	0	54	26	35	90	3	0	3	11	52	17	59	0	0	9	45	14	50	12	0	7	0	0	0	0	11	0	0	5469940	890
2008-01-15 14:00:00	0	27	0	0	56	34	55	94	4	1	4	8	63	33	63	0	0	3	44	35	59	28	0	14	0	0	0	0	8	0	0	6427800	1528
2008-01-15 15:00:00	1	31	0	0	63	33	108	201	11	3	1	11	75	30	95	0	0	5	43	31	62	26	0	21	0	0	0	0	16	0	0	7553625	1019
2008-01-15 16:00:00	1	33	0	0	64	47	104	217	22	1	3	7	86	42	100	0	0	5	64	38	71	39	0	19	0	0	0	0	11	0	0	8259060	1088
2008-01-15 17:00:00	1	31	0	0	52	35	94	153	6	2	2	13	77	29	72	1	0	10	46	28	58	19	0	11	0	0	0	0	12	0	0	6571992	868
2008-01-15 18:00:00	1	20	0	0	83	45	102	205	14	3	4	6	76	44	99	0	0	2	75	44	71	32	0	15	0	0	0	0	6	0	0	8440556	1142
2008-01-15 19:00:00	2	31	0	0	91	59	133	237	21	6	1	8	67	46	98	0	0	2	64	53	94	59	0	23	0	0	0	0	9	0	0	8932594	1054
2008-01-15 20:00:00	0	37	0	0	76	52	126	217	7	0	6	7	108	44	107	0	0	5	67	43	78	29	0	22	0	0	0	0	9	0	0	9103083	968
2008-01-15 21:00:00	2	25	0	0	84	92	107	157	14	0	4	15	81	59	106	0	0	3	62	50	78	36	0	19	0	0	0	0	9	0	0	9227718	1041
2008-01-15 22:00:00	6	24	0	0	83	64	102	160	13	3	5	17	88	58	82	0	2	5	67	101	89	35	0	20	0	0	0	0	6	0	0	9353278	835
2008-01-15 23:00:00	4	31	0	0	82	37	118	178	13	2	3	14	106	59	100	0	0	6	93	75	65	33	0	27	0	0	0	0	5	0	0	8876473	1156
2008-01-16 00:00:00	3	20	0	0	88	39	84	190	13	3	2	12	104	53	80	0	0	10	68	31	76	31	0	11	0	0	0	0	16	0	0	8379805	1290
2008-01-16 01:00:00	1	22	0	0	82	41	108	163	12	0	4	7	79	50	100	0	0	3	54	31	58	53	0	18	0	0	0	0	13	0	0	8247965	1161
2008-01-16 02:00:00	0	33	0	0	61	39	88	172	13	0	6	5	65	50	92	0	0	3	41	24	62	33	0	20	0	0	0	0	10	0	0	8107780	934
2008-01-16 03:00:00	2	15	0	0	82	43	86	145	10	3	5	14	72	55	90	0	0	4	70	46	85	36	0	17	0	0	0	0	11	0	0	8083097	513
2008-01-16 04:00:00	1	18	0	0	73	58	111	161	22	0	8	9	75	76	87	0	0	5	55	53	67	61	0	14	0	0	0	0	14	0	0	7758533	1774
2008-01-16 05:00:00	2	24	0	0	72	47	103	114	12	0	4	5	74	58	80	0	0	3	54	38	58	26	0	10	0	0	0	0	10	0	0	7006513	1164
2008-01-16 06:00:00	1	17	0	0	53	30	55	138	8	9	4	6	63	55	53	0	0	1	48	26	65	17	0	14	0	0	0	0	12	0	0	6080437	534
2008-01-16 07:00:00	0	12	0	0	57	24	55	94	17	1	1	3	39	32	42	0	0	4	29	17	35	26	0	14	0	0	0	0	5	0	0	5333041	731
2008-01-16 08:00:00	1	13	0	0	38	17	51	58	5	0	0	3	29	42	32	0	0	0	20	30	34	16	0	4	0	0	0	0	2	0	0	4748589	660
2008-01-16 09:00:00	0	8	0	0	26	15	20	48	6	0	1	0	29	28	30	1	0	2	21	19	28	11	0	6	0	0	0	0	9	0	0	4521239	553
2008-01-16 10:00:00	0	26	0	0	38	24	31	31	2	0	4	3	42	33	22	0	0	4	19	17	42	6	0	7	0	0	0	0	4	0	0	4823907	595
2008-01-16 11:00:00	1	14	0	0	33	16	27	52	5	2	3	3	43	22	28	0	0	2	32	18	39	13	0	3	0	0	0	0	5	0	0	4869759	677
2008-01-16 12:00:00	1	13	0	0	38	32	40	68	1	0	0	7	36	35	31	0	0	1	28	15	42	13	0	11	0	0	0	0	9	0	0	5001267	652
2008-01-16 13:00:00	0	16	0	0	39	18	50	84	11	1	4	5	47	37	50	0	2	2	46	16	49	21	0	5	0	0	0	0	7	0	0	5427689	629
2008-01-16 14:00:00	0	16	0	0	54	43	51	136	18	1	1	6	51	45	64	0	0	5	45	24	55	24	0	16	0	0	0	0	8	0	0	6517066	705
2008-01-16 15:00:00	0	20	0	0	59	49	74	123	9	1	3	5	74	37	66	0	0	6	53	33	62	24	0	20	0	0	0	0	8	0	0	7655006	706
2008-01-16 16:00:00	0	28	0	0	41	50	78	146	5	3	1	12	72	66	61	0	1	8	40	51	69	41	0	17	0	0	0	0	11	0	0	8256123	700
2008-01-16 17:00:00	5	28	0	0	60	56	120	317	12	2	3	14	76	57	91	0	0	5	80	38	60	28	0	20	0	0	0	0	4	0	0	8759386	666
2008-01-16 18:00:00	1	36	0	0	77	73	106	170	14	0	6	12	75	50	94	0	0	9	59	49	83	63	0	18	0	0	0	0	13	0	0	8823009	820
2008-01-16 19:00:00	4	19	0	0	49	65	125	147	23	1	6	8	84	76	90	0	0	7	76	54	56	40	0	17	0	0	0	0	8	0	0	9159322	2293
2008-01-16 20:00:00	4	23	0	0	85	55	92	149	9	0	8	6	101	62	97	0	0	12	64	51	73	40	0	26	0	0	0	0	5	0	0	9320764	690
2008-01-16 21:00:00	1	22	0	0	90	82	82	163	11	9	6	7	84	65	106	0	0	8	67	53	69	54	0	18	0	0	0	0	7	0	0	9408124	589
2008-01-16 22:00:00	5	36	0	0	66	88	104	129	14	1	6	14	88	87	130	0	0	4	76	46	98	23	0	14	0	0	0	0	14	0	0	9201582	716
2008-01-16 23:00:00	1	29	0	0	69	77	102	162	25	2	6	18	97	60	108	0	0	8	72	40	88	50	0	21	0	0	0	0	11	0	0	8721923	942
2008-01-17 00:00:00	3	33	0	0	86	64	94	143	13	2	4	6	88	50	98	2	0	4	67	35	65	23	0	18	0	0	0	0	5	0	0	8180443	958
2008-01-17 01:00:00	0	31	0	0	85	82	80	203	15	4	5	13	64	65	76	0	0	2	59	43	76	34	0	19	0	0	0	0	6	0	0	7980056	595
2008-01-17 02:00:00	2	25	0	0	76	55	136	163	14	1	13	11	88	66	90	0	0	4	51	39	53	30	0	19	0	0	0	0	11	0	0	7821358	710
2008-01-17 03:00:00	2	40	0	0	93	97	95	152	20	1	5	9	74	80	86	0	0	6	35	59	68	20	0	14	0	0	0	0	9	0	0	7918834	601
2008-01-17 04:00:00	6	28	0	0	88	82	66	181	11	1	6	4	93	62	81	0	0	3	42	39	64	34	0	19	0	0	0	0	8	0	0	7515263	641
2008-01-17 05:00:00	0	13	0	0	63	89	87	110	13	3	3	6	78	61	87	0	0	5	45	46	46	30	0	15	0	0	0	0	7	0	0	6816451	553
2008-01-17 06:00:00	1	15	0	0	61	59	75	112	14	2	3	3	56	43	64	0	0	3	38	40	49	35	0	4	0	0	0	0	5	0	0	5860034	597
2008-01-17 07:00:00	2	18	0	0	40	43	54	100	6	0	4	0	45	35	54	0	0	5	33	14	35	19	0	5	0	0	0	0	4	0	0	5026880	578
2008-01-17 08:00:00	0	19	0	0	32	29	35	53	5	0	0	0	30	32	49	0	0	4	27	27	33	18	0	8	0	0	0	0	5	0	0	4366865	621
2008-01-17 09:00:00	0	9	0	0	29	26	21	50	6	0	2	2	35	29	32	0	1	4	33	12	30	15	0	10	0	0	0	0	13	0	0	4080724	691
2008-01-17 10:00:00	1	6	0	0	39	39	27	48	3	1	1	2	32	26	30	0	0	2	13	15	31	15	0	7	0	0	0	0	6	0	0	4493555	684
2008-01-17 11:00:00	0	14	0	0	34	24	35	63	5	1	2	7	35	35	37	0	0	4	23	11	39	16	0	6	0	0	0	0	5	0	0	4599739	1493
2008-01-17 12:00:00	2	9	0	0	35	24	31	54	6	9	4	1	35	28	39	0	0	3	31	17	46	20	0	4	0	0	0	0	3	0	0	4819990	1878
2008-01-17 13:00:00	2	19	0	0	44	40	47	58	6	4	2	2	43	33	52	0	0	2	41	21	48	16	0	8	0	0	0	0	5	0	0	5267323	1691
2008-01-17 14:00:00	0	26	0	0	49	66	57	92	5	0	2	6	50	41	64	0	1	6	33	25	54	27	0	13	0	0	0	0	10	0	0	6249092	1346
2008-01-17 15:00:00	1	19	0	0	36	49	86	136	9	2	5	3	58	48	84	0	0	5	41	31	69	24	0	14	0	0	0	0	10	0	0	7436003	1222
2008-01-17 16:00:00	2	32	0	0	51	55	91	163	16	1	8	4	77	55	81	0	0	9	57	42	55	31	0	29	0	0	0	0	5	0	0	8037227	1280
2008-01-17 17:00:00	1	27	0	0	72	60	109	165	25	4	12	4	97	49	102	0	0	7	51	35	78	43	0	18	0	0	0	0	5	0	0	8413503	758
2008-01-17 18:00:00	1	29	0	0	51	67	84	189	27	3	6	7	70	57	80	0	0	19	56	54	84	30	0	17	0	0	0	0	9	0	0	8515207	535
2008-01-17 19:00:00	3	18	0	0	66	49	120	154	8	3	3	3	132	53	93	1	0	8	67	39	94	22	0	18	0	0	0	0	6	0	0	8693157	677
2008-01-17 20:00:00	0	20	0	0	64	75	91	166	18	3	6	6	83	83	88	0	0	8	61	55	86	34	0	10	0	0	0	0	2	0	0	9063219	716
2008-01-17 21:00:00	0	29	0	0	80	54	109	178	12	1	3	4	93	63	106	0	0	18	60	51	72	21	0	16	0	0	0	0	11	0	0	9182163	665
2008-01-17 22:00:00	3	23	0	0	193	66	123	183	12	1	5	2	74	77	102	0	0	3	45	47	87	39	0	17	0	0	0	0	12	0	0	9366087	840
2008-01-17 23:00:00	1	26	0	0	69	69	91	171	8	3	3	0	97	69	92	0	0	5	49	52	46	42	0	16	0	0	0	0	5	0	0	8859905	1338
2008-01-18 00:00:00	1	20	0	0	74	67	104	117	15	3	5	5	99	84	85	0	0	4	72	46	60	41	0	12	0	0	0	0	4	0	0	8204736	1088
2008-01-18 01:00:00	0	30	0	0	82	79	92	174	13	1	1	8	74	76	90	0	0	5	64	29	56	34	0	7	0	0	0	0	6	0	0	8066370	1506
2008-01-18 02:00:00	2	25	0	0	73	72	85	200	16	2	3	1	89	70	112	0	0	5	60	54	61	42	0	14	0	0	0	0	14	0	0	8239959	961
2008-01-18 03:00:00	0	32	0	0	89	66	65	189	8	2	9	3	93	66	79	0	1	4	71	51	67	21	0	13	0	0	0	0	14	0	0	8145081	1439
2008-01-18 04:00:00	0	21	0	0	87	65	96	181	15	4	3	7	93	75	92	0	0	3	45	47	69	37	0	16	0	0	0	0	8	0	0	7925187	2516
2008-01-18 05:00:00	3	23	0	0	84	52	81	174	3	0	0	3	68	53	55	0	0	3	36	41	60	41	0	9	0	0	0	0	12	0	0	7036170	849
2008-01-18 06:00:00	3	19	0	0	55	54	50	75	8	1	5	4	67	47	58	0	1	6	31	51	41	32	0	12	0	0	0	0	6	0	0	6126199	917
2008-01-18 07:00:00	1	11	0	0	47	41	43	80	4	0	4	2	29	33	36	0	1	3	25	25	29	20	0	13	0	0	0	0	4	0	0	5328739	974
2008-01-18 08:00:00	0	8	0	0	48	26	31	72	8	1	2	1	39	24	23	0	1	2	22	16	29	21	0	8	0	0	0	0	5	0	0	4742512	890
2008-01-18 09:00:00	1	5	0	0	36	27	30	32	9	1	0	4	44	28	28	0	0	3	19	11	20	11	0	3	0	0	0	0	4	0	0	4332374	2525
2008-01-18 10:00:00	0	9	0	0	26	15	32	75	7	0	2	2	30	35	44	0	0	1	22	6	40	12	0	6	0	0	0	0	2	0	0	4457743	894
2008-01-18 11:00:00	1	13	0	0	39	18	35	59	3	0	1	4	25	27	27	0	0	1	18	12	29	13	0	5	0	0	0	0	2	0	0	4498158	1342
2008-01-18 12:00:00	1	12	0	0	35	14	19	57	5	2	1	6	18	39	40	0	0	3	18	16	42	17	0	6	0	0	0	0	2	0	0	4680021	1049
2008-01-18 13:00:00	1	11	0	0	32	35	34	51	6	3	4	6	30	28	38	1	0	0	27	11	39	16	0	8	0	0	0	0	8	0	0	5120297	1299
2008-01-18 14:00:00	2	11	0	0	56	43	48	75	10	0	5	6	45	37	36	0	0	5	28	29	42	33	0	15	0	0	0	0	2	0	0	5892999	1546
2008-01-18 15:00:00	0	31	0	0	53	50	67	130	7	1	3	5	46	55	60	0	0	4	40	35	59	23	0	17	0	0	0	0	7	0	0	7003470	1022
2008-01-18 16:00:00	3	27	0	0	58	48	65	138	10	1	8	10	68	49	63	0	0	7	50	33	58	28	0	19	0	0	0	0	13	0	0	7716607	1225
2008-01-18 17:00:00	1	23	0	0	53	51	92	105	19	0	4	8	67	45	69	0	0	5	58	30	76	31	0	15	0	0	0	0	9	0	0	8167035	1429
2008-01-18 18:00:00	3	30	0	0	66	54	74	158	15	0	6	6	74	54	65	0	0	4	40	29	61	30	0	13	0	0	0	0	5	0	0	8139742	1942
2008-01-18 19:00:00	0	21	0	0	50	41	78	173	8	2	4	9	79	56	68	0	0	5	44	35	53	30	0	13	0	0	0	0	3	0	0	8304603	1922
2008-01-18 20:00:00	0	30	0	0	67	56	77	153	10	1	7	6	82	49	82	0	0	7	58	33	69	32	0	21	0	0	0	0	1	0	0	8417449	2904
2008-01-18 21:00:00	1	21	0	0	56	38	87	159	18	0	9	3	72	51	100	0	0	5	46	30	67	50	0	14	0	0	0	0	23	0	0	8435086	3103
2008-01-18 22:00:00	0	16	0	0	67	50	89	138	12	0	9	1	76	61	72	0	0	4	47	30	62	38	0	13	0	0	0	0	3	0	0	8406435	1784
2008-01-18 23:00:00	2	27	0	0	54	63	67	92	19	1	5	1	70	38	59	0	0	5	47	35	47	15	0	16	0	0	0	0	9	0	0	7757552	1598
2008-01-19 00:00:00	0	21	0	0	40	51	60	94	9	3	2	6	87	48	53	0	0	6	48	36	71	17	0	12	0	0	0	0	4	0	0	7258144	1904
2008-01-19 01:00:00	1	22	0	0	62	50	55	80	10	3	3	4	63	40	53	0	0	6	67	25	50	28	0	11	0	0	0	0	11	0	0	6866377	1340
2008-01-19 02:00:00	0	19	0	0	53	41	61	95	8	2	4	3	36	48	56	0	0	5	29	24	46	24	0	9	0	0	0	0	4	0	0	6590298	1214
2008-01-19 03:00:00	1	20	0	0	55	36	53	105	10	0	6	9	62	39	44	0	1	3	39	25	64	15	0	10	0	0	0	0	4	0	0	6444911	1373
2008-01-19 04:00:00	0	10	0	0	54	34	58	92	11	0	5	3	43	49	63	0	0	3	32	19	45	18	0	9	0	0	0	0	3	0	0	6234880	1289
2008-01-19 05:00:00	2	13	0	0	51	32	41	78	9	2	2	5	42	33	53	0	0	6	28	24	39	14	0	9	0	0	0	0	5	0	0	5993650	1103
2008-01-19 06:00:00	1	12	0	0	51	30	58	75	14	0	2	2	48	37	46	0	0	2	25	13	36	18	0	11	0	0	0	0	3	0	0	5504252	1134
2008-01-19 07:00:00	1	5	0	0	36	22	40	44	3	0	2	3	38	34	49	0	0	6	29	13	30	12	0	5	0	0	0	0	6	0	0	5036336	1390
2008-01-19 08:00:00	0	11	0	0	40	26	13	46	5	2	3	2	28	27	24	0	0	7	15	14	31	8	0	1	0	0	0	0	4	0	0	4412236	890
2008-01-19 09:00:00	0	7	0	0	27	17	25	51	6	0	2	1	13	32	30	0	0	1	23	16	21	10	0	3	0	0	0	0	3	0	0	3828834	794
2008-01-19 10:00:00	1	5	0	0	31	10	25	25	5	0	0	2	25	15	17	0	0	4	9	10	18	11	0	6	0	0	0	0	3	0	0	3696921	838
2008-01-19 11:00:00	0	8	0	0	30	16	28	30	3	1	0	0	13	14	31	0	0	4	12	14	32	9	0	7	0	0	0	0	6	0	0	3731659	939
2008-01-19 12:00:00	0	11	0	0	33	19	20	43	5	1	3	1	21	22	26	0	1	0	10	9	28	12	0	6	0	0	0	0	2	0	0	3879264	2849
2008-01-19 13:00:00	0	11	0	0	27	23	40	50	2	0	1	5	23	25	26	0	0	3	23	9	23	8	0	1	0	0	0	0	2	0	0	4149927	1562
2008-01-19 14:00:00	2	18	0	0	32	22	20	31	2	1	2	2	22	36	23	0	0	3	13	13	28	7	0	7	0	0	0	0	6	0	0	4665373	1382
2008-01-19 15:00:00	1	8	0	0	40	25	41	51	3	3	1	3	44	37	23	0	0	2	25	23	34	9	0	4	0	0	0	0	5	0	0	5247305	900
2008-01-19 16:00:00	2	26	0	0	51	33	46	79	5	2	1	1	53	49	49	0	0	5	33	39	50	11	0	13	0	0	0	0	3	0	0	5879495	1075
2008-01-19 17:00:00	0	13	0	0	61	50	45	65	14	0	3	1	65	53	47	0	0	2	35	18	46	17	0	11	0	0	0	0	2	0	0	6514062	1040
2008-01-19 18:00:00	2	30	0	0	73	39	61	77	2	1	6	5	74	46	43	0	0	2	38	38	49	34	0	9	0	0	0	0	3	0	0	7017288	941
2008-01-19 19:00:00	1	14	0	0	49	37	61	86	6	1	2	2	59	48	57	0	0	9	36	24	55	27	0	9	0	0	0	0	7	0	0	7207711	895
2008-01-19 20:00:00	0	22	0	0	57	64	62	83	9	2	2	7	48	65	76	0	0	14	57	25	49	21	0	16	0	0	0	0	5	0	0	7462635	1153
2008-01-19 21:00:00	2	16	0	0	67	58	53	67	14	2	5	4	66	47	46	0	0	7	41	27	28	29	0	12	0	0	0	0	5	0	0	7606122	876
2008-01-19 22:00:00	2	18	0	0	87	58	62	84	20	2	6	5	60	51	62	0	0	3	40	38	40	32	0	18	0	0	0	0	5	0	0	7654585	1023
2008-01-19 23:00:00	0	25	0	0	73	46	62	71	9	0	1	2	50	58	50	0	0	3	40	19	71	22	0	9	0	0	0	0	6	0	0	7565476	945
2008-01-20 00:00:00	0	15	0	0	70	36	52	84	5	0	1	6	52	43	58	0	0	3	34	18	41	22	0	8	0	0	0	0	8	0	0	7291327	916
2008-01-20 01:00:00	2	11	0	0	68	33	68	95	15	0	4	3	48	43	63	0	0	8	30	22	33	32	0	8	0	0	0	0	10	0	0	7113966	884
2008-01-20 02:00:00	3	20	0	0	79	38	63	94	19	0	3	1	56	34	61	0	0	2	34	24	48	25	0	12	0	0	0	0	4	0	0	6906247	834
2008-01-20 03:00:00	1	13	0	0	87	52	67	75	7	0	3	1	55	56	66	0	0	2	41	38	40	34	0	6	0	0	0	0	2	0	0	6773135	836
2008-01-20 04:00:00	1	10	0	0	73	57	63	71	11	0	2	2	60	38	71	0	0	3	25	22	54	29	0	14	0	0	0	0	3	0	0	6769565	1367
2008-01-20 05:00:00	3	14	0	0	67	45	55	90	18	0	2	1	55	39	53	0	0	7	22	19	26	31	0	10	0	0	0	0	5	0	0	6500468	2789
2008-01-20 06:00:00	0	11	0	0	63	34	40	56	20	1	4	6	116	40	51	0	0	6	29	21	35	28	0	12	0	0	0	0	7	0	0	5980110	1169
2008-01-20 07:00:00	0	10	0	0	62	31	26	62	11	0	5	2	80	37	46	0	0	6	20	15	25	19	0	7	0	0	0	0	9	0	0	5387316	785
2008-01-20 08:00:00	0	12	0	0	31	30	27	52	7	0	3	0	42	27	33	0	0	0	22	13	31	14	0	4	0	0	0	0	7	0	0	4797070	867
2008-01-20 09:00:00	1	12	0	0	22	26	33	34	7	0	3	0	36	35	22	0	0	2	21	12	27	11	0	8	0	0	0	0	4	0	0	4159706	756
2008-01-20 10:00:00	0	11	0	0	19	24	22	41	6	1	2	3	43	26	23	0	0	4	10	16	31	10	0	3	0	0	0	0	5	0	0	4025915	840
2008-01-20 11:00:00	0	6	0	0	20	30	19	48	4	0	0	2	30	22	28	0	0	1	15	24	36	15	0	5	0	0	0	0	3	0	0	3990396	813
2008-01-20 12:00:00	0	21	0	0	31	22	26	43	3	0	2	1	35	24	18	0	0	0	18	16	30	17	0	3	0	0	0	0	4	0	0	4165519	880
2008-01-20 13:00:00	1	10	0	0	38	32	34	33	3	0	4	2	28	30	28	0	0	15	18	14	28	12	0	3	0	0	0	0	2	0	0	4346274	673
2008-01-20 14:00:00	0	9	0	0	40	30	43	52	6	0	4	2	43	31	40	0	0	7	44	23	33	23	0	11	0	0	0	0	9	0	0	4815559	879
2008-01-20 15:00:00	0	16	0	0	41	37	32	88	8	1	0	2	61	23	42	0	0	1	42	13	47	14	0	9	0	0	0	0	6	0	0	5334429	742
2008-01-20 16:00:00	1	11	0	0	40	33	55	59	7	0	2	0	77	35	44	0	0	3	32	29	78	22	0	5	0	0	0	0	3	0	0	6110461	824
2008-01-20 17:00:00	0	23	0	0	49	67	55	94	6	1	3	2	112	53	57	0	0	8	45	39	47	28	0	13	0	0	0	0	5	0	0	6817998	830
2008-01-20 18:00:00	2	18	0	0	64	38	67	81	4	0	4	0	93	42	56	0	0	4	66	24	39	35	0	16	0	0	0	0	5	0	0	7444505	656
2008-01-20 19:00:00	0	13	0	0	57	47	66	100	8	0	10	1	99	38	41	0	0	3	27	37	38	25	0	17	0	0	0	0	6	0	0	7843375	710
2008-01-20 20:00:00	1	16	0	0	70	66	54	151	8	0	5	0	129	53	54	0	0	6	31	27	46	35	0	15	0	0	0	0	4	0	0	8408055	911
2008-01-20 21:00:00	2	14	0	0	59	64	68	113	22	2	2	0	85	63	61	0	1	9	39	18	48	33	0	7	0	0	0	0	7	0	0	8456204	1625
2008-01-20 22:00:00	1	26	0	0	74	52	62	120	9	0	4	5	96	48	71	0	0	9	48	50	61	27	0	15	0	0	0	0	4	0	0	8759766	2183
2008-01-20 23:00:00	3	16	0	0	67	75	65	111	12	2	4	3	87	52	77	0	0	5	36	60	60	40	0	20	0	0	0	0	7	0	0	8457265	1810
2008-01-21 00:00:00	2	14	0	0	76	51	55	117	12	1	0	0	91	59	78	0	0	5	50	30	55	44	0	11	0	0	0	0	3	0	0	8136885	1397
2008-01-21 01:00:00	2	21	0	0	70	51	64	76	10	1	4	2	67	49	62	0	0	0	47	62	72	31	0	18	0	0	0	0	7	0	0	7834164	961
2008-01-21 02:00:00	0	19	0	0	66	67	70	129	29	2	2	1	90	50	86	0	0	4	61	38	47	28	0	15	0	0	0	0	6	0	0	7828144	1191
2008-01-21 03:00:00	2	15	0	0	57	68	74	129	16	2	2	1	73	59	72	0	0	1	37	47	55	44	0	13	0	0	0	0	2	0	0	7798132	780
2008-01-21 04:00:00	1	31	0	0	97	51	61	117	10	0	7	1	89	54	52	0	0	9	42	53	40	22	0	4	0	0	0	0	10	0	0	7443896	772
2008-01-21 05:00:00	3	24	0	0	92	47	80	226	26	5	6	2	85	48	70	0	0	7	46	50	45	41	0	11	0	0	0	0	4	0	0	7017703	703
2008-01-21 06:00:00	6	16	0	0	57	53	44	98	7	0	2	2	73	53	68	0	0	3	27	27	62	19	0	18	0	0	0	0	13	0	0	6268176	821
2008-01-21 07:00:00	0	13	0	0	46	44	41	76	7	2	2	1	52	38	47	0	0	5	25	24	45	17	0	10	0	0	0	0	7	0	0	5546682	710
2008-01-21 08:00:00	0	13	0	0	58	30	24	90	7	3	0	1	28	30	33	0	0	4	22	23	33	21	0	15	0	0	0	0	11	0	0	4912810	738
2008-01-21 09:00:00	0	7	0	0	51	23	33	80	4	1	1	1	24	21	35	0	0	2	23	33	22	9	0	10	0	0	0	0	6	0	0	4500479	798
2008-01-21 10:00:00	0	8	0	0	41	14	33	79	8	0	1	2	27	44	23	0	0	5	28	19	36	17	0	6	0	0	0	0	6	0	0	4693716	883
2008-01-21 11:00:00	2	19	0	0	38	32	43	51	4	1	4	4	45	34	40	0	0	4	26	18	38	12	0	7	0	0	0	0	11	0	0	4726435	1007
2008-01-21 12:00:00	0	11	0	0	26	31	50	64	4	0	3	2	39	27	42	0	0	5	43	12	33	13	0	9	0	0	0	0	6	0	0	4780289	849
2008-01-21 13:00:00	1	15	0	0	44	29	38	72	8	0	3	2	39	40	37	0	0	2	14	18	37	17	0	9	0	0	0	0	3	0	0	5147788	780
2008-01-21 14:00:00	1	16	0	0	44	39	67	73	10	0	0	3	32	39	46	0	0	3	39	27	41	18	0	13	0	0	0	0	0	0	0	5780015	1613
2008-01-21 15:00:00	3	18	0	0	77	58	69	70	5	0	4	1	50	38	67	0	0	6	39	43	67	10	0	10	0	0	0	0	4	0	0	6678904	2098
2008-01-21 16:00:00	1	16	0	0	43	42	83	121	12	0	2	3	60	59	76	0	0	2	51	36	64	39	0	17	0	0	0	0	8	0	0	7472507	1517
2008-01-21 17:00:00	3	28	0	0	73	58	83	109	12	1	8	1	95	57	97	0	0	9	54	44	64	37	0	13	0	0	0	0	11	0	0	8313388	909
2008-01-21 18:00:00	0	23	0	0	72	69	91	125	7	2	7	3	103	70	121	0	0	6	58	30	88	33	0	14	0	0	0	0	5	0	0	8608880	889
2008-01-21 19:00:00	1	18	0	0	67	59	80	138	14	2	3	3	87	74	85	0	0	1	70	35	79	35	0	24	0	0	0	0	12	0	0	8813752	942
2008-01-21 20:00:00	0	17	0	0	93	66	100	165	7	1	4	1	104	67	109	0	1	6	65	46	80	35	0	18	0	0	0	0	8	0	0	9350699	1105
2008-01-21 21:00:00	0	22	0	0	71	83	110	191	10	1	3	0	121	81	112	0	0	6	83	52	92	36	0	31	0	0	0	0	5	0	0	9676760	1077
2008-01-21 22:00:00	1	20	0	0	70	80	78	128	5	1	19	1	104	80	103	0	0	3	84	59	101	38	0	23	0	0	0	0	13	0	0	9850258	954
2008-01-21 23:00:00	0	36	0	0	64	78	101	140	12	7	6	1	104	76	107	0	0	6	63	42	89	31	0	11	0	0	0	0	8	0	0	9347831	874
2008-01-22 00:00:00	1	27	0	0	69	77	58	150	12	4	5	4	103	62	125	0	0	6	66	41	89	31	0	17	0	0	0	0	7	0	0	8716656	1453
2008-01-22 01:00:00	1	29	0	0	83	53	113	163	15	2	4	3	69	54	99	0	0	2	63	40	61	30	0	22	0	0	0	0	10	0	0	8633894	1047
2008-01-22 02:00:00	0	15	0	0	72	43	92	202	18	4	10	2	125	50	93	0	0	3	63	35	109	32	0	14	0	0	0	0	6	0	0	8689476	1520
2008-01-22 03:00:00	2	33	0	0	95	49	98	216	22	3	2	7	83	70	89	0	0	4	62	37	63	44	0	19	0	0	0	0	8	0	0	8559523	821
2008-01-22 04:00:00	1	29	0	0	88	51	70	208	14	2	9	4	88	61	94	0	0	9	62	44	78	42	0	14	0	0	0	0	6	0	0	8035862	755
2008-01-22 05:00:00	1	32	0	0	76	38	71	256	16	3	4	1	97	50	91	0	0	2	62	62	62	34	0	17	0	0	0	0	10	0	0	7143824	1648
2008-01-22 06:00:00	1	20	0	0	58	30	62	202	16	2	5	1	79	54	76	0	0	6	67	35	50	26	0	10	0	0	0	0	13	0	0	6132875	2687
2008-01-22 07:00:00	1	9	0	0	47	19	54	163	12	1	2	2	45	40	40	0	0	7	38	20	31	15	0	8	0	0	0	0	8	0	0	5195965	1006
2008-01-22 08:00:00	0	13	0	0	43	11	34	159	12	4	3	0	36	25	38	0	0	5	30	19	23	12	0	6	0	0	0	0	6	0	0	4557048	904
2008-01-22 09:00:00	2	7	0	0	37	13	29	162	21	2	1	3	39	38	43	0	0	3	40	16	44	17	0	5	0	0	0	0	9	0	0	4314546	892
2008-01-22 10:00:00	1	11	0	0	19	17	41	228	10	2	2	0	44	27	35	1	0	2	35	20	43	15	0	7	0	0	0	0	8	0	0	4547173	942
2008-01-22 11:00:00	0	5	0	0	30	28	45	212	11	2	1	1	34	41	23	0	0	7	22	17	36	12	0	11	0	0	0	0	8	0	0	4630944	844
2008-01-22 12:00:00	4	6	0	0	45	14	30	218	13	2	4	3	33	26	37	0	0	2	19	15	47	12	0	8	0	0	0	0	6	0	0	4822283	898
2008-01-22 13:00:00	0	12	0	0	40	22	43	176	11	1	0	2	47	41	35	0	0	4	28	12	47	27	0	4	0	0	0	0	8	0	0	5217725	928
2008-01-22 14:00:00	1	19	0	0	43	44	58	179	21	0	5	2	74	47	61	0	0	9	35	22	75	16	0	18	0	0	0	0	11	0	0	6081355	973
2008-01-22 15:00:00	1	25	0	0	56	35	74	199	21	2	3	2	66	52	70	0	0	15	41	31	78	37	0	15	0	0	0	0	4	0	0	7141689	891
2008-01-22 16:00:00	5	25	0	0	48	52	87	260	22	1	8	1	68	62	67	0	0	7	64	40	88	31	0	14	0	0	0	0	13	0	0	7752933	879
2008-01-22 17:00:00	3	28	0	0	56	56	89	333	19	3	6	0	87	56	79	0	3	9	70	30	58	29	0	13	0	0	0	0	20	0	0	8345263	796
2008-01-22 18:00:00	1	27	0	0	76	62	117	286	30	3	8	1	108	49	96	0	0	6	53	37	86	31	0	21	0	0	0	0	10	0	0	8512537	893
2008-01-22 19:00:00	1	22	0	0	72	64	116	295	38	4	10	1	96	64	98	0	0	10	65	40	69	52	0	11	0	0	0	0	10	0	0	8754451	926
2008-01-22 20:00:00	1	43	0	0	81	61	103	298	23	3	3	2	92	80	94	0	3	13	75	42	62	39	0	22	0	0	0	0	14	0	0	8953779	866
2008-01-22 21:00:00	1	30	0	0	87	82	75	249	14	3	5	3	101	71	103	0	0	8	55	54	87	51	0	21	0	0	0	0	14	0	0	9274016	936
2008-01-22 22:00:00	0	29	0	0	98	49	92	311	31	4	5	2	111	80	111	0	0	11	70	64	93	43	0	15	0	0	0	0	4	0	0	9472614	871
2008-01-22 23:00:00	2	27	0	0	79	47	98	251	23	1	6	2	90	84	92	0	0	8	53	37	76	27	0	14	0	0	0	0	12	0	0	9983426	775
2008-01-23 00:00:00	1	31	0	0	77	39	80	205	22	1	6	3	87	61	87	0	0	8	53	39	59	42	0	18	0	0	0	0	3	0	0	8873553	907
2008-01-23 01:00:00	0	19	0	0	84	35	89	177	19	4	7	4	77	61	76	0	0	7	57	45	86	18	0	23	0	0	0	0	10	0	0	8636687	2902
2008-01-23 02:00:00	4	45	0	0	76	39	85	248	17	2	10	1	92	65	59	0	0	4	53	56	67	54	0	20	0	0	0	0	8	0	0	8471566	1002
2008-01-23 03:00:00	1	13	0	0	90	112	132	273	22	0	9	1	90	65	95	0	0	4	41	36	80	40	0	22	0	0	0	0	10	0	0	8614755	928
2008-01-23 04:00:00	1	27	0	0	87	67	99	174	13	6	12	2	102	75	90	0	0	4	68	55	66	17	0	28	0	0	0	0	21	0	0	8223058	811
2008-01-23 05:00:00	2	22	0	0	100	27	58	158	13	1	4	2	84	68	79	0	0	8	40	33	56	35	0	19	0	0	0	0	8	0	0	7309186	848
2008-01-23 06:00:00	0	12	0	0	69	48	79	128	16	2	7	0	61	46	62	0	0	4	41	27	43	34	0	17	0	0	0	0	11	0	0	6355199	908
2008-01-23 07:00:00	1	22	0	0	46	22	45	114	13	0	6	1	41	37	59	0	0	4	28	24	43	30	0	0	0	0	0	0	7	0	0	5372441	881
2008-01-23 08:00:00	0	8	0	0	38	19	38	67	7	1	1	0	28	28	30	0	0	5	19	23	38	19	0	9	0	0	0	0	7	0	0	4683493	960
2008-01-23 09:00:00	0	20	0	0	43	11	30	87	7	0	2	1	28	31	39	0	0	2	17	16	35	12	0	7	0	0	0	0	8	0	0	4468778	838
2008-01-23 10:00:00	0	6	0	0	38	13	51	107	9	1	0	1	20	26	34	0	0	2	25	24	23	13	0	12	0	0	0	0	3	0	0	4759407	840
2008-01-23 11:00:00	1	10	0	0	36	26	33	116	10	1	1	0	23	40	39	0	0	1	20	17	35	13	0	4	0	0	0	0	5	0	0	4739852	932
2008-01-23 12:00:00	0	15	0	0	39	23	55	105	8	0	1	1	33	27	30	0	0	0	16	7	42	11	0	2	0	0	0	0	6	0	0	4846196	1144
2008-01-23 13:00:00	0	14	0	0	32	19	49	102	9	0	4	4	40	35	41	0	0	2	29	15	49	15	0	8	0	0	0	0	5	0	0	5230793	966
2008-01-23 14:00:00	1	26	0	0	32	30	55	97	4	2	3	0	47	45	50	0	0	2	46	14	71	15	0	17	0	0	0	0	1	0	0	6196356	839
2008-01-23 15:00:00	0	22	0	0	79	34	87	129	13	1	2	1	58	64	70	0	0	7	49	45	82	41	0	27	0	0	0	0	4	0	0	7214160	953
2008-01-23 16:00:00	3	25	0	0	51	57	92	154	15	0	4	4	95	69	88	0	0	9	61	40	75	29	0	21	0	0	0	0	12	0	0	7875111	923
2008-01-23 17:00:00	1	26	0	0	78	40	106	200	14	0	6	4	98	78	102	0	0	10	65	39	77	45	0	27	0	0	0	0	8	0	0	8412539	2262
2008-01-23 18:00:00	3	25	0	0	86	47	100	188	11	0	4	2	70	70	98	0	0	8	62	50	85	41	0	21	0	0	0	0	8	0	0	8542922	1536
2008-01-23 19:00:00	1	25	0	0	80	53	117	223	13	4	4	2	73	78	106	0	0	6	57	43	76	35	0	25	0	0	0	0	18	0	0	8729108	1417
2008-01-23 20:00:00	0	41	0	0	98	49	98	189	24	2	6	3	92	101	107	0	0	9	61	47	86	26	0	23	0	0	0	0	12	0	0	9123824	918
2008-01-23 21:00:00	1	21	0	0	90	47	112	219	20	3	2	0	96	60	90	0	2	3	48	43	103	56	0	21	0	0	0	0	19	0	0	9392452	763
2008-01-23 22:00:00	3	37	0	0	93	49	110	208	12	16	2	1	90	73	92	0	0	15	62	46	77	54	0	24	0	0	0	0	10	0	0	9476774	834
2008-01-23 23:00:00	1	36	0	0	104	42	130	214	20	1	6	5	79	63	95	0	0	6	53	48	78	41	0	19	0	0	0	0	7	0	0	9064208	719
2008-01-24 00:00:00	0	24	0	0	73	36	108	164	26	0	6	5	81	34	79	0	0	5	56	25	72	41	0	18	0	0	0	0	5	0	0	8358790	790
2008-01-24 01:00:00	2	14	0	0	71	52	88	174	15	1	6	4	105	55	59	0	0	4	64	37	66	40	0	14	0	0	0	0	7	0	0	8310996	911
2008-01-24 02:00:00	1	22	0	0	87	45	100	169	24	1	14	3	83	77	74	0	0	8	48	50	89	43	0	17	0	0	0	0	9	0	0	8029154	858
2008-01-24 03:00:00	1	23	0	0	73	54	107	222	15	1	11	1	113	74	92	0	0	16	61	52	70	37	0	17	0	0	0	0	8	0	0	7844228	843
2008-01-24 04:00:00	0	34	0	0	84	60	106	199	22	3	9	3	91	80	97	0	0	5	65	56	73	36	0	20	0	0	0	0	8	0	0	7692402	1033
2008-01-24 05:00:00	0	17	0	0	67	35	90	150	10	1	5	0	81	74	65	0	0	4	60	36	64	35	0	23	0	0	0	0	13	0	0	6941706	733
2008-01-24 06:00:00	3	13	0	0	58	32	96	111	4	0	2	2	50	57	70	0	0	2	36	23	54	23	0	19	0	0	0	0	7	0	0	6015815	950
2008-01-24 07:00:00	1	14	0	0	38	14	50	95	4	0	2	4	68	48	46	0	0	3	28	17	39	22	0	14	0	0	0	0	4	0	0	5113021	733
2008-01-24 08:00:00	0	8	0	0	38	15	47	48	5	0	2	2	27	21	38	0	0	0	21	16	30	18	0	9	0	0	0	0	9	0	0	4492594	1160
2008-01-24 09:00:00	0	11	0	0	31	23	40	69	8	1	1	2	27	37	34	0	0	1	12	18	26	8	0	7	0	0	0	0	5	0	0	4245934	3177
2008-01-24 10:00:00	2	8	0	0	35	22	34	66	7	1	0	4	35	29	31	0	0	1	16	13	19	16	0	5	0	0	0	0	4	0	0	4552147	1194
2008-01-24 11:00:00	1	12	0	0	45	29	24	48	1	1	1	1	36	36	31	0	0	2	17	6	35	11	0	5	0	0	0	0	3	0	0	4402895	1136
2008-01-24 12:00:00	2	15	0	0	56	21	43	78	3	0	4	1	30	37	30	0	0	1	23	16	56	25	0	8	0	0	0	0	6	0	0	4657265	1067
2008-01-24 13:00:00	1	18	0	0	55	15	51	86	6	2	5	0	33	37	40	0	0	4	26	14	40	14	0	14	0	0	0	0	8	0	0	5188714	963
2008-01-24 14:00:00	3	20	0	0	44	27	75	109	11	0	4	1	44	48	32	0	0	13	24	31	49	24	0	18	0	0	0	0	13	0	0	6045980	1201
2008-01-24 15:00:00	1	15	0	0	54	53	84	168	12	2	0	4	74	64	81	0	0	2	46	25	65	26	0	18	0	0	0	0	22	0	0	6931762	872
2008-01-24 16:00:00	3	23	0	0	71	46	98	147	17	0	6	0	65	59	82	0	1	2	54	36	73	29	0	12	0	0	0	0	8	0	0	7637955	751
2008-01-24 17:00:00	8	28	0	0	61	43	95	221	8	3	5	4	85	63	84	0	0	4	54	45	67	34	0	32	0	0	0	0	9	0	0	8252897	819
2008-01-24 18:00:00	1	33	0	0	71	54	87	210	7	1	6	3	66	94	103	0	0	4	48	45	71	31	0	34	0	0	0	0	15	0	0	8279067	869
2008-01-24 19:00:00	2	26	0	0	74	38	100	196	8	0	10	1	100	74	101	1	1	7	52	42	84	34	0	22	0	0	0	0	9	0	0	8552072	833
2008-01-24 20:00:00	1	25	0	0	79	43	113	188	14	0	5	4	117	66	70	0	0	7	53	46	98	48	0	21	0	0	0	0	6	0	0	8784184	749
2008-01-24 21:00:00	3	27	0	0	71	67	116	156	44	1	4	16	103	69	103	0	0	11	55	50	76	69	0	22	0	0	0	0	3	0	0	8941414	689
2008-01-24 22:00:00	4	35	0	0	66	52	121	160	20	1	1	12	76	76	103	0	0	5	63	42	86	34	0	26	0	0	0	0	12	0	0	9192512	695
2008-01-24 23:00:00	1	34	0	0	75	41	103	162	18	1	7	8	94	76	95	0	1	1	48	28	59	34	0	19	0	0	0	0	5	0	0	8677558	766
2008-01-25 00:00:00	1	24	0	0	66	45	86	148	23	3	6	6	93	72	84	0	0	6	55	45	81	31	0	21	0	0	0	0	2	0	0	7979234	652
2008-01-25 01:00:00	0	33	0	0	79	48	77	174	12	0	4	2	82	57	93	0	1	5	53	45	80	31	0	22	0	0	0	0	9	0	0	7838613	1078
2008-01-25 02:00:00	1	19	0	0	85	58	84	198	18	4	14	5	99	65	97	0	0	1	38	36	60	26	0	14	0	0	0	0	11	0	0	7897980	3337
2008-01-25 03:00:00	1	23	0	0	76	35	70	193	10	3	8	1	84	76	78	0	0	8	53	56	88	37	0	17	0	0	0	0	14	0	0	7915200	771
2008-01-25 04:00:00	0	42	0	0	85	37	95	150	13	3	0	8	82	69	74	0	1	7	48	36	70	27	0	18	0	0	0	0	9	0	0	7342899	886
2008-01-25 05:00:00	3	15	0	0	83	24	75	143	14	6	0	3	78	45	63	0	0	7	49	37	68	33	0	19	0	0	0	0	12	0	0	6552359	678
2008-01-25 06:00:00	2	17	0	0	58	19	47	114	16	0	4	4	50	59	68	0	0	5	36	29	65	20	0	3	0	0	0	0	13	0	0	5643644	766
2008-01-25 07:00:00	1	14	0	0	47	22	68	75	11	0	1	2	49	44	48	0	1	1	25	16	34	18	0	11	0	0	0	0	10	0	0	4874295	1162
2008-01-25 08:00:00	1	10	0	0	40	24	33	65	9	0	2	2	27	33	56	0	0	0	24	18	37	22	0	8	0	0	0	0	2	0	0	4287339	1178
2008-01-25 09:00:00	0	5	0	0	46	17	35	59	5	0	1	4	44	32	32	0	0	2	17	14	22	15	0	14	0	0	0	0	4	0	0	3949224	1067
2008-01-25 10:00:00	0	12	0	0	33	14	26	63	9	2	3	3	39	28	34	0	0	1	20	16	27	16	0	4	0	0	0	0	6	0	0	4277428	658
2008-01-25 11:00:00	0	6	0	0	39	32	28	48	4	3	1	1	26	25	23	0	0	4	14	20	21	17	0	9	0	0	0	0	5	0	0	4458925	1253
2008-01-25 12:00:00	0	15	0	0	34	12	33	94	13	5	2	3	38	43	37	0	0	1	21	14	28	18	0	6	0	0	0	0	2	0	0	4502972	752
2008-01-25 13:00:00	1	13	0	0	33	20	34	82	11	2	1	1	58	42	27	0	1	1	28	24	46	10	0	14	0	0	0	0	13	0	0	4774488	698
2008-01-25 14:00:00	1	27	0	0	26	18	46	141	13	0	1	4	52	43	44	0	0	4	26	20	50	28	0	10	0	0	0	0	11	0	0	5686550	1046
2008-01-25 15:00:00	1	25	0	0	64	38	76	140	10	3	4	1	62	68	74	0	0	5	37	48	47	19	0	18	0	0	0	0	11	0	0	6812775	1152
2008-01-25 16:00:00	2	31	0	0	75	36	92	181	9	4	5	3	66	51	73	0	0	3	36	31	91	33	0	16	0	0	0	0	4	0	0	7225199	1342
2008-01-25 17:00:00	2	26	0	0	55	45	113	162	5	4	2	4	109	73	69	0	1	8	60	37	81	36	0	29	0	0	0	0	15	0	0	7619901	802
2008-01-25 18:00:00	1	22	0	0	71	40	84	186	20	0	5	4	82	70	81	0	0	3	63	37	63	46	0	19	0	0	0	0	15	0	0	7751002	1726
2008-01-25 19:00:00	4	21	0	0	73	52	85	199	12	10	3	7	65	64	66	0	0	7	45	30	79	26	0	12	0	0	0	0	18	0	0	8059796	1437
2008-01-25 20:00:00	0	30	0	0	71	50	88	173	11	10	1	3	65	59	80	0	1	4	42	35	83	48	0	11	0	0	0	0	13	0	0	8346388	2297
2008-01-25 21:00:00	2	23	0	0	56	43	77	156	7	2	7	2	77	77	85	0	0	3	51	40	69	35	0	16	0	0	0	0	8	0	0	8441475	725
2008-01-25 22:00:00	0	31	0	0	59	41	89	149	16	0	0	3	83	62	85	0	0	4	58	44	55	30	0	26	0	0	0	0	3	0	0	8392363	596
2008-01-25 23:00:00	4	25	0	0	77	27	88	113	16	0	4	3	94	72	92	0	0	6	36	27	68	18	0	15	0	0	0	0	5	0	0	7816046	744
2008-01-26 00:00:00	2	28	0	0	65	29	76	91	11	2	3	2	54	53	50	0	0	5	36	35	75	20	0	10	0	0	0	0	8	0	0	7170014	788
2008-01-26 01:00:00	0	18	0	0	69	24	53	90	10	1	4	2	64	40	72	0	0	1	36	31	37	18	0	7	0	0	0	0	5	0	0	6839250	855
2008-01-26 02:00:00	1	20	0	0	60	15	51	89	7	1	5	0	58	44	70	0	0	6	41	40	49	12	0	10	0	0	0	0	8	0	0	6482217	720
2008-01-26 03:00:00	0	24	0	0	49	29	60	81	6	0	2	2	57	39	64	0	0	4	34	34	54	14	0	8	0	0	0	0	6	0	0	6440876	814
2008-01-26 04:00:00	1	31	0	0	83	16	74	84	13	0	7	1	53	46	58	0	0	4	31	33	59	29	0	17	0	0	0	0	12	0	0	6365713	612
2008-01-26 05:00:00	1	20	0	0	66	33	52	81	10	0	4	6	46	45	56	0	0	6	41	26	44	27	0	12	0	0	0	0	11	0	0	6066887	638
2008-01-26 06:00:00	1	13	0	0	58	26	42	82	8	1	1	5	49	48	56	0	0	2	24	28	32	19	0	11	0	0	0	0	5	0	0	5472300	830
2008-01-26 07:00:00	1	16	0	0	51	13	54	52	19	0	2	1	44	37	48	0	0	3	20	15	36	19	0	9	0	0	0	0	6	0	0	4880106	1365
2008-01-26 08:00:00	0	5	0	0	51	12	20	54	4	2	1	5	16	25	42	0	0	4	16	17	19	19	0	10	0	0	0	0	3	0	0	4274650	879
2008-01-26 09:00:00	0	3	0	0	26	7	25	50	7	0	3	0	17	25	25	0	0	1	15	12	18	6	0	4	0	0	0	0	9	0	0	3774828	659
2008-01-26 10:00:00	1	6	0	0	27	16	18	39	6	1	2	4	19	17	23	0	0	1	21	13	19	25	0	3	0	0	0	0	1	0	0	3543371	1583
2008-01-26 11:00:00	1	12	0	0	38	20	22	48	2	1	2	4	32	21	14	0	0	0	12	7	21	6	0	2	0	0	0	0	2	0	0	3620510	2499
2008-01-26 12:00:00	0	13	0	0	28	16	20	56	5	2	0	3	22	23	24	0	0	3	19	12	28	3	0	3	0	0	0	0	1	0	0	3692541	897
2008-01-26 13:00:00	0	15	0	0	26	13	20	66	4	0	0	4	37	38	18	0	0	2	16	8	35	9	0	4	0	0	0	0	5	0	0	3917060	897
2008-01-26 14:00:00	3	4	0	0	29	20	32	58	4	0	2	4	40	31	31	0	0	3	16	14	33	8	0	7	0	0	0	0	2	0	0	4374556	717
2008-01-26 15:00:00	3	16	0	0	33	31	40	53	6	0	4	2	36	37	36	0	1	2	29	15	46	17	0	5	0	0	0	0	5	0	0	4965861	1998
2008-01-26 16:00:00	1	19	0	0	35	32	40	67	7	4	0	7	42	21	46	0	0	2	22	34	51	16	0	15	0	0	0	0	5	0	0	5767304	807
2008-01-26 17:00:00	3	16	0	0	36	39	44	93	8	2	5	3	41	53	39	0	0	0	38	38	43	29	0	12	0	0	0	0	3	0	0	6523808	1119
2008-01-26 18:00:00	1	17	0	0	69	31	77	74	7	0	3	6	51	57	47	0	0	3	33	36	56	22	0	15	0	0	0	0	2	0	0	6841657	1064
2008-01-26 19:00:00	1	18	0	0	65	30	59	106	13	2	5	10	66	34	65	0	0	6	45	37	38	24	0	20	0	0	0	0	7	0	0	7236213	1201
2008-01-26 20:00:00	0	17	0	0	60	46	77	88	13	0	7	5	82	43	77	0	0	5	42	34	61	25	0	21	0	0	0	0	4	0	0	7454595	725
2008-01-26 21:00:00	1	18	0	0	59	39	58	114	12	2	8	11	63	48	41	0	0	3	34	28	56	23	0	18	0	0	0	0	4	0	0	7605629	765
2008-01-26 22:00:00	1	18	0	0	51	35	67	95	10	0	4	7	85	41	83	0	0	5	35	46	54	24	0	16	0	0	0	0	9	0	0	7780299	619
2008-01-26 23:00:00	0	20	0	0	67	26	72	85	12	0	4	5	69	51	70	0	0	5	29	31	59	22	0	23	0	0	0	0	6	0	0	7658444	656
2008-01-27 00:00:00	1	18	0	0	78	26	54	88	10	0	11	3	70	43	69	0	0	5	32	21	36	28	0	15	0	0	0	0	7	0	0	7353472	627
2008-01-27 01:00:00	0	0	0	0	0	0	0	0	0	0	0	0	0	0	0	0	0	0	0	0	0	0	0	0	0	0	0	0	0	0	0	0	0
2008-01-27 02:00:00	2	21	0	0	61	32	68	89	10	1	2	8	55	63	46	0	0	2	41	34	56	19	0	8	0	0	0	0	6	0	0	6944270	1801
2008-01-27 03:00:00	2	14	0	0	53	40	71	83	9	0	3	4	59	56	62	0	0	1	30	57	45	25	0	16	0	0	0	0	3	0	0	7008745	1485
2008-01-27 04:00:00	1	17	0	0	63	36	68	74	4	1	3	3	62	41	63	0	0	8	37	27	75	19	0	5	0	0	0	0	4	0	0	6899618	729
2008-01-27 05:00:00	0	9	0	0	48	30	71	112	15	0	3	5	66	70	37	0	1	5	14	26	45	34	0	12	0	0	0	0	4	0	0	6630053	702
2008-01-27 06:00:00	0	10	0	0	52	30	46	78	3	0	6	3	51	36	60	0	0	5	38	24	42	32	0	18	0	0	0	0	4	0	0	6261671	845
2008-01-27 07:00:00	1	12	0	0	57	22	51	58	7	0	3	1	23	42	50	0	0	6	19	29	42	13	0	4	0	0	0	0	1	0	0	5470744	677
2008-01-27 08:00:00	1	10	0	0	54	19	29	77	9	1	2	5	25	26	38	0	1	1	17	27	23	25	0	10	0	0	0	0	8	0	0	4743403	737
2008-01-27 09:00:00	0	8	0	0	36	10	27	90	10	1	2	1	18	33	27	0	0	3	25	18	29	25	0	11	0	0	0	0	8	0	0	4245741	713
2008-01-27 10:00:00	0	8	0	0	27	12	28	46	3	1	2	4	27	24	27	0	0	3	11	19	18	5	0	6	0	0	0	0	3	0	0	4003039	699
2008-01-27 11:00:00	0	8	0	0	31	14	26	43	8	1	0	3	33	18	29	0	0	3	17	11	36	14	0	4	0	0	0	0	3	0	0	4047793	710
2008-01-27 12:00:00	2	6	0	0	25	16	38	44	3	0	1	6	25	16	16	0	0	5	17	7	20	12	0	5	0	0	0	0	2	0	0	4116955	660
2008-01-27 13:00:00	2	9	0	0	34	25	34	75	3	0	2	2	28	23	33	0	0	3	28	14	29	13	0	6	0	0	0	0	6	0	0	4485839	671
2008-01-27 14:00:00	0	7	0	0	41	20	40	53	7	0	5	8	32	24	34	0	0	4	30	19	25	13	0	4	0	0	0	0	5	0	0	4916190	738
2008-01-27 15:00:00	1	9	0	0	49	33	35	61	1	0	5	4	33	33	52	0	0	6	27	15	62	15	0	10	0	0	0	0	6	0	0	5357284	822
2008-01-27 16:00:00	2	11	0	0	57	24	46	80	2	0	6	5	53	40	53	0	0	10	43	31	40	18	0	6	0	0	0	0	10	0	0	6099086	804
2008-01-27 17:00:00	0	16	0	0	54	28	67	103	9	6	4	7	72	60	56	0	0	7	41	21	45	45	0	11	0	0	0	0	8	0	0	6839451	832
2008-01-27 18:00:00	0	17	0	0	58	44	71	121	9	0	2	4	53	64	49	0	0	3	42	39	75	41	0	15	0	0	0	0	4	0	0	7520664	873
2008-01-27 19:00:00	2	23	0	0	71	37	72	125	15	1	6	5	78	59	68	0	0	4	42	30	57	22	0	15	0	0	0	0	3	0	0	8127201	1333
2008-01-27 20:00:00	1	25	0	0	78	42	77	136	17	2	2	3	90	66	67	0	0	23	44	45	85	32	0	14	0	0	0	0	13	0	0	8863712	2304
2008-01-27 21:00:00	1	21	0	0	100	49	117	143	9	3	3	5	84	55	91	0	0	27	44	36	61	37	0	25	0	0	0	0	2	0	0	9101248	1514
2008-01-27 22:00:00	1	24	0	0	65	41	81	253	17	3	3	5	75	78	78	0	0	26	50	48	77	46	0	20	0	0	0	0	4	0	0	9301235	1989
2008-01-27 23:00:00	1	29	0	0	89	46	99	179	16	4	4	13	79	62	60	0	0	25	44	51	53	50	0	23	0	0	0	0	6	0	0	9339127	803
2008-01-28 00:00:00	2	16	0	0	61	28	83	180	11	0	7	5	60	57	74	0	0	22	30	60	65	28	0	22	0	0	0	0	6	0	0	8576426	897
2008-01-28 01:00:00	1	16	0	0	65	36	90	148	16	6	10	13	82	56	90	0	0	19	47	41	58	34	0	26	0	0	0	0	7	0	0	8569080	761
2008-01-28 02:00:00	1	25	0	0	107	31	94	146	15	8	7	19	75	71	92	0	1	20	67	41	90	41	0	22	0	0	0	0	8	0	0	8604665	680
2008-01-28 03:00:00	1	30	0	0	111	39	98	190	19	4	6	7	88	89	79	0	0	27	41	51	69	46	0	16	0	0	0	0	10	0	0	8813135	737
2008-01-28 04:00:00	0	16	0	0	82	54	115	161	12	3	6	5	72	63	106	0	0	15	55	56	65	39	0	15	0	0	0	0	8	0	0	8557678	715
2008-01-28 05:00:00	2	29	0	0	76	66	102	120	14	1	9	4	68	51	75	0	0	18	33	49	58	28	0	27	0	0	0	0	5	0	0	7726308	644
2008-01-28 06:00:00	1	16	0	0	66	27	84	108	8	0	6	5	84	37	57	0	0	14	36	19	49	39	0	20	0	0	0	0	5	0	0	6737631	607
2008-01-28 07:00:00	0	21	0	0	69	27	59	100	4	0	2	3	46	39	47	0	0	12	40	40	39	31	0	6	0	0	0	0	5	0	0	5899556	695
2008-01-28 08:00:00	0	9	0	0	35	32	49	66	1	1	0	4	46	45	32	0	0	14	16	24	33	19	0	5	0	0	0	0	0	0	0	5134811	698
2008-01-28 09:00:00	2	12	0	0	35	19	31	47	9	0	3	5	27	22	46	0	0	16	25	10	44	20	0	8	0	0	0	0	3	0	0	4818310	620
2008-01-28 10:00:00	0	11	0	0	32	20	44	36	6	1	3	3	46	43	41	0	0	17	20	24	31	13	0	5	0	0	0	0	9	0	0	5041829	831
2008-01-28 11:00:00	0	22	0	0	36	30	36	63	2	0	1	10	28	39	43	0	0	18	35	17	36	14	0	11	0	0	0	0	5	0	0	5060343	2299
2008-01-28 12:00:00	1	12	0	0	38	19	37	77	4	0	2	4	37	37	26	0	0	12	30	16	43	13	0	6	0	0	0	0	11	0	0	5147290	1834
2008-01-28 13:00:00	0	29	0	0	28	16	44	81	13	2	2	6	36	42	35	0	0	13	33	33	60	17	0	17	0	0	0	0	7	0	0	5480199	790
2008-01-28 14:00:00	1	17	0	0	44	28	52	102	5	1	6	3	50	60	46	0	0	13	32	31	55	24	0	10	0	0	0	0	4	0	0	6443994	848
2008-01-28 15:00:00	0	13	0	0	50	28	97	166	8	3	2	3	62	49	58	0	0	20	44	44	52	21	0	20	0	0	0	0	7	0	0	7608631	831
2008-01-28 16:00:00	1	27	0	0	67	37	91	189	10	1	2	11	99	61	74	0	0	13	69	47	70	24	0	22	0	0	0	0	14	0	0	8282507	872
2008-01-28 17:00:00	2	41	0	0	44	42	128	191	8	4	6	3	99	80	91	0	0	13	80	55	87	29	0	19	0	0	0	0	7	0	0	8624689	762
2008-01-28 18:00:00	1	26	0	0	53	37	78	175	18	1	3	7	88	92	99	0	0	16	71	49	71	33	0	22	0	0	0	0	11	0	0	8910822	813
2008-01-28 19:00:00	1	26	0	0	61	49	117	201	9	1	7	8	97	71	94	0	0	16	80	59	97	27	0	26	0	0	0	0	10	0	0	9204274	877
2008-01-28 20:00:00	0	30	0	0	97	24	126	218	29	1	12	11	113	70	94	0	0	20	55	53	91	34	0	30	0	0	0	0	9	0	0	9609524	832
2008-01-28 21:00:00	4	24	0	0	80	44	125	202	26	4	4	4	107	65	99	0	1	15	59	76	107	45	0	28	0	0	0	0	6	0	0	9579689	835
2008-01-28 22:00:00	4	40	0	0	79	50	123	149	21	0	1	10	110	78	88	0	0	11	80	56	97	57	0	19	0	0	0	0	7	0	0	9665529	812
2008-01-28 23:00:00	2	47	0	0	75	34	114	193	6	13	10	9	101	87	99	0	0	20	49	43	99	52	0	20	0	0	0	0	9	0	0	9259094	878
2008-01-29 00:00:00	1	18	0	0	77	38	96	207	6	2	10	14	89	67	82	0	0	15	54	34	97	26	0	21	0	0	0	0	10	0	0	8692622	799
2008-01-29 01:00:00	3	29	0	0	80	53	70	176	12	0	10	11	71	67	96	0	0	11	68	53	82	41	0	20	0	0	0	0	8	0	0	8585638	809
2008-01-29 02:00:00	1	25	0	0	88	45	98	186	16	3	5	6	79	58	94	0	0	7	49	64	77	36	0	17	0	0	0	0	8	0	0	8680041	791
2008-01-29 03:00:00	1	34	0	0	67	50	116	171	26	4	6	4	94	87	101	0	0	10	68	54	102	31	0	24	0	0	0	0	6	0	0	8541678	685
2008-01-29 04:00:00	2	32	0	0	91	38	128	142	12	2	6	13	105	68	98	0	0	7	51	81	75	52	0	28	0	0	0	0	8	0	0	8233012	703
2008-01-29 05:00:00	2	26	0	0	71	30	77	133	10	0	3	9	97	63	81	0	0	11	52	31	70	33	0	22	0	0	0	0	10	0	0	7263309	700
2008-01-29 06:00:00	1	11	0	0	68	22	63	99	8	0	3	8	63	63	65	0	0	5	35	24	64	23	0	16	0	0	0	0	11	0	0	6243619	720
2008-01-29 07:00:00	0	20	0	0	68	20	60	56	6	0	2	4	55	53	50	0	0	10	26	24	47	21	0	16	0	0	0	0	3	0	0	5302252	736
2008-01-29 08:00:00	1	16	0	0	30	28	63	67	5	1	2	6	35	37	53	0	0	9	30	18	38	15	0	12	0	0	0	0	7	0	0	4586591	1646
2008-01-29 09:00:00	0	14	0	0	27	27	33	164	6	3	2	8	34	28	49	0	0	3	29	11	50	16	0	4	0	0	0	0	8	0	0	4352117	2714
2008-01-29 10:00:00	0	11	0	0	26	17	42	123	10	2	2	5	39	34	53	1	0	2	20	16	59	16	0	9	0	0	0	0	13	0	0	4626707	876
2008-01-29 11:00:00	0	15	0	0	33	19	30	91	4	3	0	9	27	30	49	0	0	4	27	12	46	23	0	5	0	0	0	0	13	0	0	4805015	756
2008-01-29 12:00:00	2	14	0	0	27	32	33	80	8	2	2	3	33	48	38	0	0	4	32	25	55	10	0	5	0	0	0	0	3	0	0	4898461	795
2008-01-29 13:00:00	0	13	0	0	39	28	50	99	5	1	4	6	42	47	54	0	0	9	28	24	51	19	0	3	0	0	0	0	13	0	0	5364470	770
2008-01-29 14:00:00	4	23	0	0	41	28	60	131	11	1	2	13	54	41	40	0	0	5	43	24	74	32	0	16	0	0	0	0	7	0	0	6327246	860
2008-01-29 15:00:00	3	28	0	0	40	33	64	163	5	0	5	7	112	76	84	0	0	9	50	33	78	44	0	26	0	0	0	0	16	0	0	7475203	1016
2008-01-29 16:00:00	0	29	0	0	49	46	108	201	10	1	8	16	72	95	89	0	0	16	68	48	73	40	0	21	0	0	0	0	17	0	0	8089309	808
2008-01-29 17:00:00	3	37	0	0	74	55	86	213	10	4	2	16	79	80	77	0	0	9	80	30	85	54	0	30	0	0	0	0	17	0	0	8658719	823
2008-01-29 18:00:00	0	35	0	0	74	49	121	177	19	4	8	15	88	72	83	1	0	5	61	36	72	38	0	22	0	0	0	0	17	0	0	8852942	707
2008-01-29 19:00:00	3	37	0	0	85	50	119	165	22	7	5	9	103	72	84	0	0	7	52	54	96	42	0	18	0	0	0	0	10	0	0	9089293	846
2008-01-29 20:00:00	1	35	0	0	71	75	112	215	21	0	7	14	109	99	119	0	0	9	55	49	95	39	0	34	0	0	0	0	19	0	0	9471388	697
2008-01-29 21:00:00	1	47	0	0	102	68	120	153	35	0	9	15	111	94	91	0	0	7	55	75	86	64	0	30	0	0	0	0	28	0	0	9665896	655
2008-01-29 22:00:00	2	31	0	0	97	47	103	151	16	4	5	15	104	78	83	0	0	17	85	67	99	54	0	20	0	0	0	0	13	0	0	9625310	688
2008-01-29 23:00:00	1	33	0	0	73	70	89	162	18	3	9	8	88	70	107	0	0	9	52	70	96	42	0	26	0	0	0	0	12	0	0	9074421	641
2008-01-30 00:00:00	0	28	0	0	73	34	117	139	11	3	6	9	91	67	97	0	1	7	44	50	85	29	0	21	0	0	0	0	9	0	0	8445668	621
2008-01-30 01:00:00	0	28	0	0	93	41	104	181	21	1	7	16	94	95	76	0	0	13	46	37	107	26	0	28	0	0	0	0	8	0	0	8332233	720
2008-01-30 02:00:00	0	22	0	0	68	31	111	143	20	0	11	7	91	65	93	0	0	9	64	59	74	40	0	26	0	0	0	0	7	0	0	8232754	2279
2008-01-30 03:00:00	1	52	0	0	80	52	127	185	15	1	10	7	90	70	106	0	0	11	51	58	68	49	0	23	0	0	0	0	5	0	0	8095017	1928
2008-01-30 04:00:00	0	38	0	0	102	53	107	164	13	1	4	10	85	95	106	0	0	13	57	50	70	28	0	21	0	0	0	0	10	0	0	7814461	869
2008-01-30 05:00:00	0	40	0	0	78	43	96	167	7	1	7	3	92	76	79	0	0	8	52	49	73	36	0	19	0	0	0	0	9	0	0	6944162	595
2008-01-30 06:00:00	0	28	0	0	64	35	88	115	10	2	6	8	49	59	84	0	0	6	38	27	42	32	0	14	0	0	0	0	17	0	0	5987007	789
2008-01-30 07:00:00	0	18	0	0	50	18	45	75	8	1	1	6	45	37	55	0	0	3	36	20	53	17	0	15	0	0	0	0	15	0	0	5164787	1066
2008-01-30 08:00:00	2	12	0	0	33	17	41	53	4	0	2	5	79	30	60	0	0	4	23	28	36	21	0	11	0	0	0	0	5	0	0	4593970	1053
2008-01-30 09:00:00	0	9	0	0	40	24	37	56	7	0	4	3	60	31	45	0	0	8	20	20	57	21	0	13	0	0	0	0	11	0	0	4344816	2586
2008-01-30 10:00:00	0	10	0	0	53	19	39	62	8	5	2	4	32	29	42	0	1	2	21	8	62	14	0	8	0	0	0	0	4	0	0	4654598	1208
2008-01-30 11:00:00	0	11	0	0	22	19	30	61	6	1	2	7	47	26	40	0	0	3	21	20	59	10	0	8	0	0	0	0	3	0	0	4684965	1266
2008-01-30 12:00:00	0	9	0	0	44	28	36	78	2	0	3	5	41	28	29	0	0	5	29	20	63	20	0	3	0	0	0	0	8	0	0	4847707	1145
2008-01-30 13:00:00	2	18	0	0	34	28	38	62	7	0	0	10	39	39	33	0	0	4	22	32	44	20	0	5	0	0	0	0	6	0	0	5255788	1429
2008-01-30 14:00:00	0	18	0	0	47	21	55	107	16	3	0	10	94	46	51	0	1	9	36	27	66	27	0	17	0	0	0	0	9	0	0	6226911	1244
2008-01-30 15:00:00	1	33	0	0	56	67	83	155	7	1	1	4	66	65	83	0	0	9	52	46	90	36	0	20	0	0	0	0	7	0	0	7325309	1216
2008-01-30 16:00:00	1	27	0	0	76	59	102	169	12	0	3	10	70	84	72	0	0	2	52	47	71	41	0	19	0	0	0	0	10	0	0	7963607	1247
2008-01-30 17:00:00	2	16	0	0	90	62	118	150	9	4	6	12	82	51	80	0	0	7	45	46	94	36	0	27	0	0	0	0	4	0	0	8606091	1247
2008-01-30 18:00:00	2	31	0	0	75	33	119	169	11	1	6	11	69	82	95	0	0	12	79	47	127	27	0	28	0	0	0	0	20	0	0	8650231	1574
2008-01-30 19:00:00	0	25	0	0	58	45	114	221	23	1	6	8	78	84	94	0	0	16	76	45	115	37	0	29	0	0	0	0	9	0	0	8789804	1330
2008-01-30 20:00:00	3	30	0	0	85	47	102	209	12	1	4	11	104	97	103	0	0	6	65	35	98	37	0	23	0	0	0	0	19	0	0	9258246	1398
2008-01-30 21:00:00	1	39	0	0	87	53	113	208	18	2	4	13	108	90	110	0	0	14	66	50	99	34	0	22	0	0	0	0	8	0	0	9206661	2256
2008-01-30 22:00:00	1	27	0	0	119	64	118	155	10	0	12	8	95	64	92	0	0	4	47	36	95	35	0	24	0	0	0	0	12	0	0	9322046	2122
2008-01-30 23:00:00	1	20	0	0	95	42	96	167	9	3	4	7	110	68	95	0	0	6	49	51	82	45	0	22	0	0	0	0	9	0	0	9011127	2003
2008-01-31 00:00:00	2	29	0	0	93	51	88	161	14	3	8	6	100	69	96	0	1	11	43	34	93	45	0	21	0	0	0	0	5	0	0	8253000	825
2008-01-31 01:00:00	1	34	0	0	85	48	115	172	11	1	5	5	93	61	86	1	1	7	61	46	86	41	0	27	0	0	0	0	22	0	0	8019536	529
2008-01-31 02:00:00	1	37	0	0	70	43	104	217	12	0	2	8	85	71	93	0	0	12	55	48	93	33	0	24	0	0	0	0	10	0	0	7961023	527
2008-01-31 03:00:00	0	23	0	0	87	43	99	155	9	1	4	6	79	61	94	0	0	8	52	38	83	54	0	18	0	0	0	0	4	0	0	7941307	479
2008-01-31 04:00:00	1	42	0	0	66	47	98	185	23	1	13	11	64	80	89	0	0	7	39	46	72	29	0	23	0	0	0	0	21	0	0	7669346	523
2008-01-31 05:00:00	1	30	0	0	62	38	76	154	15	0	5	6	101	62	79	0	0	3	42	69	70	30	0	21	0	0	0	0	13	0	0	6868302	717
2008-01-31 06:00:00	3	20	0	0	52	32	63	80	5	0	2	5	61	49	39	0	0	8	30	25	64	26	0	8	0	0	0	0	4	0	0	5880647	553
2008-01-31 07:00:00	0	16	0	0	36	21	57	86	4	2	2	2	56	48	50	0	0	1	23	19	57	22	0	13	0	0	0	0	3	0	0	5061097	1127
2008-01-31 08:00:00	1	19	0	0	48	18	32	69	9	0	6	4	41	30	46	0	0	6	26	11	47	16	0	12	0	0	0	0	0	0	0	4340323	741
2008-01-31 09:00:00	0	10	0	0	51	22	30	42	3	0	1	3	21	32	39	0	0	2	24	15	35	14	0	9	0	0	0	0	1	0	0	4176740	587
2008-01-31 10:00:00	2	10	0	0	29	19	45	53	6	1	3	3	38	36	32	0	0	5	32	8	49	13	0	6	0	0	0	0	1	0	0	4471357	981
2008-01-31 11:00:00	1	17	0	0	43	13	49	48	10	1	1	5	21	32	41	0	0	6	34	17	46	13	0	3	0	0	0	0	3	0	0	4506449	891
2008-01-31 12:00:00	1	6	0	0	41	19	38	49	8	0	0	7	34	37	36	0	0	3	33	19	71	19	0	11	0	0	0	0	5	0	0	4696392	1676
2008-01-31 13:00:00	5	14	0	0	54	29	37	66	9	3	2	4	29	33	41	0	1	3	24	17	59	18	0	10	0	0	0	0	6	0	0	5253637	1725
2008-01-31 14:00:00	0	11	0	0	48	35	56	110	4	2	5	10	54	45	65	0	0	7	54	21	70	21	0	12	0	0	0	0	8	0	0	6099940	1645
2008-01-31 15:00:00	2	23	0	0	50	54	90	156	17	2	3	11	62	69	70	0	0	8	40	37	66	28	0	10	0	0	0	0	12	0	0	7254442	763
2008-01-31 16:00:00	1	20	0	0	51	49	88	155	15	13	8	12	80	59	78	0	0	8	49	43	61	36	0	25	0	0	0	0	7	0	0	7903965	1106
2008-01-31 17:00:00	2	17	0	0	79	49	122	197	13	1	10	15	100	68	88	0	0	9	33	43	107	31	0	29	0	0	0	0	8	0	0	8310992	1953
2008-01-31 18:00:00	0	35	0	0	50	47	110	173	14	0	10	16	72	72	93	0	0	8	50	53	64	33	0	20	0	0	0	0	12	0	0	8434450	916
2008-01-31 19:00:00	4	40	0	0	66	54	92	158	10	1	5	8	76	67	90	0	0	7	55	58	114	30	0	21	0	0	0	0	18	0	0	8494227	816
2008-01-31 20:00:00	2	35	0	0	67	52	92	197	12	0	8	14	92	77	97	0	0	8	51	42	94	31	0	34	0	0	0	0	15	0	0	8780629	750
2008-01-31 21:00:00	0	27	0	0	81	50	131	203	10	3	7	11	86	75	83	0	0	7	69	66	82	31	0	19	0	0	0	0	19	0	0	8945332	974
2008-01-31 22:00:00	1	33	0	0	67	36	106	187	21	5	2	9	81	82	87	0	0	5	60	42	95	45	0	33	0	0	0	0	11	0	0	9128451	630
2008-01-31 23:00:00	0	30	0	0	104	46	112	191	13	3	2	7	93	68	96	0	0	8	47	35	86	37	0	14	0	0	0	0	14	0	0	8798301	545
2008-02-01 00:00:00	1	22	0	0	77	25	98	140	10	3	8	3	90	68	88	0	2	4	73	44	59	25	0	25	0	0	0	0	7	0	0	8133634	589
2008-02-01 01:00:00	5	29	0	0	84	43	100	180	11	0	3	5	83	64	104	0	0	7	58	38	76	35	0	13	0	0	0	0	7	0	0	8062123	546
2008-02-01 02:00:00	0	28	0	0	79	44	95	165	21	4	1	14	95	77	74	0	0	6	53	50	87	45	0	22	0	0	0	0	8	0	0	8002523	540
2008-02-01 03:00:00	0	28	0	0	79	51	96	206	10	3	5	6	72	74	77	0	0	9	54	57	69	25	0	19	0	0	0	0	7	0	0	7744577	588
2008-02-01 04:00:00	1	27	0	0	96	48	111	164	12	1	7	8	89	51	73	0	0	7	52	35	71	45	0	23	0	0	0	0	4	0	0	7592985	486
2008-02-01 05:00:00	0	37	0	0	61	38	73	131	17	1	5	2	67	60	90	0	0	2	40	43	54	45	0	17	0	0	0	0	6	0	0	6782957	2126
2008-02-01 06:00:00	0	19	0	0	49	34	47	64	10	0	3	6	57	44	69	0	0	9	41	46	44	33	0	18	0	0	0	0	3	0	0	5910144	1252
2008-02-01 07:00:00	0	17	0	0	40	25	42	69	9	0	6	1	34	43	55	0	1	6	27	26	42	24	0	13	0	0	0	0	4	0	0	5133825	706
2008-02-01 08:00:00	0	7	0	0	44	20	51	58	8	11	2	2	31	35	45	0	0	1	16	22	36	11	0	11	0	0	0	0	2	0	0	4512334	477
2008-02-01 09:00:00	1	13	0	0	47	13	33	58	3	1	3	4	26	12	35	0	1	4	13	15	30	10	0	3	0	0	0	0	2	0	0	4307843	465
2008-02-01 10:00:00	0	5	0	0	33	20	33	52	2	0	1	1	18	31	34	0	0	1	24	9	25	20	0	9	0	0	0	0	3	0	0	4491823	438
2008-02-01 11:00:00	0	11	0	0	30	19	31	34	3	1	0	9	19	18	31	1	0	6	10	14	45	23	0	7	0	0	0	0	2	0	0	4505464	547
2008-02-01 12:00:00	0	9	0	0	43	18	32	65	5	3	2	7	30	32	30	0	0	4	24	25	44	7	0	1	0	0	0	0	4	0	0	4611875	577
2008-02-01 13:00:00	1	15	0	0	36	25	50	69	6	1	5	6	42	25	45	0	0	1	29	18	47	11	0	9	0	0	0	0	12	0	0	5014748	854
2008-02-01 14:00:00	1	15	0	0	43	21	51	91	9	1	2	5	53	43	36	0	0	4	20	35	46	16	0	11	0	0	0	0	9	0	0	5807707	625
2008-02-01 15:00:00	2	24	0	0	47	36	73	138	8	2	0	7	63	54	48	0	1	2	41	29	72	28	0	15	0	0	0	0	6	0	0	6816434	625
2008-02-01 16:00:00	5	21	0	0	57	45	97	113	10	3	7	9	102	50	86	0	0	4	45	24	69	37	0	29	0	0	0	0	6	0	0	7498881	769
2008-02-01 17:00:00	0	52	0	0	58	51	93	180	7	0	2	9	70	59	56	0	0	5	69	32	61	27	0	23	0	0	0	0	8	0	0	8165881	634
2008-02-01 18:00:00	2	26	0	0	73	36	79	174	10	2	4	9	79	55	81	0	0	6	40	34	69	20	0	18	0	0	0	0	3	0	0	8256282	665
2008-02-01 19:00:00	1	23	0	0	67	34	95	148	18	1	6	4	71	57	65	1	0	2	34	46	81	33	0	17	0	0	0	0	12	0	0	8228873	793
2008-02-01 20:00:00	1	24	0	0	57	34	88	127	12	2	8	8	78	47	52	1	0	10	48	25	84	27	0	21	0	0	0	0	7	0	0	8321428	699
2008-02-01 21:00:00	0	25	0	0	59	44	89	144	7	2	7	12	95	66	71	0	0	6	49	26	55	37	0	18	0	0	0	0	11	0	0	8410893	612
2008-02-01 22:00:00	0	17	0	0	64	35	87	124	14	3	7	6	70	64	64	0	0	6	47	40	73	29	0	18	0	0	0	0	5	0	0	8479441	698
2008-02-01 23:00:00	1	23	0	0	73	32	75	92	13	0	5	30	63	48	77	0	0	3	57	31	78	41	0	22	0	0	0	0	8	0	0	7873152	625
2008-02-02 00:00:00	1	14	0	0	62	48	73	104	12	0	5	7	69	37	65	0	0	4	46	43	71	30	0	21	0	0	0	0	3	0	0	7171568	503
2008-02-02 01:00:00	1	17	0	0	69	38	64	93	15	0	4	3	73	52	66	0	0	5	35	33	65	30	0	22	0	0	0	0	8	0	0	6709897	655
2008-02-02 02:00:00	2	20	0	0	51	37	70	95	4	1	5	3	71	51	69	0	0	8	35	37	60	16	0	20	0	0	0	0	9	0	0	6550933	534
2008-02-02 03:00:00	2	17	0	0	60	30	98	127	8	1	5	3	75	52	71	0	0	3	35	26	61	25	0	18	0	0	0	0	7	0	0	6336690	542
2008-02-02 04:00:00	1	13	0	0	62	27	85	91	6	0	6	8	63	52	62	0	0	3	26	57	61	35	0	18	0	0	0	0	1	0	0	6315254	572
2008-02-02 05:00:00	1	13	0	0	55	82	58	89	10	1	4	5	39	41	60	0	0	2	46	36	75	17	0	18	0	0	0	0	5	0	0	6085600	596
2008-02-02 06:00:00	1	10	0	0	64	30	48	85	1	0	1	6	50	36	47	0	0	4	28	26	64	35	0	10	0	0	0	0	2	0	0	5396544	561
2008-02-02 07:00:00	0	15	0	0	46	14	44	88	14	0	3	4	59	40	38	0	0	0	15	25	48	37	0	7	0	0	0	0	2	0	0	4966964	779
2008-02-02 08:00:00	0	8	0	0	31	41	27	60	6	0	0	3	46	23	32	0	0	3	26	18	32	19	0	2	0	0	0	0	6	0	0	4341703	739
2008-02-02 09:00:00	0	13	0	0	24	17	30	78	8	3	1	3	49	26	27	0	0	3	13	8	24	14	0	1	0	0	0	0	7	0	0	3922945	750
2008-02-02 10:00:00	0	13	0	0	31	17	28	43	7	1	2	4	24	18	33	0	0	3	17	8	29	9	0	2	0	0	0	0	5	0	0	3743361	652
2008-02-02 11:00:00	1	8	0	0	33	8	25	29	1	3	0	8	35	23	27	0	0	8	18	8	16	17	0	4	0	0	0	0	8	0	0	3896740	847
2008-02-02 12:00:00	3	5	0	0	25	18	23	40	6	0	1	2	26	20	27	0	0	7	6	10	23	7	0	3	0	0	0	0	3	0	0	3899229	696
2008-02-02 13:00:00	0	8	0	0	39	18	21	27	4	1	2	4	28	33	19	0	0	4	10	12	22	12	0	4	0	0	0	0	4	0	0	4105959	664
2008-02-02 14:00:00	0	13	0	0	38	10	26	54	2	0	1	5	39	27	36	0	0	6	34	21	50	20	0	4	0	0	0	0	3	0	0	4617118	799
2008-02-02 15:00:00	1	21	0	0	32	25	49	41	4	0	2	6	58	36	33	0	0	8	19	21	47	17	0	9	0	0	0	0	6	0	0	5356331	777
2008-02-02 16:00:00	1	12	0	0	44	40	53	61	10	0	2	5	60	44	31	0	0	14	34	19	72	17	0	7	0	0	0	0	0	0	0	6001041	744
2008-02-02 17:00:00	2	15	0	0	56	32	61	65	6	0	2	6	44	49	58	0	1	8	32	20	54	27	0	12	0	0	0	0	7	0	0	6559857	794
2008-02-02 18:00:00	1	9	0	0	67	34	57	68	5	2	3	3	49	50	57	0	0	7	29	31	68	23	0	7	0	0	0	0	6	0	0	6900940	940
2008-02-02 19:00:00	1	18	0	0	78	37	61	86	13	1	3	9	57	46	52	0	0	10	38	25	52	36	0	19	0	0	0	0	3	0	0	7128888	984
2008-02-02 20:00:00	0	14	0	0	53	31	72	75	5	1	4	4	56	69	65	0	0	10	38	34	66	19	0	19	0	0	0	0	6	0	0	7166346	852
2008-02-02 21:00:00	1	27	0	0	67	33	70	86	15	1	3	1	57	45	67	0	0	10	34	21	65	23	0	13	0	0	0	0	6	0	0	7385496	800
2008-02-02 22:00:00	3	41	0	0	68	41	68	77	3	1	7	8	80	61	49	0	0	8	40	35	58	41	0	21	0	0	0	0	9	0	0	7570315	741
2008-02-02 23:00:00	3	24	0	0	58	22	72	80	9	0	5	6	64	53	59	1	0	9	29	33	61	29	0	17	0	0	0	0	4	0	0	7509763	732
2008-02-03 00:00:00	1	17	0	0	72	47	58	102	6	2	4	4	50	39	67	0	0	6	35	30	54	35	0	12	0	0	0	0	4	0	0	7132429	746
2008-02-03 01:00:00	0	25	0	0	52	32	76	96	5	1	7	3	59	43	60	0	0	2	33	26	54	37	0	15	0	0	0	0	6	0	0	6976318	1067
2008-02-03 02:00:00	0	18	0	0	51	33	78	104	9	2	6	4	63	60	58	0	0	7	36	26	87	20	0	15	0	0	0	0	7	0	0	6596891	2219
2008-02-03 03:00:00	2	23	0	0	72	26	57	100	16	2	7	7	55	65	61	0	0	4	28	42	44	24	0	12	0	0	0	0	3	0	0	6581329	1506
2008-02-03 04:00:00	1	6	0	0	61	33	74	79	10	2	10	7	82	47	50	0	0	2	18	24	48	17	0	18	0	0	0	0	1	0	0	6552301	657
2008-02-03 05:00:00	1	18	0	0	69	28	85	77	9	0	3	7	50	45	55	0	0	5	34	24	48	25	0	18	0	0	0	0	6	0	0	6365137	692
2008-02-03 06:00:00	2	24	0	0	56	25	38	84	17	3	3	8	52	40	54	0	0	3	24	35	41	18	0	13	0	0	0	0	6	0	0	5889828	687
2008-02-03 07:00:00	2	22	0	0	31	26	39	68	7	0	4	2	40	37	42	0	0	4	26	25	30	11	0	5	0	0	0	0	8	0	0	5258479	656
2008-02-03 08:00:00	0	13	0	0	46	16	24	56	14	2	4	3	26	21	34	0	0	2	21	12	35	17	0	11	0	0	0	0	9	0	0	4532246	572
2008-02-03 09:00:00	1	10	0	0	43	21	21	32	5	0	3	7	21	20	26	0	0	6	18	13	26	8	0	5	0	0	0	0	3	0	0	4042411	517
2008-02-03 10:00:00	0	8	0	0	37	21	20	50	9	1	4	6	35	21	32	0	0	3	12	15	22	10	0	4	0	0	0	0	2	0	0	3850816	465
2008-02-03 11:00:00	1	4	0	0	27	16	20	46	4	0	3	3	23	28	21	0	0	10	16	16	36	10	0	3	0	0	0	0	4	0	0	3906649	500
2008-02-03 12:00:00	1	10	0	0	41	25	19	54	5	1	3	4	26	25	25	0	0	2	25	19	29	8	0	5	0	0	0	0	4	0	0	4097089	585
2008-02-03 13:00:00	2	6	0	0	43	36	32	44	5	0	2	4	23	29	25	0	0	4	18	7	28	18	0	7	0	0	0	0	6	0	0	4454253	607
2008-02-03 14:00:00	0	11	0	0	36	22	30	60	2	2	1	3	32	30	35	0	0	4	19	26	49	8	0	3	0	0	0	0	2	0	0	4918560	551
2008-02-03 15:00:00	1	9	0	0	39	23	26	42	2	0	4	6	38	44	31	0	0	3	35	28	54	31	0	11	0	0	0	0	1	0	0	5517318	628
2008-02-03 16:00:00	0	17	0	0	46	36	54	80	13	0	6	6	50	53	51	0	1	8	33	18	51	29	0	13	0	0	0	0	10	0	0	6204149	639
2008-02-03 17:00:00	0	32	0	0	62	34	74	85	5	0	8	8	53	38	57	0	0	4	46	36	62	17	0	7	0	0	0	0	2	0	0	6908944	559
2008-02-03 18:00:00	1	19	0	0	54	40	63	119	13	1	2	2	51	59	64	0	0	10	30	20	54	25	0	18	0	0	0	0	7	0	0	7530068	575
2008-02-03 19:00:00	0	27	0	0	71	58	76	139	16	1	6	9	53	73	72	0	0	6	37	47	63	27	0	22	0	0	0	0	7	0	0	8044463	875
2008-02-03 20:00:00	2	25	0	0	59	36	78	117	9	2	3	10	58	61	59	0	0	5	46	31	81	31	0	20	0	0	0	0	14	0	0	8540343	2247
2008-02-03 21:00:00	0	32	0	0	89	53	74	126	12	8	1	9	53	62	84	0	0	16	48	33	63	25	0	20	0	0	0	0	6	0	0	8773105	830
2008-02-03 22:00:00	0	21	0	0	99	36	89	105	8	1	7	20	68	70	86	0	0	8	36	46	65	31	0	13	0	0	0	0	7	0	0	8904935	532
2008-02-03 23:00:00	2	22	0	0	114	32	97	106	14	1	2	3	70	64	68	0	0	9	50	34	69	27	0	16	0	0	0	0	5	0	0	8498950	499
2008-02-04 00:00:00	1	20	0	0	74	27	83	115	9	0	6	3	78	68	68	0	0	9	37	33	61	25	0	24	0	0	0	0	9	0	0	7410434	465
2008-02-04 01:00:00	3	16	0	0	64	33	70	122	10	2	4	6	60	57	53	0	0	8	42	34	41	25	0	13	0	0	0	0	4	0	0	7074403	413
2008-02-04 02:00:00	4	16	0	0	83	24	89	109	10	4	6	3	55	56	98	0	0	7	33	43	54	23	0	19	0	0	0	0	3	0	0	7985913	493
2008-02-04 03:00:00	0	10	0	0	85	38	102	96	5	1	4	9	57	45	66	0	0	9	44	27	77	32	0	14	0	0	0	0	8	0	0	7214123	485
2008-02-04 04:00:00	2	18	0	0	58	23	78	126	4	2	6	6	58	51	67	0	0	8	32	28	63	27	0	24	0	0	0	0	6	0	0	7449613	427
2008-02-04 05:00:00	2	23	0	0	85	45	101	106	18	3	5	6	75	71	77	0	0	6	48	40	71	32	0	15	0	0	0	0	6	0	0	7367195	480
2008-02-04 06:00:00	2	25	0	0	87	35	83	100	6	1	4	16	80	65	59	0	0	13	34	18	48	34	0	18	0	0	0	0	6	0	0	6525462	391
2008-02-04 07:00:00	1	15	0	0	52	20	53	74	9	0	4	5	43	60	47	0	0	2	21	29	48	13	0	17	0	0	0	0	8	0	0	5626453	426
2008-02-04 08:00:00	2	11	0	0	49	20	74	57	3	0	1	3	24	42	36	0	0	2	23	19	39	23	0	17	0	0	0	0	3	0	0	4899700	548
2008-02-04 09:00:00	1	12	0	0	28	20	39	51	5	0	2	4	35	23	41	0	0	5	23	10	40	13	0	7	0	0	0	0	5	0	0	4494610	423
2008-02-04 10:00:00	0	11	0	0	58	17	35	64	16	1	2	1	34	40	34	0	0	1	15	10	40	16	0	3	0	0	0	0	2	0	0	4656418	774
2008-02-04 11:00:00	0	17	0	0	31	18	31	60	5	1	2	6	20	30	45	0	0	7	25	11	29	6	0	5	0	0	0	0	2	0	0	4808842	549
2008-02-04 12:00:00	0	9	0	0	40	24	20	44	2	0	1	2	27	35	41	0	0	8	19	25	41	18	0	2	0	0	0	0	6	0	0	4957655	570
2008-02-04 13:00:00	0	14	0	0	34	26	59	62	5	0	5	9	49	48	60	0	0	6	21	27	46	21	0	9	0	0	0	0	4	0	0	5339185	780
2008-02-04 14:00:00	0	9	0	0	44	33	44	85	9	3	3	9	51	61	46	0	0	6	32	36	56	19	0	13	0	0	0	0	2	0	0	6239304	775
2008-02-04 15:00:00	1	18	0	0	77	41	84	125	17	3	5	9	56	53	62	0	0	3	36	40	91	26	0	17	0	0	0	0	6	0	0	7191501	634
2008-02-04 16:00:00	1	21	0	0	54	55	95	176	17	4	8	11	89	51	76	0	1	6	51	41	90	40	0	20	0	0	0	0	7	0	0	7912563	643
2008-02-04 17:00:00	1	38	0	0	74	73	113	166	16	0	5	15	91	70	79	0	0	10	60	67	109	46	0	16	0	0	0	0	9	0	0	8491975	761
2008-02-04 18:00:00	2	24	0	0	85	71	138	132	14	2	15	8	94	74	77	0	0	17	61	49	123	32	0	16	0	0	0	0	6	0	0	8592599	602
2008-02-04 19:00:00	4	36	0	0	70	50	129	171	16	4	7	9	107	89	102	0	0	4	53	48	114	41	0	25	0	0	0	0	16	0	0	8895784	919
2008-02-04 20:00:00	0	32	0	0	86	64	119	213	24	3	11	13	88	70	82	0	0	6	61	61	95	36	0	20	0	0	0	0	12	0	0	9481165	1196
2008-02-04 21:00:00	0	23	0	0	102	46	139	232	9	0	5	23	113	87	99	0	0	3	62	63	124	48	0	22	0	0	0	0	7	0	0	9633324	666
2008-02-04 22:00:00	2	29	0	0	97	74	128	148	22	2	3	21	95	84	83	0	0	9	62	51	111	37	0	17	0	0	0	0	9	0	0	9678805	635
2008-02-04 23:00:00	4	18	0	0	58	53	114	173	18	3	3	11	104	66	86	0	0	3	57	47	95	50	0	18	0	0	0	0	7	0	0	9213837	776
2008-02-05 00:00:00	1	22	0	0	104	50	123	171	10	0	8	13	89	70	75	0	0	3	39	35	88	44	0	27	0	0	0	0	2	0	0	8456300	569
2008-02-05 01:00:00	0	16	0	0	92	73	101	161	8	1	9	6	104	78	76	0	0	11	56	46	79	29	0	25	0	0	0	0	7	0	0	8501435	493
2008-02-05 02:00:00	1	33	0	0	87	52	150	196	20	3	5	13	96	68	98	0	0	13	47	45	70	51	0	21	0	0	0	0	10	0	0	8587413	524
2008-02-05 03:00:00	1	32	0	0	96	60	115	209	18	1	10	9	114	71	102	0	0	17	58	54	86	36	0	17	0	0	0	0	6	0	0	8557296	472
2008-02-05 04:00:00	1	29	0	0	91	78	136	156	16	0	13	5	109	79	116	0	0	6	51	34	83	44	0	21	0	0	0	0	5	0	0	7967312	578
2008-02-05 05:00:00	2	24	0	0	71	66	100	108	18	0	7	4	74	78	80	0	0	10	67	57	63	33	0	22	0	0	0	0	8	0	0	7031885	1080
2008-02-05 06:00:00	1	24	0	0	56	39	102	108	8	2	11	7	54	60	84	0	0	4	45	45	47	33	0	17	0	0	0	0	5	0	0	6019165	1875
2008-02-05 07:00:00	3	25	0	0	66	19	52	76	7	0	2	3	49	49	41	0	0	6	22	41	43	28	0	15	0	0	0	0	3	0	0	5203095	1168
2008-02-05 08:00:00	1	12	0	0	27	23	43	69	6	0	2	3	30	36	42	0	0	6	17	27	49	25	0	12	0	0	0	0	10	0	0	4498420	539
2008-02-05 09:00:00	0	4	0	0	34	26	35	42	8	0	3	9	31	44	44	0	0	2	32	17	48	24	0	5	0	0	0	0	9	0	0	4251269	558
2008-02-05 10:00:00	0	12	0	0	24	27	34	57	7	3	4	5	39	37	33	1	0	6	29	18	36	10	0	9	0	0	0	0	6	0	0	4562377	465
2008-02-05 11:00:00	0	15	0	0	32	26	25	79	2	0	2	11	54	37	31	0	0	6	25	20	32	9	0	5	0	0	0	0	3	0	0	4661562	799
2008-02-05 12:00:00	1	21	0	0	33	34	20	55	5	0	1	5	50	47	41	0	0	5	47	20	46	12	0	5	0	0	0	0	4	0	0	4856837	589
2008-02-05 13:00:00	0	33	0	0	48	28	38	61	4	0	3	15	28	28	43	0	0	12	28	28	64	17	0	9	0	0	0	0	6	0	0	5362028	699
2008-02-05 14:00:00	8	15	0	0	44	31	47	115	8	0	5	19	72	42	41	0	0	4	31	25	68	16	0	21	0	0	0	0	4	0	0	6245792	588
2008-02-05 15:00:00	4	26	0	0	54	40	103	123	14	2	5	16	80	56	63	0	0	3	47	51	71	26	0	25	0	0	0	0	4	0	0	7355539	639
2008-02-05 16:00:00	1	21	0	0	53	45	120	121	14	1	4	7	101	73	73	0	0	5	62	48	80	38	0	16	0	0	0	0	11	0	0	8067493	652
2008-02-05 17:00:00	3	28	0	0	69	52	117	200	10	4	4	6	81	72	95	0	0	10	46	31	80	24	0	21	0	0	0	0	14	0	0	8531663	605
2008-02-05 18:00:00	6	25	0	0	73	43	114	320	13	0	4	10	76	85	109	0	1	11	52	28	101	29	0	11	0	0	0	0	7	0	0	8780348	597
2008-02-05 19:00:00	4	31	0	0	81	44	92	216	10	3	7	14	96	83	89	0	0	5	57	55	100	37	0	19	0	0	0	0	6	0	0	9000510	505
2008-02-05 20:00:00	5	38	0	0	69	62	115	145	7	3	5	15	105	77	101	0	0	11	40	43	92	32	0	24	0	0	0	0	9	0	0	9294605	469
2008-02-05 21:00:00	5	23	0	0	105	40	151	209	20	2	11	4	115	88	111	0	0	11	68	75	100	57	0	15	0	0	0	0	16	0	0	9494678	571
2008-02-05 22:00:00	4	29	0	0	83	64	101	213	13	3	3	10	124	91	105	0	1	12	72	63	93	48	0	27	0	0	0	0	12	0	0	9539804	544
2008-02-05 23:00:00	1	29	0	0	89	41	92	188	27	1	5	17	124	64	96	0	0	10	75	25	94	47	0	14	0	0	0	0	11	0	0	9113419	563
2008-02-06 00:00:00	3	22	0	0	56	49	98	152	12	0	5	5	95	82	86	0	0	13	45	47	94	46	0	18	0	0	0	0	11	0	0	8508737	541
2008-02-06 01:00:00	4	35	0	0	69	41	106	214	20	1	5	7	84	74	80	0	0	12	53	38	93	67	0	24	0	0	0	0	12	0	0	8345319	535
2008-02-06 02:00:00	0	25	0	0	95	37	107	163	26	2	2	19	104	57	97	0	1	7	62	65	98	54	0	21	0	0	0	0	92	0	0	8252614	621
2008-02-06 03:00:00	0	33	0	0	78	422	246	169	18	6	9	7	89	81	98	0	0	13	54	47	76	56	0	14	0	0	0	0	15	0	0	8154637	735
2008-02-06 04:00:00	2	25	0	0	67	155	123	192	19	0	10	16	104	80	98	0	0	8	65	53	69	41	0	23	0	0	0	0	23	0	0	7923727	572
2008-02-06 05:00:00	0	21	0	0	50	96	85	129	14	0	4	4	79	70	96	0	0	8	64	52	71	35	0	19	0	0	0	0	12	0	0	7058405	409
2008-02-06 06:00:00	0	13	0	0	73	115	94	100	4	0	5	3	73	60	115	0	0	8	72	28	48	26	0	9	0	0	0	0	6	0	0	6282542	468
2008-02-06 07:00:00	1	16	0	0	46	53	64	90	20	1	6	6	42	43	43	0	0	13	30	17	33	28	0	13	0	0	0	0	23	0	0	5339138	502
2008-02-06 08:00:00	2	7	0	0	42	41	47	52	6	0	2	3	37	27	38	0	0	6	16	10	38	24	0	12	0	0	0	0	5	0	0	4671289	501
2008-02-06 09:00:00	0	11	0	0	35	40	38	40	4	2	1	2	31	31	42	0	0	1	17	10	33	9	0	12	0	0	0	0	4	0	0	4442137	564
2008-02-06 10:00:00	2	9	0	0	37	14	66	87	3	1	1	9	21	25	40	0	0	1	20	18	30	27	0	7	0	0	0	0	6	0	0	4710813	642
2008-02-06 11:00:00	2	5	0	0	37	20	37	92	6	0	1	10	37	25	34	0	0	1	22	21	60	13	0	6	0	0	0	0	4	0	0	4847573	589
2008-02-06 12:00:00	1	24	0	0	26	29	42	75	3	2	2	5	37	27	44	0	0	3	25	17	29	17	0	8	0	0	0	0	3	0	0	4869254	534
2008-02-06 13:00:00	6	11	0	0	45	33	56	75	10	1	3	7	33	43	32	0	2	9	23	11	77	19	0	6	0	0	0	0	6	0	0	5394634	619
2008-02-06 14:00:00	1	11	0	0	44	47	53	120	14	1	0	4	54	45	60	0	0	11	55	24	60	23	0	10	0	0	0	0	4	0	0	6323659	727
2008-02-06 15:00:00	2	21	0	0	50	61	102	138	6	7	0	1	82	60	93	0	0	3	38	37	77	31	0	12	0	0	0	0	7	0	0	7590377	626
2008-02-06 16:00:00	1	40	0	0	61	83	109	130	5	0	2	5	70	70	97	0	0	8	63	28	94	25	0	27	0	0	0	0	5	0	0	8338666	699
2008-02-06 17:00:00	2	53	0	0	56	73	133	140	19	0	6	11	87	75	93	0	1	11	63	38	93	53	0	23	0	0	0	0	17	0	0	8869095	752
2008-02-06 18:00:00	3	32	0	0	71	56	113	181	11	0	8	6	72	62	94	0	0	6	69	43	85	25	0	28	0	0	0	0	2	0	0	9001435	696
2008-02-06 19:00:00	3	48	0	0	78	63	134	217	19	0	6	14	83	99	120	0	0	6	66	50	122	39	0	19	0	0	0	0	10	0	0	9158990	619
2008-02-06 20:00:00	3	23	0	0	81	69	117	189	23	2	9	9	87	84	116	0	0	14	65	54	101	51	0	17	0	0	0	0	11	0	0	9496134	565
2008-02-06 21:00:00	0	20	0	0	64	66	124	165	9	4	4	11	98	102	101	0	0	13	67	47	94	32	0	25	0	0	0	0	10	0	0	9519624	464
2008-02-06 22:00:00	1	25	0	0	101	66	129	217	18	3	9	11	95	88	90	0	0	18	62	50	109	30	0	14	0	0	0	0	8	0	0	9678556	514
2008-02-06 23:00:00	0	31	0	0	68	63	143	164	14	9	7	11	110	99	111	0	0	8	68	54	107	44	0	21	0	0	0	0	13	0	0	9196738	493
2008-02-07 00:00:00	1	37	0	0	69	79	159	128	19	0	7	5	97	72	115	0	0	2	57	53	79	51	0	20	0	0	0	0	10	0	0	8669784	471
2008-02-07 01:00:00	3	28	0	0	84	67	112	166	11	1	3	10	99	92	105	0	0	8	47	24	78	34	0	24	0	0	0	0	22	0	0	8420458	559
2008-02-07 02:00:00	1	39	0	0	62	66	107	168	25	2	6	9	78	74	90	0	0	10	56	55	102	50	0	24	0	0	0	0	8	0	0	8225375	562
2008-02-07 03:00:00	0	24	0	0	77	69	118	153	16	2	8	8	91	80	112	0	0	8	37	72	89	52	0	32	0	0	0	0	7	0	0	8162686	539
2008-02-07 04:00:00	1	23	0	0	78	75	124	146	9	0	4	7	84	86	103	0	1	7	51	48	68	39	0	12	0	0	0	0	20	0	0	7947658	502
2008-02-07 05:00:00	1	19	0	0	79	50	85	118	15	2	2	4	91	50	85	0	0	8	42	48	87	37	0	14	0	0	0	0	4	0	0	7042622	550
2008-02-07 06:00:00	0	12	0	0	61	45	70	105	16	0	5	6	86	51	72	0	0	2	32	31	64	26	0	16	0	0	0	0	12	0	0	6196744	536
2008-02-07 07:00:00	0	16	0	0	42	37	61	97	12	1	3	1	50	35	59	0	0	1	38	24	52	19	0	10	0	0	0	0	6	0	0	5265837	499
2008-02-07 08:00:00	0	16	0	0	48	20	51	84	4	0	2	5	49	37	41	0	0	6	41	21	41	17	0	4	0	0	0	0	11	0	0	4659911	499
2008-02-07 09:00:00	0	11	0	0	29	14	40	66	5	2	11	3	33	33	31	0	0	10	21	14	41	18	0	4	0	0	0	0	3	0	0	4121144	1536
2008-02-07 10:00:00	1	23	0	0	38	20	24	62	5	2	0	5	31	27	43	0	0	8	31	10	46	12	0	10	0	0	0	0	7	0	0	4359660	1904
2008-02-07 11:00:00	0	15	0	0	30	13	44	67	3	0	4	1	41	48	41	0	0	10	29	18	47	7	0	9	0	0	0	0	6	0	0	4439781	641
2008-02-07 12:00:00	1	14	0	0	46	26	46	58	8	0	1	6	34	27	30	0	0	1	27	33	52	14	0	6	0	0	0	0	4	0	0	4623362	643
2008-02-07 13:00:00	0	13	0	0	49	24	44	65	17	0	0	7	48	52	43	0	0	2	35	15	58	15	0	15	0	0	0	0	0	0	0	5107452	595
2008-02-07 14:00:00	2	18	0	0	56	39	63	126	9	2	5	13	50	40	55	0	0	10	42	30	51	27	0	11	0	0	0	0	10	0	0	6071030	621
2008-02-07 15:00:00	1	28	0	0	61	41	84	149	14	0	4	8	66	53	65	0	0	4	78	27	70	35	0	24	0	0	0	0	9	0	0	7244416	582
2008-02-07 16:00:00	1	25	0	0	54	48	104	180	8	3	8	9	71	61	99	0	0	6	63	34	102	31	0	18	0	0	0	0	8	0	0	7930120	662
2008-02-07 17:00:00	1	25	0	0	70	54	128	173	12	1	2	10	101	73	73	0	0	12	47	40	88	36	0	17	0	0	0	0	15	0	0	8415995	609
2008-02-07 18:00:00	2	29	0	0	67	59	119	223	28	2	8	8	84	66	94	0	0	8	51	41	90	44	0	15	0	0	0	0	16	0	0	8470942	656
2008-02-07 19:00:00	3	42	0	0	57	55	117	165	5	0	5	7	107	92	89	1	0	12	65	28	101	37	0	20	0	0	0	0	21	0	0	8710071	571
2008-02-07 20:00:00	1	39	0	0	47	63	108	202	13	4	10	11	103	88	78	0	0	20	54	55	88	42	0	22	0	0	0	0	10	0	0	8940160	604
2008-02-07 21:00:00	0	27	0	0	78	65	134	208	8	0	9	6	99	59	85	0	0	8	46	42	107	36	0	20	0	0	0	0	8	0	0	9047627	528
2008-02-07 22:00:00	5	28	0	0	86	66	125	166	10	1	5	13	98	77	93	0	0	12	62	54	87	35	0	26	0	0	0	0	13	0	0	9171879	737
2008-02-07 23:00:00	5	31	0	0	90	49	89	135	13	2	10	5	103	68	105	0	0	9	58	51	104	35	0	16	0	0	0	0	9	0	0	8780084	556
2008-02-08 00:00:00	0	21	0	0	83	60	96	129	10	0	4	4	99	69	79	0	0	6	51	49	99	29	0	16	0	0	0	0	4	0	0	8036839	500
2008-02-08 01:00:00	2	26	0	0	68	55	74	148	15	3	3	0	96	73	89	0	0	9	52	36	88	41	0	27	0	0	0	0	8	0	0	7990974	459
2008-02-08 02:00:00	0	33	0	0	77	50	108	141	11	2	3	9	102	99	90	0	0	9	77	44	87	32	0	24	0	0	0	0	3	0	0	7982376	432
2008-02-08 03:00:00	6	18	0	0	88	42	102	183	29	0	6	4	98	77	92	0	0	7	53	45	89	33	0	13	0	0	0	0	14	0	0	7737144	744
2008-02-08 04:00:00	0	36	0	0	92	52	93	156	21	0	9	8	79	85	76	0	0	8	69	52	106	40	0	14	0	0	0	0	8	0	0	7560075	1762
2008-02-08 05:00:00	0	9	0	0	73	51	103	95	9	0	5	9	95	60	94	0	0	7	41	43	70	26	0	9	0	0	0	0	5	0	0	6528109	1197
2008-02-08 06:00:00	1	13	0	0	55	47	64	72	12	0	3	5	72	60	74	0	0	5	48	24	69	22	0	5	0	0	0	0	13	0	0	5589348	1085
2008-02-08 07:00:00	1	11	0	0	56	38	62	68	10	0	5	2	74	45	49	0	1	3	20	18	43	19	0	13	0	0	0	0	7	0	0	4730450	627
2008-02-08 08:00:00	1	8	0	0	33	25	37	62	7	0	2	10	31	30	37	0	0	2	15	14	32	21	0	6	0	0	0	0	2	0	0	4222007	452
2008-02-08 09:00:00	0	9	0	0	28	18	27	56	5	0	2	3	26	29	29	0	0	2	18	8	35	6	0	8	0	0	0	0	6	0	0	3949353	518
2008-02-08 10:00:00	0	14	0	0	26	33	44	34	2	1	0	1	29	38	34	0	0	2	25	16	28	8	0	6	0	0	0	0	4	0	0	4252771	626
2008-02-08 11:00:00	1	9	0	0	35	23	28	49	4	0	0	9	24	32	34	0	0	5	21	22	30	14	0	7	0	0	0	0	2	0	0	4304084	577
2008-02-08 12:00:00	0	12	0	0	29	21	41	32	3	0	1	3	36	33	36	0	0	2	13	22	28	4	0	5	0	0	0	0	2	0	0	4449307	514
2008-02-08 13:00:00	1	18	0	0	43	33	37	70	1	0	3	6	44	35	38	0	0	10	26	26	52	9	0	9	0	0	0	0	0	0	0	4953635	605
2008-02-08 14:00:00	1	23	0	0	49	32	57	112	2	0	1	10	61	50	51	0	0	4	26	38	47	20	0	7	0	0	0	0	10	0	0	5803524	717
2008-02-08 15:00:00	3	24	0	0	56	55	70	120	12	2	4	1	52	63	50	0	0	1	33	46	48	17	0	9	0	0	0	0	6	0	0	6891793	748
2008-02-08 16:00:00	0	41	0	0	50	66	83	120	5	1	5	3	80	76	74	0	0	7	40	35	68	27	0	14	0	0	0	0	8	0	0	7558199	727
2008-02-08 17:00:00	0	5	0	0	47	77	83	154	8	0	2	5	75	68	62	0	0	6	46	44	83	41	0	23	0	0	0	0	3	0	0	7971926	654
2008-02-08 18:00:00	2	24	0	0	70	65	90	165	10	1	5	6	66	70	74	0	0	15	64	54	88	30	0	22	0	0	0	0	10	0	0	7929160	1211
2008-02-08 19:00:00	5	33	0	0	76	93	101	166	15	0	5	12	93	60	94	0	0	2	49	39	74	43	0	23	0	0	0	0	6	0	0	8077545	944
2008-02-08 20:00:00	1	16	0	0	72	67	98	167	9	1	11	12	68	76	68	0	0	9	64	59	72	35	0	15	0	0	0	0	11	0	0	8242296	1404
2008-02-08 21:00:00	1	21	0	0	70	83	103	149	13	4	5	8	91	67	75	1	0	9	68	40	70	36	0	24	0	0	0	0	4	0	0	8207259	908
2008-02-08 22:00:00	0	22	0	0	96	70	93	120	9	4	8	15	78	55	75	0	0	4	52	39	84	29	0	13	0	0	0	0	4	0	0	8215599	658
2008-02-08 23:00:00	0	28	0	0	74	61	72	131	10	4	8	2	94	73	96	0	0	12	47	44	64	20	0	17	0	0	0	0	12	0	0	7658435	510
2008-02-09 00:00:00	0	29	0	0	95	46	76	98	8	2	7	8	76	51	61	0	0	4	46	48	76	26	0	23	0	0	0	0	25	0	0	7029310	864
2008-02-09 01:00:00	2	13	0	0	60	53	74	79	15	1	3	5	59	55	69	0	0	3	36	44	70	20	0	11	0	0	0	0	9	0	0	6661996	937
2008-02-09 02:00:00	0	21	0	0	52	40	70	98	6	1	1	6	49	50	67	0	0	6	48	43	72	27	0	10	0	0	0	0	10	0	0	6436443	477
2008-02-09 03:00:00	0	28	0	0	64	76	72	117	11	0	5	6	42	57	79	0	0	11	61	70	90	31	0	13	0	0	0	0	6	0	0	6265786	348
2008-02-09 04:00:00	0	15	0	0	58	39	75	109	8	4	1	5	60	55	52	0	0	8	33	30	40	25	0	14	0	0	0	0	3	0	0	6248119	426
2008-02-09 05:00:00	1	26	0	0	62	50	72	107	11	0	17	6	71	48	53	0	0	6	33	31	48	23	0	10	0	0	0	0	9	0	0	5891533	369
2008-02-09 06:00:00	0	12	0	0	43	54	42	59	4	1	1	6	46	27	50	0	0	5	25	24	51	28	0	9	0	0	0	0	10	0	0	5440192	467
2008-02-09 07:00:00	0	8	0	0	37	28	29	65	9	2	2	5	49	35	43	0	0	2	32	26	44	25	0	11	0	0	0	0	8	0	0	4885085	565
2008-02-09 08:00:00	1	9	0	0	47	16	37	60	6	0	1	8	30	21	31	0	0	6	14	10	25	16	0	4	0	0	0	0	2	0	0	4321107	486
2008-02-09 09:00:00	1	5	0	0	34	26	30	52	5	0	3	5	21	19	27	0	0	2	12	12	31	8	0	6	0	0	0	0	3	0	0	3870805	1205
2008-02-09 10:00:00	0	6	0	0	35	24	17	33	6	0	0	0	23	11	27	0	0	1	14	11	29	7	0	2	0	0	0	0	2	0	0	3846679	1771
2008-02-09 11:00:00	1	5	0	0	22	25	28	63	2	0	0	10	23	22	32	0	0	5	20	17	27	8	0	5	0	0	0	0	1	0	0	3888726	1190
2008-02-09 12:00:00	1	15	0	0	38	14	27	27	3	5	0	3	37	22	25	0	0	2	26	10	32	6	0	0	0	0	0	0	2	0	0	3988788	572
2008-02-09 13:00:00	0	5	0	0	42	21	24	20	6	3	0	1	25	34	26	0	1	5	8	14	34	9	0	5	0	0	0	0	3	0	0	4132499	683
2008-02-09 14:00:00	0	9	0	0	24	28	33	41	4	0	3	3	26	27	19	0	0	9	18	24	43	23	0	3	0	0	0	0	8	0	0	4641720	688
2008-02-09 15:00:00	0	9	0	0	28	28	40	37	9	0	6	2	41	27	35	0	0	0	24	22	47	20	0	11	0	0	0	0	11	0	0	5235781	737
2008-02-09 16:00:00	2	14	0	0	58	33	62	96	7	0	8	6	58	41	47	0	1	5	33	30	62	36	0	16	0	0	0	0	7	0	0	5878832	450
2008-02-09 17:00:00	2	13	0	0	51	39	64	86	10	2	4	6	46	54	52	0	0	4	24	29	56	22	0	11	0	0	0	0	7	0	0	6492787	677
2008-02-09 18:00:00	3	20	0	0	54	35	63	82	11	0	5	7	62	42	60	0	0	5	26	53	52	26	0	12	0	0	0	0	11	0	0	6886816	511
2008-02-09 19:00:00	1	13	0	0	72	31	79	104	11	1	4	9	55	56	75	0	0	7	33	39	51	32	0	14	0	0	0	0	8	0	0	7100422	579
2008-02-09 20:00:00	1	24	0	0	64	49	85	94	6	0	3	9	79	65	66	0	0	5	32	33	65	23	0	9	0	0	0	0	7	0	0	7402513	403
2008-02-09 21:00:00	3	24	0	0	74	47	106	133	13	0	2	7	74	57	54	0	0	14	37	44	58	21	0	15	0	0	0	0	8	0	0	7686192	528
2008-02-09 22:00:00	0	23	0	0	72	48	68	87	8	0	5	4	84	51	78	0	0	2	48	35	68	39	0	20	0	0	0	0	9	0	0	7791140	410
2008-02-09 23:00:00	1	17	0	0	74	38	80	104	6	0	3	7	57	59	66	0	0	2	29	41	50	33	0	18	0	0	0	0	4	0	0	7573809	397
2008-02-10 00:00:00	0	18	0	0	80	38	66	79	13	0	4	3	61	58	60	0	0	11	45	45	70	28	0	12	0	0	0	0	1	0	0	7165066	409
2008-02-10 01:00:00	0	20	0	0	59	30	73	77	5	1	8	7	76	48	64	0	0	3	37	35	54	21	0	23	0	0	0	0	5	0	0	6934251	435
2008-02-10 02:00:00	1	14	0	0	50	45	57	92	9	0	7	8	77	49	75	0	0	6	41	55	65	50	0	17	0	0	0	0	3	0	0	6881016	486
2008-02-10 03:00:00	2	12	0	0	95	40	53	70	10	0	4	12	54	63	67	0	0	3	32	32	63	45	0	9	0	0	0	0	10	0	0	6853734	611
2008-02-10 04:00:00	2	9	0	0	53	55	66	102	10	0	3	4	66	65	74	0	0	3	27	30	71	35	0	11	0	0	0	0	12	0	0	6683429	889
2008-02-10 05:00:00	1	39	0	0	50	44	59	103	8	1	6	10	54	49	65	0	0	2	38	37	68	36	0	14	0	0	0	0	6	0	0	6522497	1429
2008-02-10 06:00:00	0	10	0	0	48	31	53	80	12	2	3	3	61	62	48	0	0	1	34	37	48	12	0	8	0	0	0	0	2	0	0	6041104	748
2008-02-10 07:00:00	0	18	0	0	41	29	31	63	5	0	4	4	45	38	45	0	0	3	28	22	45	14	0	2	0	0	0	0	3	0	0	5371804	1473
2008-02-10 08:00:00	0	8	0	0	27	32	34	70	8	4	2	5	39	30	41	0	0	1	45	31	22	19	0	6	0	0	0	0	6	0	0	4717569	611
2008-02-10 09:00:00	0	7	0	0	35	15	40	43	5	1	3	3	29	29	38	0	0	3	17	40	24	16	0	7	0	0	0	0	3	0	0	4270000	714
2008-02-10 10:00:00	1	10	0	0	29	16	19	49	6	1	1	3	34	22	29	0	0	4	14	11	23	6	0	7	0	0	0	0	1	0	0	4097649	755
2008-02-10 11:00:00	2	3	0	0	29	9	36	73	12	1	1	3	29	33	44	0	0	2	15	19	16	15	0	6	0	0	0	0	8	0	0	4156656	811
2008-02-10 12:00:00	0	10	0	0	31	17	26	56	19	0	1	4	29	29	27	0	0	5	16	27	29	13	0	4	0	0	0	0	2	0	0	4682044	702
2008-02-10 13:00:00	2	11	0	0	22	20	42	138	21	4	1	6	35	35	30	0	0	4	16	22	22	11	0	6	0	0	0	0	14	0	0	5003733	699
2008-02-10 14:00:00	0	18	0	0	30	13	29	64	15	1	4	8	47	39	35	0	0	4	22	17	24	17	0	3	0	0	0	0	3	0	0	4797973	619
2008-02-10 15:00:00	1	6	0	0	52	37	56	59	12	2	2	6	53	42	37	0	0	3	36	20	28	18	0	11	0	0	0	0	5	0	0	5184178	467
2008-02-10 16:00:00	1	11	0	0	68	39	66	128	13	4	3	6	46	55	55	0	0	4	29	28	47	16	0	6	0	0	0	0	15	0	0	5993184	901
2008-02-10 17:00:00	0	11	0	0	60	27	48	97	9	1	7	2	74	48	73	0	0	7	38	48	46	17	0	15	0	0	0	0	18	0	0	6809905	1050
2008-02-10 18:00:00	1	23	0	0	67	36	74	113	10	0	5	6	51	38	63	0	0	6	25	53	75	22	0	9	0	0	0	0	16	0	0	7509632	1304
2008-02-10 19:00:00	1	19	0	0	75	49	100	116	11	3	2	3	54	59	80	0	0	4	30	42	62	17	0	28	0	0	0	0	9	0	0	8072725	1263
2008-02-10 20:00:00	0	19	0	0	72	49	111	153	12	5	6	8	80	76	71	0	0	6	46	48	53	28	0	26	0	0	0	0	12	0	0	8680509	1143
2008-02-10 21:00:00	0	28	0	0	89	68	89	171	6	1	4	2	77	50	84	0	0	14	46	38	60	51	0	30	0	0	0	0	8	0	0	8976123	410
2008-02-10 22:00:00	5	13	0	0	91	42	87	145	17	2	6	7	104	67	86	1	0	6	45	42	59	45	0	31	0	0	0	0	15	0	0	9197264	458
2008-02-10 23:00:00	1	20	0	0	107	46	103	229	14	3	6	9	99	76	74	0	0	8	35	42	74	27	0	22	0	0	0	0	9	0	0	9112148	499
2008-02-11 00:00:00	1	25	0	0	91	54	95	148	13	5	6	11	87	71	83	0	0	7	46	55	52	37	0	19	0	0	0	0	11	0	0	8712705	530
2008-02-11 01:00:00	0	29	0	0	73	64	113	156	10	0	4	7	67	61	80	0	1	3	43	54	70	44	0	21	0	0	0	0	4	0	0	8564612	509
2008-02-11 02:00:00	0	23	0	0	80	59	87	256	16	6	7	5	71	82	88	0	0	11	47	63	74	41	0	17	0	0	0	0	8	0	0	8706207	570
2008-02-11 03:00:00	0	19	0	0	85	58	115	170	11	1	7	16	94	68	85	0	0	4	47	39	67	34	0	23	0	0	0	0	9	0	0	9077737	498
2008-02-11 04:00:00	1	18	0	0	100	53	115	148	27	2	5	8	78	79	95	0	1	8	41	36	53	32	0	18	0	0	0	0	10	0	0	8768655	429
2008-02-11 05:00:00	3	22	0	0	79	56	113	161	17	1	5	13	83	83	87	0	0	9	48	45	66	41	0	21	0	0	0	0	13	0	0	8021139	323
2008-02-11 06:00:00	1	12	0	0	71	41	79	114	13	0	4	1	62	67	72	0	0	9	32	44	55	34	0	21	0	0	0	0	17	0	0	6799484	528
2008-02-11 07:00:00	2	17	0	0	55	23	64	234	32	3	11	6	68	48	51	0	0	8	39	25	49	21	0	8	0	0	0	0	46	0	0	5890483	1147
2008-02-11 08:00:00	1	10	0	0	55	35	43	275	50	1	4	2	51	42	34	0	0	2	24	15	32	21	0	10	0	0	0	0	9	0	0	5113298	2966
2008-02-11 09:00:00	0	11	0	0	42	39	26	126	12	1	3	1	37	25	41	0	0	2	29	23	39	25	0	11	0	0	0	0	7	0	0	4833596	424
2008-02-11 10:00:00	1	15	0	0	46	32	30	97	19	1	1	5	43	35	37	0	0	3	28	19	55	27	0	11	0	0	0	0	9	0	0	4927337	422
2008-02-11 11:00:00	1	17	0	0	54	27	23	82	18	1	5	2	30	29	38	0	2	7	26	21	40	28	0	7	0	0	0	0	5	0	0	4871698	516
2008-02-11 12:00:00	2	22	0	0	41	17	39	51	12	0	7	5	50	36	27	0	0	8	31	24	51	12	0	7	0	0	0	0	9	0	0	5048111	474
2008-02-11 13:00:00	1	17	0	0	43	31	48	75	5	1	3	5	53	38	31	0	0	3	27	21	51	10	0	12	0	0	0	0	5	0	0	5548832	470
2008-02-11 14:00:00	0	20	0	0	43	42	62	82	9	0	3	11	58	40	61	0	0	6	32	36	41	26	0	16	0	0	0	0	3	0	0	6597300	640
2008-02-11 15:00:00	2	26	0	0	78	38	118	152	9	0	1	8	71	52	83	0	0	3	56	44	93	19	0	13	0	0	0	0	15	0	0	7660469	407
2008-02-11 16:00:00	0	34	0	0	67	49	141	190	7	1	5	3	85	74	92	0	0	3	66	40	87	30	0	31	0	0	0	0	8	0	0	8454438	531
2008-02-11 17:00:00	3	25	0	0	67	45	113	185	12	4	5	11	115	62	81	0	0	7	77	51	103	39	0	20	0	0	0	0	11	0	0	8991879	474
2008-02-11 18:00:00	0	38	0	0	76	37	136	179	11	2	4	13	87	75	109	0	0	6	62	56	105	43	0	24	0	0	0	0	4	0	0	9051920	539
2008-02-11 19:00:00	3	22	0	0	75	63	134	248	18	3	6	9	98	96	85	0	0	11	53	51	95	46	0	22	0	0	0	0	6	0	0	9305761	2122
2008-02-11 20:00:00	0	32	0	0	83	55	143	200	18	0	13	11	97	70	112	0	0	9	78	55	99	51	0	25	0	0	0	0	5	0	0	9615343	592
2008-02-11 21:00:00	3	33	0	0	81	55	108	179	11	2	6	15	102	92	108	0	1	4	61	61	108	50	0	36	0	0	0	0	14	0	0	9852819	574
2008-02-11 22:00:00	2	19	0	0	103	76	130	246	37	3	8	18	108	83	112	0	0	9	65	40	100	48	0	30	0	0	0	0	10	0	0	10057450	434
2008-02-11 23:00:00	2	29	0	0	90	49	111	178	15	2	7	8	123	94	98	0	0	5	66	75	103	48	0	24	0	0	0	0	6	0	0	9497886	446
2008-02-12 00:00:00	3	22	0	0	94	57	106	169	13	5	5	6	78	83	97	0	1	3	53	54	117	40	0	31	0	0	0	0	15	0	0	8818854	358
2008-02-12 01:00:00	0	14	0	0	64	70	122	177	11	1	8	8	110	89	101	0	0	9	64	58	99	45	0	25	0	0	0	0	7	0	0	8974651	427
2008-02-12 02:00:00	6	34	0	0	80	69	113	201	16	0	7	5	108	69	92	0	0	4	54	54	98	34	0	25	0	0	0	0	5	0	0	8924172	451
2008-02-12 03:00:00	0	28	0	0	79	49	112	206	13	3	8	12	101	58	107	1	0	7	62	68	105	37	0	30	0	0	0	0	15	0	0	8807371	303
2008-02-12 04:00:00	0	16	0	0	101	75	142	166	11	8	6	10	127	57	120	0	3	3	65	60	83	35	0	24	0	0	0	0	10	0	0	8617040	397
2008-02-12 05:00:00	1	23	0	0	85	63	98	126	13	1	10	10	73	84	84	0	0	5	40	50	68	41	0	34	0	0	0	0	8	0	0	7537602	306
2008-02-12 06:00:00	3	24	0	0	62	35	89	106	17	6	5	6	74	41	80	0	0	2	38	46	56	25	0	19	0	0	0	0	7	0	0	6305157	1304
2008-02-12 07:00:00	1	22	0	0	37	46	70	99	7	0	7	8	45	52	53	0	0	5	38	33	51	26	0	14	0	0	0	0	7	0	0	5508205	1672
2008-02-12 08:00:00	0	5	0	0	45	26	49	76	8	4	2	2	48	43	41	0	0	1	24	21	34	13	0	15	0	0	0	0	6	0	0	4787073	491
2008-02-12 09:00:00	1	10	0	0	29	24	41	64	8	1	0	7	45	50	43	0	0	0	21	25	33	12	0	7	0	0	0	0	3	0	0	4514980	564
2008-02-12 10:00:00	0	14	0	0	45	17	48	61	5	0	2	3	27	42	38	0	0	2	31	21	34	10	0	10	0	0	0	0	5	0	0	4727536	2179
2008-02-12 11:00:00	0	13	0	0	29	22	48	71	4	0	2	5	35	55	55	1	0	5	32	10	37	9	0	7	0	0	0	0	6	0	0	4816926	472
2008-02-12 12:00:00	1	11	0	0	53	15	32	46	3	0	5	5	33	37	34	0	0	12	16	14	30	19	0	6	0	0	0	0	2	0	0	5049062	474
2008-02-12 13:00:00	0	8	0	0	39	32	56	82	5	0	1	4	68	33	31	0	0	3	19	28	70	20	0	5	0	0	0	0	6	0	0	5493618	555
2008-02-12 14:00:00	1	14	0	0	51	27	65	133	10	0	6	8	81	43	48	0	0	3	33	31	61	35	0	9	0	0	0	0	4	0	0	6452582	435
2008-02-12 15:00:00	2	20	0	0	53	34	92	158	11	1	5	12	115	74	91	0	0	6	39	38	60	37	0	18	0	0	0	0	19	0	0	7515315	607
2008-02-12 16:00:00	1	28	0	0	56	48	102	163	10	0	7	5	100	67	99	0	0	5	61	42	96	40	0	17	0	0	0	0	4	0	0	8214879	594
2008-02-12 17:00:00	2	22	0	0	64	53	113	162	12	2	5	16	93	81	99	0	0	4	43	47	70	36	0	30	0	0	0	0	10	0	0	8737811	647
2008-02-12 18:00:00	2	24	0	0	72	52	105	185	16	0	9	12	100	79	93	0	0	8	53	53	83	35	0	21	0	0	0	0	6	0	0	8785758	573
2008-02-12 19:00:00	5	25	0	0	70	68	109	188	21	4	6	11	100	70	84	0	0	6	63	58	84	42	0	31	0	0	0	0	16	0	0	9297122	862
2008-02-12 20:00:00	1	40	0	0	75	58	140	172	8	3	7	12	97	70	92	0	0	7	53	39	116	44	0	19	0	0	0	0	10	0	0	9551423	998
2008-02-12 21:00:00	3	38	0	0	86	61	137	160	8	14	8	10	125	85	105	0	0	18	76	48	75	43	0	31	0	0	0	0	9	0	0	9629411	804
2008-02-12 22:00:00	0	21	0	0	107	51	138	174	17	5	6	14	161	91	94	0	0	5	46	53	88	43	0	34	0	0	0	0	15	0	0	9561902	1139
2008-02-12 23:00:00	0	24	0	0	104	36	97	163	10	0	8	8	85	76	107	0	0	3	43	59	112	38	0	31	0	0	0	0	4	0	0	9031244	1408
2008-02-13 00:00:00	2	20	0	0	78	62	103	141	9	2	7	14	113	86	104	0	0	5	71	43	74	46	0	20	0	0	0	0	9	0	0	8373589	1369
2008-02-13 01:00:00	1	32	0	0	81	38	117	156	8	2	8	12	121	74	98	0	0	10	48	50	88	40	0	28	0	0	0	0	10	0	0	8245528	632
2008-02-13 02:00:00	1	29	0	0	93	62	101	177	16	2	5	5	122	80	67	0	1	10	63	83	82	35	0	18	0	0	0	0	13	0	0	8206414	679
2008-02-13 03:00:00	1	37	0	0	88	66	130	160	18	2	14	3	103	80	77	0	0	7	70	36	83	32	0	29	0	0	0	0	8	0	0	8046214	403
2008-02-13 04:00:00	1	22	0	0	83	79	105	172	14	0	5	4	107	74	96	0	0	1	52	63	68	37	0	19	0	0	0	0	10	0	0	7776239	549
2008-02-13 05:00:00	2	25	0	0	53	77	75	121	16	5	16	3	103	72	74	0	1	3	43	55	86	52	0	19	0	0	0	0	7	0	0	7070965	386
2008-02-13 06:00:00	0	19	0	0	64	50	80	92	15	1	6	6	77	78	64	0	1	5	45	32	74	26	0	12	0	0	0	0	9	0	0	6124258	644
2008-02-13 07:00:00	1	14	0	0	58	41	67	79	19	0	3	2	63	48	75	0	0	1	26	34	46	23	0	10	0	0	0	0	5	0	0	5349190	483
2008-02-13 08:00:00	0	11	0	0	55	52	44	58	3	0	2	1	63	49	44	0	0	2	18	14	48	13	0	7	0	0	0	0	7	0	0	4658793	443
2008-02-13 09:00:00	2	15	0	0	50	30	32	52	11	1	3	6	30	38	40	0	0	3	19	10	48	9	0	5	0	0	0	0	6	0	0	4468309	938
2008-02-13 10:00:00	0	12	0	0	33	32	25	56	5	0	4	1	43	28	34	0	0	2	27	16	37	9	0	8	0	0	0	0	6	0	0	4531861	802
2008-02-13 11:00:00	1	19	0	0	32	33	32	56	0	0	1	2	45	28	41	0	0	3	20	15	46	14	0	5	0	0	0	0	5	0	0	4623392	746
2008-02-13 12:00:00	0	7	0	0	29	34	44	72	9	0	3	1	50	37	42	0	0	3	25	8	47	16	0	8	0	0	0	0	2	0	0	4685148	561
2008-02-13 13:00:00	2	14	0	0	33	21	31	77	7	0	2	5	36	40	29	0	0	4	44	14	50	15	0	11	0	0	0	0	7	0	0	5392100	435
2008-02-13 14:00:00	3	57	0	0	36	42	82	70	7	0	2	3	71	41	40	0	0	0	37	26	63	16	0	10	0	0	0	0	3	0	0	6612253	768
2008-02-13 15:00:00	1	19	0	0	56	58	89	135	18	3	2	3	86	65	61	0	0	5	50	31	79	27	0	15	0	0	0	0	11	0	0	7758136	1608
2008-02-13 16:00:00	1	24	0	0	62	69	93	137	11	1	2	4	89	89	106	0	0	4	56	48	58	49	0	21	0	0	0	0	4	0	0	8469300	1477
2008-02-13 17:00:00	0	27	0	0	84	66	111	139	15	2	9	7	100	79	83	0	0	7	53	34	77	43	0	33	0	0	0	0	9	0	0	8560235	1079
2008-02-13 18:00:00	0	31	0	0	56	85	110	200	10	6	5	10	109	93	77	0	0	2	50	50	90	47	0	30	0	0	0	0	8	0	0	8516539	496
2008-02-13 19:00:00	3	45	0	0	68	95	96	139	18	1	5	5	119	76	111	0	0	4	64	63	99	50	0	33	0	0	0	0	11	0	0	8735049	462
2008-02-13 20:00:00	2	50	0	0	106	81	89	186	13	0	6	9	108	97	82	0	0	7	77	70	89	41	0	35	0	0	0	0	10	0	0	8907845	528
2008-02-13 21:00:00	0	33	0	0	95	81	105	178	16	3	7	7	105	104	97	0	0	8	70	63	96	39	0	33	0	0	0	0	19	0	0	9119530	491
2008-02-13 22:00:00	2	37	0	0	100	101	137	199	6	3	10	9	116	81	107	0	0	7	49	52	120	63	0	23	0	0	0	0	8	0	0	9305830	531
2008-02-13 23:00:00	2	22	0	0	74	87	93	148	7	3	7	10	100	87	89	0	0	9	45	49	88	42	0	18	0	0	0	0	8	0	0	8779644	489
2008-02-14 00:00:00	1	18	0	0	81	78	99	190	15	1	4	11	79	75	98	0	0	4	55	38	77	29	0	31	0	0	0	0	8	0	0	8200146	594
2008-02-14 01:00:00	0	27	0	0	88	94	87	184	6	4	1	4	125	100	77	0	0	9	46	56	100	28	0	23	0	0	0	0	5	0	0	8192857	819
2008-02-14 02:00:00	1	22	0	0	79	94	112	181	10	2	10	6	128	74	99	0	0	11	65	50	100	46	0	19	0	0	0	0	9	0	0	8293638	725
2008-02-14 03:00:00	3	19	0	0	89	80	120	172	12	2	5	9	121	73	100	0	0	3	65	51	74	58	0	13	0	0	0	0	19	0	0	8154233	704
2008-02-14 04:00:00	4	21	0	0	84	75	97	189	12	1	12	8	125	69	90	0	0	10	45	47	85	38	0	25	0	0	0	0	7	0	0	7944337	678
2008-02-14 05:00:00	1	22	0	0	90	74	79	118	8	0	5	4	103	80	79	0	0	7	44	44	48	46	0	25	0	0	0	0	7	0	0	7144288	837
2008-02-14 06:00:00	2	7	0	0	60	95	85	119	17	3	1	5	79	48	73	0	0	4	32	26	57	25	0	11	0	0	0	0	7	0	0	6242582	754
2008-02-14 07:00:00	2	9	0	0	42	38	53	78	6	0	6	2	51	51	31	0	0	6	25	19	44	12	0	8	0	0	0	0	5	0	0	5555266	732
2008-02-14 08:00:00	1	10	0	0	24	40	44	54	5	0	7	4	72	46	37	0	0	4	22	22	44	24	0	3	0	0	0	0	9	0	0	4812543	2033
2008-02-14 09:00:00	1	5	0	0	43	31	40	70	4	0	3	3	38	43	29	0	0	1	33	11	36	20	0	3	0	0	0	0	8	0	0	4610919	1997
2008-02-14 10:00:00	1	16	0	0	38	19	38	57	4	1	3	0	35	29	32	0	0	1	18	26	40	27	0	9	0	0	0	0	1	0	0	4781348	867
2008-02-14 11:00:00	0	18	0	0	27	17	39	38	2	0	0	0	27	32	30	0	0	0	26	14	34	10	0	8	0	0	0	0	4	0	0	4802408	687
2008-02-14 12:00:00	1	11	0	0	47	38	57	47	4	7	3	0	23	30	54	0	0	0	25	12	36	26	0	8	0	0	0	0	8	0	0	4793631	806
2008-02-14 13:00:00	0	9	0	0	38	31	39	59	4	0	2	2	30	49	37	0	0	3	18	9	30	23	0	2	0	0	0	0	6	0	0	4987748	705
2008-02-14 14:00:00	1	15	0	0	42	60	46	124	4	1	1	4	71	42	51	0	0	2	30	24	45	37	0	11	0	0	0	0	8	0	0	6128426	1062
2008-02-14 15:00:00	0	23	0	0	64	42	93	115	14	2	5	2	87	54	81	0	0	3	46	28	65	30	0	21	0	0	0	0	10	0	0	7420494	883
2008-02-14 16:00:00	1	38	0	0	58	72	110	148	6	0	5	5	96	65	83	0	0	3	62	37	61	48	0	20	0	0	0	0	9	0	0	8074559	816
2008-02-14 17:00:00	0	21	0	0	75	88	117	175	13	0	7	4	78	53	88	0	0	13	42	38	59	28	0	30	0	0	0	0	12	0	0	8381211	853
2008-02-14 18:00:00	3	34	0	0	57	67	98	129	8	2	5	2	107	47	71	0	0	1	51	41	80	22	0	22	0	0	0	0	7	0	0	8536975	765
2008-02-14 19:00:00	0	16	0	0	59	70	91	201	9	3	5	7	105	78	88	0	2	6	45	48	63	37	0	24	0	0	0	0	11	0	0	8733094	772
2008-02-14 20:00:00	2	21	0	0	80	81	98	150	13	2	6	3	87	75	85	1	0	8	52	54	67	29	0	15	0	0	0	0	6	0	0	8627487	695
2008-02-14 21:00:00	1	23	0	0	65	66	110	151	8	3	8	3	99	80	96	0	0	6	68	33	83	19	0	20	0	0	0	0	17	0	0	8939504	701
2008-02-14 22:00:00	0	39	0	0	81	78	88	194	19	2	5	8	115	68	74	0	2	7	50	44	86	28	0	24	0	0	0	0	5	0	0	8995569	733
2008-02-14 23:00:00	1	17	0	0	66	56	88	153	17	1	0	5	114	80	84	0	0	7	46	39	80	28	0	14	0	0	0	0	12	0	0	8503010	670
2008-02-15 00:00:00	0	16	0	0	99	75	92	141	15	0	9	3	86	60	73	0	0	1	60	52	80	43	0	23	0	0	0	0	9	0	0	7683568	1598
2008-02-15 01:00:00	0	26	0	0	86	80	89	140	10	1	3	6	101	43	94	0	0	6	44	33	57	34	0	19	0	0	0	0	5	0	0	7509047	695
2008-02-15 02:00:00	1	10	0	0	65	97	75	139	8	1	3	4	101	62	80	0	0	3	63	33	55	28	0	19	0	0	0	0	14	0	0	7511833	899
2008-02-15 03:00:00	1	21	0	0	63	94	78	177	13	1	6	7	88	68	73	0	0	7	56	32	81	29	0	18	0	0	0	0	7	0	0	7438826	809
2008-02-15 04:00:00	0	20	0	0	74	77	72	112	6	0	7	7	87	67	76	0	0	11	42	40	54	22	0	18	0	0	0	0	5	0	0	7457431	820
2008-02-15 05:00:00	2	18	0	0	61	70	74	95	9	2	1	1	72	39	62	0	1	5	28	29	51	26	0	13	0	0	0	0	5	0	0	6734498	1042
2008-02-15 06:00:00	3	20	0	0	59	60	55	75	8	1	3	5	65	42	54	0	0	9	29	30	45	27	0	17	0	0	0	0	1	0	0	5775660	562
2008-02-15 07:00:00	0	10	0	0	39	27	51	71	8	1	6	1	52	59	52	0	0	3	26	29	43	20	0	11	0	0	0	0	5	0	0	5078396	584
2008-02-15 08:00:00	1	8	0	0	45	31	34	70	6	0	1	6	24	27	37	0	0	4	14	13	30	16	0	13	0	0	0	0	1	0	0	4486857	633
2008-02-15 09:00:00	1	10	0	0	42	26	37	45	5	1	1	2	51	40	25	0	0	3	19	12	32	13	0	4	0	0	0	0	3	0	0	4393054	578
2008-02-15 10:00:00	0	3	0	0	54	35	33	44	0	1	0	1	37	28	29	0	0	4	21	7	28	24	0	10	0	0	0	0	2	0	0	4572717	530
2008-02-15 11:00:00	2	5	0	0	27	28	26	48	8	0	5	4	46	31	31	0	0	1	20	8	33	16	0	3	0	0	0	0	2	0	0	4528450	580
2008-02-15 12:00:00	2	6	0	0	26	19	29	66	8	1	3	1	41	34	20	0	0	4	27	21	41	14	0	10	0	0	0	0	4	0	0	4549338	694
2008-02-15 13:00:00	1	12	0	0	39	26	30	91	8	0	4	1	56	29	38	0	0	2	19	23	43	13	0	8	0	0	0	0	2	0	0	5141238	788
2008-02-15 14:00:00	2	17	0	0	42	41	35	117	8	4	3	1	47	47	47	0	0	3	44	32	45	28	0	13	0	0	0	0	6	0	0	6116120	725
2008-02-15 15:00:00	1	15	0	0	42	52	83	128	4	4	2	1	75	57	82	0	0	6	33	26	71	18	0	19	0	0	0	0	2	0	0	7235613	704
2008-02-15 16:00:00	3	21	0	0	56	70	61	139	10	2	7	2	86	65	52	0	0	3	46	40	83	29	0	27	0	0	0	0	4	0	0	7887056	897
2008-02-15 17:00:00	3	25	0	0	70	84	88	142	7	1	5	0	92	64	68	0	0	2	50	45	53	36	0	14	0	0	0	0	9	0	0	8213064	743
2008-02-15 18:00:00	0	28	0	0	55	60	92	123	11	0	3	0	118	67	72	0	0	4	47	35	76	41	0	19	0	0	0	0	14	0	0	8120105	695
2008-02-15 19:00:00	3	18	0	0	71	74	89	157	7	1	3	1	76	68	69	0	0	3	44	45	79	29	0	29	0	0	0	0	8	0	0	8219430	1101
2008-02-15 20:00:00	2	24	0	0	57	61	110	118	10	3	7	1	86	70	73	0	1	9	55	58	90	32	0	15	0	0	0	0	9	0	0	8348819	679
2008-02-15 21:00:00	0	30	0	0	65	93	113	97	7	1	4	4	84	51	90	0	0	3	49	33	71	29	0	14	0	0	0	0	8	0	0	8262531	686
2008-02-15 22:00:00	1	21	0	0	58	72	75	92	18	4	1	3	80	81	72	0	0	8	54	39	65	31	0	23	0	0	0	0	9	0	0	8189922	704
2008-02-15 23:00:00	0	18	0	0	69	58	83	96	15	2	5	0	63	57	83	0	0	12	43	30	65	24	0	19	0	0	0	0	5	0	0	7568249	679
2008-02-16 00:00:00	1	14	0	0	67	52	83	117	16	1	2	2	65	53	57	0	0	6	33	31	82	21	0	18	0	0	0	0	2	0	0	6963340	2750
2008-02-16 01:00:00	1	12	0	0	58	38	61	85	12	0	4	2	63	78	50	0	0	2	41	41	51	26	0	16	0	0	0	0	9	0	0	6432995	781
2008-02-16 02:00:00	0	23	0	0	60	46	55	95	7	1	5	1	51	53	52	0	0	4	39	63	58	19	0	16	0	0	0	0	3	0	0	6170962	537
2008-02-16 03:00:00	1	17	0	0	57	41	74	77	5	2	5	1	71	39	72	0	0	2	60	32	50	29	0	19	0	0	0	0	10	0	0	6241899	587
2008-02-16 04:00:00	0	16	0	0	69	50	68	99	13	1	1	1	65	49	44	0	1	4	36	55	74	32	0	11	0	0	0	0	6	0	0	6196340	658
2008-02-16 05:00:00	0	13	0	0	75	37	68	83	19	0	4	0	66	36	65	0	0	2	21	23	67	17	0	16	0	0	0	0	6	0	0	5883774	688
2008-02-16 06:00:00	0	12	0	0	60	25	49	67	12	2	1	0	55	50	62	0	0	1	21	32	53	13	0	18	0	0	0	0	2	0	0	5414643	718
2008-02-16 07:00:00	0	8	0	0	53	21	33	78	8	2	1	0	44	33	41	0	0	1	26	7	30	15	0	4	0	0	0	0	0	0	0	4815043	855
2008-02-16 08:00:00	1	7	0	0	35	17	40	41	3	1	2	0	34	31	29	0	0	2	20	5	24	14	0	1	0	0	0	0	6	0	0	4277415	704
2008-02-16 09:00:00	0	5	0	0	43	14	27	47	14	0	3	0	25	18	29	0	0	4	19	17	27	8	0	5	0	0	0	0	5	0	0	3826782	753
2008-02-16 10:00:00	0	5	0	0	33	21	22	39	6	0	1	0	23	21	26	0	1	0	13	10	18	9	0	6	0	0	0	0	1	0	0	3617637	750
2008-02-16 11:00:00	0	6	0	0	97	22	26	49	3	0	0	1	27	20	22	0	0	0	18	11	31	8	0	5	0	0	0	0	3	0	0	3723595	1146
2008-02-16 12:00:00	0	7	0	0	101	20	23	49	4	0	0	3	21	24	23	0	0	1	17	7	19	13	0	6	0	0	0	0	4	0	0	3770774	720
2008-02-16 13:00:00	0	15	0	0	63	24	32	29	4	0	1	0	36	33	28	0	0	3	19	12	37	6	0	5	0	0	0	0	3	0	0	3926766	706
2008-02-16 14:00:00	0	10	0	0	59	23	36	35	4	0	4	0	32	29	24	0	0	1	30	15	42	9	0	7	0	0	0	0	1	0	0	4417086	1707
2008-02-16 15:00:00	1	7	0	0	76	23	63	38	5	0	1	2	26	34	51	0	0	5	24	31	51	13	0	9	0	0	0	0	5	0	0	5069890	751
2008-02-16 16:00:00	0	9	0	0	101	54	74	73	8	3	4	2	51	55	38	0	0	3	27	43	52	19	0	9	0	0	0	0	11	0	0	5851218	587
2008-02-16 17:00:00	1	15	0	0	90	45	44	95	11	1	5	5	72	39	65	1	1	5	39	42	58	32	0	6	0	0	0	0	9	0	0	6520872	723
2008-02-16 18:00:00	2	25	0	0	119	64	65	54	10	3	3	3	56	54	41	0	0	5	40	30	64	26	0	12	0	0	0	0	3	0	0	6883069	716
2008-02-16 19:00:00	2	22	0	0	120	30	62	88	10	0	9	4	76	55	62	0	0	3	47	41	64	29	0	17	0	0	0	0	4	0	0	7301319	665
2008-02-16 20:00:00	8	21	0	0	54	45	66	96	7	0	5	1	71	50	60	0	0	3	31	56	63	45	0	15	0	0	0	0	6	0	0	7471610	707
2008-02-16 21:00:00	1	17	0	0	73	44	93	94	16	3	4	2	71	53	60	0	0	5	40	26	47	28	0	16	0	0	0	0	12	0	0	7718738	710
2008-02-16 22:00:00	0	18	0	0	64	62	61	111	22	0	6	0	74	57	57	0	0	0	21	39	62	22	0	13	0	0	0	0	13	0	0	7865267	1039
2008-02-16 23:00:00	0	15	0	0	58	61	56	103	9	1	5	3	63	71	56	0	0	3	29	27	63	32	0	12	0	0	0	0	7	0	0	7733700	615
2008-02-17 00:00:00	0	20	0	0	63	51	49	85	11	0	4	6	61	54	58	0	0	4	45	29	61	20	0	11	0	0	0	0	3	0	0	7379462	554
2008-02-17 01:00:00	1	11	0	0	63	40	75	78	10	2	3	4	71	31	73	0	0	5	33	35	42	32	0	12	0	0	0	0	5	0	0	7084091	539
2008-02-17 02:00:00	1	17	0	0	55	78	79	102	7	1	5	8	59	50	72	0	0	2	44	27	49	23	0	14	0	0	0	0	4	0	0	6916192	570
2008-02-17 03:00:00	0	16	0	0	76	45	64	68	9	1	1	6	56	43	60	0	0	4	31	52	59	33	0	15	0	0	0	0	10	0	0	6634065	526
2008-02-17 04:00:00	0	16	0	0	82	66	66	74	2	1	4	3	64	61	48	0	0	3	34	33	37	26	0	12	0	0	0	0	7	0	0	6605223	938
2008-02-17 05:00:00	3	10	0	0	75	42	45	94	13	1	7	2	53	54	45	0	0	3	30	64	67	24	0	10	0	0	0	0	9	0	0	6408339	542
2008-02-17 06:00:00	0	12	0	0	69	46	67	76	6	1	3	5	56	39	77	0	0	3	38	27	53	32	0	11	0	0	0	0	7	0	0	5923999	487
2008-02-17 07:00:00	0	8	0	0	59	37	33	75	10	1	4	2	47	37	62	0	1	3	25	14	52	24	0	5	0	0	0	0	3	0	0	5283224	535
2008-02-17 08:00:00	0	6	0	0	51	35	31	61	13	0	5	3	27	37	36	0	0	2	39	14	41	14	0	4	0	0	0	0	3	0	0	4558984	520
2008-02-17 09:00:00	0	5	0	0	49	24	35	50	3	0	2	1	34	22	28	0	0	0	13	17	30	22	0	6	0	0	0	0	2	0	0	4144408	591
2008-02-17 10:00:00	0	5	0	0	28	34	20	34	3	0	6	1	21	22	23	0	0	7	16	22	25	17	0	2	0	0	0	0	7	0	0	4135234	651
2008-02-17 11:00:00	1	8	0	0	28	13	29	37	3	3	1	3	29	22	27	0	0	1	7	16	28	13	0	2	0	0	0	0	5	0	0	4228659	645
2008-02-17 12:00:00	1	5	0	0	45	21	27	51	10	0	0	1	25	23	31	0	0	1	19	22	30	8	0	5	0	0	0	0	2	0	0	4333081	715
2008-02-17 13:00:00	0	13	0	0	34	14	34	55	5	0	1	3	22	27	31	0	0	2	21	5	37	14	0	5	0	0	0	0	3	0	0	4590276	729
2008-02-17 14:00:00	1	3	0	0	36	24	37	40	3	0	5	1	36	29	40	0	0	5	27	21	45	18	0	6	0	0	0	0	6	0	0	5112073	625
2008-02-17 15:00:00	1	14	0	0	37	44	50	51	2	0	1	3	50	41	43	0	0	2	24	25	40	22	0	10	0	0	0	0	7	0	0	5676263	565
2008-02-17 16:00:00	1	9	0	0	59	43	60	96	7	6	8	2	38	41	40	0	0	3	41	31	36	17	0	5	0	0	0	0	1	0	0	6493809	601
2008-02-17 17:00:00	0	13	0	0	62	42	47	78	6	1	3	4	58	48	65	0	0	5	38	35	39	24	0	14	0	0	0	0	5	0	0	7387384	616
2008-02-17 18:00:00	0	36	0	0	61	58	64	82	0	1	1	3	69	51	55	0	0	8	49	36	59	31	0	18	0	0	0	0	8	0	0	7943306	589
2008-02-17 19:00:00	0	19	0	0	73	69	65	95	11	5	4	5	85	68	60	0	2	6	36	39	60	32	0	13	0	0	0	0	5	0	0	8220399	601
2008-02-17 20:00:00	3	23	0	0	90	49	102	106	19	1	5	6	81	51	75	0	0	6	38	51	59	36	0	21	0	0	0	0	13	0	0	8620051	715
2008-02-17 21:00:00	0	24	0	0	96	57	116	108	12	0	8	3	78	66	87	0	0	4	38	45	60	33	0	23	0	0	0	0	24	0	0	8953643	1209
2008-02-17 22:00:00	1	20	0	0	76	72	87	130	11	0	9	8	96	65	99	0	1	12	49	29	67	31	0	17	0	0	0	0	6	0	0	9043004	632
2008-02-17 23:00:00	3	11	0	0	87	50	90	128	13	2	5	6	80	65	67	0	1	8	44	50	44	42	0	21	0	0	0	0	4	0	0	8826422	622
2008-02-18 00:00:00	1	20	0	0	75	67	89	87	11	2	5	5	80	63	72	0	0	9	54	34	59	44	0	27	0	0	0	0	13	0	0	8298737	554
2008-02-18 01:00:00	4	30	0	0	71	75	99	101	15	1	6	7	81	74	85	0	0	12	54	30	64	31	0	19	0	0	0	0	13	0	0	8137108	682
2008-02-18 02:00:00	0	26	0	0	52	79	103	105	11	0	7	6	79	85	85	0	0	2	60	42	72	41	0	22	0	0	0	0	12	0	0	8251418	545
2008-02-18 03:00:00	2	24	0	0	93	64	95	106	17	1	6	8	73	75	83	0	1	9	56	59	61	19	0	25	0	0	0	0	15	0	0	8242496	628
2008-02-18 04:00:00	1	24	0	0	89	95	113	138	10	1	6	5	88	81	100	0	0	6	54	41	67	38	0	10	0	0	0	0	5	0	0	8375331	691
2008-02-18 05:00:00	2	20	0	0	70	73	80	121	15	4	3	2	72	68	82	0	2	5	47	39	67	30	0	16	0	0	0	0	4	0	0	7859314	550
2008-02-18 06:00:00	1	14	0	0	60	64	79	114	12	0	3	6	60	52	74	0	1	0	42	25	53	26	0	30	0	0	0	0	6	0	0	7031497	673
2008-02-18 07:00:00	0	23	0	0	52	43	45	90	9	1	4	4	49	41	49	0	0	3	13	29	37	20	0	10	0	0	0	0	5	0	0	6197888	671
2008-02-18 08:00:00	1	11	0	0	79	36	46	67	6	0	0	7	31	45	53	0	0	14	24	15	30	13	0	11	0	0	0	0	5	0	0	5524962	651
2008-02-18 09:00:00	1	21	0	0	40	23	33	76	6	3	3	3	50	32	43	0	0	8	30	30	47	16	0	6	0	0	0	0	6	0	0	5213392	566
2008-02-18 10:00:00	0	12	0	0	44	35	43	64	10	3	1	1	38	34	38	0	0	0	20	28	36	18	0	10	0	0	0	0	8	0	0	5259906	602
2008-02-18 11:00:00	0	15	0	0	38	19	22	81	7	1	3	2	36	43	34	0	0	4	14	18	49	27	0	9	0	0	0	0	8	0	0	5142981	614
2008-02-18 12:00:00	0	21	0	0	28	28	39	64	3	0	4	5	34	40	40	0	0	3	34	21	36	14	0	11	0	0	0	0	6	0	0	5065808	2253
2008-02-18 13:00:00	1	12	0	0	46	23	43	58	7	1	2	10	33	56	55	0	0	0	37	24	51	18	0	12	0	0	0	0	8	0	0	5391731	1642
2008-02-18 14:00:00	0	33	0	0	45	37	65	74	7	1	6	6	67	44	58	0	0	1	35	29	61	21	0	8	0	0	0	0	11	0	0	6143415	715
2008-02-18 15:00:00	5	53	0	0	35	56	67	100	11	0	4	10	70	72	75	0	0	4	51	35	92	24	0	16	0	0	0	0	10	0	0	7198516	719
2008-02-18 16:00:00	0	37	0	0	63	69	86	78	12	0	4	4	74	45	78	0	0	8	59	39	88	27	0	19	0	0	0	0	5	0	0	8053247	774
2008-02-18 17:00:00	2	29	0	0	66	85	116	128	11	4	2	12	81	75	71	0	0	5	62	31	102	51	0	25	0	0	0	0	14	0	0	8815245	732
2008-02-18 18:00:00	1	28	0	0	99	70	126	148	9	1	5	6	73	83	90	0	0	10	68	58	78	37	0	31	0	0	0	0	5	0	0	9093991	753
2008-02-18 19:00:00	1	44	0	0	68	65	131	148	7	1	6	8	113	94	97	0	0	6	67	51	95	40	0	23	0	0	0	0	3	0	0	9428079	623
2008-02-18 20:00:00	2	30	0	0	83	80	153	146	4	0	4	9	89	78	83	0	0	6	75	37	76	43	0	26	0	0	0	0	9	0	0	9832857	645
2008-02-18 21:00:00	2	21	0	0	90	67	127	133	8	0	3	10	120	88	84	0	0	5	42	43	74	40	0	25	0	0	0	0	5	0	0	10071263	657
2008-02-18 22:00:00	4	23	0	0	80	111	156	129	24	3	7	6	84	82	112	0	0	4	60	66	88	28	0	32	0	0	0	0	7	0	0	10186978	685
2008-02-18 23:00:00	2	19	0	0	97	91	132	136	13	1	8	9	96	88	106	0	0	13	57	45	84	24	0	16	0	0	0	0	9	0	0	9679772	936
2008-02-19 00:00:00	1	29	0	0	59	81	116	169	19	4	10	3	86	72	108	0	1	1	39	54	93	52	0	31	0	0	0	0	7	0	0	8880280	690
2008-02-19 01:00:00	2	17	0	0	74	84	141	146	8	2	11	10	99	65	103	0	0	5	52	53	94	32	0	32	0	0	0	0	11	0	0	8748345	692
2008-02-19 02:00:00	2	26	0	0	82	79	98	193	14	0	11	6	93	72	104	0	0	3	53	75	81	47	0	21	0	0	0	0	5	0	0	8624617	775
2008-02-19 03:00:00	1	35	0	0	69	96	118	187	9	2	4	9	84	84	128	0	0	4	47	55	109	44	0	30	0	0	0	0	6	0	0	8696622	823
2008-02-19 04:00:00	3	26	0	0	78	76	130	202	14	4	2	3	112	79	94	0	0	4	64	62	78	49	0	12	0	0	0	0	4	0	0	8544814	1276
2008-02-19 05:00:00	1	15	0	0	59	57	134	130	9	1	14	7	84	71	91	0	0	2	55	44	75	27	0	15	0	0	0	0	9	0	0	7685651	1146
2008-02-19 06:00:00	1	28	0	0	78	56	83	111	11	3	12	6	67	76	59	0	0	2	29	47	60	24	0	18	0	0	0	0	9	0	0	6693880	1200
2008-02-19 07:00:00	1	19	0	0	44	27	61	75	8	1	4	1	74	58	46	0	0	3	30	42	43	12	0	14	0	0	0	0	7	0	0	5764491	1760
2008-02-19 08:00:00	0	10	0	0	51	33	73	64	7	0	6	2	50	45	50	0	0	4	30	25	40	20	0	12	0	0	0	0	8	0	0	4974940	776
2008-02-19 09:00:00	0	26	0	0	24	35	35	55	7	2	2	0	44	34	38	0	0	4	19	7	33	20	0	5	0	0	0	0	4	0	0	4720913	924
2008-02-19 10:00:00	0	16	0	0	30	15	47	81	4	2	2	0	43	39	41	0	0	5	21	11	38	13	0	6	0	0	0	0	4	0	0	4907735	735
2008-02-19 11:00:00	1	9	0	0	44	25	41	46	3	5	3	0	32	29	59	0	0	1	21	13	37	22	0	9	0	0	0	0	6	0	0	4938600	1221
2008-02-19 12:00:00	0	19	0	0	22	31	58	48	5	2	1	1	37	48	29	0	0	2	28	14	45	19	0	15	0	0	0	0	6	0	0	4966576	853
2008-02-19 13:00:00	1	10	0	0	41	27	60	74	3	5	3	0	35	41	45	0	1	1	35	28	50	15	0	4	0	0	0	0	8	0	0	5491288	872
2008-02-19 14:00:00	2	18	0	0	55	25	63	122	8	1	2	1	46	49	52	0	0	5	50	29	66	35	0	16	0	0	0	0	7	0	0	6489447	995
2008-02-19 15:00:00	2	30	0	0	50	35	94	124	16	1	1	3	67	59	86	1	0	5	52	44	84	39	0	18	0	0	0	0	8	0	0	7702703	899
2008-02-19 16:00:00	4	33	0	0	67	50	125	137	14	3	3	5	77	71	72	0	0	4	55	43	80	38	0	12	0	0	0	0	7	0	0	8591903	887
2008-02-19 17:00:00	1	39	0	0	75	64	122	176	7	0	9	1	84	94	95	0	0	5	63	44	97	46	0	26	0	0	0	0	9	0	0	9192360	966
2008-02-19 18:00:00	0	34	0	0	62	48	134	166	8	1	4	3	89	91	86	0	0	5	75	59	83	44	0	30	0	0	0	0	10	0	0	9173567	1247
2008-02-19 19:00:00	5	26	0	0	78	35	133	155	13	4	9	3	77	90	105	0	1	4	53	67	98	45	0	35	0	0	0	0	14	0	0	9417094	855
2008-02-19 20:00:00	1	43	0	0	79	66	134	158	7	1	10	4	74	81	103	0	0	8	63	70	93	45	0	28	0	0	0	0	9	0	0	9641604	786
2008-02-19 21:00:00	3	28	0	0	88	37	121	157	6	1	4	1	107	104	113	0	0	8	77	42	78	45	0	30	0	0	0	0	12	0	0	9732468	1021
2008-02-19 22:00:00	1	37	0	0	102	64	139	141	17	1	7	7	110	96	106	0	2	3	66	50	113	49	0	22	0	0	0	0	8	0	0	9717574	863
2008-02-19 23:00:00	2	23	0	0	78	40	110	154	21	3	8	1	134	82	102	0	0	6	53	81	93	46	0	18	0	0	0	0	6	0	0	9305538	759
2008-02-20 00:00:00	3	22	0	0	83	49	86	159	9	2	5	2	89	66	96	0	0	7	52	51	70	30	0	11	0	0	0	0	6	0	0	8524776	1063
2008-02-20 01:00:00	1	23	0	0	80	56	121	165	12	1	6	2	85	84	76	0	0	0	58	34	107	42	0	16	0	0	0	0	9	0	0	8348129	1056
2008-02-20 02:00:00	1	26	0	0	96	65	148	157	14	6	5	5	94	79	85	0	0	5	56	68	87	59	0	22	0	0	0	0	15	0	0	8299371	1070
2008-02-20 03:00:00	1	35	0	0	86	60	115	186	12	2	16	3	94	93	88	0	0	9	82	46	76	44	0	25	0	0	0	0	10	0	0	8186330	894
2008-02-20 04:00:00	2	28	0	0	104	42	103	145	21	2	13	4	107	84	101	0	0	6	59	44	77	35	0	24	0	0	0	0	18	0	0	7885552	901
2008-02-20 05:00:00	2	28	0	0	64	51	82	136	16	3	7	4	84	95	77	0	0	4	54	27	74	22	0	18	0	0	0	0	13	0	0	7177969	804
2008-02-20 06:00:00	2	24	0	0	59	33	80	107	5	9	7	1	87	80	70	0	0	2	27	30	67	25	0	24	0	0	0	0	13	0	0	6190164	2674
2008-02-20 07:00:00	0	19	0	0	45	31	60	83	7	3	6	1	47	68	57	0	0	0	37	16	65	29	0	19	0	0	0	0	8	0	0	5392144	1685
2008-02-20 08:00:00	2	11	0	0	41	24	40	69	11	10	3	1	52	39	53	0	0	1	14	22	42	15	0	12	0	0	0	0	16	0	0	4722729	843
2008-02-20 09:00:00	2	11	0	0	29	28	60	46	3	1	1	4	32	49	30	0	0	0	26	32	35	18	0	7	0	0	0	0	2	0	0	4441111	881
2008-02-20 10:00:00	3	10	0	0	28	18	46	56	2	2	2	0	27	30	39	0	2	2	21	19	52	10	0	8	0	0	0	0	10	0	0	4562377	810
2008-02-20 11:00:00	0	14	0	0	35	18	50	63	4	1	5	0	47	44	34	0	0	5	22	30	37	12	0	5	0	0	0	0	3	0	0	4665226	762
2008-02-20 12:00:00	1	16	0	0	33	27	58	59	3	2	4	3	36	39	51	0	0	1	37	24	38	12	0	15	0	0	0	0	8	0	0	4848550	854
2008-02-20 13:00:00	1	17	0	0	29	28	61	77	10	0	1	1	47	54	43	0	0	4	35	16	44	26	0	18	0	0	0	0	10	0	0	5281975	1157
2008-02-20 14:00:00	2	24	0	0	40	29	87	99	5	2	3	1	43	45	60	0	0	10	36	20	74	24	0	11	0	0	0	0	3	0	0	6280624	2185
2008-02-20 15:00:00	0	32	0	0	61	40	102	144	9	1	4	0	93	81	86	0	0	5	81	39	58	14	0	11	0	0	0	0	17	0	0	7446276	2116
2008-02-20 16:00:00	1	27	0	0	52	37	116	127	8	0	5	0	75	77	97	0	0	5	56	44	75	30	0	17	0	0	0	0	12	0	0	8268105	1686
2008-02-20 17:00:00	4	26	0	0	63	52	97	198	8	3	6	1	82	86	100	0	1	3	60	67	102	29	0	17	0	0	0	0	14	0	0	8863853	954
2008-02-20 18:00:00	1	41	0	0	81	55	108	203	13	4	4	2	110	72	84	0	0	6	59	47	100	32	0	23	0	0	0	0	8	0	0	8903248	974
2008-02-20 19:00:00	2	25	0	0	51	67	121	148	14	3	5	4	112	77	93	0	0	8	72	51	90	30	0	23	0	0	0	0	9	0	0	9118008	1053
2008-02-20 20:00:00	0	24	0	0	95	44	118	269	22	0	4	1	104	86	100	0	1	8	68	64	101	50	0	31	0	0	0	0	16	0	0	9452320	677
2008-02-20 21:00:00	3	24	0	0	103	45	136	279	16	3	5	3	113	98	118	1	0	1	61	52	104	50	0	23	0	0	0	0	14	0	0	9526860	720
2008-02-20 22:00:00	2	29	0	0	87	60	111	283	18	2	10	4	123	69	106	0	1	7	63	64	96	47	0	28	0	0	0	0	16	0	0	9432518	851
2008-02-20 23:00:00	2	23	0	0	74	58	94	206	22	3	3	0	101	74	91	0	3	3	87	49	91	31	0	23	0	0	0	0	13	0	0	8420289	673
2008-02-21 00:00:00	1	18	0	0	84	42	87	181	13	0	5	2	107	71	90	0	0	5	58	38	93	55	0	33	0	0	0	0	2	0	0	8283724	768
2008-02-21 01:00:00	1	21	0	0	70	43	107	170	27	8	7	4	91	73	97	0	0	1	60	29	95	31	0	25	0	0	0	0	8	0	0	8232119	920
2008-02-21 02:00:00	1	29	0	0	89	55	109	180	14	3	9	6	81	103	89	0	0	6	57	47	71	28	0	24	0	0	0	0	7	0	0	8503304	722
2008-02-21 03:00:00	0	35	0	0	63	57	82	163	14	0	4	4	94	87	88	0	0	8	56	46	85	39	0	25	0	0	0	0	12	0	0	8568803	716
2008-02-21 04:00:00	1	29	0	0	92	61	96	158	10	1	4	6	94	78	99	0	0	5	70	38	80	49	0	25	0	0	0	0	9	0	0	8465173	576
2008-02-21 05:00:00	0	15	0	0	81	59	104	141	12	2	8	14	103	77	103	0	0	9	54	47	70	34	0	17	0	0	0	0	13	0	0	7495725	605
2008-02-21 06:00:00	1	12	0	0	52	38	75	142	10	0	8	6	83	65	66	0	0	5	29	35	45	24	0	12	0	0	0	0	7	0	0	6580426	742
2008-02-21 07:00:00	3	8	0	0	57	27	46	80	8	2	2	3	52	37	37	0	0	0	26	26	51	17	0	9	0	0	0	0	11	0	0	5710694	1891
2008-02-21 08:00:00	1	6	0	0	54	23	44	79	5	2	2	1	48	39	53	1	1	1	38	27	48	26	0	14	0	0	0	0	13	0	0	5151976	931
2008-02-21 09:00:00	1	8	0	0	51	30	27	64	5	2	2	0	36	27	39	0	0	4	14	12	30	34	0	11	0	0	0	0	11	0	0	4866835	1355
2008-02-21 10:00:00	1	17	0	0	54	13	46	77	4	0	3	3	43	33	40	0	0	5	25	15	39	14	0	10	0	0	0	0	11	0	0	4954208	617
2008-02-21 11:00:00	0	17	0	0	28	27	41	71	4	0	3	1	34	32	31	0	0	3	31	11	42	9	0	12	0	0	0	0	17	0	0	5012234	781
2008-02-21 12:00:00	1	13	0	0	38	17	58	45	4	1	1	0	36	29	16	0	1	2	16	7	45	8	0	5	0	0	0	0	11	0	0	5166721	683
2008-02-21 13:00:00	0	21	0	0	36	20	38	97	10	0	0	0	39	42	45	0	0	0	15	22	43	20	0	10	0	0	0	0	10	0	0	5576798	635
2008-02-21 14:00:00	0	28	0	0	57	49	64	109	13	4	4	2	52	43	56	0	1	4	54	45	64	21	0	10	0	0	0	0	7	0	0	6566116	673
2008-02-21 15:00:00	0	28	0	0	62	37	71	177	18	3	6	2	89	68	81	0	0	5	71	32	97	32	0	17	0	0	0	0	19	0	0	7489590	799
2008-02-21 16:00:00	1	17	0	0	71	51	97	171	11	0	6	1	78	73	109	0	0	4	62	38	97	38	0	23	0	0	0	0	13	0	0	8199501	703
2008-02-21 17:00:00	4	29	0	0	84	56	113	174	16	3	10	5	63	83	98	0	0	4	52	52	70	42	0	27	0	0	0	0	15	0	0	8847164	863
2008-02-21 18:00:00	5	39	0	0	66	46	122	197	18	1	6	2	100	80	97	0	0	6	65	28	99	30	0	20	0	0	0	0	8	0	0	8962868	601
2008-02-21 19:00:00	2	29	0	0	95	38	98	222	24	5	9	1	105	64	103	0	0	4	68	50	84	37	0	24	0	0	0	0	9	0	0	9217681	609
2008-02-21 20:00:00	1	20	0	0	115	48	98	241	9	1	11	3	96	112	99	0	2	5	56	49	118	38	0	23	0	0	0	0	5	0	0	9544216	701
2008-02-21 21:00:00	4	29	0	0	80	47	123	191	9	4	9	3	103	92	114	0	0	5	77	51	82	54	0	27	0	0	0	0	7	0	0	9588985	473
2008-02-21 22:00:00	1	38	0	0	81	51	109	181	10	2	3	6	78	79	112	0	1	3	68	75	100	33	0	34	0	0	0	0	4	0	0	9551260	654
2008-02-21 23:00:00	2	23	0	0	88	56	119	193	29	5	10	0	99	76	107	0	0	8	79	30	79	43	0	27	0	0	0	0	9	0	0	9148180	723
2008-02-22 00:00:00	2	22	0	0	68	54	87	159	10	2	3	2	91	73	113	0	0	4	52	40	90	31	0	23	0	0	0	0	7	0	0	8432086	872
2008-02-22 01:00:00	1	21	0	0	71	47	99	195	15	2	1	3	93	86	108	0	0	2	87	44	83	34	0	23	0	0	0	0	5	0	0	8111685	915
2008-02-22 02:00:00	4	10	0	0	94	43	90	188	11	5	11	0	86	71	79	0	1	7	41	45	81	31	0	15	0	0	0	0	9	0	0	7944539	2255
2008-02-22 03:00:00	4	26	0	0	81	36	82	186	7	0	4	3	93	67	75	0	1	2	53	36	90	29	0	24	0	0	0	0	11	0	0	7876714	1137
2008-02-22 04:00:00	1	26	0	0	89	40	108	141	18	3	11	3	99	87	77	0	0	6	58	54	80	25	0	27	0	0	0	0	18	0	0	7705393	928
2008-02-22 05:00:00	1	30	0	0	72	44	57	169	17	1	9	0	81	66	92	0	0	9	54	35	57	25	0	25	0	0	0	0	8	0	0	6783429	708
2008-02-22 06:00:00	1	18	0	0	72	30	72	99	7	0	3	4	77	64	71	0	0	3	43	26	46	19	0	13	0	0	0	0	12	0	0	5867464	497
2008-02-22 07:00:00	0	10	0	0	73	31	54	63	3	0	4	0	50	39	62	0	0	4	21	20	36	15	0	18	0	0	0	0	9	0	0	5075442	515
2008-02-22 08:00:00	2	9	0	0	40	12	36	62	5	1	2	2	36	33	36	0	0	3	21	24	26	10	0	5	0	0	0	0	9	0	0	4412989	810
2008-02-22 09:00:00	0	9	0	0	43	13	25	84	3	3	4	2	31	33	36	0	0	4	15	21	43	22	0	8	0	0	0	0	5	0	0	4194431	943
2008-02-22 10:00:00	0	9	0	0	36	19	32	57	4	0	0	0	22	26	29	0	0	3	22	18	29	8	0	12	0	0	0	0	16	0	0	4345266	733
2008-02-22 11:00:00	2	9	0	0	39	15	33	55	4	0	3	2	36	23	28	0	0	6	22	19	29	10	0	14	0	0	0	0	7	0	0	4476645	703
2008-02-22 12:00:00	0	11	0	0	26	22	28	60	4	0	0	0	35	37	30	0	0	0	25	13	50	11	0	5	0	0	0	0	11	0	0	4688796	694
2008-02-22 13:00:00	0	13	0	0	22	21	33	66	3	0	1	0	36	44	32	0	0	0	23	16	36	12	0	6	0	0	0	0	13	0	0	5008635	747
2008-02-22 14:00:00	0	18	0	0	52	25	60	89	4	0	1	1	55	48	41	0	0	6	35	22	71	22	0	13	0	0	0	0	7	0	0	5811137	608
2008-02-22 15:00:00	1	25	0	0	46	30	60	106	7	0	6	0	68	54	58	0	0	6	39	34	70	15	0	13	0	0	0	0	7	0	0	6992999	718
2008-02-22 16:00:00	3	24	0	0	63	50	66	152	9	1	4	1	86	60	75	0	0	6	74	30	91	25	0	24	0	0	0	0	14	0	0	7877348	840
2008-02-22 17:00:00	1	19	0	0	76	45	97	217	17	1	9	1	96	85	80	0	0	8	65	55	59	42	0	16	0	0	0	0	17	0	0	8336486	872
2008-02-22 18:00:00	2	35	0	0	81	44	86	184	14	3	7	1	82	86	83	0	1	5	61	58	90	41	0	24	0	0	0	0	6	0	0	8222685	592
2008-02-22 19:00:00	2	29	0	0	84	44	102	156	7	1	8	2	86	62	68	0	0	8	57	35	72	30	0	27	0	0	0	0	6	0	0	8410708	682
2008-02-22 20:00:00	1	22	0	0	70	41	85	210	16	6	8	6	109	76	91	0	0	10	41	33	84	48	0	38	0	0	0	0	7	0	0	8675124	536
2008-02-22 21:00:00	0	24	0	0	89	44	80	171	7	0	6	10	99	72	87	0	0	2	48	36	59	34	0	23	0	0	0	0	12	0	0	8550194	645
2008-02-22 22:00:00	1	19	0	0	85	47	92	154	13	0	4	7	104	82	63	0	0	7	38	37	65	33	0	19	0	0	0	0	10	0	0	8508931	690
2008-02-22 23:00:00	0	16	0	0	74	39	85	131	14	0	9	1	94	55	75	0	0	3	56	49	67	20	0	18	0	0	0	0	10	0	0	8104063	703
2008-02-23 00:00:00	0	17	0	0	71	39	76	107	11	0	10	3	86	64	60	1	0	3	26	34	54	27	0	11	0	0	0	0	6	0	0	7502660	634
2008-02-23 01:00:00	2	18	0	0	61	27	51	90	7	0	2	5	79	54	64	0	0	1	43	41	61	26	0	16	0	0	0	0	7	0	0	7175062	709
2008-02-23 02:00:00	2	18	0	0	62	35	82	107	5	0	2	3	70	55	55	1	1	5	32	25	72	12	0	23	0	0	0	0	3	0	0	7021575	737
2008-02-23 03:00:00	3	21	0	0	62	34	56	104	15	2	4	3	87	65	70	0	0	10	40	32	37	34	0	9	0	0	0	0	8	0	0	6889922	857
2008-02-23 04:00:00	0	20	0	0	79	40	81	84	10	0	3	3	81	60	46	0	0	10	31	27	68	41	0	15	0	0	0	0	4	0	0	6440779	675
2008-02-23 05:00:00	0	10	0	0	52	57	61	67	14	0	8	4	73	52	67	0	0	10	32	26	47	35	0	22	0	0	0	0	5	0	0	6016065	429
2008-02-23 06:00:00	0	10	0	0	46	45	41	71	6	0	5	3	46	48	69	0	0	12	26	38	49	20	0	11	0	0	0	0	6	0	0	5621845	787
2008-02-23 07:00:00	1	10	0	0	47	21	37	65	10	0	1	4	36	34	33	0	0	6	24	15	28	8	0	6	0	0	0	0	9	0	0	4996794	470
2008-02-23 08:00:00	0	7	0	0	47	36	19	65	5	0	3	2	37	31	41	0	0	5	11	13	57	16	0	5	0	0	0	0	4	0	0	4417378	908
2008-02-23 09:00:00	0	5	0	0	31	9	14	55	2	0	0	0	34	28	28	0	0	11	21	24	24	12	0	7	0	0	0	0	10	0	0	3918786	788
2008-02-23 10:00:00	0	11	0	0	39	21	11	60	3	1	2	0	22	28	21	0	0	3	14	15	23	9	0	8	0	0	0	0	2	0	0	3838903	611
2008-02-23 11:00:00	0	5	0	0	32	12	31	25	1	0	1	4	15	25	32	0	0	7	15	11	28	2	0	0	0	0	0	0	4	0	0	3805302	732
2008-02-23 12:00:00	0	11	0	0	29	9	27	39	6	0	1	3	18	32	20	0	0	4	13	12	40	17	0	5	0	0	0	0	2	0	0	3802202	670
2008-02-23 13:00:00	1	5	0	0	28	10	36	44	2	0	3	3	22	28	29	0	0	5	22	23	23	16	0	3	0	0	0	0	4	0	0	3981576	823
2008-02-23 14:00:00	0	10	0	0	40	25	56	51	5	2	2	4	53	32	35	0	0	8	15	19	38	14	0	6	0	0	0	0	3	0	0	4502770	2686
2008-02-23 15:00:00	1	8	0	0	64	19	53	55	5	1	4	2	45	42	58	0	0	10	29	18	34	17	0	7	0	0	0	0	0	0	0	5121450	820
2008-02-23 16:00:00	3	10	0	0	45	28	58	78	2	2	0	3	56	45	34	0	1	16	18	15	48	31	0	3	0	0	0	0	4	0	0	5830111	1298
2008-02-23 17:00:00	0	16	0	0	43	33	63	74	8	0	3	4	84	52	70	0	0	11	39	40	60	20	0	15	0	0	0	0	3	0	0	6495472	1461
2008-02-23 18:00:00	0	17	0	0	58	40	72	106	11	2	4	5	75	64	56	0	0	13	34	40	69	30	0	20	0	0	0	0	13	0	0	6918396	596
2008-02-23 19:00:00	1	17	0	0	73	44	74	103	11	3	5	9	72	50	63	0	0	13	27	40	55	32	0	15	0	0	0	0	3	0	0	7167297	736
2008-02-23 20:00:00	0	18	0	0	60	48	87	79	3	1	7	9	68	64	68	0	0	9	30	43	78	34	0	20	0	0	0	0	4	0	0	7417751	726
2008-02-23 21:00:00	0	17	0	0	80	44	76	116	19	1	6	8	52	62	57	0	1	5	47	51	54	20	0	12	0	0	0	0	10	0	0	7522904	656
2008-02-23 22:00:00	0	10	0	0	80	32	68	91	8	0	8	8	99	55	70	0	0	9	35	43	37	41	0	18	0	0	0	0	1	0	0	7712951	596
2008-02-23 23:00:00	0	16	0	0	71	49	65	78	7	1	3	7	55	60	53	0	0	13	31	37	63	27	0	18	0	0	0	0	4	0	0	7589739	697
2008-02-24 00:00:00	1	25	0	0	63	45	76	92	6	0	5	5	70	59	87	0	0	9	37	48	46	21	0	11	0	0	0	0	9	0	0	7271546	751
2008-02-24 01:00:00	0	30	0	0	69	41	63	95	7	0	8	3	87	70	72	0	0	11	30	31	56	26	0	15	0	0	0	0	4	0	0	7077452	824
2008-02-24 02:00:00	2	22	0	0	88	51	57	101	6	0	4	8	76	51	73	0	0	2	53	33	63	24	0	14	0	0	0	0	10	0	0	6963238	859
2008-02-24 03:00:00	1	20	0	0	67	39	65	123	10	0	2	2	70	49	68	0	0	9	30	29	62	21	0	16	0	0	0	0	11	0	0	6959449	718
2008-02-24 04:00:00	2	28	0	0	69	58	70	126	13	0	8	4	71	45	68	0	0	7	40	37	58	30	0	15	0	0	0	0	5	0	0	6869964	558
2008-02-24 05:00:00	0	7	0	0	84	30	96	88	17	1	2	2	59	47	57	0	0	6	27	33	50	32	0	10	0	0	0	0	4	0	0	6507743	663
2008-02-24 06:00:00	1	19	0	0	62	32	58	88	7	0	0	2	53	52	52	0	0	9	30	17	36	18	0	14	0	0	0	0	9	0	0	6085173	584
2008-02-24 07:00:00	2	6	0	0	52	21	51	76	3	0	1	1	42	49	45	0	0	6	28	30	50	29	0	5	0	0	0	0	3	0	0	5419965	561
2008-02-24 08:00:00	0	11	0	0	57	32	33	59	4	1	3	3	52	55	33	0	0	4	24	19	33	19	0	9	0	0	0	0	8	0	0	4753315	631
2008-02-24 09:00:00	2	4	0	0	42	24	26	82	8	0	2	2	43	23	41	0	0	1	19	9	22	25	0	3	0	0	0	0	2	0	0	4179110	2270
2008-02-24 10:00:00	0	6	0	0	28	18	33	35	2	0	0	3	22	41	32	0	0	4	16	21	15	11	0	8	0	0	0	0	4	0	0	4051552	1617
2008-02-24 11:00:00	1	4	0	0	30	14	24	44	2	0	1	1	27	22	26	0	0	4	7	14	30	5	0	8	0	0	0	0	5	0	0	3996860	1187
2008-02-24 12:00:00	1	6	0	0	53	18	36	30	4	0	2	7	21	19	32	0	0	5	15	9	22	15	0	4	0	0	0	0	6	0	0	4120363	766
2008-02-24 13:00:00	0	11	0	0	34	10	32	50	3	0	2	8	24	32	22	0	0	9	21	8	28	13	0	12	0	0	0	0	7	0	0	4460387	752
2008-02-24 14:00:00	0	8	0	0	57	31	47	64	8	0	1	5	28	30	31	0	0	7	19	24	53	17	0	9	0	0	0	0	9	0	0	4955371	919
2008-02-24 15:00:00	1	12	0	0	63	26	54	66	5	0	3	7	44	52	46	0	0	1	32	24	40	20	0	11	0	0	0	0	7	0	0	5551022	682
2008-02-24 16:00:00	0	15	0	0	46	44	61	65	3	3	6	5	35	41	45	0	0	11	38	26	47	21	0	20	0	0	0	0	5	0	0	6277974	719
2008-02-24 17:00:00	2	26	0	0	66	43	59	90	9	0	4	5	67	62	40	0	0	11	34	32	64	21	0	14	0	0	0	0	6	0	0	6986688	610
2008-02-24 18:00:00	2	16	0	0	61	50	68	103	7	2	4	13	60	57	53	0	0	5	34	47	57	48	0	15	0	0	0	0	11	0	0	7577928	618
2008-02-24 19:00:00	3	25	0	0	76	71	68	104	10	0	4	6	75	69	74	0	0	16	45	40	68	52	0	19	0	0	0	0	8	0	0	8316536	581
2008-02-24 20:00:00	2	24	0	0	82	35	85	107	17	1	4	4	71	66	83	0	0	6	38	52	56	34	0	20	0	0	0	0	8	0	0	9151194	721
2008-02-24 21:00:00	0	25	0	0	90	64	91	155	15	1	4	4	82	58	72	0	1	4	46	40	86	50	0	15	0	0	0	0	5	0	0	9359420	591
2008-02-24 22:00:00	1	32	0	0	106	49	104	146	9	0	2	11	103	73	93	0	0	11	41	37	77	23	0	19	0	0	0	0	9	0	0	9356528	748
2008-02-24 23:00:00	2	15	0	0	79	51	105	156	11	1	4	10	87	72	86	1	0	6	67	34	75	58	0	27	0	0	0	0	14	0	0	9248383	615
2008-02-25 00:00:00	5	21	0	0	96	44	88	155	20	0	10	8	110	62	78	0	0	6	45	41	83	25	0	16	0	0	0	0	7	0	0	8875230	714
2008-02-25 01:00:00	0	29	0	0	71	32	110	113	14	2	8	13	85	66	107	0	0	6	43	37	64	46	0	20	0	0	0	0	5	0	0	8727883	807
2008-02-25 02:00:00	1	19	0	0	77	59	123	153	9	0	10	8	97	68	76	0	0	9	44	33	60	33	0	32	0	0	0	0	14	0	0	8808510	623
2008-02-25 03:00:00	2	22	0	0	82	52	101	146	13	1	3	5	115	77	102	0	0	11	40	73	77	40	0	20	0	0	0	0	18	0	0	8983390	732
2008-02-25 04:00:00	3	21	0	0	80	63	102	186	13	0	10	8	116	69	99	0	1	18	42	45	76	57	0	19	0	0	0	0	8	0	0	8845674	771
2008-02-25 05:00:00	0	21	0	0	70	37	90	156	5	1	7	3	74	60	84	0	0	6	43	35	59	54	0	19	0	0	0	0	4	0	0	8227736	572
2008-02-25 06:00:00	2	20	0	0	81	46	68	62	14	0	3	8	87	74	57	0	0	7	41	72	56	47	0	31	0	0	0	0	9	0	0	7147905	664
2008-02-25 07:00:00	2	9	0	0	55	35	79	93	11	0	7	3	40	61	64	0	1	5	45	15	52	29	0	9	0	0	0	0	8	0	0	6075636	702
2008-02-25 08:00:00	0	17	0	0	41	28	57	102	6	2	5	6	42	40	52	0	0	2	28	20	43	15	0	7	0	0	0	0	15	0	0	5253396	822
2008-02-25 09:00:00	1	11	0	0	36	17	37	59	4	1	1	6	38	48	28	0	0	6	21	12	25	20	0	8	0	0	0	0	6	0	0	4986197	684
2008-02-25 10:00:00	0	13	0	0	53	19	33	67	6	0	1	0	42	39	44	0	0	3	27	18	39	14	0	8	0	0	0	0	8	0	0	5140957	758
2008-02-25 11:00:00	3	17	0	0	34	21	33	70	9	0	3	6	44	47	41	0	0	10	24	30	43	15	0	6	0	0	0	0	7	0	0	4987736	1230
2008-02-25 12:00:00	1	10	0	0	42	24	54	68	2	0	1	7	47	40	46	0	0	2	30	23	63	21	0	5	0	0	0	0	2	0	0	5035424	2186
2008-02-25 13:00:00	0	12	0	0	36	35	49	54	4	1	0	2	63	55	48	0	0	4	35	23	46	23	0	8	0	0	0	0	8	0	0	5548273	1577
2008-02-25 14:00:00	0	15	0	0	55	28	81	127	4	0	7	6	73	74	59	1	0	3	39	32	66	27	0	12	0	0	0	0	8	0	0	6512739	863
2008-02-25 15:00:00	0	27	0	0	56	36	76	161	16	3	4	12	75	86	71	0	0	6	78	47	70	28	0	18	0	0	0	0	5	0	0	7713928	619
2008-02-25 16:00:00	1	22	0	0	82	51	97	158	20	1	3	14	92	89	84	0	0	7	81	30	91	26	0	14	0	0	0	0	13	0	0	8456561	655
2008-02-25 17:00:00	1	35	0	0	77	49	128	195	12	2	5	15	86	101	109	0	0	11	57	77	91	36	0	27	0	0	0	0	5	0	0	9074106	877
2008-02-25 18:00:00	3	23	0	0	58	61	116	187	7	2	8	12	103	70	108	0	0	9	51	46	98	39	0	20	0	0	0	0	13	0	0	9107076	787
2008-02-25 19:00:00	3	25	0	0	78	52	127	221	19	2	11	11	88	73	101	0	0	5	93	46	101	47	0	26	0	0	0	0	12	0	0	9334777	1148
2008-02-25 20:00:00	0	36	0	0	71	48	127	232	21	6	6	11	98	108	94	0	0	4	41	71	98	29	0	34	0	0	0	0	11	0	0	9682962	1450
2008-02-25 21:00:00	3	34	0	0	87	57	133	184	13	11	9	6	110	84	105	0	2	9	93	73	69	42	0	29	0	0	0	0	14	0	0	9855181	718
2008-02-25 22:00:00	0	31	0	0	87	57	143	202	17	3	6	25	101	87	112	0	0	3	64	83	103	45	0	28	0	0	0	0	16	0	0	10069772	1641
2008-02-25 23:00:00	1	30	0	0	72	61	132	166	10	0	8	13	80	79	116	0	0	6	77	56	88	35	0	26	0	0	0	0	10	0	0	9539649	1777
2008-02-26 00:00:00	0	27	0	0	100	35	141	153	9	3	10	15	103	71	83	0	0	8	57	56	96	43	0	19	0	0	0	0	11	0	0	8784644	703
2008-02-26 01:00:00	2	27	0	0	76	58	96	184	21	2	11	15	92	75	114	0	1	3	55	47	89	51	0	12	0	0	0	0	11	0	0	8679580	632
2008-02-26 02:00:00	5	25	0	0	92	53	126	169	20	6	10	11	106	83	103	0	0	8	58	57	93	56	0	19	0	0	0	0	10	0	0	8584985	648
2008-02-26 03:00:00	2	31	0	0	79	67	112	186	17	3	6	11	92	79	94	0	0	9	48	49	92	46	0	28	0	0	0	0	12	0	0	8606622	850
2008-02-26 04:00:00	1	33	0	0	71	65	113	154	16	3	4	8	81	84	103	0	1	8	66	64	65	43	0	21	0	0	0	0	7	0	0	8367985	565
2008-02-26 05:00:00	1	23	0	0	72	48	92	178	21	5	5	12	124	81	91	0	0	16	49	60	57	32	0	24	0	0	0	0	11	0	0	7356295	452
2008-02-26 06:00:00	2	15	0	0	73	36	76	137	12	3	2	1	92	55	76	0	0	7	43	47	59	40	0	18	0	0	0	0	4	0	0	6375493	546
2008-02-26 07:00:00	0	17	0	0	56	31	53	81	6	0	8	15	53	48	61	0	0	7	21	41	45	20	0	10	0	0	0	0	8	0	0	5534158	2282
2008-02-26 08:00:00	2	18	0	0	64	30	53	59	5	0	1	10	50	64	42	0	0	4	23	27	35	23	0	10	0	0	0	0	3	0	0	4852431	831
2008-02-26 09:00:00	1	11	0	0	48	21	44	61	3	0	9	3	42	49	43	0	0	4	16	18	42	14	0	15	0	0	0	0	6	0	0	4579391	1898
2008-02-26 10:00:00	0	11	0	0	44	21	30	60	1	1	4	6	37	29	48	0	0	6	15	24	58	9	0	5	0	0	0	0	3	0	0	4885550	1081
2008-02-26 11:00:00	0	12	0	0	45	32	51	66	9	1	2	6	47	24	42	0	0	3	18	7	45	10	0	8	0	0	0	0	0	0	0	4888198	640
2008-02-26 12:00:00	5	15	0	0	36	40	45	56	5	0	1	7	47	32	33	0	0	4	32	25	53	16	0	10	0	0	0	0	6	0	0	5045238	706
2008-02-26 13:00:00	1	25	0	0	40	30	52	72	7	2	2	5	32	57	53	0	0	5	44	21	67	30	0	11	0	0	0	0	8	0	0	5508905	776
2008-02-26 14:00:00	1	22	0	0	26	36	61	106	15	0	4	8	52	66	62	0	0	2	36	23	65	30	0	9	0	0	0	0	19	0	0	6467069	678
2008-02-26 15:00:00	4	30	0	0	72	59	89	93	7	0	3	19	65	65	75	1	0	11	66	52	68	33	0	18	0	0	0	0	6	0	0	7640811	641
2008-02-26 16:00:00	2	21	0	0	65	72	106	164	4	0	5	14	82	72	92	0	0	7	46	57	97	29	0	26	0	0	0	0	15	0	0	8387887	626
2008-02-26 17:00:00	0	23	0	0	57	81	119	185	14	0	4	25	84	69	81	0	0	7	54	61	87	37	0	43	0	0	0	0	15	0	0	8690520	1288
2008-02-26 18:00:00	2	25	0	0	66	64	92	162	14	2	4	25	102	72	88	0	0	7	69	57	105	35	0	35	0	0	0	0	4	0	0	8802301	1454
2008-02-26 19:00:00	2	33	0	0	62	89	149	187	16	2	15	17	120	61	95	0	0	9	66	43	83	46	0	22	0	0	0	0	8	0	0	9331929	1650
2008-02-26 20:00:00	2	23	0	0	86	81	139	177	18	0	3	19	125	78	101	0	0	11	57	52	88	44	0	28	0	0	0	0	10	0	0	9607212	1487
2008-02-26 21:00:00	4	38	0	0	112	82	125	199	19	0	6	12	134	88	89	0	0	11	73	51	86	49	0	28	0	0	0	0	8	0	0	9821076	1426
2008-02-26 22:00:00	5	28	0	0	116	90	121	232	20	1	5	13	124	92	112	0	0	5	72	54	71	33	0	31	0	0	0	0	11	0	0	9985514	1394
2008-02-26 23:00:00	1	40	0	0	112	98	126	189	14	1	8	17	99	89	112	0	0	6	68	39	94	46	0	21	0	0	0	0	11	0	0	9553893	808
2008-02-27 00:00:00	1	23	0	0	98	99	123	192	11	4	5	15	84	84	101	0	0	8	60	37	87	41	0	23	0	0	0	0	6	0	0	8765634	1130
2008-02-27 01:00:00	1	29	0	0	97	98	97	183	11	0	4	8	84	76	99	0	0	7	78	60	89	39	0	17	0	0	0	0	21	0	0	8603286	1941
2008-02-27 02:00:00	1	27	0	0	93	119	102	197	21	3	2	14	88	88	92	0	0	4	66	46	84	49	0	23	0	0	0	0	3	0	0	8728506	1353
2008-02-27 03:00:00	2	20	0	0	82	94	118	249	18	8	0	9	89	88	89	0	0	7	45	77	78	34	0	33	0	0	0	0	7	0	0	8486607	589
2008-02-27 04:00:00	2	30	0	0	102	91	150	217	13	3	11	14	109	72	113	0	0	4	54	52	85	48	0	21	0	0	0	0	7	0	0	8071612	528
2008-02-27 05:00:00	1	23	0	0	73	98	89	170	20	1	6	2	88	85	90	0	0	6	63	45	83	40	0	22	0	0	0	0	12	0	0	7363813	582
2008-02-27 06:00:00	2	23	0	0	73	60	74	111	23	1	3	8	64	57	93	0	0	5	47	31	61	42	0	18	0	0	0	0	6	0	0	6282674	652
2008-02-27 07:00:00	2	14	0	0	38	51	74	93	10	0	4	10	67	45	59	0	0	3	20	38	50	13	0	12	0	0	0	0	6	0	0	5449403	690
2008-02-27 08:00:00	2	20	0	0	48	33	40	76	1	1	2	8	65	27	44	0	0	4	28	28	34	19	0	5	0	0	0	0	4	0	0	4869847	802
2008-02-27 09:00:00	0	19	0	0	57	34	42	54	5	0	2	8	37	50	33	0	0	1	13	15	41	18	0	2	0	0	0	0	4	0	0	4711706	866
2008-02-27 10:00:00	1	15	0	0	35	22	50	72	10	0	1	9	38	40	49	0	0	4	24	14	34	19	0	7	0	0	0	0	4	0	0	4877795	773
2008-02-27 11:00:00	1	21	0	0	43	20	49	53	7	0	2	8	41	37	40	1	0	2	22	20	35	15	0	2	0	0	0	0	6	0	0	5007818	826
2008-02-27 12:00:00	0	8	0	0	33	24	57	86	10	0	4	8	37	40	41	0	0	0	19	10	62	13	0	9	0	0	0	0	7	0	0	5116172	757
2008-02-27 13:00:00	0	10	0	0	51	27	44	87	9	2	2	10	44	65	56	0	0	5	33	32	46	11	0	9	0	0	0	0	12	0	0	5460300	769
2008-02-27 14:00:00	2	19	0	0	60	36	61	128	15	1	4	9	61	61	57	0	0	6	49	36	56	13	0	12	0	0	0	0	6	0	0	6521494	695
2008-02-27 15:00:00	1	31	0	0	90	60	86	159	23	4	4	13	93	67	69	0	0	4	63	44	80	36	0	13	0	0	0	0	8	0	0	7716840	837
2008-02-27 16:00:00	1	19	0	0	79	64	105	149	7	0	7	7	78	77	59	0	1	5	57	51	73	40	0	26	0	0	0	0	12	0	0	8398217	797
2008-02-27 17:00:00	0	34	0	0	74	76	117	185	9	1	4	13	116	76	114	0	0	9	52	67	81	45	0	32	0	0	0	0	3	0	0	8980416	766
2008-02-27 18:00:00	3	42	0	0	89	58	128	176	4	0	4	9	86	97	81	0	0	5	54	58	80	36	0	25	0	0	0	0	9	0	0	9101592	890
2008-02-27 19:00:00	3	22	0	0	87	80	111	209	10	2	6	19	94	82	105	0	0	8	64	60	70	45	0	33	0	0	0	0	4	0	0	9195746	652
2008-02-27 20:00:00	1	31	0	0	81	85	106	210	16	3	3	15	68	98	90	0	1	7	66	58	67	42	0	20	0	0	0	0	8	0	0	9478508	651
2008-02-27 21:00:00	3	21	0	0	88	80	137	238	12	2	11	21	118	88	99	0	0	12	62	61	78	33	0	25	0	0	0	0	14	0	0	9642304	704
2008-02-27 22:00:00	0	33	0	0	116	93	124	184	16	0	7	18	94	93	84	0	0	8	72	57	83	44	0	24	0	0	0	0	8	0	0	9706829	603
2008-02-27 23:00:00	3	34	0	0	79	76	129	174	16	3	5	7	103	89	101	0	0	7	58	48	101	47	0	24	0	0	0	0	8	0	0	9118799	1603
2008-02-28 00:00:00	3	27	0	0	96	103	91	178	29	3	4	17	94	82	97	0	0	5	37	65	76	50	0	17	0	0	0	0	11	0	0	8318052	1349
2008-02-28 01:00:00	6	20	0	0	69	86	119	199	6	1	13	14	97	69	91	0	0	10	50	52	88	33	0	18	0	0	0	0	14	0	0	8236896	1381
2008-02-28 02:00:00	6	26	0	0	84	90	123	179	19	2	12	16	138	82	111	0	0	7	52	31	80	47	0	16	0	0	0	0	4	0	0	8241799	1462
2008-02-28 03:00:00	7	39	0	0	89	136	123	181	15	0	2	3	99	95	99	0	0	8	47	73	63	53	0	30	0	0	0	0	10	0	0	8232812	1246
2008-02-28 04:00:00	3	30	0	0	100	88	93	170	12	1	9	9	102	94	85	0	0	5	50	52	78	63	0	17	0	0	0	0	12	0	0	7909055	630
2008-02-28 05:00:00	3	13	0	0	76	57	95	153	12	3	3	11	73	69	82	0	0	3	36	53	65	35	0	17	0	0	0	0	13	0	0	7081221	729
2008-02-28 06:00:00	0	17	0	0	84	73	78	91	6	1	2	9	96	60	86	0	0	7	36	25	63	28	0	19	0	0	0	0	4	0	0	6175744	818
2008-02-28 07:00:00	2	12	0	0	47	46	55	96	8	3	6	1	35	52	63	0	0	3	42	19	31	33	0	16	0	0	0	0	4	0	0	5334048	1045
2008-02-28 08:00:00	0	10	0	0	48	36	32	67	3	1	2	2	37	37	51	0	0	3	32	20	32	23	0	15	0	0	0	0	12	0	0	4688996	723
2008-02-28 09:00:00	1	8	0	0	40	25	39	47	3	3	2	2	29	37	45	0	0	4	14	14	26	28	0	13	0	0	0	0	10	0	0	4494901	822
2008-02-28 10:00:00	0	14	0	0	44	29	46	79	4	1	2	8	40	23	43	0	0	6	30	15	36	16	0	10	0	0	0	0	6	0	0	4769708	726
2008-02-28 11:00:00	2	20	0	0	47	28	36	64	6	1	1	4	43	36	34	0	0	2	23	19	31	21	0	4	0	0	0	0	8	0	0	4752728	783
2008-02-28 12:00:00	0	14	0	0	35	28	36	54	6	0	0	4	31	44	41	0	0	4	24	15	57	10	0	10	0	0	0	0	7	0	0	4854671	846
2008-02-28 13:00:00	1	13	0	0	58	27	46	78	7	2	1	2	81	49	48	0	0	8	35	20	41	13	0	12	0	0	0	0	17	0	0	5385331	773
2008-02-28 14:00:00	0	22	0	0	56	46	70	121	4	4	0	2	55	58	66	0	0	7	39	23	65	28	0	13	0	0	0	0	12	0	0	6522375	532
2008-02-28 15:00:00	1	23	0	0	72	65	93	170	7	2	1	11	67	82	74	0	0	4	67	38	96	35	0	20	0	0	0	0	11	0	0	7703882	698
2008-02-28 16:00:00	0	34	0	0	67	77	118	165	12	6	0	9	84	82	85	0	0	5	67	46	63	27	0	22	0	0	0	0	9	0	0	8335799	888
2008-02-28 17:00:00	2	24	0	0	86	84	109	154	12	1	4	14	73	64	94	0	0	6	57	34	80	29	0	34	0	0	0	0	9	0	0	8761318	646
2008-02-28 18:00:00	8	35	0	0	77	71	149	180	17	2	5	2	93	89	76	0	0	10	64	33	96	31	0	13	0	0	0	0	11	0	0	8782678	984
2008-02-28 19:00:00	1	28	0	0	83	68	114	224	11	4	4	14	99	83	84	0	0	1	67	54	62	41	0	24	0	0	0	0	6	0	0	8914485	699
2008-02-28 20:00:00	2	38	0	0	53	82	131	161	20	4	4	10	91	96	91	0	0	11	58	48	72	45	0	25	0	0	0	0	5	0	0	8959427	1205
2008-02-28 21:00:00	3	41	0	0	89	59	107	155	24	3	4	7	97	110	93	0	0	4	58	54	79	53	0	19	0	0	0	0	10	0	0	9242840	849
2008-02-28 22:00:00	2	21	0	0	94	91	115	187	15	2	7	7	121	84	91	0	0	7	55	35	94	27	0	19	0	0	0	0	7	0	0	9296884	584
2008-02-28 23:00:00	0	30	0	0	85	70	107	207	14	1	5	11	152	107	109	0	0	8	64	46	96	52	0	24	0	0	0	0	6	0	0	8950067	790
2008-02-29 00:00:00	2	32	0	0	73	85	89	193	24	7	7	13	102	75	86	0	0	4	50	41	57	46	0	21	0	0	0	0	8	0	0	8212532	1468
2008-02-29 01:00:00	1	27	0	0	70	77	87	160	10	1	6	11	96	111	95	0	0	7	59	51	96	41	0	21	0	0	0	0	6	0	0	8018635	634
2008-02-29 02:00:00	2	26	0	0	91	81	82	177	9	0	9	5	100	75	89	0	0	6	44	46	70	56	0	27	0	0	0	0	19	0	0	8023403	1121
2008-02-29 03:00:00	1	24	0	0	86	80	80	192	11	2	4	6	127	79	101	0	0	6	71	43	102	27	0	23	0	0	0	0	16	0	0	7809780	403
2008-02-29 04:00:00	3	31	0	0	76	71	98	148	13	7	5	9	92	87	92	0	1	6	51	60	75	36	0	19	0	0	0	0	10	0	0	7676136	381
2008-02-29 05:00:00	0	18	0	0	63	68	71	151	7	5	5	6	96	71	79	0	0	9	53	42	54	40	0	14	0	0	0	0	11	0	0	6725467	416
2008-02-29 06:00:00	0	21	0	0	50	60	65	169	10	1	1	4	95	48	57	0	0	7	29	31	61	28	0	15	0	0	0	0	6	0	0	5849047	499
2008-02-29 07:00:00	2	9	0	0	43	31	63	126	3	1	4	2	64	42	39	0	0	6	37	21	38	24	0	17	0	0	0	0	11	0	0	5120981	398
2008-02-29 08:00:00	3	7	0	0	41	21	41	103	4	0	4	3	49	24	54	0	0	5	33	19	42	17	0	5	0	0	0	0	5	0	0	4457236	404
2008-02-29 09:00:00	2	7	0	0	35	25	36	112	3	4	0	1	27	32	37	0	1	3	31	21	39	20	0	4	0	0	0	0	11	0	0	4181312	506
2008-02-29 10:00:00	6	12	0	0	41	16	36	57	4	0	0	3	41	34	26	0	0	8	22	14	30	13	0	5	0	0	0	0	19	0	0	4453297	439
2008-02-29 11:00:00	1	10	0	0	28	24	35	62	6	0	2	6	42	40	33	0	0	5	29	14	30	17	0	13	0	0	0	0	13	0	0	4507849	438
2008-02-29 12:00:00	1	13	0	0	35	25	26	74	3	0	2	3	43	33	39	0	0	5	35	26	24	26	0	7	0	0	0	0	4	0	0	4663598	645
2008-02-29 13:00:00	0	12	0	0	41	39	39	92	8	0	2	3	39	33	47	1	1	3	31	21	47	21	0	10	0	0	0	0	4	0	0	5120963	428
2008-02-29 14:00:00	1	24	0	0	41	48	63	126	11	0	4	4	40	41	67	0	0	2	34	19	44	20	0	7	0	0	0	0	15	0	0	6035795	923
2008-02-29 15:00:00	1	17	0	0	55	45	85	169	10	1	6	2	93	60	69	0	0	3	55	36	78	31	0	15	0	0	0	0	14	0	0	7112377	613
2008-02-29 16:00:00	3	29	0	0	57	85	92	144	12	1	11	9	79	56	68	0	0	12	54	47	77	25	0	18	0	0	0	0	3	0	0	7704643	1192
2008-02-29 17:00:00	2	22	0	0	76	67	87	144	16	4	8	9	71	81	80	0	0	7	57	37	55	38	0	20	0	0	0	0	5	0	0	8080278	493
2008-02-29 18:00:00	0	27	0	0	67	61	109	164	8	2	7	6	99	77	89	0	0	9	50	48	65	38	0	12	0	0	0	0	7	0	0	8059156	983
2008-02-29 19:00:00	0	27	0	0	59	60	87	164	23	4	6	9	89	69	79	0	0	7	65	48	73	41	0	28	0	0	0	0	16	0	0	8185204	1058
2008-02-29 20:00:00	4	19	0	0	112	81	91	187	8	3	6	5	83	69	75	0	0	10	48	24	75	26	0	19	0	0	0	0	7	0	0	8184408	872
2008-02-29 21:00:00	1	22	0	0	77	50	79	158	31	0	6	9	80	61	100	0	0	11	51	21	70	35	0	17	0	0	0	0	16	0	0	8129945	1435
2008-02-29 22:00:00	0	13	0	0	80	55	88	169	5	3	5	5	80	74	82	0	0	6	58	48	58	40	0	20	0	0	0	0	5	0	0	7918850	689
2008-02-29 23:00:00	0	26	0	0	72	45	88	162	19	0	4	9	89	62	61	0	2	11	43	38	68	37	0	22	0	0	0	0	4	0	0	7558013	578
2008-03-01 00:00:00	0	19	0	0	76	64	65	111	20	1	2	13	76	54	57	0	0	4	52	33	47	21	0	20	0	0	0	0	4	0	0	6862122	604
2008-03-01 01:00:00	1	35	0	0	57	45	67	103	22	0	3	7	63	47	60	1	0	4	38	50	37	25	0	14	0	0	0	0	7	0	0	6395821	473
2008-03-01 02:00:00	1	16	0	0	58	48	59	100	10	0	6	7	47	54	54	0	0	5	37	27	43	23	0	6	0	0	0	0	6	0	0	6210251	649
2008-03-01 03:00:00	0	16	0	0	61	47	55	99	7	0	3	3	55	56	42	0	0	3	43	34	67	41	0	22	0	0	0	0	2	0	0	6222944	434
2008-03-01 04:00:00	0	20	0	0	72	51	49	101	8	0	6	14	66	54	58	0	0	10	25	40	50	25	0	11	0	0	0	0	6	0	0	6130323	511
2008-03-01 05:00:00	0	16	0	0	68	43	55	77	8	2	6	3	63	31	74	0	0	3	35	33	34	22	0	9	0	0	0	0	5	0	0	5811137	582
2008-03-01 06:00:00	0	15	0	0	54	27	46	85	7	0	2	4	67	46	43	0	0	3	22	28	30	29	0	14	0	0	0	0	5	0	0	5289917	568
2008-03-01 07:00:00	0	11	0	0	45	27	40	94	5	0	0	2	39	25	32	0	1	2	23	25	28	10	0	9	0	0	0	0	5	0	0	4735335	521
2008-03-01 08:00:00	1	5	0	0	39	34	34	52	6	0	1	4	35	27	34	0	0	5	26	25	28	14	0	6	0	0	0	0	9	0	0	4194682	575
2008-03-01 09:00:00	0	6	0	0	51	19	11	49	3	2	0	3	22	16	20	0	0	2	24	31	24	7	0	7	0	0	0	0	2	0	0	3871712	488
2008-03-01 10:00:00	1	3	0	0	33	18	17	53	6	1	6	6	20	43	45	0	0	0	13	22	17	19	0	3	0	0	0	0	4	0	0	3734591	504
2008-03-01 11:00:00	0	4	0	0	31	16	23	27	6	0	0	1	47	28	23	0	0	4	18	32	24	8	0	4	0	0	0	0	1	0	0	3877992	667
2008-03-01 12:00:00	0	5	0	0	27	21	22	35	2	0	1	0	23	17	22	0	0	3	12	25	20	11	0	9	0	0	0	0	4	0	0	3925968	583
2008-03-01 13:00:00	0	16	0	0	38	19	28	34	5	1	3	2	21	18	26	0	0	6	21	23	21	37	0	4	0	0	0	0	3	0	0	4141719	590
2008-03-01 14:00:00	1	13	0	0	34	22	39	57	6	0	3	6	29	45	36	0	0	2	22	10	44	15	0	10	0	0	0	0	3	0	0	4764735	711
2008-03-01 15:00:00	0	20	0	0	38	36	59	44	9	0	2	7	44	39	35	0	0	1	32	19	47	23	0	8	0	0	0	0	9	0	0	5386411	677
2008-03-01 16:00:00	2	14	0	0	53	35	58	65	4	1	0	5	37	37	37	0	0	5	37	25	56	16	0	13	0	0	0	0	3	0	0	6049011	752
2008-03-01 17:00:00	1	26	0	0	82	50	59	75	11	0	6	4	61	72	44	0	0	4	34	33	67	21	0	15	0	0	0	0	9	0	0	6588649	963
2008-03-01 18:00:00	2	27	0	0	59	50	69	111	5	0	4	4	68	42	39	0	0	10	42	32	41	20	0	11	0	0	0	0	5	0	0	6987798	513
2008-03-01 19:00:00	2	13	0	0	57	63	67	99	14	3	2	3	63	43	51	0	0	8	43	47	66	28	0	15	0	0	0	0	4	0	0	7239245	826
2008-03-01 20:00:00	0	25	0	0	72	52	72	104	23	0	2	13	64	71	56	0	0	7	26	37	45	22	0	18	0	0	0	0	6	0	0	7407469	1712
2008-03-01 21:00:00	1	16	0	0	52	46	68	111	11	1	9	6	110	62	59	0	0	7	43	33	49	36	0	13	0	0	0	0	12	0	0	7635532	1729
2008-03-01 22:00:00	5	24	0	0	72	53	74	102	8	1	4	10	104	60	57	0	0	13	28	44	49	43	0	17	0	0	0	0	4	0	0	7697499	1178
2008-03-01 23:00:00	1	26	0	0	53	54	65	98	11	4	3	4	81	46	70	0	0	2	38	40	63	20	0	9	0	0	0	0	3	0	0	7606851	564
[truncated: 52,783 more rows]
