# Supplementary material for: Global Disease Monitoring and Forecasting with Wikipedia
Source: PLoS Comput Biol. 2014 Nov 13;10(11):e1003892. doi: 10.1371/journal.pcbi.1003892 (PMC4231164; doi:10.1371/journal.pcbi.1003892)
Supplement: Dataset S1 — Input data, raw results, and additional figures. This archive file contains: (a) inter-language article mappings, (b) figures for the 4 successful contexts not included above, (c) official epidemiological data used as input, (d) complete correlation scores r, (e) wiki input data, and (f) a text file explaining the archive content and file formats. (ZIP) [file pcbi.1003892.s001.zip › S1_supplemental-data/wiki-data/fr_cholera_raw.csv]

timestamp	fr-%C3%89pid%C3%A9mie_de_chol%C3%A9ra	fr-Chloramph%C3%A9nicol	fr-Chloration_(d%C3%A9sinfection)	fr-Chol%C3%A9ra	fr-Co-trimoxazole	fr-D%C3%A9shydratation	fr-Deuxi%C3%A8me_pand%C3%A9mie_de_chol%C3%A9ra	fr-Diarrh%C3%A9e	fr-Doxycycline	fr-Filtre_%C3%A0_eau	fr-Quinolone	fr-Solut%C3%A9_de_r%C3%A9hydratation_oral	fr-T%C3%A9tracycline	fr-Toxine_chol%C3%A9rique	fr-Traitement_primaire_de_l%27eau	fr-Troisi%C3%A8me_pand%C3%A9mie_de_chol%C3%A9ra_(1852-1860)	fr-Vibrio_cholerae	fr-Vomissement	fr
2007-12-09 17:00:00	0	0	0	0	0	0	0	0	0	0	0	0	0	0	0	0	0	0	0
2007-12-09 18:00:00	0	0	0	8	0	4	0	0	1	0	0	0	0	0	0	0	2	2	119570
2007-12-09 19:00:00	1	0	0	32	0	10	0	20	0	2	8	0	1	0	2	0	2	6	827838
2007-12-09 20:00:00	0	1	0	25	0	8	0	17	1	0	9	0	2	0	1	0	5	14	759124
2007-12-09 21:00:00	2	2	0	7	0	8	0	12	2	0	1	0	1	0	0	0	0	5	694033
2007-12-09 22:00:00	1	1	0	20	0	3	0	10	2	0	2	0	1	0	1	0	0	13	589306
2007-12-09 23:00:00	0	2	0	9	0	2	0	9	0	1	3	0	1	0	1	0	0	12	452479
2007-12-10 00:00:00	1	1	0	6	0	4	0	7	0	1	0	0	0	0	1	0	0	4	311291
2007-12-10 01:00:00	0	1	0	9	0	0	0	5	0	0	0	0	4	0	0	0	0	3	239548
2007-12-10 02:00:00	0	1	0	3	0	2	0	0	0	0	3	0	0	0	0	0	0	11	188241
2007-12-10 03:00:00	0	0	0	1	0	0	0	1	1	0	0	0	0	0	0	0	0	9	157243
2007-12-10 04:00:00	0	0	0	5	0	0	0	3	0	0	0	0	0	0	0	0	0	3	136423
2007-12-10 05:00:00	0	1	0	2	0	0	0	1	0	0	1	0	0	0	2	0	0	3	123019
2007-12-10 06:00:00	0	0	0	0	0	0	0	1	1	0	0	0	0	0	0	0	0	1	125974
2007-12-10 07:00:00	0	0	0	2	0	0	0	5	2	0	5	0	1	0	0	0	0	2	144995
2007-12-10 08:00:00	0	0	0	4	0	2	0	7	0	0	0	0	0	0	0	0	0	4	263029
2007-12-10 09:00:00	1	2	0	12	1	6	0	9	2	0	2	0	2	0	1	0	0	8	433064
2007-12-10 10:00:00	0	0	0	29	0	5	0	16	3	1	2	0	3	0	0	0	3	3	552581
2007-12-10 11:00:00	3	4	0	15	1	10	0	13	5	1	2	0	0	0	1	0	2	8	652405
2007-12-10 12:00:00	1	1	0	6	0	3	0	22	3	1	1	0	0	0	0	0	2	5	540854
2007-12-10 13:00:00	0	0	0	10	0	6	0	15	6	0	2	0	0	0	0	0	1	6	625183
2007-12-10 14:00:00	0	2	0	34	4	8	0	27	1	0	4	0	1	0	0	0	5	11	761898
2007-12-10 15:00:00	0	1	0	22	0	7	0	22	3	0	4	0	1	0	1	0	5	8	807256
2007-12-10 16:00:00	0	5	0	26	0	8	0	18	8	0	11	0	0	0	1	0	7	9	858809
2007-12-10 17:00:00	1	6	0	15	0	10	0	14	3	2	7	0	0	0	3	0	0	8	868910
2007-12-10 18:00:00	1	5	0	35	0	10	0	15	3	0	9	0	2	0	1	0	2	12	923790
2007-12-10 19:00:00	1	0	0	32	0	11	0	12	1	0	6	0	3	0	0	0	9	14	848208
2007-12-10 20:00:00	2	1	0	38	0	5	0	20	4	0	3	0	3	0	2	0	1	3	808869
2007-12-10 21:00:00	1	1	0	34	0	18	0	26	0	1	3	0	2	0	1	0	1	10	804862
2007-12-10 22:00:00	1	0	0	16	0	3	0	9	1	0	2	0	2	0	0	0	0	5	646608
2007-12-10 23:00:00	1	3	0	8	0	6	0	9	2	0	1	0	3	0	0	0	0	5	465861
2007-12-11 00:00:00	0	0	0	5	0	5	0	6	1	0	2	0	0	0	0	0	0	6	315778
2007-12-11 01:00:00	0	0	0	4	0	9	0	6	0	0	0	0	0	0	0	0	0	1	229563
2007-12-11 02:00:00	0	1	0	7	0	1	0	4	0	0	0	0	2	0	0	0	0	7	186051
2007-12-11 03:00:00	0	0	0	5	0	2	0	8	0	0	0	0	0	0	0	0	0	0	161818
2007-12-11 04:00:00	0	0	0	0	0	0	0	7	1	0	0	0	1	0	0	0	2	0	145722
2007-12-11 05:00:00	0	0	0	4	0	1	0	2	0	0	2	0	0	0	0	0	0	1	118852
2007-12-11 06:00:00	0	0	0	0	0	2	0	0	1	0	1	0	0	0	0	0	0	0	122168
2007-12-11 07:00:00	0	0	0	0	0	2	0	3	0	0	0	0	0	0	0	0	0	2	152646
2007-12-11 08:00:00	0	1	0	17	0	5	0	4	4	0	0	0	0	0	2	0	1	6	292096
2007-12-11 09:00:00	1	1	0	5	0	6	0	7	2	0	4	0	3	0	0	0	0	4	461315
2007-12-11 10:00:00	0	0	0	8	1	11	0	8	4	1	3	0	2	0	2	0	5	9	563058
2007-12-11 11:00:00	0	0	0	9	0	5	0	9	0	1	5	0	0	0	2	0	0	1	641036
2007-12-11 12:00:00	0	2	0	9	1	6	0	9	2	1	1	0	1	0	1	0	0	7	548478
2007-12-11 13:00:00	1	2	0	11	0	3	0	22	3	1	5	0	1	0	0	0	0	3	619731
2007-12-11 14:00:00	1	1	0	15	0	7	0	20	0	0	1	0	2	0	1	0	5	8	741036
2007-12-11 15:00:00	0	8	0	16	0	17	0	11	5	1	9	0	1	0	2	0	2	10	785558
2007-12-11 16:00:00	3	0	0	14	0	12	0	20	12	0	9	0	1	0	1	0	1	11	811555
2007-12-11 17:00:00	0	2	0	16	0	12	0	12	5	0	4	0	1	0	1	0	3	6	795631
2007-12-11 18:00:00	0	1	0	21	1	8	0	9	4	1	3	0	2	0	3	0	0	5	805139
2007-12-11 19:00:00	2	1	0	24	0	6	0	6	1	0	3	0	0	0	3	0	3	9	743245
2007-12-11 20:00:00	0	1	0	6	0	14	0	13	1	0	1	0	2	0	0	0	5	5	682996
2007-12-11 21:00:00	0	0	0	11	0	35	0	17	1	1	1	0	1	0	0	0	4	9	678440
2007-12-11 22:00:00	0	4	0	7	0	9	0	12	0	0	3	0	3	0	0	0	2	11	612606
2007-12-11 23:00:00	0	0	0	21	0	5	0	4	0	0	2	0	0	0	0	0	4	11	457881
2007-12-12 00:00:00	0	1	0	2	0	5	0	5	0	0	1	0	2	0	1	0	0	2	313822
2007-12-12 01:00:00	0	0	0	5	0	3	0	1	1	1	1	0	0	0	0	0	1	2	259934
2007-12-12 02:00:00	0	0	0	1	0	1	0	1	1	0	2	0	3	0	0	0	0	2	198620
2007-12-12 03:00:00	0	4	0	2	0	1	0	3	0	0	0	0	0	0	0	0	0	0	174492
2007-12-12 04:00:00	0	2	0	3	0	0	0	4	0	1	0	0	0	0	0	0	1	2	142071
2007-12-12 05:00:00	0	0	0	0	0	1	0	1	2	0	0	0	0	0	2	0	0	2	125452
2007-12-12 06:00:00	0	0	0	2	0	2	0	1	0	0	0	0	0	0	0	0	1	4	126766
2007-12-12 07:00:00	0	0	0	2	0	1	0	3	2	0	0	0	1	0	0	0	0	3	166770
2007-12-12 08:00:00	0	0	0	13	0	1	0	5	1	0	1	0	1	0	0	0	3	6	281141
2007-12-12 09:00:00	0	0	0	5	0	2	0	11	2	2	3	0	2	0	2	0	6	4	441320
2007-12-12 10:00:00	1	2	0	5	0	3	0	9	0	1	2	0	3	0	0	0	0	3	555398
2007-12-12 11:00:00	0	1	0	6	1	7	0	12	1	0	2	0	0	0	1	0	0	2	642941
2007-12-12 12:00:00	0	1	0	4	0	6	0	7	0	0	1	0	3	0	3	0	0	7	522267
2007-12-12 13:00:00	0	0	0	19	1	3	0	16	2	1	2	0	3	0	2	0	2	4	637786
2007-12-12 14:00:00	0	2	0	24	2	12	0	11	3	0	4	0	1	0	0	0	1	3	796737
2007-12-12 15:00:00	0	2	0	30	0	6	0	7	6	1	2	0	0	0	0	0	1	6	847828
2007-12-12 16:00:00	0	4	0	36	0	7	0	24	4	1	4	0	4	0	1	0	5	8	852020
2007-12-12 17:00:00	0	1	0	12	0	12	0	12	3	1	3	0	2	0	3	0	4	10	844313
2007-12-12 18:00:00	1	2	0	33	0	7	0	19	3	0	4	0	1	0	0	0	8	9	791065
2007-12-12 19:00:00	0	2	0	11	1	8	0	11	1	2	6	0	5	0	1	0	7	6	729078
2007-12-12 20:00:00	1	0	0	12	0	2	0	19	6	0	1	0	1	0	0	0	0	5	699872
2007-12-12 21:00:00	0	5	0	15	0	6	0	17	2	0	2	0	1	0	1	0	3	12	696064
2007-12-12 22:00:00	1	5	0	14	0	6	0	12	2	0	1	0	3	0	1	0	0	6	584373
2007-12-12 23:00:00	1	0	0	8	0	4	0	11	1	0	4	0	1	0	1	0	2	6	463534
2007-12-13 00:00:00	1	0	0	5	0	2	0	4	0	0	3	0	0	0	0	0	0	4	298951
2007-12-13 01:00:00	2	0	0	4	0	1	0	2	0	0	1	0	3	0	0	0	0	2	215007
2007-12-13 02:00:00	0	0	0	4	0	1	0	10	0	0	1	0	3	0	0	0	0	8	192523
2007-12-13 03:00:00	0	0	0	6	0	1	0	2	0	0	0	0	0	0	0	0	1	2	157026
2007-12-13 04:00:00	0	0	0	0	0	0	0	6	1	0	1	0	0	0	0	0	1	2	245791
2007-12-13 05:00:00	0	0	0	3	0	1	0	0	0	0	0	0	0	0	0	0	0	0	112754
2007-12-13 06:00:00	0	0	0	0	0	0	0	2	0	0	0	0	0	0	0	0	0	2	107636
2007-12-13 07:00:00	0	0	0	3	0	2	0	7	0	0	1	0	0	0	0	0	0	2	137020
2007-12-13 08:00:00	1	1	0	30	0	3	0	29	2	0	0	0	1	0	0	0	4	2	264945
2007-12-13 09:00:00	1	1	0	9	0	3	0	3	1	0	3	0	1	0	1	0	0	3	429874
2007-12-13 10:00:00	1	6	0	14	0	2	0	8	2	0	3	0	1	0	0	0	4	8	519917
2007-12-13 11:00:00	0	2	0	6	0	2	0	13	6	0	1	0	0	0	3	0	2	6	595491
2007-12-13 12:00:00	0	2	0	0	0	7	0	8	5	0	1	0	0	0	0	0	0	3	456499
2007-12-13 13:00:00	0	0	0	8	0	8	0	12	1	0	3	0	3	0	1	0	0	8	558360
2007-12-13 14:00:00	1	2	0	13	1	4	0	15	1	0	3	0	6	0	0	0	3	11	693544
2007-12-13 15:00:00	2	2	0	11	2	2	0	16	1	0	7	0	1	0	0	0	1	10	728942
2007-12-13 16:00:00	3	1	0	21	0	7	0	23	0	1	12	0	1	0	3	0	1	11	771856
2007-12-13 17:00:00	0	4	0	21	0	10	0	14	2	1	5	0	2	0	0	0	3	6	790935
2007-12-13 18:00:00	1	3	0	31	0	8	0	10	7	2	3	0	1	0	3	0	1	10	807848
2007-12-13 19:00:00	1	4	0	37	0	14	0	17	2	0	2	0	1	0	1	0	3	6	718706
2007-12-13 20:00:00	1	2	0	26	0	5	0	15	1	0	3	0	2	0	0	0	8	3	686751
2007-12-13 21:00:00	1	3	0	23	0	15	0	8	7	0	1	0	3	0	0	0	2	8	656977
2007-12-13 22:00:00	4	0	0	7	0	8	0	15	3	0	2	0	1	0	1	0	2	7	578982
2007-12-13 23:00:00	0	4	0	7	0	6	0	5	1	1	4	0	5	0	0	0	1	3	474266
2007-12-14 00:00:00	0	1	0	7	0	1	0	8	3	0	1	0	2	0	0	0	0	1	326483
2007-12-14 01:00:00	0	0	0	0	0	2	0	2	1	0	1	0	0	0	0	0	0	0	256230
2007-12-14 02:00:00	0	0	0	7	0	1	0	4	2	0	0	0	0	0	0	0	1	5	187770
2007-12-14 03:00:00	0	0	0	1	0	0	0	2	0	0	0	0	2	0	0	0	0	1	225444
2007-12-14 04:00:00	0	1	0	1	0	1	0	2	0	0	0	0	1	0	0	0	1	0	151708
2007-12-14 05:00:00	0	0	0	3	0	0	0	1	1	0	0	0	0	0	0	0	1	4	95773
2007-12-14 06:00:00	0	0	0	4	0	3	0	3	0	0	0	0	0	0	0	0	1	2	103706
2007-12-14 07:00:00	0	0	0	2	0	1	0	2	1	0	4	0	1	0	0	0	0	0	132058
2007-12-14 08:00:00	0	0	0	14	1	2	0	10	0	0	0	0	0	0	0	0	2	11	264225
2007-12-14 09:00:00	0	0	0	31	0	3	0	11	0	0	3	0	0	0	0	0	4	6	414968
2007-12-14 10:00:00	0	0	0	18	0	5	0	10	2	0	2	0	0	0	0	0	6	6	494488
2007-12-14 11:00:00	0	2	0	10	0	4	0	16	3	2	8	0	5	0	1	0	1	5	567501
2007-12-14 12:00:00	0	0	0	3	0	8	0	8	1	0	2	0	0	0	0	0	2	5	440090
2007-12-14 13:00:00	0	1	0	2	0	2	0	17	1	0	2	0	1	0	0	0	0	6	517681
2007-12-14 14:00:00	0	0	0	17	0	2	0	15	7	1	1	0	5	0	1	0	2	10	665973
2007-12-14 15:00:00	0	2	0	7	1	5	0	22	4	3	2	0	2	0	1	0	2	17	673212
2007-12-14 16:00:00	0	2	0	8	0	3	0	15	1	1	0	0	0	0	0	0	2	9	667842
2007-12-14 17:00:00	0	0	0	9	0	4	0	13	6	1	2	0	0	0	0	0	5	4	635460
2007-12-14 18:00:00	0	0	0	6	0	6	0	6	2	0	2	0	0	0	0	0	3	10	612636
2007-12-14 19:00:00	0	0	0	5	0	5	0	6	3	0	7	0	0	0	1	0	0	3	562024
2007-12-14 20:00:00	0	0	0	13	0	4	0	12	3	0	4	0	2	0	0	0	0	5	513939
2007-12-14 21:00:00	0	3	0	20	0	5	0	8	2	0	1	0	4	0	0	0	0	6	527679
2007-12-14 22:00:00	0	1	0	12	0	4	0	5	3	0	0	0	0	0	0	0	1	13	501755
2007-12-14 23:00:00	0	1	0	8	0	1	0	3	1	1	5	0	0	0	1	0	3	3	396844
2007-12-15 00:00:00	0	0	0	2	0	3	0	3	0	0	0	0	0	0	0	0	0	5	277003
2007-12-15 01:00:00	0	0	0	0	0	0	0	2	0	0	1	0	0	0	0	0	0	1	198240
2007-12-15 02:00:00	0	0	0	2	0	0	0	1	2	0	0	0	0	0	0	0	0	0	149300
2007-12-15 03:00:00	0	0	0	0	0	6	0	2	0	0	0	0	1	0	0	0	1	0	118198
2007-12-15 04:00:00	0	0	0	0	0	0	0	3	0	0	1	0	0	0	1	0	0	0	100763
2007-12-15 05:00:00	0	0	0	1	0	0	0	0	0	1	0	0	1	0	0	0	0	0	90764
2007-12-15 06:00:00	0	0	0	3	0	0	0	0	0	0	1	0	0	0	0	0	0	1	91794
2007-12-15 07:00:00	0	1	0	2	0	0	0	4	0	0	0	0	0	0	0	0	0	1	117024
2007-12-15 08:00:00	0	3	0	0	1	1	0	4	0	0	0	0	1	0	0	0	0	1	165360
2007-12-15 09:00:00	0	0	0	6	0	2	0	15	0	0	3	0	0	0	0	0	0	3	270397
2007-12-15 10:00:00	0	0	0	9	0	7	0	7	0	0	3	0	0	0	1	0	0	3	396683
2007-12-15 11:00:00	0	1	0	7	0	2	0	5	1	0	2	0	0	0	0	0	1	4	515368
2007-12-15 12:00:00	1	0	0	19	0	4	0	8	1	0	4	0	1	0	0	0	4	3	484980
2007-12-15 13:00:00	0	1	0	10	0	4	0	7	2	0	3	0	3	0	0	0	2	4	497085
2007-12-15 14:00:00	0	2	0	17	0	2	0	12	4	0	4	0	1	0	1	0	2	4	587375
2007-12-15 15:00:00	0	2	0	12	0	4	0	9	1	0	0	0	2	0	0	0	5	3	613214
2007-12-15 16:00:00	0	1	0	11	0	6	0	11	3	0	4	0	2	0	1	0	3	7	595515
2007-12-15 17:00:00	1	5	0	12	0	7	0	5	0	0	2	0	3	0	1	0	3	5	612789
2007-12-15 18:00:00	2	3	0	10	0	3	0	13	3	0	2	0	1	0	0	0	1	11	626962
2007-12-15 19:00:00	2	1	0	6	0	3	0	8	2	1	3	0	0	0	0	0	0	14	574514
2007-12-15 20:00:00	0	0	0	4	0	3	0	7	3	0	4	0	4	0	0	0	0	9	522659
2007-12-15 21:00:00	2	6	0	3	1	6	0	5	3	2	1	0	2	0	0	0	2	4	522558
2007-12-15 22:00:00	0	1	0	15	0	1	0	8	1	1	2	0	1	0	1	0	1	9	492924
2007-12-15 23:00:00	1	0	0	4	0	4	0	7	0	0	3	0	0	0	0	0	1	6	406761
2007-12-16 00:00:00	0	2	0	2	0	3	0	6	1	0	2	0	0	0	0	0	2	1	314668
2007-12-16 01:00:00	2	0	0	10	0	0	0	4	0	0	1	0	0	0	0	0	0	2	263137
2007-12-16 02:00:00	1	0	0	4	0	3	0	0	1	0	0	0	0	0	0	0	0	9	167595
2007-12-16 03:00:00	0	0	0	2	0	2	0	3	1	0	1	0	0	0	0	0	0	0	196048
2007-12-16 04:00:00	0	0	0	2	0	2	0	1	0	0	0	0	0	0	0	0	0	2	140097
2007-12-16 05:00:00	0	0	0	4	0	0	0	3	0	0	0	0	0	0	0	0	0	2	133061
2007-12-16 06:00:00	0	0	0	2	0	1	0	4	2	0	0	0	0	0	0	0	0	2	158630
2007-12-16 07:00:00	1	0	0	2	0	0	0	0	0	0	0	0	0	0	0	0	0	1	106905
2007-12-16 08:00:00	0	0	0	1	0	0	0	2	0	0	1	0	0	0	0	0	0	3	143610
2007-12-16 09:00:00	0	1	0	7	0	2	0	12	2	0	1	0	0	0	0	0	1	5	258436
2007-12-16 10:00:00	0	3	0	6	0	2	0	12	1	0	1	0	2	0	0	0	3	8	422493
2007-12-16 11:00:00	1	2	0	16	0	4	0	13	0	2	2	0	1	0	1	0	1	7	547272
2007-12-16 12:00:00	0	0	0	11	0	5	0	15	2	0	4	0	0	0	0	0	0	16	550415
2007-12-16 13:00:00	1	1	0	14	0	2	0	11	1	0	1	0	4	0	0	0	2	1	555295
2007-12-16 14:00:00	1	1	0	10	0	4	0	13	0	1	8	0	2	0	0	0	1	8	652537
2007-12-16 15:00:00	0	4	0	34	0	6	0	17	3	0	3	0	1	0	1	0	1	9	734194
2007-12-16 16:00:00	1	9	0	11	2	5	0	13	3	0	3	0	0	0	1	0	3	4	742545
2007-12-16 17:00:00	0	3	0	12	0	14	0	11	3	0	4	0	0	0	1	0	3	8	773001
2007-12-16 18:00:00	0	1	0	27	0	14	0	21	0	0	1	0	1	0	0	0	5	7	811959
2007-12-16 19:00:00	0	4	0	17	1	11	0	6	1	0	13	0	1	0	0	0	5	8	763570
2007-12-16 20:00:00	0	1	0	18	0	5	0	11	4	1	8	0	2	0	0	0	1	7	723804
2007-12-16 21:00:00	0	1	0	17	0	3	0	20	4	0	6	0	2	0	0	0	4	8	682316
2007-12-16 22:00:00	0	7	0	11	0	6	0	14	1	1	0	0	3	0	0	0	2	2	586925
2007-12-16 23:00:00	0	2	0	12	0	6	0	7	2	0	1	0	0	0	0	0	0	9	469584
2007-12-17 00:00:00	0	0	0	6	0	1	0	6	1	0	0	0	0	0	0	0	4	7	315639
2007-12-17 01:00:00	0	0	0	2	0	0	0	1	0	1	0	0	0	0	0	0	0	1	250262
2007-12-17 02:00:00	0	0	0	2	0	0	0	3	0	0	0	0	0	0	0	0	0	2	222246
2007-12-17 03:00:00	0	1	0	3	0	3	0	2	0	0	0	0	0	0	0	0	0	1	175213
2007-12-17 04:00:00	0	0	0	0	1	1	0	2	0	0	0	0	1	0	0	0	0	0	173595
2007-12-17 05:00:00	0	0	0	1	0	3	0	1	0	0	0	0	0	0	0	0	1	0	167037
2007-12-17 06:00:00	0	0	0	0	0	0	0	2	0	0	1	0	0	0	0	0	0	0	113613
2007-12-17 07:00:00	0	1	0	1	0	3	0	1	0	0	0	0	0	0	0	0	0	6	140996
2007-12-17 08:00:00	0	0	0	6	0	4	0	4	1	0	3	0	0	0	0	0	3	3	268504
2007-12-17 09:00:00	0	2	0	8	0	5	0	10	1	1	3	0	1	0	1	0	2	3	435621
2007-12-17 10:00:00	1	2	0	4	0	11	0	7	1	0	2	0	1	0	2	0	0	5	539424
2007-12-17 11:00:00	1	1	0	5	1	6	0	5	0	0	9	0	0	0	0	0	3	5	620487
2007-12-17 12:00:00	0	0	0	3	0	5	0	7	4	0	4	0	2	0	0	0	1	8	508151
2007-12-17 13:00:00	0	5	0	5	0	7	0	13	0	0	9	0	2	0	0	0	2	6	599052
2007-12-17 14:00:00	0	1	0	14	0	5	0	17	2	1	6	0	0	0	2	0	1	10	706891
2007-12-17 15:00:00	0	3	0	22	0	9	0	11	3	0	1	0	0	0	0	0	6	15	744479
2007-12-17 16:00:00	0	1	0	11	0	9	0	14	0	2	5	0	0	0	0	0	1	5	777348
2007-12-17 17:00:00	0	1	0	22	0	6	0	13	1	0	3	0	0	0	1	0	0	9	809041
2007-12-17 18:00:00	1	0	0	28	1	5	0	17	3	0	9	0	0	0	2	0	3	8	833982
2007-12-17 19:00:00	1	1	0	29	2	9	0	10	1	1	3	0	2	0	1	0	7	14	782372
2007-12-17 20:00:00	1	1	0	38	0	5	0	11	4	0	2	0	5	0	1	0	3	14	722840
2007-12-17 21:00:00	1	0	0	22	0	3	0	16	1	0	2	0	4	0	0	0	3	5	722248
2007-12-17 22:00:00	0	3	0	11	0	5	0	9	2	0	1	0	3	0	2	0	0	5	632719
2007-12-17 23:00:00	0	0	0	11	0	2	0	2	2	0	1	0	0	0	0	0	1	3	447821
2007-12-18 00:00:00	0	0	0	6	0	1	0	7	0	0	0	0	1	0	0	0	1	1	320000
2007-12-18 01:00:00	0	2	0	1	0	1	0	2	2	0	1	0	1	0	0	0	0	0	248237
2007-12-18 02:00:00	1	1	0	8	0	1	0	3	0	0	1	0	3	0	0	0	0	3	218900
2007-12-18 03:00:00	0	0	0	0	0	0	0	1	0	0	2	0	1	0	0	0	0	2	188157
2007-12-18 04:00:00	0	0	0	2	0	2	0	6	0	0	0	0	0	0	0	0	0	1	158458
2007-12-18 05:00:00	0	0	0	1	0	2	0	3	0	0	0	0	0	0	1	0	1	0	178953
2007-12-18 06:00:00	0	0	0	1	0	0	0	0	1	2	0	0	0	0	0	0	0	0	172189
2007-12-18 07:00:00	0	0	0	3	0	3	0	1	0	0	0	0	0	0	0	0	1	2	226925
2007-12-18 08:00:00	0	0	0	1	0	4	0	7	0	0	2	0	2	0	1	0	2	6	285036
2007-12-18 09:00:00	2	2	0	14	0	3	0	13	0	0	5	0	0	0	0	0	1	6	424649
2007-12-18 10:00:00	0	0	0	23	0	5	0	15	2	1	2	0	0	0	0	0	13	8	533039
2007-12-18 11:00:00	1	2	0	27	2	10	0	8	0	0	9	0	1	0	3	0	7	9	614052
2007-12-18 12:00:00	0	0	0	10	0	4	0	11	1	0	3	0	0	0	0	0	2	6	499685
2007-12-18 13:00:00	0	0	0	12	0	9	0	14	0	0	2	0	2	0	1	0	2	7	584992
2007-12-18 14:00:00	0	0	0	16	0	10	0	21	1	1	3	0	0	0	0	0	3	6	700563
2007-12-18 15:00:00	0	0	0	17	0	13	0	21	4	0	1	0	0	0	0	0	2	6	725763
2007-12-18 16:00:00	2	4	0	13	0	10	0	14	1	1	3	0	1	0	1	0	5	13	775930
2007-12-18 17:00:00	0	1	0	22	0	8	0	12	2	0	3	0	2	0	0	0	8	8	691332
2007-12-18 18:00:00	1	3	0	14	0	13	0	20	3	0	1	0	1	0	1	0	4	7	741111
2007-12-18 19:00:00	2	8	0	30	0	11	0	13	4	0	2	0	1	0	0	0	4	5	712137
2007-12-18 20:00:00	0	1	0	11	0	4	0	8	2	0	5	0	2	0	0	0	4	5	656565
2007-12-18 21:00:00	0	3	0	9	0	8	0	9	1	0	6	0	0	0	1	0	2	4	655161
2007-12-18 22:00:00	0	1	0	20	0	5	0	9	2	1	0	0	1	0	0	0	1	8	594922
2007-12-18 23:00:00	0	2	0	5	0	6	0	6	2	0	1	0	1	0	0	0	0	2	447775
2007-12-19 00:00:00	0	2	0	7	0	7	0	6	2	0	1	0	0	0	0	0	0	5	315085
2007-12-19 01:00:00	0	0	0	11	0	0	0	6	0	0	2	0	2	0	0	0	0	2	240591
2007-12-19 02:00:00	0	2	0	5	2	2	0	4	1	0	0	0	0	0	0	0	0	2	202999
2007-12-19 03:00:00	0	0	0	1	0	1	0	2	1	0	0	0	1	0	0	0	0	1	167877
2007-12-19 04:00:00	1	0	0	2	0	1	0	0	0	0	0	0	1	0	0	0	0	3	151838
2007-12-19 05:00:00	0	0	0	1	0	1	0	2	3	0	0	0	0	0	0	0	0	1	147653
2007-12-19 06:00:00	0	0	0	1	0	0	0	0	2	1	0	0	0	0	0	0	0	5	158418
2007-12-19 07:00:00	0	1	0	1	0	3	0	4	0	0	0	0	0	0	0	0	0	1	183637
2007-12-19 08:00:00	0	1	0	4	0	1	0	7	1	0	2	0	0	0	1	0	2	1	313071
2007-12-19 09:00:00	0	3	0	2	0	3	0	13	0	0	1	0	0	0	1	0	0	5	400234
2007-12-19 10:00:00	0	2	0	4	0	5	0	18	0	0	1	0	3	0	0	0	2	3	496569
2007-12-19 11:00:00	0	0	0	11	1	4	0	8	1	0	1	0	0	0	0	0	0	3	581840
2007-12-19 12:00:00	0	0	0	6	1	3	0	8	0	0	0	0	1	0	0	0	3	3	466864
2007-12-19 13:00:00	1	1	0	19	1	3	0	12	2	0	2	0	2	0	1	0	6	8	579801
2007-12-19 14:00:00	1	6	0	14	0	5	0	8	4	0	3	0	3	0	0	0	1	8	721043
2007-12-19 15:00:00	0	0	0	15	0	9	0	8	4	0	5	0	0	0	0	0	2	6	759192
2007-12-19 16:00:00	0	2	0	22	0	5	0	20	13	1	3	0	1	0	1	0	0	7	752862
2007-12-19 17:00:00	0	6	0	8	1	4	0	10	2	0	8	0	3	0	1	0	8	5	744214
2007-12-19 18:00:00	0	6	0	10	0	16	0	13	2	1	11	0	0	0	0	0	5	9	718336
2007-12-19 19:00:00	0	1	0	14	0	4	0	15	2	0	0	0	1	0	0	0	0	7	649539
2007-12-19 20:00:00	2	1	0	15	0	11	0	11	0	2	3	0	0	0	0	0	5	2	607482
2007-12-19 21:00:00	0	4	0	17	0	7	0	12	1	1	7	0	1	0	0	0	4	6	631900
2007-12-19 22:00:00	0	3	0	11	0	19	0	13	2	0	1	0	1	0	0	0	0	9	556019
2007-12-19 23:00:00	0	0	0	11	0	3	0	4	3	0	3	0	1	0	0	0	2	8	466668
2007-12-20 00:00:00	1	0	0	2	0	1	0	6	0	0	1	0	0	0	1	0	2	4	324763
2007-12-20 01:00:00	0	2	0	6	0	4	0	3	0	0	0	0	0	0	0	0	3	1	234190
2007-12-20 02:00:00	0	1	0	2	0	1	0	1	0	0	1	0	1	0	0	0	1	1	175920
2007-12-20 03:00:00	0	1	0	4	0	2	0	3	1	0	4	0	0	0	0	0	0	1	155580
2007-12-20 04:00:00	0	0	0	3	1	1	0	1	1	0	0	0	1	0	0	0	0	4	144743
2007-12-20 05:00:00	0	0	0	0	0	1	0	1	0	0	0	0	0	0	0	0	0	2	144866
2007-12-20 06:00:00	0	0	0	0	0	0	0	2	1	0	0	0	0	0	0	0	0	1	138459
2007-12-20 07:00:00	1	0	0	0	0	1	0	0	1	0	0	0	0	0	0	0	0	2	193570
2007-12-20 08:00:00	0	0	0	7	0	3	0	4	0	0	0	0	0	0	0	0	1	2	251922
2007-12-20 09:00:00	0	0	0	4	0	10	0	8	2	0	1	0	3	0	0	0	1	6	390029
2007-12-20 10:00:00	1	0	0	8	0	4	0	19	2	0	1	0	0	0	1	0	2	8	473320
2007-12-20 11:00:00	0	4	0	9	0	6	0	11	0	0	3	0	3	0	0	0	2	8	544187
2007-12-20 12:00:00	0	1	0	3	0	3	0	6	1	0	4	0	0	0	0	0	0	6	410956
2007-12-20 13:00:00	1	0	0	3	1	4	0	14	2	1	6	0	1	0	0	0	0	8	478141
2007-12-20 14:00:00	2	0	0	17	0	8	0	17	1	0	4	0	2	0	0	0	2	5	593829
2007-12-20 15:00:00	0	4	0	15	0	5	0	13	2	0	2	0	1	0	1	0	2	10	642719
2007-12-20 16:00:00	2	3	0	17	0	4	0	5	1	0	4	0	0	0	0	0	4	8	657450
2007-12-20 17:00:00	0	6	0	20	1	14	0	13	2	0	2	0	2	0	1	0	1	9	644410
2007-12-20 18:00:00	3	6	0	21	0	2	0	15	6	1	3	0	1	0	0	0	6	10	658880
2007-12-20 19:00:00	0	1	0	10	0	4	0	12	2	0	1	0	0	0	0	0	5	7	596266
2007-12-20 20:00:00	0	0	0	12	0	6	0	10	5	0	4	0	2	0	1	0	1	7	563920
2007-12-20 21:00:00	1	6	0	10	0	12	0	8	2	0	2	0	0	0	0	0	0	6	564382
2007-12-20 22:00:00	1	6	0	20	0	1	0	5	6	2	4	0	4	0	0	0	1	8	496283
2007-12-20 23:00:00	2	1	0	8	0	2	0	12	0	0	0	0	0	0	0	0	0	2	375018
2007-12-21 00:00:00	0	0	0	0	1	2	0	4	1	0	4	0	0	0	0	0	0	6	257297
2007-12-21 01:00:00	0	0	0	0	0	1	0	3	0	0	0	0	0	0	0	0	0	2	195905
2007-12-21 02:00:00	0	0	0	1	0	0	0	2	0	0	0	0	1	0	0	0	0	2	159354
2007-12-21 03:00:00	0	0	0	1	0	0	0	1	0	1	0	0	0	0	0	0	1	3	136713
2007-12-21 04:00:00	0	0	0	1	0	1	0	1	0	0	0	0	0	0	0	0	0	1	119066
2007-12-21 05:00:00	0	0	0	2	0	1	0	1	0	1	0	0	0	0	0	0	0	0	106189
2007-12-21 06:00:00	0	0	0	0	0	0	0	1	0	0	0	0	0	0	0	0	0	1	115450
2007-12-21 07:00:00	0	0	0	2	0	1	0	4	0	1	1	0	0	0	0	0	1	2	142397
2007-12-21 08:00:00	0	0	0	1	0	0	0	9	4	0	2	0	1	0	1	0	2	3	274891
2007-12-21 09:00:00	0	2	0	7	0	2	0	12	0	2	1	0	0	0	0	0	1	0	397449
2007-12-21 10:00:00	0	0	0	6	0	4	0	9	1	0	1	0	0	0	0	0	1	6	475065
2007-12-21 11:00:00	0	0	0	10	0	4	0	8	2	0	2	0	1	0	0	0	0	2	524680
2007-12-21 12:00:00	0	0	0	13	0	3	0	12	3	0	1	0	0	0	0	0	3	8	403975
2007-12-21 13:00:00	0	0	0	10	0	3	0	4	3	0	2	0	1	0	1	0	2	5	458460
2007-12-21 14:00:00	0	0	0	15	0	4	0	8	1	0	4	0	1	0	0	0	3	6	566414
2007-12-21 15:00:00	0	0	0	21	0	7	0	13	0	0	0	0	1	0	1	0	2	4	567308
2007-12-21 16:00:00	1	0	0	10	1	3	0	9	4	2	4	0	1	0	0	0	9	15	574227
2007-12-21 17:00:00	0	1	0	10	1	10	0	10	2	1	7	0	0	0	0	0	0	3	533428
2007-12-21 18:00:00	0	0	0	9	0	6	0	5	0	0	0	0	0	0	0	0	1	1	482805
2007-12-21 19:00:00	0	0	0	2	0	2	0	15	2	1	1	0	0	0	0	0	0	6	448668
2007-12-21 20:00:00	0	0	0	7	0	2	0	9	2	0	0	0	1	0	0	0	0	5	425600
2007-12-21 21:00:00	0	0	0	6	1	7	0	9	1	0	0	0	1	0	0	0	1	8	433825
2007-12-21 22:00:00	0	0	0	5	0	0	0	10	2	0	0	0	1	0	0	0	0	5	432636
2007-12-21 23:00:00	0	0	0	5	0	2	0	3	1	1	0	0	1	0	0	0	1	6	364423
2007-12-22 00:00:00	1	0	0	3	1	0	0	0	0	0	4	0	0	0	0	0	0	3	252992
2007-12-22 01:00:00	0	0	0	2	0	0	0	3	0	0	1	0	1	0	0	0	0	4	188927
2007-12-22 02:00:00	1	0	0	2	0	1	0	2	0	0	0	0	0	0	0	0	0	0	145143
2007-12-22 03:00:00	1	0	0	1	1	1	0	6	0	0	0	0	1	0	0	0	0	1	125058
2007-12-22 04:00:00	0	0	0	0	0	1	0	2	1	0	1	0	0	0	0	0	0	1	113116
2007-12-22 05:00:00	1	0	0	2	1	0	0	2	0	0	0	0	0	0	0	0	0	1	115547
2007-12-22 06:00:00	0	0	0	0	0	0	0	0	0	0	0	0	0	0	0	0	0	2	123808
2007-12-22 07:00:00	0	0	0	0	0	0	0	0	2	0	2	0	0	0	0	0	0	1	159029
2007-12-22 08:00:00	0	0	0	1	0	0	0	3	0	0	6	0	1	0	0	0	0	7	195727
2007-12-22 09:00:00	0	0	0	2	0	0	0	9	0	0	1	0	0	0	0	0	1	8	276782
2007-12-22 10:00:00	0	0	0	4	0	2	0	5	2	0	2	0	2	0	0	0	1	2	296328
2007-12-22 11:00:00	0	0	0	3	0	3	0	7	2	0	0	0	1	0	0	0	1	4	364065
2007-12-22 12:00:00	0	2	0	1	0	1	0	18	2	0	4	0	0	0	0	0	1	9	378885
2007-12-22 13:00:00	0	1	0	2	0	3	0	8	0	0	2	0	1	0	0	0	0	4	377109
2007-12-22 14:00:00	1	3	0	5	0	8	0	6	0	0	0	0	0	0	0	0	0	2	417156
2007-12-22 15:00:00	0	1	0	4	0	6	0	6	1	0	3	0	0	0	0	0	0	2	441695
2007-12-22 16:00:00	3	0	0	10	0	1	0	12	3	0	2	0	0	0	1	0	0	3	424700
2007-12-22 17:00:00	1	2	0	11	0	7	0	9	1	0	0	0	0	0	0	0	1	7	454959
2007-12-22 18:00:00	0	0	0	6	0	2	0	13	0	0	3	0	0	0	0	0	3	9	484775
2007-12-22 19:00:00	0	2	0	5	0	3	0	7	0	0	3	0	2	0	0	0	4	9	443285
2007-12-22 20:00:00	0	0	0	11	0	7	0	8	2	0	1	0	2	0	1	0	5	7	426910
2007-12-22 21:00:00	0	1	0	4	0	2	0	9	5	0	3	0	2	0	1	0	0	6	449295
2007-12-22 22:00:00	0	0	0	8	0	8	0	6	0	1	0	0	0	0	0	0	1	8	463545
2007-12-22 23:00:00	0	0	0	4	0	2	0	14	0	0	1	0	1	0	0	0	0	5	431150
2007-12-23 00:00:00	1	0	0	5	0	0	0	2	0	0	0	0	1	0	0	0	0	3	281096
2007-12-23 01:00:00	1	0	0	0	0	2	0	3	1	0	1	0	0	0	0	0	3	3	192742
2007-12-23 02:00:00	0	0	0	1	0	6	0	8	0	0	0	0	0	0	0	0	0	6	143514
2007-12-23 03:00:00	0	0	0	1	0	1	0	2	1	1	1	0	2	0	1	0	2	3	110396
2007-12-23 04:00:00	0	0	0	3	0	0	0	2	0	0	0	0	0	0	0	0	1	2	92747
2007-12-23 05:00:00	0	0	0	3	0	3	0	1	0	0	1	0	1	0	0	0	0	0	84816
2007-12-23 06:00:00	0	0	0	2	0	1	0	2	1	0	0	0	0	0	0	0	0	0	83187
2007-12-23 07:00:00	0	0	0	1	1	1	0	3	0	0	0	0	0	0	0	0	0	1	98881
2007-12-23 08:00:00	0	0	0	0	0	2	0	2	0	0	1	0	0	0	0	0	0	7	129631
2007-12-23 09:00:00	1	0	0	2	0	4	0	6	1	0	0	0	1	0	1	0	0	2	206345
2007-12-23 10:00:00	1	0	0	7	0	1	0	8	4	0	1	0	1	0	0	0	0	7	309671
2007-12-23 11:00:00	0	1	0	5	0	4	0	6	1	0	3	0	0	0	0	0	1	6	390280
2007-12-23 12:00:00	0	0	0	9	0	9	0	7	0	0	3	0	0	0	0	0	0	4	398604
2007-12-23 13:00:00	1	0	0	6	0	6	0	3	1	0	2	0	1	0	0	0	2	5	398077
2007-12-23 14:00:00	0	0	0	1	0	4	0	7	1	1	1	0	0	0	0	0	0	2	441464
2007-12-23 15:00:00	0	1	0	4	0	4	0	8	1	0	1	0	0	3	0	0	1	4	480577
2007-12-23 16:00:00	1	0	0	3	1	4	0	13	0	0	2	0	0	1	0	0	0	7	504539
2007-12-23 17:00:00	2	0	0	10	0	3	0	4	2	0	2	0	0	0	0	0	0	4	543013
2007-12-23 18:00:00	1	1	0	12	0	2	0	12	1	0	0	0	1	0	0	0	1	12	592421
2007-12-23 19:00:00	0	0	0	9	1	4	0	15	0	0	1	0	4	6	0	0	0	9	514743
2007-12-23 20:00:00	0	1	0	6	0	3	0	12	2	1	0	0	1	9	2	0	0	26	467139
2007-12-23 21:00:00	1	1	0	9	0	3	0	9	1	0	1	0	0	0	0	0	1	10	456557
2007-12-23 22:00:00	0	0	0	9	0	3	0	12	2	0	1	0	0	0	0	0	1	5	451071
2007-12-23 23:00:00	0	2	0	10	0	3	0	3	1	2	0	0	0	0	0	0	0	8	409989
2007-12-24 00:00:00	0	0	0	5	0	5	0	2	0	0	0	0	0	2	0	0	0	4	328483
2007-12-24 01:00:00	1	1	0	1	0	0	0	1	1	0	4	0	2	3	0	0	1	6	243041
2007-12-24 02:00:00	0	0	0	0	0	2	0	1	0	0	0	0	0	0	1	0	0	0	201821
2007-12-24 03:00:00	0	0	0	4	0	0	0	0	0	0	0	0	0	3	0	0	0	2	149744
2007-12-24 04:00:00	0	0	0	3	0	1	0	2	0	1	0	0	0	7	0	0	0	4	106518
2007-12-24 05:00:00	0	1	0	1	0	1	0	1	0	1	0	0	0	4	0	0	0	7	95939
2007-12-24 06:00:00	0	0	0	2	0	1	0	0	0	0	0	0	0	0	0	0	0	0	85440
2007-12-24 07:00:00	0	0	0	1	0	0	0	2	1	0	0	0	0	0	0	0	0	0	104789
2007-12-24 08:00:00	0	0	0	1	0	1	0	8	0	0	6	0	0	0	0	0	0	1	147103
2007-12-24 09:00:00	0	1	0	1	0	3	0	5	0	1	1	0	0	1	0	0	0	9	241103
2007-12-24 10:00:00	0	0	0	8	2	1	0	7	0	1	2	0	2	0	1	0	0	6	356684
2007-12-24 11:00:00	0	2	0	7	0	1	0	6	2	0	0	0	0	0	0	0	0	1	443967
2007-12-24 12:00:00	1	0	0	2	0	10	0	12	2	2	1	0	0	0	0	0	2	4	435421
2007-12-24 13:00:00	1	1	0	3	0	4	0	7	3	0	2	0	3	0	0	0	0	8	450671
2007-12-24 14:00:00	1	0	0	3	0	8	0	15	0	1	0	0	0	0	4	0	2	6	489893
2007-12-24 15:00:00	0	0	0	11	0	5	0	6	2	0	0	0	0	0	2	0	0	11	532121
2007-12-24 16:00:00	0	0	0	4	1	3	0	8	2	0	0	0	1	6	2	0	0	5	512933
2007-12-24 17:00:00	1	0	0	5	0	4	0	17	0	1	0	0	1	0	1	0	0	3	473492
2007-12-24 18:00:00	0	1	0	3	0	4	0	9	1	0	1	0	0	0	0	0	2	4	410097
2007-12-24 19:00:00	1	1	0	7	0	5	0	9	2	0	0	0	0	1	0	0	1	4	347197
2007-12-24 20:00:00	0	0	0	1	0	2	0	2	2	0	2	0	2	0	0	0	0	2	264004
2007-12-24 21:00:00	1	0	0	4	0	0	0	8	0	0	0	0	0	0	3	0	1	1	255669
2007-12-24 22:00:00	0	0	0	2	0	2	0	6	0	0	1	0	3	0	0	0	0	3	310409
2007-12-24 23:00:00	0	0	0	0	0	0	0	1	2	0	2	0	0	0	0	0	1	3	293895
2007-12-25 00:00:00	1	0	0	3	0	0	0	4	0	0	0	0	1	0	0	0	0	7	276049
2007-12-25 01:00:00	0	0	0	3	0	1	0	7	0	0	1	0	0	0	0	0	0	2	225462
2007-12-25 02:00:00	1	0	0	2	0	0	0	0	0	0	0	0	0	0	0	0	0	2	192060
2007-12-25 03:00:00	0	0	0	1	0	2	0	3	0	0	0	0	0	0	0	0	0	4	164655
2007-12-25 04:00:00	0	0	0	1	0	2	0	3	0	0	0	0	0	1	0	0	0	2	153389
2007-12-25 05:00:00	0	0	0	3	0	0	0	1	0	0	0	0	0	0	0	0	0	0	115855
2007-12-25 06:00:00	0	0	0	2	1	0	0	5	0	0	0	0	0	0	0	0	0	1	79664
2007-12-25 07:00:00	0	0	0	1	1	1	0	0	0	0	0	0	0	0	0	0	0	0	94431
2007-12-25 08:00:00	0	0	0	0	0	0	0	0	0	0	0	0	0	0	0	0	0	0	115122
2007-12-25 09:00:00	1	0	0	0	0	2	0	4	0	0	0	0	0	1	0	0	0	1	182062
2007-12-25 10:00:00	2	1	0	4	0	2	0	8	0	0	4	0	1	0	0	0	0	6	279219
2007-12-25 11:00:00	0	2	0	4	0	4	0	10	1	0	7	0	0	0	0	0	1	12	377576
2007-12-25 12:00:00	0	1	0	5	1	0	0	8	3	0	1	0	10	0	0	0	0	1	303179
2007-12-25 13:00:00	0	0	0	0	0	2	0	4	0	0	1	0	3	0	0	0	0	0	264502
2007-12-25 14:00:00	0	0	0	5	0	2	0	5	1	0	0	0	0	0	1	0	0	5	299039
2007-12-25 15:00:00	0	0	0	3	0	1	0	4	0	0	0	0	0	0	0	0	1	7	342876
2007-12-25 16:00:00	0	1	0	2	1	3	0	3	1	0	1	0	0	1	0	0	1	6	391899
2007-12-25 17:00:00	0	2	0	6	0	2	0	6	3	1	1	0	4	0	0	0	3	10	426513
2007-12-25 18:00:00	0	0	0	6	0	2	0	7	2	0	1	0	1	0	0	0	2	7	478222
2007-12-25 19:00:00	0	0	0	4	0	7	0	8	2	1	0	0	1	0	0	0	1	4	484874
2007-12-25 20:00:00	0	1	0	11	0	2	0	12	1	0	0	0	2	0	0	0	3	3	454129
2007-12-25 21:00:00	1	0	0	10	0	1	0	9	0	0	3	0	1	0	0	0	1	3	441772
2007-12-25 22:00:00	0	0	0	5	0	0	0	10	0	1	3	0	0	0	0	0	0	8	442252
2007-12-25 23:00:00	0	0	0	4	0	0	0	13	1	1	1	0	0	0	0	0	1	8	374999
2007-12-26 00:00:00	1	0	0	7	0	1	0	6	0	0	0	0	1	0	0	0	0	3	279882
2007-12-26 01:00:00	0	0	0	3	0	1	0	5	0	0	1	0	0	0	0	0	0	3	208428
2007-12-26 02:00:00	1	0	0	9	0	0	0	7	0	0	0	0	0	0	0	0	2	3	154115
2007-12-26 03:00:00	1	0	0	0	0	0	0	3	1	0	0	0	0	0	0	0	1	4	134194
2007-12-26 04:00:00	0	0	0	0	0	0	0	2	0	0	0	0	0	1	0	0	0	0	116809
2007-12-26 05:00:00	0	0	0	5	0	0	0	0	0	0	0	0	0	0	0	0	0	3	110291
2007-12-26 06:00:00	0	0	0	0	0	0	0	0	0	0	0	0	0	0	0	0	1	2	117105
2007-12-26 07:00:00	0	0	0	0	0	0	0	4	0	0	2	0	0	0	0	0	0	2	136497
2007-12-26 08:00:00	0	0	0	2	0	0	0	2	0	0	1	0	3	0	0	0	0	5	184357
2007-12-26 09:00:00	0	0	0	2	0	2	0	7	1	1	0	0	1	0	0	0	0	7	288005
2007-12-26 10:00:00	2	0	0	4	1	0	0	14	0	0	3	0	0	0	0	0	0	9	361690
2007-12-26 11:00:00	1	0	0	7	0	9	0	18	0	0	2	0	0	0	0	0	1	7	475998
2007-12-26 12:00:00	2	1	0	6	0	2	0	11	5	0	1	0	3	0	0	0	5	7	446382
2007-12-26 13:00:00	2	1	0	8	1	4	0	18	0	2	2	0	0	0	0	0	2	10	472830
2007-12-26 14:00:00	0	0	0	13	0	2	0	22	0	3	1	0	0	0	2	0	1	13	582208
2007-12-26 15:00:00	4	0	0	16	0	8	0	16	6	1	15	0	0	2	0	0	1	7	617345
2007-12-26 16:00:00	0	2	0	6	0	11	0	16	0	0	2	0	5	0	0	0	2	6	601955
2007-12-26 17:00:00	2	1	0	13	0	6	0	21	0	0	3	0	1	0	1	0	0	21	574953
2007-12-26 18:00:00	0	0	0	3	1	5	0	13	4	0	0	0	0	0	0	0	2	10	561464
2007-12-26 19:00:00	1	0	0	9	0	5	0	15	4	0	3	0	0	0	0	0	0	11	596287
2007-12-26 20:00:00	0	0	0	4	0	4	0	11	3	1	3	0	1	0	0	0	1	10	516779
2007-12-26 21:00:00	1	2	0	6	0	7	0	9	0	0	0	0	3	0	0	0	0	17	535951
2007-12-26 22:00:00	1	0	0	4	0	4	0	9	1	1	1	0	0	0	0	0	0	11	524359
2007-12-26 23:00:00	0	2	0	5	0	1	0	9	2	0	0	0	0	1	0	0	0	4	454003
2007-12-27 00:00:00	0	0	0	7	0	1	0	4	0	0	3	0	1	0	0	0	0	7	360571
2007-12-27 01:00:00	0	0	0	6	0	1	0	6	1	0	2	0	4	2	0	0	2	1	273469
2007-12-27 02:00:00	0	1	0	2	0	7	0	3	0	0	1	0	3	1	0	0	0	1	252952
2007-12-27 03:00:00	0	0	0	0	0	2	0	3	0	0	2	0	1	0	0	0	1	5	227384
2007-12-27 04:00:00	0	0	0	1	0	1	0	1	0	1	0	0	0	0	0	0	0	1	228360
2007-12-27 05:00:00	0	0	0	0	0	0	0	5	0	0	0	0	3	0	0	0	0	4	148656
2007-12-27 06:00:00	1	0	0	2	0	0	0	6	0	0	0	0	0	0	0	0	0	3	182398
2007-12-27 07:00:00	0	1	0	0	0	1	0	1	0	0	0	0	0	0	0	0	0	8	121930
2007-12-27 08:00:00	0	0	0	0	0	1	0	8	0	0	3	0	0	0	0	0	0	7	156173
2007-12-27 09:00:00	0	0	0	4	0	6	0	10	1	1	10	0	2	0	1	0	1	13	283568
2007-12-27 10:00:00	0	4	0	4	0	6	0	23	0	1	2	0	1	0	0	0	4	12	404120
2007-12-27 11:00:00	0	1	0	9	0	10	0	17	0	0	1	0	1	0	0	0	3	14	522572
2007-12-27 12:00:00	1	0	0	11	0	3	0	20	2	0	4	0	0	0	0	0	5	9	486683
2007-12-27 13:00:00	0	1	0	7	0	4	0	16	3	0	1	0	3	0	0	0	0	17	516355
2007-12-27 14:00:00	0	1	0	4	0	6	0	16	1	0	3	0	1	0	0	0	1	16	605871
2007-12-27 15:00:00	2	2	0	10	0	10	0	17	0	0	6	0	0	0	1	0	2	12	637232
2007-12-27 16:00:00	0	1	0	4	0	9	0	22	0	0	5	0	1	0	1	0	1	17	644876
2007-12-27 17:00:00	0	0	0	12	0	3	0	16	1	1	2	0	2	0	2	0	3	10	618080
2007-12-27 18:00:00	0	2	0	14	1	5	0	13	2	0	1	0	0	0	1	0	2	14	610307
2007-12-27 19:00:00	0	1	0	14	0	5	0	17	3	0	1	0	0	0	1	0	0	7	568683
2007-12-27 20:00:00	0	0	0	7	0	8	0	11	1	0	0	0	0	0	0	0	0	12	522538
2007-12-27 21:00:00	1	0	0	21	0	3	0	10	0	0	4	0	0	1	0	0	2	6	519150
2007-12-27 22:00:00	1	0	0	12	0	2	0	27	1	1	1	0	0	0	0	0	0	13	519035
2007-12-27 23:00:00	0	0	0	6	0	2	0	5	0	0	1	0	3	0	0	0	0	8	432045
2007-12-28 00:00:00	0	3	0	5	0	0	0	7	0	0	1	0	0	0	0	0	0	4	333693
2007-12-28 01:00:00	0	0	0	0	0	1	0	2	0	0	0	0	0	0	0	0	0	1	266920
2007-12-28 02:00:00	0	0	0	4	0	0	0	7	0	0	0	0	0	1	0	0	0	2	231303
2007-12-28 03:00:00	0	0	0	1	0	0	0	0	0	0	0	0	1	0	0	0	0	4	193444
2007-12-28 04:00:00	0	0	0	1	0	0	0	1	0	0	0	0	0	0	0	0	0	0	115192
2007-12-28 05:00:00	0	0	0	0	0	2	0	5	2	0	0	0	0	0	0	0	0	1	101365
2007-12-28 06:00:00	0	0	0	0	0	2	0	0	0	0	0	0	0	0	0	0	0	2	90759
2007-12-28 07:00:00	0	0	0	0	0	3	0	4	1	0	0	0	0	0	0	0	0	4	104701
2007-12-28 08:00:00	1	0	0	3	0	5	0	8	0	0	0	0	0	0	0	0	0	2	159143
2007-12-28 09:00:00	0	2	0	9	0	2	0	14	1	0	0	0	1	0	1	0	3	2	264496
2007-12-28 10:00:00	1	0	0	20	0	6	0	18	2	0	3	0	1	0	1	0	0	10	414860
2007-12-28 11:00:00	0	0	0	5	0	7	0	14	1	0	3	0	1	0	0	0	0	8	530732
2007-12-28 12:00:00	1	1	0	18	1	4	0	13	0	0	3	0	1	0	0	0	0	10	490894
2007-12-28 13:00:00	3	1	0	7	0	6	0	14	0	0	3	0	2	0	0	0	4	9	514369
2007-12-28 14:00:00	0	1	0	16	0	6	0	15	2	0	2	0	1	0	0	0	2	12	602875
2007-12-28 15:00:00	1	3	0	17	0	2	0	4	1	0	2	0	1	0	0	0	2	11	625540
2007-12-28 16:00:00	0	0	0	6	0	4	0	24	1	0	4	0	1	0	2	0	1	18	617270
2007-12-28 17:00:00	0	5	0	3	1	5	0	19	5	0	4	0	1	0	0	0	2	8	595784
2007-12-28 18:00:00	1	0	0	25	0	6	0	19	3	1	2	0	0	1	0	0	1	7	583079
2007-12-28 19:00:00	0	1	0	8	1	4	0	10	3	2	6	0	1	0	0	0	4	15	551973
2007-12-28 20:00:00	1	0	0	10	0	5	0	26	3	0	2	0	0	0	0	0	0	8	509972
2007-12-28 21:00:00	3	0	0	12	0	4	0	14	0	0	4	0	1	0	1	0	4	4	523649
2007-12-28 22:00:00	0	1	0	3	0	3	0	15	0	1	0	0	1	0	0	0	1	10	534332
2007-12-28 23:00:00	0	0	0	1	1	2	0	13	0	0	1	0	0	0	0	0	0	11	486375
2007-12-29 00:00:00	1	0	0	11	0	9	0	6	0	0	0	0	1	0	0	0	2	8	337537
2007-12-29 01:00:00	0	0	0	2	0	0	0	6	0	0	0	0	1	0	0	0	1	6	225851
2007-12-29 02:00:00	0	0	0	2	0	0	0	2	0	0	0	0	1	0	0	0	0	0	167538
2007-12-29 03:00:00	0	0	0	2	0	2	0	1	0	0	1	0	0	0	0	0	0	3	133091
2007-12-29 04:00:00	1	0	0	0	0	0	0	1	0	0	1	0	0	0	0	0	0	1	110410
2007-12-29 05:00:00	0	2	0	1	0	2	0	1	0	2	1	0	1	0	1	0	1	2	94761
2007-12-29 06:00:00	0	0	0	0	0	1	0	2	0	0	0	0	0	0	0	0	0	6	91999
2007-12-29 07:00:00	0	0	0	3	0	0	0	2	0	0	1	0	1	0	0	0	0	0	100972
2007-12-29 08:00:00	1	0	0	1	0	1	0	4	0	0	0	0	0	0	0	0	0	7	127588
2007-12-29 09:00:00	0	1	0	4	0	1	0	9	0	0	0	0	0	1	0	0	0	5	197425
2007-12-29 10:00:00	0	0	0	10	0	5	0	6	0	0	1	0	1	0	0	0	0	6	314668
2007-12-29 11:00:00	1	4	0	16	0	5	0	10	0	0	5	0	4	1	0	0	1	11	427779
2007-12-29 12:00:00	0	1	0	5	1	8	0	10	1	0	0	0	0	0	0	0	1	5	437958
2007-12-29 13:00:00	1	1	0	4	0	6	0	21	1	0	0	0	0	0	0	0	3	4	437331
2007-12-29 14:00:00	0	2	0	0	0	3	0	15	1	0	0	0	0	0	0	0	2	6	517520
2007-12-29 15:00:00	0	0	0	3	0	7	0	13	0	0	3	0	0	0	0	0	0	8	545162
2007-12-29 16:00:00	1	0	0	13	1	6	0	19	2	0	4	0	1	3	1	0	2	4	554376
2007-12-29 17:00:00	0	0	0	5	0	12	0	18	2	1	0	0	0	0	0	0	0	5	593282
2007-12-29 18:00:00	0	0	0	15	0	4	0	18	16	0	5	0	4	0	0	0	1	14	634081
2007-12-29 19:00:00	0	0	0	9	0	10	0	21	3	0	11	0	0	0	0	0	4	14	504931
2007-12-29 20:00:00	1	1	0	8	0	1	0	17	0	1	3	0	0	0	0	0	2	10	471059
2007-12-29 21:00:00	1	2	0	10	0	4	0	15	1	0	9	0	0	0	0	0	0	4	479188
2007-12-29 22:00:00	0	3	0	11	0	5	0	11	2	0	6	0	0	0	1	0	1	10	506806
2007-12-29 23:00:00	0	1	0	6	0	2	0	13	4	0	4	0	1	0	0	0	1	4	439770
2007-12-30 00:00:00	0	1	0	6	0	3	0	10	0	0	1	0	0	0	0	0	0	6	348407
2007-12-30 01:00:00	0	0	0	5	0	2	0	2	1	0	0	0	1	0	0	0	0	7	252445
2007-12-30 02:00:00	0	1	0	0	0	1	0	1	0	1	0	0	0	0	0	0	1	5	189282
2007-12-30 03:00:00	0	0	0	2	0	1	0	3	1	0	0	0	0	0	0	0	0	2	146448
2007-12-30 04:00:00	0	0	0	1	0	0	0	3	0	0	0	0	0	0	0	0	0	1	123345
2007-12-30 05:00:00	1	0	0	1	0	0	0	3	0	0	0	0	1	0	0	0	0	0	106559
2007-12-30 06:00:00	1	0	0	3	0	0	0	3	0	0	0	0	0	0	0	0	0	2	110906
2007-12-30 07:00:00	0	0	0	1	1	1	0	3	0	2	0	0	0	0	0	0	0	2	111290
2007-12-30 08:00:00	0	0	0	4	0	1	0	8	1	0	0	0	0	0	1	0	0	5	142538
2007-12-30 09:00:00	0	0	0	4	0	1	0	12	2	0	0	0	0	0	0	0	0	5	214890
2007-12-30 10:00:00	0	2	0	5	0	1	0	9	2	0	1	0	0	0	0	0	1	2	340400
2007-12-30 11:00:00	0	0	0	4	0	9	0	23	2	0	5	0	0	0	0	0	0	10	473156
2007-12-30 12:00:00	0	1	0	11	0	3	0	25	4	0	3	0	1	0	0	0	0	3	510254
2007-12-30 13:00:00	3	3	0	8	0	1	0	14	1	0	1	0	0	0	0	0	1	7	496882
2007-12-30 14:00:00	2	3	0	17	0	2	0	19	2	0	8	0	2	1	0	0	2	6	609295
2007-12-30 15:00:00	0	2	0	24	0	9	0	31	1	0	1	0	3	2	0	0	1	13	614464
2007-12-30 16:00:00	2	0	0	18	1	10	0	13	2	1	11	0	0	0	0	0	1	19	604844
2007-12-30 17:00:00	3	0	0	14	0	12	0	10	1	0	5	0	1	0	3	0	5	15	624742
2007-12-30 18:00:00	0	2	0	7	1	4	0	25	1	0	4	0	1	0	0	0	2	8	613381
2007-12-30 19:00:00	2	11	0	12	0	6	0	16	3	0	0	0	1	1	0	0	0	18	626171
2007-12-30 20:00:00	1	2	0	11	0	4	0	14	0	0	2	0	0	0	0	0	1	5	533868
2007-12-30 21:00:00	2	1	0	7	1	1	0	11	2	0	4	0	1	0	0	0	0	7	495908
2007-12-30 22:00:00	1	0	0	6	0	3	0	12	1	1	4	0	1	0	1	0	0	20	481031
2007-12-30 23:00:00	0	0	0	5	1	3	0	21	1	0	19	0	2	0	0	0	0	7	419405
2007-12-31 00:00:00	0	2	0	8	0	4	0	10	3	2	1	0	2	0	1	0	0	5	365667
2007-12-31 01:00:00	0	0	0	5	0	1	0	6	0	0	0	0	0	0	0	0	0	3	252582
2007-12-31 02:00:00	0	0	0	4	0	0	0	2	0	0	1	0	1	0	0	0	1	0	188818
2007-12-31 03:00:00	0	0	0	3	0	0	0	3	0	1	0	0	0	0	0	0	1	0	147448
2007-12-31 04:00:00	0	0	0	2	0	0	0	1	0	0	0	0	0	0	0	0	0	4	123019
2007-12-31 05:00:00	0	0	0	2	0	1	0	5	0	0	1	0	0	0	0	0	1	0	112427
2007-12-31 06:00:00	0	0	0	0	0	1	0	1	0	0	1	0	0	0	0	0	0	1	97613
2007-12-31 07:00:00	0	0	0	0	0	0	0	2	1	0	1	0	0	0	0	0	0	4	114996
2007-12-31 08:00:00	0	0	0	0	0	2	0	6	0	0	0	0	0	0	0	0	0	2	143300
2007-12-31 09:00:00	0	3	0	3	0	2	0	7	0	1	1	0	0	0	0	0	0	9	237630
2007-12-31 10:00:00	1	0	0	13	2	6	0	18	2	0	0	0	0	0	0	0	4	4	368324
2007-12-31 11:00:00	0	5	0	10	0	0	0	29	5	0	6	0	4	0	0	0	2	6	493848
2007-12-31 12:00:00	0	0	0	3	1	4	0	17	2	0	1	0	2	0	0	0	2	12	485861
2007-12-31 13:00:00	0	1	0	3	0	4	0	19	1	2	2	0	0	0	0	0	3	9	492811
2007-12-31 14:00:00	0	0	0	10	0	9	0	16	3	1	1	0	1	0	2	0	3	9	576241
2007-12-31 15:00:00	0	0	0	15	0	8	0	11	1	1	5	0	1	0	1	0	3	9	602178
2007-12-31 16:00:00	0	2	0	10	0	5	0	19	1	0	6	0	2	0	0	0	2	6	562064
2007-12-31 17:00:00	0	0	0	21	0	7	0	18	0	0	0	0	0	1	0	0	2	10	515548
2007-12-31 18:00:00	0	3	0	5	0	12	0	8	1	1	5	0	0	1	1	0	2	14	486888
2007-12-31 19:00:00	2	0	0	9	0	6	0	12	3	0	0	0	0	0	1	0	0	5	423230
2007-12-31 20:00:00	0	0	0	3	0	2	0	10	2	0	0	0	0	0	0	0	0	5	275362
2007-12-31 21:00:00	0	0	0	1	0	5	0	5	0	0	2	0	0	0	0	0	0	1	256754
2007-12-31 22:00:00	0	0	0	6	0	2	0	5	0	0	3	0	1	0	0	0	1	6	259977
2007-12-31 23:00:00	0	1	0	2	0	1	0	7	0	0	1	0	0	0	0	0	0	8	249578
2008-01-01 00:00:00	0	0	0	2	0	1	0	6	0	0	0	0	0	0	0	0	1	6	203340
2008-01-01 01:00:00	0	0	0	2	0	0	0	9	0	0	0	0	0	0	0	0	0	6	195853
2008-01-01 02:00:00	0	0	0	0	0	0	0	3	1	0	0	0	0	0	0	0	0	5	154029
2008-01-01 03:00:00	0	0	0	1	0	1	0	4	0	1	1	0	0	0	0	0	0	7	125119
2008-01-01 04:00:00	0	0	0	0	0	3	0	2	0	0	1	0	0	0	0	0	0	2	99461
2008-01-01 05:00:00	0	0	0	0	0	1	0	1	0	0	0	0	0	0	0	0	0	2	75489
2008-01-01 06:00:00	0	1	0	0	0	0	0	3	0	0	0	0	0	0	0	0	0	1	71954
2008-01-01 07:00:00	0	0	0	0	0	2	0	0	0	0	1	0	0	0	0	0	0	0	75711
2008-01-01 08:00:00	0	0	0	0	1	3	0	0	0	0	0	0	0	0	0	0	0	3	88841
2008-01-01 09:00:00	0	0	0	3	0	1	0	5	0	0	0	0	0	0	0	0	0	3	115684
2008-01-01 10:00:00	1	0	0	2	1	3	0	4	0	0	0	0	1	0	0	0	0	3	188056
2008-01-01 11:00:00	2	0	0	9	0	4	0	12	0	0	0	0	1	0	0	0	1	5	278216
2008-01-01 12:00:00	0	0	0	3	0	7	0	17	3	0	1	0	0	0	0	0	1	6	313434
2008-01-01 13:00:00	1	0	0	4	0	3	0	10	1	0	4	0	0	0	1	0	1	5	338710
2008-01-01 14:00:00	0	0	0	17	0	4	0	11	0	1	1	0	0	0	0	0	0	10	402951
2008-01-01 15:00:00	1	1	0	11	0	9	0	12	6	0	1	0	0	0	0	0	2	12	464013
2008-01-01 16:00:00	1	1	0	10	0	9	0	16	2	0	0	0	2	0	1	0	0	6	497069
2008-01-01 17:00:00	0	0	0	9	0	5	0	25	0	0	3	0	0	0	0	0	1	19	536853
2008-01-01 18:00:00	1	0	0	8	0	7	0	13	1	0	4	0	0	0	0	0	1	11	594193
2008-01-01 19:00:00	0	0	0	6	0	3	0	22	3	1	4	0	1	0	0	0	3	15	581781
2008-01-01 20:00:00	1	0	0	7	1	3	0	26	1	1	2	0	2	0	0	0	2	11	536621
2008-01-01 21:00:00	0	1	0	7	0	4	0	14	5	0	5	0	1	0	1	0	2	9	508469
2008-01-01 22:00:00	0	0	0	7	0	1	0	7	1	1	2	0	0	0	1	0	0	11	501530
2008-01-01 23:00:00	0	2	0	7	0	2	0	8	2	0	1	0	0	0	0	0	6	5	436819
2008-01-02 00:00:00	0	0	0	5	1	2	0	4	0	0	3	0	1	0	0	0	1	7	336228
2008-01-02 01:00:00	0	1	0	6	0	5	0	4	3	0	0	0	1	0	0	0	1	5	263628
2008-01-02 02:00:00	0	0	0	1	0	3	0	0	1	0	3	0	0	0	0	0	1	5	176976
2008-01-02 03:00:00	0	0	0	2	0	1	0	7	2	0	0	0	1	0	0	0	0	5	140962
2008-01-02 04:00:00	0	0	0	0	0	1	0	3	0	0	0	0	0	0	0	0	0	2	122332
2008-01-02 05:00:00	0	0	0	0	0	0	0	6	0	0	0	0	0	0	0	0	0	3	96848
2008-01-02 06:00:00	0	0	0	0	0	0	0	5	0	0	0	0	0	0	0	0	0	1	91378
2008-01-02 07:00:00	1	0	0	2	0	1	0	0	0	0	0	0	0	0	0	0	0	2	107024
2008-01-02 08:00:00	0	1	0	0	0	6	0	4	0	0	0	0	0	0	0	0	0	3	143610
2008-01-02 09:00:00	0	1	0	7	0	6	0	10	5	0	2	0	1	0	0	0	3	10	262723
2008-01-02 10:00:00	1	0	0	13	0	7	0	25	2	0	2	0	0	0	1	0	1	14	438492
2008-01-02 11:00:00	0	3	0	10	1	4	0	19	3	0	2	0	2	0	0	0	2	11	617113
2008-01-02 12:00:00	3	1	0	15	0	4	0	17	2	0	5	0	1	0	1	0	0	4	583564
2008-01-02 13:00:00	0	1	0	11	0	1	0	24	3	0	1	0	2	0	1	0	2	5	630877
2008-01-02 14:00:00	0	3	0	18	0	11	0	19	2	0	3	0	1	0	0	0	2	15	798786
2008-01-02 15:00:00	0	0	0	21	2	14	0	33	3	2	7	0	2	3	1	0	3	5	845802
2008-01-02 16:00:00	1	3	0	17	0	12	0	27	2	1	9	0	3	0	0	0	1	8	833240
2008-01-02 17:00:00	0	1	0	18	0	14	0	15	0	0	2	0	1	0	3	0	2	8	802714
2008-01-02 18:00:00	0	1	0	12	0	8	0	18	3	0	13	0	3	0	1	0	1	6	752247
2008-01-02 19:00:00	0	1	0	7	0	4	0	24	2	1	4	0	2	0	0	0	0	6	698898
2008-01-02 20:00:00	2	0	0	6	0	7	0	16	1	0	0	0	2	1	0	0	1	15	592540
2008-01-02 21:00:00	0	0	0	10	0	2	0	20	0	1	3	0	4	0	0	0	0	10	600240
2008-01-02 22:00:00	1	0	0	14	0	4	0	21	3	0	2	0	0	1	0	0	2	14	587634
2008-01-02 23:00:00	0	0	0	4	0	2	0	18	0	0	2	0	1	0	0	0	0	5	491827
2008-01-03 00:00:00	0	1	0	5	0	3	0	7	2	1	0	0	4	1	1	0	0	9	370768
2008-01-03 01:00:00	0	0	0	1	0	2	0	9	0	1	0	0	0	0	0	0	0	12	276432
2008-01-03 02:00:00	0	0	0	0	1	2	0	4	0	0	0	0	0	0	0	0	0	5	209518
2008-01-03 03:00:00	0	2	0	0	0	1	0	2	0	0	1	0	0	1	0	0	0	6	166341
2008-01-03 04:00:00	0	0	0	0	0	1	0	3	1	0	0	0	0	0	0	0	0	4	121168
2008-01-03 05:00:00	1	0	0	2	0	6	0	4	0	0	0	0	1	0	0	0	0	3	103775
2008-01-03 06:00:00	0	0	0	0	0	0	0	0	0	0	0	0	1	0	0	0	0	2	94077
2008-01-03 07:00:00	0	0	0	1	0	1	0	3	0	0	0	0	0	0	0	0	0	0	123262
2008-01-03 08:00:00	0	1	0	0	0	0	0	6	2	0	0	0	0	0	0	0	0	4	169788
2008-01-03 09:00:00	0	1	0	6	1	2	0	11	1	0	0	0	1	0	0	0	0	4	309041
2008-01-03 10:00:00	0	4	0	7	1	3	0	18	0	0	1	0	0	0	0	0	2	13	484973
2008-01-03 11:00:00	3	1	0	10	0	2	0	13	2	1	4	0	9	1	2	0	1	11	658375
2008-01-03 12:00:00	1	1	0	9	1	8	0	15	3	0	4	0	1	0	0	0	3	9	613016
2008-01-03 13:00:00	1	8	0	14	0	6	0	13	4	0	7	0	2	0	0	0	0	8	680667
2008-01-03 14:00:00	0	2	0	18	1	11	0	24	2	0	9	0	4	0	1	0	5	10	835693
2008-01-03 15:00:00	1	8	0	32	0	12	0	17	3	0	4	0	4	0	1	0	2	5	895548
2008-01-03 16:00:00	2	0	0	17	0	10	0	21	2	2	4	0	3	0	1	0	4	10	883080
2008-01-03 17:00:00	2	4	0	21	0	5	0	20	5	0	9	0	2	0	1	0	1	14	829044
2008-01-03 18:00:00	0	1	0	11	0	9	0	16	0	0	7	0	3	0	0	0	0	26	766398
2008-01-03 19:00:00	2	5	0	17	0	11	0	15	1	0	7	0	0	0	0	0	1	8	713579
2008-01-03 20:00:00	0	4	0	4	1	8	0	16	2	0	1	0	1	0	1	0	1	11	611217
2008-01-03 21:00:00	0	1	0	8	0	4	0	17	1	0	6	0	3	0	0	0	3	12	631352
2008-01-03 22:00:00	0	2	0	4	0	5	0	19	1	0	7	0	0	0	2	0	0	7	643868
2008-01-03 23:00:00	0	0	0	3	0	5	0	18	3	0	2	0	2	0	0	0	0	14	497233
2008-01-04 00:00:00	0	0	0	5	0	1	0	15	1	1	2	0	1	1	0	0	0	2	376578
2008-01-04 01:00:00	0	0	0	1	0	7	0	4	0	0	0	0	1	0	0	0	0	2	257344
2008-01-04 02:00:00	0	0	0	3	0	1	0	2	0	0	3	0	1	0	0	0	2	5	189632
2008-01-04 03:00:00	0	0	0	0	0	5	0	6	0	0	0	0	0	0	0	0	0	2	152589
2008-01-04 04:00:00	0	0	0	1	0	1	0	1	0	0	0	0	0	0	0	0	1	0	122305
2008-01-04 05:00:00	1	0	0	2	0	0	0	2	0	0	1	0	0	0	0	0	0	1	101292
2008-01-04 06:00:00	0	0	0	0	0	1	0	1	0	1	0	0	0	1	0	0	0	0	95641
2008-01-04 07:00:00	0	0	0	4	1	3	0	4	1	0	3	0	1	0	0	0	0	4	114437
2008-01-04 08:00:00	0	0	0	3	0	2	0	5	0	0	1	0	1	0	0	0	0	4	185759
2008-01-04 09:00:00	0	2	0	5	0	0	0	10	2	0	0	0	2	0	2	0	0	6	331294
2008-01-04 10:00:00	0	0	0	6	0	5	0	20	2	0	4	0	0	0	0	0	0	12	531497
2008-01-04 11:00:00	0	1	0	7	1	4	0	18	3	0	1	0	6	1	0	0	2	7	689944
2008-01-04 12:00:00	0	1	0	26	1	7	0	19	3	0	1	0	1	0	2	0	2	15	618316
2008-01-04 13:00:00	3	1	0	25	0	15	0	23	0	0	3	0	0	0	0	0	4	14	683183
2008-01-04 14:00:00	1	3	0	16	1	7	0	21	7	0	2	0	3	0	2	0	3	8	841207
2008-01-04 15:00:00	2	1	0	11	0	16	0	23	3	0	3	0	0	0	0	0	5	7	907586
2008-01-04 16:00:00	0	3	0	15	0	7	0	21	2	0	4	0	0	0	0	0	3	7	865262
2008-01-04 17:00:00	0	0	0	18	0	6	0	14	2	0	7	0	1	2	0	0	2	9	804042
2008-01-04 18:00:00	1	1	0	17	0	5	0	13	2	0	2	0	2	0	0	0	4	8	755342
2008-01-04 19:00:00	0	2	0	17	0	5	0	11	1	0	1	0	4	0	2	0	2	9	670442
2008-01-04 20:00:00	1	2	0	15	1	3	0	10	1	0	4	0	0	0	0	0	3	11	598564
2008-01-04 21:00:00	0	1	0	9	1	4	0	14	4	0	0	0	2	0	0	0	2	12	619455
2008-01-04 22:00:00	0	5	0	4	0	2	0	3	5	0	0	0	0	0	0	0	0	8	613255
2008-01-04 23:00:00	1	1	0	9	0	2	0	13	1	1	1	0	1	0	0	0	0	13	548627
2008-01-05 00:00:00	0	0	0	8	0	6	0	8	0	0	1	0	0	0	1	0	1	7	398033
2008-01-05 01:00:00	1	1	0	10	0	5	0	12	0	0	0	0	0	0	0	0	2	7	298131
2008-01-05 02:00:00	0	0	0	2	0	2	0	4	2	0	0	0	0	0	0	0	0	6	212036
2008-01-05 03:00:00	0	0	0	1	0	2	0	3	1	0	0	0	0	0	0	0	1	2	158932
2008-01-05 04:00:00	0	0	0	0	0	4	0	0	2	0	0	0	0	0	0	0	0	0	135235
2008-01-05 05:00:00	0	0	0	1	0	1	0	4	0	1	1	0	0	0	0	0	0	0	105445
2008-01-05 06:00:00	1	1	0	0	0	1	0	0	0	0	0	0	0	0	0	0	0	2	100832
2008-01-05 07:00:00	0	0	0	4	0	1	0	7	0	1	1	0	0	0	0	0	1	1	103664
2008-01-05 08:00:00	0	1	0	5	0	1	0	7	0	0	0	0	0	0	0	0	1	2	150130
2008-01-05 09:00:00	0	1	0	0	0	2	0	8	1	0	3	0	1	0	0	0	0	2	221789
2008-01-05 10:00:00	0	7	0	8	0	0	0	10	0	1	1	0	0	0	0	0	0	7	371398
2008-01-05 11:00:00	2	0	0	6	0	11	0	13	0	0	1	0	0	0	0	0	1	3	542001
2008-01-05 12:00:00	0	1	0	3	0	5	0	15	0	0	1	0	0	1	0	0	0	12	570755
2008-01-05 13:00:00	0	1	0	11	0	2	0	11	0	0	8	0	1	1	0	0	1	5	575238
2008-01-05 14:00:00	1	2	0	18	0	8	0	20	5	0	3	0	3	0	0	0	1	7	725576
2008-01-05 15:00:00	0	1	0	14	0	3	0	19	0	2	8	0	1	0	0	0	1	8	791166
2008-01-05 16:00:00	0	3	0	22	0	11	0	10	2	0	5	0	1	0	2	0	9	11	783450
2008-01-05 17:00:00	7	1	0	286	0	3	0	20	0	1	6	0	3	0	2	0	11	8	786479
2008-01-05 18:00:00	6	4	0	132	2	6	0	19	3	1	7	0	1	0	1	0	8	6	776880
2008-01-05 19:00:00	1	0	0	39	0	14	0	13	2	1	1	0	3	0	0	0	4	10	669741
2008-01-05 20:00:00	1	1	0	19	0	5	0	22	0	0	0	0	1	0	0	0	0	5	605690
2008-01-05 21:00:00	0	0	0	12	0	9	0	8	4	0	12	0	0	1	2	0	2	13	609974
2008-01-05 22:00:00	1	0	0	12	0	5	0	15	1	0	1	0	1	0	0	0	0	8	615596
2008-01-05 23:00:00	2	2	0	17	0	5	0	18	0	0	0	0	0	0	0	0	2	7	545820
2008-01-06 00:00:00	0	0	0	5	0	0	0	7	1	0	0	0	0	0	2	0	0	6	427642
2008-01-06 01:00:00	3	0	0	3	0	6	0	3	0	0	0	0	1	0	0	0	0	5	302959
2008-01-06 02:00:00	1	0	0	6	0	0	0	2	0	0	2	0	0	0	0	0	0	0	230140
2008-01-06 03:00:00	0	1	0	2	0	3	0	4	0	0	1	0	0	0	1	0	0	1	172627
2008-01-06 04:00:00	0	0	0	0	0	2	0	5	0	0	0	0	0	0	0	0	1	3	151388
2008-01-06 05:00:00	2	0	0	1	0	1	0	2	0	0	1	0	0	0	0	0	0	5	114633
2008-01-06 06:00:00	0	0	0	0	0	0	0	1	0	0	1	0	0	0	0	0	0	2	97144
2008-01-06 07:00:00	1	0	0	2	0	0	0	4	0	0	0	0	0	0	0	0	0	1	98733
2008-01-06 08:00:00	0	0	0	4	0	1	0	1	1	0	0	0	0	0	0	0	0	1	130770
2008-01-06 09:00:00	0	0	0	14	0	7	0	10	0	0	0	0	0	0	0	0	0	5	223483
2008-01-06 10:00:00	0	0	0	9	0	4	0	6	3	0	0	0	1	0	0	0	0	2	403459
2008-01-06 11:00:00	0	3	0	17	1	3	0	9	0	0	0	0	0	1	2	0	3	9	585311
2008-01-06 12:00:00	1	3	0	16	0	3	0	21	1	0	3	0	1	0	1	0	4	12	632024
2008-01-06 13:00:00	0	4	0	17	0	9	0	11	1	0	2	0	2	0	0	0	4	8	639289
2008-01-06 14:00:00	1	1	0	23	0	8	0	16	1	0	2	0	2	0	1	0	3	8	801183
2008-01-06 15:00:00	1	2	0	14	0	11	0	24	1	2	2	0	2	0	2	0	3	14	901172
2008-01-06 16:00:00	2	1	0	27	1	10	0	28	1	0	2	0	7	0	0	0	1	8	920869
2008-01-06 17:00:00	0	1	0	29	2	6	0	19	6	0	0	0	2	0	2	0	4	10	946949
2008-01-06 18:00:00	1	4	0	33	0	9	0	22	2	1	5	0	2	0	1	0	1	11	966056
2008-01-06 19:00:00	0	4	0	23	0	6	0	14	2	0	3	0	2	0	0	0	0	9	870240
2008-01-06 20:00:00	1	1	0	21	1	9	0	11	1	0	9	0	1	0	1	0	2	5	813836
2008-01-06 21:00:00	0	1	0	19	1	3	0	19	2	0	3	0	3	0	2	0	0	10	722610
2008-01-06 22:00:00	1	4	0	5	3	6	0	18	6	1	0	0	0	0	0	0	1	3	636748
2008-01-06 23:00:00	0	0	0	9	0	6	0	11	1	1	1	0	1	0	2	0	1	7	491520
2008-01-07 00:00:00	1	1	0	4	0	5	0	8	2	0	2	0	0	0	0	0	0	7	341570
2008-01-07 01:00:00	2	0	0	3	0	0	0	5	0	0	4	0	0	0	0	0	0	2	239239
2008-01-07 02:00:00	0	0	0	3	0	2	0	0	1	0	1	0	0	0	1	0	1	0	180267
2008-01-07 03:00:00	1	2	0	4	0	4	0	2	0	1	0	0	0	0	0	0	0	0	149577
2008-01-07 04:00:00	0	0	0	0	0	1	0	1	0	1	0	0	0	0	0	0	0	0	125975
2008-01-07 05:00:00	0	0	0	0	0	0	0	9	0	0	0	0	2	0	1	0	0	6	106266
2008-01-07 06:00:00	0	0	0	5	0	1	0	2	0	0	2	0	0	0	0	0	0	4	107483
2008-01-07 07:00:00	0	2	0	1	0	1	0	8	0	0	1	0	0	0	0	0	0	1	128841
2008-01-07 08:00:00	0	2	0	8	0	0	0	7	0	0	2	0	0	0	0	0	3	2	234313
2008-01-07 09:00:00	0	0	0	9	0	1	0	24	1	0	2	0	1	0	1	0	0	9	402087
2008-01-07 10:00:00	1	0	0	17	0	3	0	31	1	0	13	0	2	0	0	0	0	7	509788
2008-01-07 11:00:00	0	0	0	12	0	6	0	16	1	0	10	0	0	0	5	0	0	7	621648
2008-01-07 12:00:00	0	3	0	13	0	5	0	16	1	0	3	0	2	1	0	0	1	7	527288
2008-01-07 13:00:00	1	1	0	13	0	8	0	18	4	0	2	0	0	0	0	0	5	5	622185
2008-01-07 14:00:00	0	1	0	20	0	14	0	29	10	0	12	0	1	1	2	0	0	17	747069
2008-01-07 15:00:00	2	4	0	16	0	11	0	22	0	0	4	0	1	0	2	0	3	7	802010
2008-01-07 16:00:00	4	1	0	23	0	9	0	24	2	1	2	0	1	1	1	0	10	14	860457
2008-01-07 17:00:00	3	2	0	25	0	10	0	15	1	0	6	0	1	0	1	0	0	12	942403
2008-01-07 18:00:00	1	2	0	25	0	18	0	20	3	2	9	0	1	0	0	0	3	14	1006547
2008-01-07 19:00:00	1	0	0	25	0	8	0	26	9	1	3	0	1	0	0	0	8	19	885236
2008-01-07 20:00:00	0	2	0	15	0	9	0	17	0	0	5	0	0	0	0	0	1	14	803643
2008-01-07 21:00:00	1	1	0	23	0	8	0	8	3	0	2	0	0	0	0	0	4	12	780545
2008-01-07 22:00:00	1	1	0	23	0	3	0	15	5	0	2	0	2	0	0	0	0	6	665765
2008-01-07 23:00:00	2	1	0	16	0	8	0	4	0	0	5	0	1	0	0	0	0	5	501772
2008-01-08 00:00:00	0	0	0	1	0	10	0	3	0	0	1	0	1	0	0	0	2	5	324458
2008-01-08 01:00:00	0	0	0	4	0	4	0	8	1	0	0	0	0	0	0	0	0	2	244169
2008-01-08 02:00:00	0	1	0	9	0	1	0	2	0	0	0	0	0	0	0	0	0	3	183372
2008-01-08 03:00:00	0	0	0	5	0	1	0	5	0	0	0	0	0	0	0	0	0	1	157489
2008-01-08 04:00:00	0	0	0	2	0	2	0	2	0	1	0	0	0	0	0	0	0	1	115899
2008-01-08 05:00:00	0	1	0	1	0	0	0	8	0	0	0	0	0	0	0	0	0	1	99866
2008-01-08 06:00:00	0	0	0	2	0	2	0	2	0	0	1	0	0	0	0	0	0	1	97725
2008-01-08 07:00:00	1	0	0	0	0	1	0	7	0	0	0	0	0	0	0	0	1	2	132146
2008-01-08 08:00:00	1	0	0	23	1	4	0	7	0	2	2	0	0	2	1	0	0	3	265578
2008-01-08 09:00:00	0	0	0	17	1	3	0	16	2	0	3	0	1	0	0	0	1	9	435918
2008-01-08 10:00:00	0	1	0	6	0	5	0	20	2	0	2	0	3	0	0	0	1	12	535297
2008-01-08 11:00:00	0	3	0	17	0	8	0	15	6	0	2	0	0	0	1	0	2	10	627600
2008-01-08 12:00:00	0	2	0	10	0	6	0	12	2	1	1	0	2	0	5	0	2	5	510216
2008-01-08 13:00:00	0	0	0	19	0	6	0	13	1	0	2	0	1	0	1	0	3	8	615663
2008-01-08 14:00:00	2	1	0	20	0	10	0	30	2	0	2	0	5	0	0	0	5	13	769150
2008-01-08 15:00:00	1	1	0	30	0	8	0	28	0	0	7	0	3	2	0	0	3	6	806254
2008-01-08 16:00:00	0	7	0	21	0	7	0	16	5	0	6	0	2	1	1	0	4	10	869099
2008-01-08 17:00:00	3	8	0	26	0	12	0	15	4	0	5	0	3	1	0	0	2	7	900115
2008-01-08 18:00:00	1	4	0	17	0	3	0	14	0	0	4	0	2	2	0	0	2	4	927793
2008-01-08 19:00:00	1	0	0	14	0	9	0	21	3	1	8	0	0	0	0	0	1	9	851634
2008-01-08 20:00:00	1	3	0	25	0	7	0	18	0	0	5	0	0	0	1	0	2	10	788333
2008-01-08 21:00:00	3	0	0	17	0	7	0	16	4	0	10	0	0	1	1	0	0	17	804389
2008-01-08 22:00:00	1	0	0	11	0	10	0	29	3	1	1	0	1	1	1	0	1	11	686988
2008-01-08 23:00:00	1	1	0	5	0	2	0	5	5	0	3	0	1	0	0	0	0	12	522928
2008-01-09 00:00:00	0	0	0	6	0	4	0	9	3	0	2	0	0	0	0	0	4	7	351923
2008-01-09 01:00:00	0	0	0	8	0	1	0	6	1	0	3	0	0	0	1	0	2	6	266056
2008-01-09 02:00:00	0	0	0	3	0	2	0	2	0	1	1	0	0	0	0	0	1	2	210227
2008-01-09 03:00:00	0	0	0	1	0	3	0	5	1	0	1	0	0	0	0	0	0	1	156361
2008-01-09 04:00:00	1	0	0	1	0	0	0	4	0	0	1	0	0	0	0	0	0	1	125951
2008-01-09 05:00:00	0	0	0	2	0	0	0	3	1	0	1	0	1	1	0	0	0	0	111150
2008-01-09 06:00:00	0	0	0	2	0	0	0	3	0	0	0	0	0	0	0	0	4	2	113913
2008-01-09 07:00:00	1	0	0	2	0	1	0	4	0	1	0	0	0	0	0	0	0	5	145258
2008-01-09 08:00:00	0	0	0	12	0	3	0	4	0	0	0	0	0	0	1	0	1	3	271727
2008-01-09 09:00:00	0	0	0	6	1	7	0	15	0	1	2	0	1	0	0	0	3	9	441224
2008-01-09 10:00:00	0	9	0	11	0	13	0	14	8	1	6	0	1	2	1	0	3	7	569755
2008-01-09 11:00:00	0	4	0	8	0	4	0	19	1	0	7	0	1	2	0	0	1	15	674303
2008-01-09 12:00:00	1	2	0	20	0	2	0	11	0	0	1	0	5	0	0	0	3	7	556704
2008-01-09 13:00:00	0	0	0	17	0	1	0	15	1	1	4	0	2	0	0	0	0	11	717020
2008-01-09 14:00:00	1	2	0	29	0	10	0	16	1	2	4	0	0	0	0	0	10	11	906403
2008-01-09 15:00:00	0	1	0	20	0	10	0	26	5	0	2	0	3	1	0	0	3	6	966790
2008-01-09 16:00:00	0	1	0	29	0	4	0	25	3	0	7	0	0	1	2	0	1	17	974248
2008-01-09 17:00:00	2	1	0	16	0	7	0	21	0	0	0	0	1	0	3	0	4	18	934968
2008-01-09 18:00:00	1	0	0	24	0	6	0	22	5	4	2	0	4	0	1	0	3	8	896672
2008-01-09 19:00:00	1	3	0	16	0	5	0	18	3	1	7	0	0	0	0	0	1	6	813587
2008-01-09 20:00:00	1	2	0	29	0	13	0	10	5	0	2	0	2	0	0	0	0	13	771145
2008-01-09 21:00:00	0	2	0	20	0	9	0	15	4	1	6	0	3	0	1	0	5	18	778511
2008-01-09 22:00:00	0	0	0	6	0	5	0	23	1	0	2	0	2	0	2	0	1	10	661570
2008-01-09 23:00:00	0	1	0	17	0	3	0	4	1	0	2	0	1	0	2	0	2	3	534562
2008-01-10 00:00:00	0	1	0	6	0	5	0	3	3	0	0	0	0	0	0	0	1	7	353591
2008-01-10 01:00:00	0	0	0	3	1	4	0	7	2	0	0	0	0	0	0	0	0	6	251042
2008-01-10 02:00:00	0	0	0	8	0	1	0	7	0	0	3	0	0	0	0	0	0	5	188539
2008-01-10 03:00:00	0	0	0	5	0	0	0	2	0	2	1	0	0	0	2	0	0	3	158923
2008-01-10 04:00:00	0	0	0	2	0	0	0	1	0	0	0	0	0	0	0	0	1	2	114501
2008-01-10 05:00:00	0	1	0	4	0	0	0	0	0	0	1	0	0	0	0	0	1	2	99117
2008-01-10 06:00:00	0	1	0	2	1	3	0	3	0	0	1	0	0	0	0	0	0	2	103618
2008-01-10 07:00:00	1	0	0	4	0	2	0	6	1	1	1	0	1	1	0	0	1	1	140532
2008-01-10 08:00:00	1	2	0	5	0	4	0	7	0	0	1	0	0	0	0	0	2	4	271012
2008-01-10 09:00:00	1	3	0	12	0	5	0	11	3	0	4	0	2	0	0	0	2	14	447810
2008-01-10 10:00:00	0	5	0	8	0	6	0	18	1	1	1	0	3	1	0	0	5	6	553908
2008-01-10 11:00:00	1	1	0	11	0	8	0	7	1	1	8	0	2	0	1	0	4	7	642942
2008-01-10 12:00:00	0	1	0	11	0	8	0	18	2	0	3	0	4	0	0	0	2	12	516833
2008-01-10 13:00:00	0	0	0	7	0	5	0	23	1	0	3	0	0	0	1	0	5	12	615350
2008-01-10 14:00:00	1	0	0	10	1	7	0	21	1	0	3	0	1	0	0	0	2	5	752417
2008-01-10 15:00:00	0	0	0	15	0	4	0	21	2	2	1	0	1	0	1	0	0	7	805568
2008-01-10 16:00:00	0	0	0	20	0	8	0	28	2	0	2	0	0	1	2	0	0	8	841807
2008-01-10 17:00:00	1	6	0	13	1	9	0	19	4	0	8	0	3	0	3	0	2	20	879360
2008-01-10 18:00:00	0	0	0	24	0	7	0	18	0	1	3	0	2	0	3	0	2	7	933520
2008-01-10 19:00:00	1	3	0	24	0	5	0	9	1	0	1	0	1	0	2	0	5	13	847412
2008-01-10 20:00:00	1	0	0	16	0	4	0	23	0	0	4	0	2	1	0	0	2	10	771989
2008-01-10 21:00:00	0	4	0	17	0	9	0	18	4	0	9	0	1	1	1	0	5	8	727784
2008-01-10 22:00:00	0	0	0	7	0	4	0	13	2	0	0	0	0	0	0	0	1	7	643337
2008-01-10 23:00:00	0	0	0	9	0	6	0	4	7	2	0	0	1	0	0	0	1	7	525519
2008-01-11 00:00:00	0	4	0	3	0	4	0	15	0	0	3	0	0	0	0	0	4	8	359246
2008-01-11 01:00:00	1	0	0	7	0	2	0	7	0	0	1	0	0	0	1	0	0	7	246788
2008-01-11 02:00:00	0	0	0	2	0	1	0	5	0	0	1	0	0	0	0	0	0	3	187131
2008-01-11 03:00:00	0	0	0	4	0	1	0	4	0	0	1	0	0	0	0	0	2	4	160112
2008-01-11 04:00:00	0	0	0	2	0	0	0	3	0	0	0	0	0	0	0	0	0	1	116129
2008-01-11 05:00:00	0	2	0	1	0	5	0	2	0	0	3	0	0	0	0	0	0	0	104634
2008-01-11 06:00:00	0	0	0	0	0	2	0	0	0	0	0	0	0	0	0	0	0	2	103540
2008-01-11 07:00:00	0	0	0	0	0	1	0	3	0	0	3	0	0	0	0	0	0	2	138489
2008-01-11 08:00:00	0	2	0	5	0	2	0	9	0	0	1	0	1	0	0	0	0	4	268782
2008-01-11 09:00:00	2	0	0	19	0	9	0	19	2	2	0	0	2	0	0	0	1	5	454562
2008-01-11 10:00:00	1	0	0	12	2	1	0	9	1	0	1	0	0	0	0	0	0	6	543669
2008-01-11 11:00:00	2	4	0	19	0	11	0	14	3	0	14	0	3	0	0	0	1	12	644486
2008-01-11 12:00:00	0	1	0	9	0	1	0	11	0	0	2	0	0	0	0	0	0	7	511472
2008-01-11 13:00:00	1	0	0	3	0	1	0	11	0	0	5	0	0	0	0	0	2	5	589249
2008-01-11 14:00:00	0	1	0	9	0	7	0	20	4	0	13	0	0	2	2	0	2	18	727731
2008-01-11 15:00:00	0	0	0	18	0	7	0	14	0	0	5	0	2	0	3	0	0	18	778592
2008-01-11 16:00:00	1	2	0	21	0	2	0	17	0	0	7	0	1	1	0	0	1	11	781416
2008-01-11 17:00:00	0	5	0	17	0	5	0	16	0	0	5	0	1	2	0	0	1	4	760526
2008-01-11 18:00:00	1	4	0	6	0	11	0	13	0	0	3	0	5	0	1	0	2	9	730970
2008-01-11 19:00:00	3	5	0	30	2	4	0	10	2	0	3	0	10	0	0	0	1	5	680703
2008-01-11 20:00:00	2	1	0	16	0	2	0	19	4	0	2	0	0	0	1	0	5	12	629695
2008-01-11 21:00:00	0	0	0	10	0	1	0	13	4	2	1	0	1	1	2	0	0	8	656762
2008-01-11 22:00:00	0	1	0	7	0	6	0	11	1	0	5	0	2	0	0	0	0	8	612907
2008-01-11 23:00:00	0	0	0	6	0	5	0	12	2	0	1	0	2	0	1	0	0	8	516840
2008-01-12 00:00:00	0	0	0	6	0	0	0	8	1	0	4	0	0	0	0	0	2	2	352353
2008-01-12 01:00:00	2	0	0	1	0	2	0	6	3	0	0	0	1	0	0	0	0	3	239313
2008-01-12 02:00:00	0	0	0	6	1	0	0	4	0	0	0	0	0	0	0	0	0	4	171899
2008-01-12 03:00:00	0	0	0	1	0	3	0	1	0	0	0	0	0	0	0	0	1	2	147075
2008-01-12 04:00:00	1	0	0	0	0	1	0	2	0	0	0	0	0	0	0	0	0	1	115637
2008-01-12 05:00:00	0	1	0	2	0	0	0	6	0	0	0	0	0	0	0	0	0	1	105677
2008-01-12 06:00:00	1	0	0	0	0	0	0	0	0	0	0	0	0	0	0	0	0	3	102232
2008-01-12 07:00:00	0	0	0	0	0	6	0	5	0	1	0	0	1	0	0	0	0	6	119674
2008-01-12 08:00:00	0	0	0	2	0	2	0	1	0	0	1	0	0	0	0	0	1	0	173618
2008-01-12 09:00:00	0	0	0	5	0	2	0	8	1	1	2	0	0	0	0	0	0	2	294539
2008-01-12 10:00:00	0	1	0	11	0	6	0	13	0	0	0	0	0	0	0	0	1	4	437208
2008-01-12 11:00:00	0	0	0	8	0	3	0	5	3	0	1	0	0	0	1	0	0	4	566898
2008-01-12 12:00:00	1	3	0	10	0	4	0	15	1	2	9	0	0	0	0	0	1	8	545272
2008-01-12 13:00:00	1	1	0	14	1	7	0	11	6	0	3	0	1	0	0	0	4	12	573288
2008-01-12 14:00:00	0	0	0	17	0	12	0	15	2	0	9	0	1	0	3	0	0	15	677545
2008-01-12 15:00:00	0	0	0	17	0	5	0	14	2	0	6	0	1	1	0	0	2	6	715683
2008-01-12 16:00:00	1	4	0	15	0	8	0	15	3	1	12	0	1	0	1	0	0	1	707742
2008-01-12 17:00:00	1	1	0	21	0	5	0	19	2	0	4	0	2	0	0	0	2	6	714957
2008-01-12 18:00:00	1	2	0	39	2	4	0	14	2	1	7	0	1	0	0	0	26	17	742210
2008-01-12 19:00:00	0	0	0	20	0	7	0	10	4	0	5	0	1	1	0	0	14	11	666985
2008-01-12 20:00:00	2	0	0	23	0	2	0	9	0	3	1	0	1	1	0	0	4	12	594605
2008-01-12 21:00:00	0	4	0	9	0	6	0	12	0	1	3	0	0	0	1	0	0	10	603935
2008-01-12 22:00:00	0	0	0	3	0	1	0	7	0	1	4	0	2	0	0	0	0	6	585356
2008-01-12 23:00:00	0	0	0	4	0	3	0	10	0	1	4	0	3	0	0	0	0	6	517450
2008-01-13 00:00:00	0	0	0	1	0	5	0	9	0	0	2	0	0	0	0	0	0	6	373429
2008-01-13 01:00:00	0	0	0	3	0	0	0	0	0	0	5	0	0	0	0	0	1	7	261576
2008-01-13 02:00:00	0	0	0	3	0	1	0	5	0	0	1	0	0	0	0	0	0	4	201540
2008-01-13 03:00:00	0	0	0	3	0	0	0	0	1	0	0	0	0	0	0	0	0	1	160643
2008-01-13 04:00:00	0	0	0	1	0	0	0	2	0	0	0	0	0	0	0	0	0	1	134940
2008-01-13 05:00:00	0	0	0	0	0	2	0	1	0	0	0	0	0	0	0	0	0	2	115589
2008-01-13 06:00:00	0	0	0	0	0	2	0	1	0	0	0	0	0	0	0	0	0	0	100607
2008-01-13 07:00:00	0	0	0	6	0	0	0	7	0	0	0	0	0	0	0	0	0	2	107188
2008-01-13 08:00:00	0	0	0	2	1	7	0	12	1	0	0	0	0	0	0	0	0	7	151585
2008-01-13 09:00:00	0	0	0	13	0	6	0	12	1	0	1	0	0	0	1	0	2	4	268894
2008-01-13 10:00:00	0	3	0	17	0	4	0	13	3	0	2	0	2	0	1	0	10	8	478232
2008-01-13 11:00:00	1	1	0	16	0	7	0	20	4	0	5	0	3	0	5	0	2	20	718953
2008-01-13 12:00:00	0	1	0	10	0	6	0	28	0	1	0	0	0	0	0	0	2	13	692389
2008-01-13 13:00:00	1	3	0	23	0	3	0	17	2	0	12	0	1	0	0	0	1	6	687090
2008-01-13 14:00:00	7	0	0	25	0	1	0	8	1	0	11	0	0	0	0	0	0	13	836268
2008-01-13 15:00:00	2	7	0	22	0	8	0	17	3	0	5	0	0	0	1	0	7	12	924621
2008-01-13 16:00:00	1	6	0	30	0	10	0	18	3	0	6	0	1	0	2	0	6	11	939572
2008-01-13 17:00:00	5	0	0	26	0	6	0	13	6	2	5	0	5	0	1	0	1	8	956997
2008-01-13 18:00:00	0	3	0	36	0	5	0	29	2	0	1	0	1	3	1	0	2	12	1009569
2008-01-13 19:00:00	1	4	0	16	0	9	0	18	3	1	4	0	6	1	1	0	4	13	915485
2008-01-13 20:00:00	1	3	0	12	0	4	0	15	2	0	3	0	1	1	3	0	6	15	855097
2008-01-13 21:00:00	0	2	0	26	0	7	0	17	2	2	6	0	3	0	2	0	2	2	769382
2008-01-13 22:00:00	2	1	0	19	0	4	0	15	2	2	6	0	2	0	0	0	2	9	666626
2008-01-13 23:00:00	0	2	0	4	0	1	0	12	1	0	3	0	0	1	0	0	1	5	529726
2008-01-14 00:00:00	0	1	0	1	0	3	0	2	0	0	2	0	2	0	0	0	0	5	361058
2008-01-14 01:00:00	0	0	0	1	0	2	0	8	0	0	0	0	0	0	0	0	0	3	243971
2008-01-14 02:00:00	1	1	0	6	0	8	0	5	2	0	4	0	0	0	0	0	0	0	195917
2008-01-14 03:00:00	0	0	0	1	0	3	0	6	0	0	0	0	1	0	0	0	0	1	153893
2008-01-14 04:00:00	0	0	0	1	0	0	0	3	0	0	2	0	1	0	0	0	0	3	132173
2008-01-14 05:00:00	0	2	0	1	0	0	0	2	0	0	0	0	1	0	0	0	0	2	104860
2008-01-14 06:00:00	0	0	0	1	0	0	0	3	0	0	0	0	0	0	0	0	0	4	104917
2008-01-14 07:00:00	0	1	0	5	0	6	0	4	1	0	0	0	0	0	0	0	0	4	142813
2008-01-14 08:00:00	1	0	0	4	0	1	0	7	0	2	2	0	0	0	0	0	1	3	266593
2008-01-14 09:00:00	0	0	0	7	0	4	0	15	5	1	3	0	3	0	1	0	1	8	460351
2008-01-14 10:00:00	0	0	0	11	0	9	0	16	2	0	3	0	3	2	1	0	4	7	588669
2008-01-14 11:00:00	0	2	0	22	0	6	0	21	2	1	5	0	1	0	0	0	5	10	696729
2008-01-14 12:00:00	0	1	0	14	0	6	0	24	4	1	5	0	0	0	0	0	1	7	573894
2008-01-14 13:00:00	1	2	0	18	0	5	0	17	1	0	4	0	1	0	0	0	0	12	669639
2008-01-14 14:00:00	1	1	0	12	0	4	0	19	3	1	4	0	0	0	1	0	2	12	811347
2008-01-14 15:00:00	2	1	0	31	1	15	0	15	1	0	4	0	0	0	1	0	1	12	863702
2008-01-14 16:00:00	4	0	0	47	0	14	0	26	1	0	4	0	1	0	1	0	2	10	923765
2008-01-14 17:00:00	2	1	0	27	3	14	0	22	5	0	8	0	1	0	2	0	2	15	978422
2008-01-14 18:00:00	1	4	0	25	0	8	0	22	2	0	3	0	3	0	1	0	3	12	1038222
2008-01-14 19:00:00	2	5	0	24	0	9	0	25	2	0	1	0	2	1	1	0	3	7	939144
2008-01-14 20:00:00	0	0	0	23	1	2	0	19	3	0	2	0	3	0	1	0	2	8	853414
2008-01-14 21:00:00	0	2	0	13	1	13	0	18	0	0	5	0	0	0	0	0	1	13	846553
2008-01-14 22:00:00	0	2	0	21	1	8	0	13	1	3	9	0	1	0	1	0	2	10	708953
2008-01-14 23:00:00	1	1	0	7	0	3	0	11	0	0	4	0	1	1	0	0	1	6	532357
2008-01-15 00:00:00	1	0	0	8	0	1	0	8	0	0	3	0	1	0	0	0	0	3	348726
2008-01-15 01:00:00	0	1	0	5	0	2	0	2	0	0	6	0	1	0	0	0	1	1	264387
2008-01-15 02:00:00	0	0	0	2	0	4	0	5	3	1	0	0	0	0	0	0	0	3	192513
2008-01-15 03:00:00	0	0	0	6	0	1	0	7	0	0	1	0	0	0	0	0	0	4	161007
2008-01-15 04:00:00	0	0	0	4	0	1	0	0	0	1	0	0	0	0	0	0	0	3	134338
2008-01-15 05:00:00	0	0	0	0	0	0	0	0	1	0	0	0	0	0	0	0	0	3	111041
2008-01-15 06:00:00	0	0	0	5	0	0	0	3	1	1	0	0	0	0	0	0	1	3	118288
2008-01-15 07:00:00	2	0	0	12	0	0	0	1	1	0	0	0	0	0	0	0	0	2	157928
2008-01-15 08:00:00	1	5	0	6	0	1	0	10	0	0	0	0	0	0	0	0	0	10	306093
2008-01-15 09:00:00	2	3	0	9	0	4	0	15	2	1	7	0	0	1	2	0	1	5	503868
2008-01-15 10:00:00	1	7	0	7	0	7	0	15	4	3	3	0	1	0	1	0	1	4	610223
2008-01-15 11:00:00	1	0	0	9	1	1	0	14	1	0	3	0	2	1	0	0	1	10	706975
2008-01-15 12:00:00	0	2	0	8	0	7	0	12	1	0	3	0	2	0	1	0	3	5	564421
2008-01-15 13:00:00	0	1	0	14	0	13	0	16	2	2	4	0	4	0	2	0	3	6	668894
2008-01-15 14:00:00	1	4	0	34	0	15	0	15	4	1	6	0	3	0	0	0	2	14	817100
2008-01-15 15:00:00	0	3	0	19	0	7	0	36	2	2	4	0	3	0	1	0	4	14	866852
2008-01-15 16:00:00	0	6	0	39	0	18	0	20	4	0	2	0	2	1	2	0	1	5	910708
2008-01-15 17:00:00	3	0	0	26	1	11	0	15	4	2	4	0	3	0	1	0	1	9	885393
2008-01-15 18:00:00	0	2	0	36	2	10	0	13	5	0	5	0	2	0	1	0	3	19	942784
2008-01-15 19:00:00	3	0	0	27	0	8	0	13	0	1	3	0	2	1	0	0	3	14	860869
2008-01-15 20:00:00	1	0	0	41	0	10	0	22	0	0	4	0	2	0	1	0	16	8	809475
2008-01-15 21:00:00	1	1	0	19	1	6	0	8	0	0	6	0	1	2	0	0	2	10	804358
2008-01-15 22:00:00	1	1	0	6	0	7	0	5	2	1	5	0	1	0	1	0	6	12	690110
2008-01-15 23:00:00	0	1	0	5	1	1	0	9	0	1	1	0	2	0	1	0	0	4	535705
2008-01-16 00:00:00	0	3	0	3	0	4	0	8	0	2	0	0	0	0	0	0	0	5	359824
2008-01-16 01:00:00	0	1	0	3	0	0	0	7	0	0	2	0	3	0	0	0	0	3	251702
2008-01-16 02:00:00	0	0	0	3	0	0	0	3	1	0	0	0	0	0	0	0	0	1	192326
2008-01-16 03:00:00	0	0	0	2	0	2	0	0	0	0	0	0	0	0	0	0	0	2	158352
2008-01-16 04:00:00	0	0	0	3	0	1	0	1	0	0	0	0	0	0	0	0	0	3	127777
2008-01-16 05:00:00	0	2	0	4	2	1	0	2	0	0	1	0	0	0	0	0	0	2	109506
2008-01-16 06:00:00	0	0	0	4	0	2	0	0	0	1	0	0	0	0	0	0	0	2	107299
2008-01-16 07:00:00	0	0	0	2	0	2	0	3	1	3	1	0	0	0	2	0	0	4	147943
2008-01-16 08:00:00	0	0	0	3	0	3	0	7	1	0	8	0	0	0	0	0	1	9	291468
2008-01-16 09:00:00	0	2	0	10	0	10	0	11	3	0	4	0	1	0	2	0	0	4	470409
2008-01-16 10:00:00	0	0	0	16	0	0	0	12	2	0	6	0	2	0	0	0	1	5	602307
2008-01-16 11:00:00	0	4	0	20	0	12	0	19	2	0	3	0	1	0	1	0	4	6	699734
2008-01-16 12:00:00	0	0	0	16	0	2	0	12	1	5	3	0	1	0	3	0	1	4	574497
2008-01-16 13:00:00	0	0	0	13	1	5	0	22	2	0	4	0	0	1	0	0	2	5	747673
2008-01-16 14:00:00	0	1	0	30	0	3	0	19	0	1	5	0	4	0	1	0	3	10	954713
2008-01-16 15:00:00	1	1	0	31	0	8	0	26	1	0	15	0	2	0	0	0	3	7	1002055
2008-01-16 16:00:00	1	3	0	24	0	7	0	18	2	0	7	0	1	0	0	0	2	12	996562
2008-01-16 17:00:00	0	5	0	25	1	14	0	17	3	3	17	0	3	3	2	0	6	13	979072
2008-01-16 18:00:00	2	5	0	21	4	12	0	21	3	0	4	0	0	0	0	0	0	11	931203
2008-01-16 19:00:00	1	0	0	28	1	7	0	11	10	0	6	0	4	2	0	0	8	8	851410
2008-01-16 20:00:00	0	0	0	16	1	9	0	12	1	0	4	0	1	0	0	0	0	5	779236
2008-01-16 21:00:00	3	2	0	34	0	9	0	11	1	0	4	0	0	0	1	0	3	15	764185
2008-01-16 22:00:00	1	0	0	12	1	7	0	13	1	3	7	0	1	0	0	0	1	5	659019
2008-01-16 23:00:00	0	2	0	4	0	2	0	7	0	0	1	0	1	0	0	0	2	7	511438
2008-01-17 00:00:00	0	1	0	7	0	5	0	8	0	0	0	0	1	0	0	0	0	5	365908
2008-01-17 01:00:00	0	1	0	12	0	2	0	7	2	1	0	0	0	0	0	0	1	3	249617
2008-01-17 02:00:00	0	3	0	4	0	1	0	2	0	0	1	0	0	0	0	0	0	4	198507
2008-01-17 03:00:00	2	1	0	9	0	0	0	10	0	0	2	0	0	0	0	0	1	1	163284
2008-01-17 04:00:00	0	1	0	5	0	1	0	2	0	0	1	0	1	0	0	0	0	1	131531
2008-01-17 05:00:00	0	0	0	0	0	0	0	1	0	0	0	0	0	0	0	0	0	3	106948
2008-01-17 06:00:00	0	0	0	0	0	1	0	0	0	0	0	0	1	0	0	0	0	2	110282
2008-01-17 07:00:00	0	0	0	2	0	2	0	4	1	0	0	0	0	0	1	0	0	0	160429
2008-01-17 08:00:00	0	0	0	9	0	3	0	6	0	0	0	0	0	0	1	0	0	3	306467
2008-01-17 09:00:00	1	5	0	22	0	12	0	14	0	0	4	0	1	0	0	0	3	6	492735
2008-01-17 10:00:00	0	1	0	3	0	2	0	9	1	1	7	0	3	0	0	0	1	3	604774
2008-01-17 11:00:00	0	2	0	18	0	4	0	14	0	2	6	0	1	0	3	0	0	8	699305
2008-01-17 12:00:00	0	2	0	8	0	8	0	9	1	0	2	0	0	0	0	0	0	5	580394
2008-01-17 13:00:00	1	1	0	9	0	11	0	5	1	1	0	0	4	0	2	0	0	7	672554
2008-01-17 14:00:00	0	3	0	30	0	8	0	16	0	0	13	0	5	0	1	0	0	6	834087
2008-01-17 15:00:00	0	1	0	17	1	4	0	21	3	0	6	0	0	1	1	0	2	11	880341
2008-01-17 16:00:00	1	3	0	22	0	3	0	18	0	0	6	0	2	0	0	0	0	8	915559
2008-01-17 17:00:00	1	2	0	11	0	7	0	24	2	0	5	0	4	1	0	0	4	10	938749
2008-01-17 18:00:00	2	1	0	21	0	12	0	12	2	1	4	0	4	0	0	0	2	11	973880
2008-01-17 19:00:00	4	0	0	30	0	7	0	21	3	1	5	0	1	0	0	0	2	6	885547
2008-01-17 20:00:00	2	1	0	23	0	7	0	17	2	1	6	0	2	0	0	0	7	12	798714
2008-01-17 21:00:00	2	0	0	22	1	6	0	20	2	0	1	0	1	0	1	0	6	5	780743
2008-01-17 22:00:00	0	4	0	15	0	9	0	6	4	1	2	0	0	0	0	0	1	13	675263
2008-01-17 23:00:00	0	2	0	9	0	2	0	14	1	1	3	0	1	0	1	0	1	8	520431
2008-01-18 00:00:00	1	0	0	9	0	1	0	7	1	0	1	0	0	0	3	0	0	1	369928
2008-01-18 01:00:00	1	4	0	6	1	2	0	0	1	0	0	0	0	0	0	0	0	2	278103
2008-01-18 02:00:00	0	1	0	5	1	2	0	3	0	1	1	0	0	0	0	0	0	3	199023
2008-01-18 03:00:00	0	0	0	1	0	0	0	5	0	0	0	0	0	0	0	0	0	3	170610
2008-01-18 04:00:00	1	0	0	1	0	1	0	2	0	0	2	0	1	0	0	0	0	1	130232
2008-01-18 05:00:00	1	3	0	5	1	0	0	1	1	0	1	0	2	1	0	0	1	1	251651
2008-01-18 06:00:00	0	0	0	6	1	4	0	1	0	0	1	0	1	0	0	0	1	0	139477
2008-01-18 07:00:00	0	3	0	5	0	4	0	8	0	0	0	0	0	0	0	0	0	2	163023
2008-01-18 08:00:00	0	0	0	5	1	2	0	13	4	0	3	0	1	0	0	0	0	4	312851
2008-01-18 09:00:00	1	2	0	19	0	7	0	11	1	0	0	0	2	0	0	0	2	9	497215
2008-01-18 10:00:00	0	1	0	9	0	11	0	22	0	0	3	0	0	0	1	0	11	5	596391
2008-01-18 11:00:00	3	10	0	12	0	8	0	15	3	0	10	0	2	2	1	0	2	8	692463
2008-01-18 12:00:00	0	3	0	7	0	3	0	12	2	1	2	0	1	0	1	0	1	7	559122
2008-01-18 13:00:00	0	1	0	8	1	3	0	16	5	0	5	0	1	0	0	0	2	7	648072
2008-01-18 14:00:00	5	0	0	16	1	10	0	10	0	1	3	0	0	0	0	0	0	6	783468
2008-01-18 15:00:00	0	1	0	13	1	11	0	13	2	0	2	0	3	1	1	0	3	5	812087
2008-01-18 16:00:00	1	1	0	12	0	7	0	20	1	0	2	0	1	0	1	0	1	11	820275
2008-01-18 17:00:00	0	2	0	12	0	6	0	10	1	1	3	0	1	0	1	0	1	4	781326
2008-01-18 18:00:00	0	2	0	8	0	5	0	18	1	0	6	0	1	0	3	0	3	7	764428
2008-01-18 19:00:00	0	1	0	14	0	5	0	21	2	0	3	0	3	0	0	0	2	4	718071
2008-01-18 20:00:00	1	0	0	9	0	5	0	15	2	0	1	0	2	0	0	0	2	12	651752
2008-01-18 21:00:00	0	0	0	12	1	1	0	9	0	0	1	0	0	1	1	0	1	11	669176
2008-01-18 22:00:00	0	1	0	15	0	3	0	10	2	0	2	0	1	0	0	0	1	2	611999
2008-01-18 23:00:00	0	2	0	7	0	3	0	7	1	0	2	0	0	1	0	0	2	11	504074
2008-01-19 00:00:00	0	3	0	2	0	0	0	7	0	0	0	0	2	0	0	0	0	5	361164
2008-01-19 01:00:00	0	0	0	0	0	4	0	7	0	0	2	0	1	0	1	0	0	3	261517
2008-01-19 02:00:00	0	1	0	2	0	1	0	3	0	0	0	0	1	0	0	0	1	10	200268
2008-01-19 03:00:00	0	0	0	1	0	1	0	0	0	0	1	0	0	0	0	0	0	3	173880
2008-01-19 04:00:00	0	0	0	2	0	0	0	11	1	0	0	0	0	0	0	0	0	1	144518
2008-01-19 05:00:00	0	0	0	3	0	1	0	6	0	0	0	0	0	0	0	0	0	1	131302
2008-01-19 06:00:00	0	0	0	1	1	1	0	1	0	0	3	0	0	0	0	0	1	1	137125
2008-01-19 07:00:00	0	0	0	2	0	1	0	3	0	0	1	0	1	0	0	0	0	1	154259
2008-01-19 08:00:00	0	0	0	0	0	1	0	3	0	2	1	0	0	0	0	0	0	1	214893
2008-01-19 09:00:00	0	0	0	7	0	3	0	14	0	0	2	0	1	0	2	0	2	4	340103
2008-01-19 10:00:00	1	0	0	6	0	2	0	12	1	1	1	0	1	0	0	0	1	4	494571
2008-01-19 11:00:00	0	2	0	7	0	3	0	19	3	0	9	0	1	0	0	0	3	7	610601
2008-01-19 12:00:00	0	0	0	7	0	13	0	9	1	0	3	0	0	0	0	0	3	12	584942
2008-01-19 13:00:00	0	1	0	6	2	2	0	7	0	1	2	0	0	0	0	0	2	4	572781
2008-01-19 14:00:00	0	1	0	17	0	6	0	11	0	2	1	0	0	1	0	0	2	12	691414
2008-01-19 15:00:00	1	3	0	14	1	4	0	16	2	1	3	0	0	1	2	0	3	7	721404
2008-01-19 16:00:00	0	0	0	7	2	4	0	17	0	0	4	0	3	0	1	0	2	7	703157
2008-01-19 17:00:00	5	4	0	10	1	9	0	16	0	0	0	0	1	0	0	0	1	8	717164
2008-01-19 18:00:00	1	1	0	14	0	5	0	13	3	0	2	0	0	0	0	0	4	9	749414
2008-01-19 19:00:00	0	2	0	6	0	6	0	16	2	1	4	0	0	0	0	0	1	9	669638
2008-01-19 20:00:00	1	3	0	3	0	10	0	10	2	0	4	0	4	0	0	0	1	4	606811
2008-01-19 21:00:00	0	0	0	6	0	3	0	6	3	1	0	0	1	1	0	0	1	7	612343
2008-01-19 22:00:00	1	5	0	35	1	3	0	15	0	1	3	0	1	0	1	0	1	3	601674
2008-01-19 23:00:00	1	3	0	16	0	3	0	6	0	1	0	0	1	0	0	0	2	9	542141
2008-01-20 00:00:00	0	0	0	6	0	4	0	13	0	0	1	0	0	0	1	0	0	7	403009
2008-01-20 01:00:00	0	0	0	4	0	0	0	8	2	0	0	0	0	0	0	0	1	4	296650
2008-01-20 02:00:00	0	0	0	2	0	3	0	14	0	0	1	0	0	0	0	0	0	1	231722
2008-01-20 03:00:00	0	0	0	1	0	2	0	5	0	0	0	0	0	0	0	0	0	5	180521
2008-01-20 04:00:00	0	1	0	0	0	0	0	4	0	0	1	0	2	0	0	0	0	1	152509
2008-01-20 05:00:00	0	0	0	1	0	0	0	0	2	0	0	0	0	0	0	0	0	2	122421
2008-01-20 06:00:00	0	0	0	1	0	1	0	3	0	0	0	0	0	0	0	0	1	1	115367
2008-01-20 07:00:00	1	0	0	3	0	0	0	2	0	0	0	0	0	0	0	0	0	5	129548
2008-01-20 08:00:00	0	0	0	2	0	1	0	1	2	1	1	0	0	0	0	0	1	4	177104
2008-01-20 09:00:00	0	2	0	4	0	5	0	7	1	0	2	0	0	0	0	0	0	3	306410
2008-01-20 10:00:00	0	2	0	12	0	7	0	14	2	1	0	0	0	0	0	0	0	3	507469
2008-01-20 11:00:00	1	1	0	17	0	8	0	18	1	2	3	0	1	0	3	0	5	3	687392
2008-01-20 12:00:00	1	0	0	23	0	6	0	18	0	0	1	0	1	0	1	0	5	4	689021
2008-01-20 13:00:00	0	2	0	11	1	4	0	9	1	0	3	0	3	0	0	0	1	4	677726
2008-01-20 14:00:00	0	0	0	13	0	7	0	9	1	1	3	0	0	2	0	0	3	7	810099
2008-01-20 15:00:00	0	0	0	10	0	7	0	14	1	0	1	0	0	0	1	0	4	8	881114
2008-01-20 16:00:00	4	1	0	19	0	9	0	22	0	0	6	0	0	1	1	0	7	9	932474
2008-01-20 17:00:00	0	1	0	23	1	7	0	28	1	3	5	0	4	0	2	0	2	10	951821
2008-01-20 18:00:00	0	4	0	25	1	14	0	23	2	0	11	0	2	1	1	0	4	13	996639
2008-01-20 19:00:00	0	1	0	19	1	7	0	14	1	1	2	0	0	0	0	0	2	14	901399
2008-01-20 20:00:00	1	0	0	11	1	5	0	16	5	1	3	0	0	0	0	0	2	11	875672
2008-01-20 21:00:00	0	5	0	18	0	8	0	13	2	1	2	0	1	0	1	0	2	18	775346
2008-01-20 22:00:00	0	3	0	9	0	3	0	12	2	0	3	0	1	0	0	0	0	5	692246
2008-01-20 23:00:00	3	1	0	14	0	2	0	16	1	1	2	0	1	0	0	0	2	5	554368
2008-01-21 00:00:00	0	0	0	8	0	3	0	3	0	0	0	0	0	0	0	0	0	3	378789
2008-01-21 01:00:00	0	0	0	3	0	8	0	5	0	0	0	0	2	0	0	0	0	1	274733
2008-01-21 02:00:00	1	2	0	3	0	2	0	3	0	0	0	0	3	0	1	0	1	4	205325
2008-01-21 03:00:00	1	0	0	4	0	3	0	3	0	1	0	0	6	0	0	0	1	2	164331
2008-01-21 04:00:00	0	0	0	0	0	2	0	1	0	0	1	0	2	0	0	0	0	0	145333
2008-01-21 05:00:00	1	0	0	1	0	0	0	8	2	0	1	0	0	0	0	0	0	0	133133
2008-01-21 06:00:00	1	0	0	2	1	0	0	2	1	0	1	0	0	0	0	0	1	1	135656
2008-01-21 07:00:00	0	1	0	1	0	3	0	5	0	0	1	0	0	0	0	0	2	2	172718
2008-01-21 08:00:00	0	1	0	7	0	7	0	6	1	0	9	0	0	0	0	0	1	3	303412
2008-01-21 09:00:00	1	1	0	9	0	14	0	9	1	0	7	0	0	0	0	0	5	8	508261
2008-01-21 10:00:00	0	1	0	9	0	8	0	17	0	0	4	0	0	0	2	0	0	10	641811
2008-01-21 11:00:00	1	2	0	14	1	12	0	15	0	0	1	0	0	0	0	0	4	1	735896
2008-01-21 12:00:00	0	5	0	5	0	2	0	26	0	1	6	0	3	1	0	0	1	12	629983
2008-01-21 13:00:00	1	7	0	9	0	3	0	15	0	0	6	0	2	1	1	0	3	6	738457
2008-01-21 14:00:00	1	6	0	15	0	10	0	5	3	5	7	0	4	0	0	0	1	15	853822
2008-01-21 15:00:00	1	2	0	32	0	1	0	18	2	0	4	0	2	0	1	0	3	9	914506
2008-01-21 16:00:00	3	3	0	15	1	10	0	20	5	2	7	0	0	0	0	0	8	6	930713
2008-01-21 17:00:00	0	1	0	16	0	14	0	18	3	0	7	0	4	0	0	0	2	9	988610
2008-01-21 18:00:00	0	1	0	26	1	4	0	17	3	1	5	0	6	0	2	0	2	10	1025987
2008-01-21 19:00:00	0	2	0	22	0	9	0	11	0	2	11	0	0	0	0	0	6	7	941633
2008-01-21 20:00:00	0	4	0	23	0	9	0	21	1	0	5	0	4	0	1	0	3	18	865542
2008-01-21 21:00:00	0	3	0	14	1	14	0	21	1	0	4	0	10	0	5	0	3	9	848278
2008-01-21 22:00:00	1	0	0	24	0	6	0	12	1	0	2	0	0	0	1	0	2	5	716882
2008-01-21 23:00:00	0	2	0	12	1	2	0	9	0	0	5	0	0	0	0	0	2	8	529411
2008-01-22 00:00:00	0	0	0	5	0	2	0	7	0	0	3	0	1	0	0	0	3	8	378632
2008-01-22 01:00:00	0	0	0	5	0	2	0	4	0	1	0	0	0	0	2	0	1	3	283160
2008-01-22 02:00:00	0	1	0	3	0	3	0	4	0	0	0	0	1	0	0	0	1	4	235758
2008-01-22 03:00:00	0	0	0	1	0	2	0	6	0	1	1	0	1	0	0	0	0	3	211344
2008-01-22 04:00:00	0	0	0	5	0	1	0	3	0	0	0	0	0	0	0	0	0	1	166413
2008-01-22 05:00:00	0	0	0	7	0	0	0	0	0	0	0	0	0	0	0	0	0	0	137200
2008-01-22 06:00:00	0	0	0	1	0	4	0	6	1	0	2	0	1	0	0	0	0	0	123816
2008-01-22 07:00:00	0	0	0	2	0	3	0	1	0	1	1	0	1	0	0	0	2	2	164334
2008-01-22 08:00:00	0	0	0	7	0	3	0	22	0	0	1	0	0	0	0	0	1	8	329869
2008-01-22 09:00:00	0	5	0	8	1	2	0	14	0	0	7	0	3	0	0	0	2	7	520804
2008-01-22 10:00:00	2	0	0	21	0	11	0	13	2	0	1	0	3	0	4	0	2	5	639275
2008-01-22 11:00:00	3	2	0	15	0	8	0	12	6	0	7	0	2	0	2	0	2	9	714056
2008-01-22 12:00:00	2	0	0	12	1	5	0	24	1	1	5	0	0	0	0	0	1	10	579477
2008-01-22 13:00:00	3	0	0	13	0	7	0	11	1	0	6	0	3	0	0	0	3	8	698416
2008-01-22 14:00:00	1	3	0	18	2	4	0	14	2	0	4	0	4	0	3	0	3	4	847339
2008-01-22 15:00:00	1	1	0	9	0	4	0	9	1	1	4	0	0	0	1	0	1	2	883666
2008-01-22 16:00:00	0	10	0	7	2	4	0	16	0	2	7	0	1	1	2	0	4	14	943762
2008-01-22 17:00:00	2	2	0	15	1	15	0	15	1	2	6	0	4	0	1	0	1	6	949552
2008-01-22 18:00:00	1	0	0	23	0	8	0	23	4	1	2	0	4	0	2	0	3	11	950231
2008-01-22 19:00:00	1	1	0	25	0	7	0	16	2	0	5	0	2	1	0	0	3	5	876087
2008-01-22 20:00:00	1	3	0	17	2	15	0	27	5	0	3	0	2	0	0	0	9	15	822824
2008-01-22 21:00:00	0	1	0	13	0	12	0	11	13	0	3	0	1	0	1	0	2	11	838946
2008-01-22 22:00:00	1	4	0	10	0	9	0	15	0	1	5	0	3	0	0	0	2	10	678660
2008-01-22 23:00:00	1	0	0	6	0	3	0	6	1	1	2	0	2	1	1	0	0	9	522796
2008-01-23 00:00:00	0	0	0	5	0	6	0	3	1	0	0	0	1	1	0	0	2	0	359464
2008-01-23 01:00:00	0	0	0	4	0	0	0	4	0	0	0	0	1	0	0	0	0	4	278937
2008-01-23 02:00:00	1	0	0	4	0	1	0	2	0	0	0	0	0	0	0	0	3	4	205488
2008-01-23 03:00:00	0	0	0	1	0	0	0	4	1	0	0	0	1	0	0	0	2	2	203613
2008-01-23 04:00:00	0	0	0	2	0	0	0	2	0	0	0	0	0	0	0	0	0	3	186153
2008-01-23 05:00:00	1	1	0	4	1	0	0	5	0	0	0	0	1	0	0	0	0	0	162598
2008-01-23 06:00:00	0	0	0	0	0	1	0	3	0	0	3	0	0	0	0	0	0	1	173091
2008-01-23 07:00:00	0	0	0	3	0	3	0	3	0	0	0	0	0	0	0	0	0	1	191834
2008-01-23 08:00:00	1	0	0	3	0	1	0	11	1	0	2	0	1	0	1	0	1	7	351273
2008-01-23 09:00:00	0	0	0	4	4	2	0	9	6	0	5	0	1	0	0	0	1	5	547276
2008-01-23 10:00:00	2	0	0	12	0	2	0	28	0	1	4	0	2	0	1	0	2	7	655657
2008-01-23 11:00:00	2	3	0	10	0	10	0	26	4	0	9	0	0	0	0	0	1	8	751537
2008-01-23 12:00:00	0	2	0	12	0	6	0	3	9	1	3	0	0	0	0	0	0	12	619849
2008-01-23 13:00:00	2	8	0	18	0	14	0	9	6	0	1	0	2	0	0	0	1	8	756875
2008-01-23 14:00:00	0	4	0	14	0	8	0	14	5	0	6	0	1	0	0	0	1	13	939063
2008-01-23 15:00:00	0	2	0	23	0	17	0	17	4	0	6	0	4	0	0	0	2	17	985774
2008-01-23 16:00:00	2	3	0	18	0	6	0	19	7	1	9	0	1	0	2	0	2	8	997887
2008-01-23 17:00:00	1	3	0	30	0	17	0	17	5	0	7	0	2	1	1	0	1	6	951419
2008-01-23 18:00:00	0	2	0	12	0	2	0	25	2	0	2	0	1	3	0	0	3	9	890867
2008-01-23 19:00:00	2	1	0	11	0	8	0	27	1	2	3	0	0	0	0	0	3	14	808937
2008-01-23 20:00:00	0	0	0	7	1	14	0	21	1	0	6	0	4	0	0	0	1	8	784316
2008-01-23 21:00:00	0	2	0	13	0	11	0	15	4	0	21	0	1	0	1	0	0	23	776983
2008-01-23 22:00:00	0	0	0	10	0	4	0	16	1	1	1	0	4	0	0	0	3	8	666898
2008-01-23 23:00:00	0	1	0	10	1	5	0	13	0	2	5	0	1	0	0	0	4	6	509491
2008-01-24 00:00:00	1	0	0	7	0	5	0	7	1	0	4	0	0	0	0	0	0	7	357918
2008-01-24 01:00:00	0	2	0	0	0	1	0	1	0	0	0	0	0	0	0	0	1	2	272735
2008-01-24 02:00:00	0	0	0	3	0	2	0	4	0	0	0	0	1	0	0	0	0	1	234492
2008-01-24 03:00:00	0	0	0	4	1	1	0	9	1	0	0	0	0	1	0	0	3	1	192868
2008-01-24 04:00:00	0	0	0	1	0	0	0	1	1	0	0	0	2	0	0	0	1	0	163132
2008-01-24 05:00:00	0	0	0	0	0	0	0	3	0	0	0	0	2	0	0	0	0	1	136426
2008-01-24 06:00:00	0	0	0	0	0	0	0	3	0	0	0	0	0	0	0	0	1	0	160345
2008-01-24 07:00:00	0	1	0	2	0	0	0	10	2	0	0	0	0	0	0	0	0	2	176519
2008-01-24 08:00:00	0	0	0	0	0	2	0	11	0	0	4	0	0	0	0	0	1	4	341992
2008-01-24 09:00:00	0	0	0	10	0	6	0	12	2	1	1	0	0	0	0	0	3	8	504569
2008-01-24 10:00:00	0	3	0	8	1	4	0	11	2	1	2	0	3	0	0	0	4	9	621034
2008-01-24 11:00:00	1	2	0	11	0	5	0	8	3	1	4	0	1	0	3	0	2	6	714520
2008-01-24 12:00:00	0	0	0	17	0	4	0	15	1	0	8	0	2	0	0	0	0	10	595586
2008-01-24 13:00:00	0	0	0	4	0	7	0	10	2	1	3	0	2	0	1	0	2	5	715185
2008-01-24 14:00:00	0	0	0	18	0	6	0	15	1	0	5	0	4	0	0	0	4	6	856142
2008-01-24 15:00:00	0	4	0	21	0	16	0	21	2	1	6	0	0	1	1	0	3	8	854090
2008-01-24 16:00:00	1	7	0	12	0	9	0	12	0	0	4	0	0	0	5	0	2	8	888730
2008-01-24 17:00:00	1	3	0	13	0	7	0	17	1	0	1	0	1	0	2	0	2	12	925339
2008-01-24 18:00:00	2	10	0	23	1	14	0	24	2	0	4	0	1	1	0	0	1	6	935401
2008-01-24 19:00:00	0	0	0	21	1	5	0	26	3	0	3	0	1	0	0	0	5	9	842638
2008-01-24 20:00:00	0	1	0	8	0	12	0	36	1	1	3	0	1	0	0	0	0	12	799878
2008-01-24 21:00:00	0	0	0	14	0	13	0	24	0	0	3	0	2	0	0	0	3	17	781392
2008-01-24 22:00:00	0	0	0	8	0	5	0	11	2	0	4	0	0	0	0	0	1	5	675039
2008-01-24 23:00:00	2	0	0	9	0	2	0	2	1	1	4	0	0	0	0	0	0	6	502926
2008-01-25 00:00:00	0	4	0	5	0	0	0	4	2	0	4	0	2	0	0	0	3	1	347597
2008-01-25 01:00:00	0	0	0	1	0	3	0	4	0	0	0	0	1	0	0	0	0	4	251593
2008-01-25 02:00:00	0	1	0	2	0	4	0	4	0	0	0	0	0	0	2	0	0	6	203997
2008-01-25 03:00:00	0	0	0	3	0	3	0	1	1	0	0	0	0	0	1	0	0	5	195959
2008-01-25 04:00:00	0	0	0	0	0	1	0	4	0	0	0	0	0	0	0	0	0	2	150982
2008-01-25 05:00:00	0	0	0	1	0	2	0	1	0	0	1	0	0	0	0	0	0	1	141026
2008-01-25 06:00:00	1	0	0	0	0	2	0	2	1	0	2	0	0	0	0	0	0	1	156944
2008-01-25 07:00:00	0	0	0	5	0	0	0	4	0	0	1	0	0	0	1	0	0	2	178133
2008-01-25 08:00:00	0	1	0	3	0	6	0	5	0	0	0	0	0	0	0	0	0	4	343458
2008-01-25 09:00:00	2	3	0	17	1	4	0	8	2	0	0	0	3	2	0	0	2	5	498530
2008-01-25 10:00:00	1	5	0	8	0	7	0	17	0	0	3	0	2	0	0	0	0	6	613847
2008-01-25 11:00:00	0	0	0	5	0	6	0	12	1	0	7	0	0	0	0	0	0	4	691819
2008-01-25 12:00:00	1	1	0	8	1	2	0	11	2	0	3	0	2	0	0	0	1	14	628487
2008-01-25 13:00:00	2	0	0	16	0	5	0	20	1	0	6	0	2	0	1	0	5	7	637186
2008-01-25 14:00:00	1	2	0	14	0	4	0	17	2	1	2	0	0	0	0	0	2	13	751513
2008-01-25 15:00:00	0	5	0	11	0	7	0	16	3	0	5	0	0	0	0	0	1	14	814069
2008-01-25 16:00:00	1	2	0	13	0	13	0	8	2	0	1	0	1	0	3	0	2	12	766586
2008-01-25 17:00:00	1	0	0	15	0	22	0	17	2	0	2	0	0	0	0	0	1	5	707035
2008-01-25 18:00:00	1	2	0	17	2	7	0	27	3	0	1	0	1	0	1	0	4	6	728681
2008-01-25 19:00:00	1	2	0	5	0	7	0	13	0	0	5	0	1	0	0	0	0	5	677148
2008-01-25 20:00:00	0	1	0	8	0	6	0	18	2	1	2	0	1	0	0	0	4	6	621141
2008-01-25 21:00:00	0	1	0	4	0	5	0	25	1	1	7	0	1	0	0	0	0	11	639597
2008-01-25 22:00:00	1	0	0	13	1	2	0	13	1	0	1	0	1	0	1	0	1	11	618547
2008-01-25 23:00:00	0	0	0	4	0	4	0	10	0	0	2	0	0	0	0	0	0	15	491288
2008-01-26 00:00:00	0	1	0	5	0	1	0	5	0	0	0	0	2	0	0	0	0	6	345733
2008-01-26 01:00:00	0	0	0	4	0	0	0	5	0	0	1	0	0	0	0	0	0	1	262148
2008-01-26 02:00:00	0	0	0	3	0	2	0	2	0	0	1	0	0	0	0	0	0	4	203304
2008-01-26 03:00:00	0	0	0	1	0	0	0	4	1	1	0	0	0	0	0	0	0	1	176877
2008-01-26 04:00:00	0	0	0	2	0	1	0	0	0	1	0	0	1	0	0	0	0	1	158874
2008-01-26 05:00:00	1	1	0	2	0	1	0	2	0	0	0	0	0	0	0	0	1	1	133598
2008-01-26 06:00:00	0	0	0	3	0	0	0	2	0	0	0	0	0	0	0	0	0	1	144905
2008-01-26 07:00:00	0	0	0	1	0	3	0	1	0	0	1	0	0	0	0	0	1	2	160155
2008-01-26 08:00:00	0	0	0	4	0	2	0	3	0	0	0	0	1	0	0	0	1	1	215514
2008-01-26 09:00:00	0	3	0	5	0	2	0	5	0	1	2	0	1	0	0	0	0	9	346945
2008-01-26 10:00:00	0	2	0	12	0	7	0	10	2	1	5	0	0	0	3	0	4	1	464600
2008-01-26 11:00:00	1	1	0	18	0	14	0	13	1	0	3	0	2	0	0	0	1	17	577742
2008-01-26 12:00:00	1	0	0	13	0	5	0	14	2	0	0	0	2	0	3	0	2	10	544842
2008-01-26 13:00:00	0	1	0	14	0	6	0	11	0	0	2	0	1	0	1	0	0	6	566280
2008-01-26 14:00:00	4	1	0	15	0	7	0	15	0	1	4	0	0	0	3	0	3	18	650003
2008-01-26 15:00:00	2	0	0	20	0	4	0	5	0	1	3	0	1	0	0	0	3	12	674573
2008-01-26 16:00:00	1	1	0	14	0	6	0	20	2	1	0	0	1	0	0	0	3	12	674028
2008-01-26 17:00:00	1	0	0	32	0	17	0	19	0	1	0	0	0	0	0	0	3	11	702892
2008-01-26 18:00:00	1	0	0	26	0	12	0	18	1	0	4	0	0	0	1	0	7	6	729236
2008-01-26 19:00:00	1	2	0	13	0	13	0	30	3	0	2	0	1	0	1	0	1	8	676025
2008-01-26 20:00:00	0	0	0	8	1	1	0	15	3	0	2	0	5	1	0	0	1	6	614859
2008-01-26 21:00:00	0	3	0	11	1	2	0	11	2	0	5	0	2	0	1	0	0	10	598591
2008-01-26 22:00:00	0	2	0	7	1	2	0	13	0	0	4	0	1	0	0	0	0	3	593512
2008-01-26 23:00:00	2	1	0	6	1	1	0	18	3	0	0	0	0	0	0	0	0	3	507201
2008-01-27 00:00:00	0	0	0	3	1	1	0	2	1	0	0	0	1	0	0	0	0	3	365244
2008-01-27 01:00:00	0	0	0	0	0	0	0	0	0	0	0	0	0	0	0	0	0	0	0
2008-01-27 02:00:00	2	0	0	12	0	4	0	2	0	0	0	0	0	0	0	0	0	1	194507
2008-01-27 03:00:00	0	0	0	2	0	0	0	1	0	0	0	0	1	0	0	0	0	1	153243
2008-01-27 04:00:00	0	0	0	8	0	0	0	8	0	0	1	0	1	0	0	0	0	2	135156
2008-01-27 05:00:00	0	0	0	2	0	0	0	2	0	0	0	0	0	0	0	0	2	2	117047
2008-01-27 06:00:00	0	0	0	0	1	1	0	1	1	0	0	0	2	0	1	0	0	1	109949
2008-01-27 07:00:00	0	0	0	0	0	1	0	1	0	0	0	0	1	0	0	0	0	5	128205
2008-01-27 08:00:00	0	0	0	2	0	2	0	3	0	0	2	0	0	0	0	0	0	2	183809
2008-01-27 09:00:00	0	0	0	3	0	1	0	8	0	0	0	0	1	0	0	0	0	5	305574
2008-01-27 10:00:00	1	2	0	10	0	6	0	15	0	2	4	0	1	0	0	0	2	4	492289
2008-01-27 11:00:00	0	0	0	24	0	7	0	24	4	0	3	0	0	0	0	0	2	9	664418
2008-01-27 12:00:00	1	2	0	13	0	5	0	13	2	0	2	0	1	0	0	0	0	9	642362
2008-01-27 13:00:00	2	2	0	17	0	4	0	11	1	0	5	0	0	0	0	0	2	3	664464
2008-01-27 14:00:00	0	5	0	16	0	12	0	14	0	0	3	0	1	0	0	0	3	7	790157
2008-01-27 15:00:00	0	6	0	24	0	9	0	25	0	0	7	0	2	0	0	0	2	11	856922
2008-01-27 16:00:00	0	0	0	16	0	9	0	18	6	1	5	0	0	0	1	0	2	8	889517
2008-01-27 17:00:00	0	2	0	27	0	8	0	9	3	0	10	0	4	0	1	0	2	9	934807
2008-01-27 18:00:00	1	3	0	25	0	10	0	17	0	1	5	0	2	2	0	0	0	18	969776
2008-01-27 19:00:00	1	0	0	18	0	6	0	16	4	0	5	0	2	0	0	0	0	14	881159
2008-01-27 20:00:00	1	2	0	13	1	5	0	24	3	0	6	0	0	0	1	0	2	11	826037
2008-01-27 21:00:00	1	0	0	17	0	8	0	11	0	0	2	0	1	0	1	0	2	6	754381
2008-01-27 22:00:00	1	1	0	10	0	7	0	15	0	0	1	0	1	1	1	0	0	14	640751
2008-01-27 23:00:00	0	0	0	9	0	3	0	14	1	1	3	0	1	1	0	0	0	3	516869
2008-01-28 00:00:00	0	0	0	2	0	6	0	4	0	0	0	0	0	0	0	0	0	1	351795
2008-01-28 01:00:00	0	0	0	6	0	3	0	3	0	0	0	0	0	0	0	0	1	1	247979
2008-01-28 02:00:00	1	0	0	3	0	0	0	2	0	0	0	0	0	0	0	0	1	4	210647
2008-01-28 03:00:00	1	0	0	1	1	1	0	5	2	0	0	0	0	0	0	0	0	2	177903
2008-01-28 04:00:00	0	1	0	0	0	0	0	1	1	0	0	0	0	0	0	0	0	1	154411
2008-01-28 05:00:00	0	0	0	2	0	1	0	1	0	0	0	0	0	0	0	0	2	3	135652
2008-01-28 06:00:00	0	1	0	2	1	3	0	1	2	0	0	0	0	0	0	0	0	0	128786
2008-01-28 07:00:00	0	0	0	3	0	1	0	5	0	0	0	0	0	0	0	0	0	4	170433
2008-01-28 08:00:00	0	1	0	2	0	1	0	11	0	0	1	0	2	0	0	0	0	2	306121
2008-01-28 09:00:00	1	0	0	10	0	9	0	19	2	0	4	0	1	0	1	0	3	9	510848
2008-01-28 10:00:00	0	3	0	6	1	6	0	17	1	0	3	0	0	0	0	0	1	10	610453
2008-01-28 11:00:00	0	0	0	9	0	4	0	23	3	0	3	0	1	1	0	0	1	12	709337
2008-01-28 12:00:00	2	0	0	8	2	6	0	14	0	6	4	0	3	0	0	0	0	15	577835
2008-01-28 13:00:00	2	2	0	12	0	4	0	12	3	1	2	0	1	0	1	0	0	6	677903
2008-01-28 14:00:00	1	4	0	18	0	11	0	9	1	0	10	0	6	0	0	0	4	11	825227
2008-01-28 15:00:00	0	3	0	16	1	17	0	18	1	0	4	0	2	0	1	0	1	9	862948
2008-01-28 16:00:00	0	1	0	15	1	10	0	38	3	1	7	0	2	0	3	0	1	10	911818
2008-01-28 17:00:00	0	1	0	13	1	10	0	17	2	0	2	0	3	0	0	0	2	10	963454
2008-01-28 18:00:00	0	4	0	31	0	7	0	22	1	0	8	0	1	0	1	0	3	8	1025844
2008-01-28 19:00:00	0	0	0	23	0	10	0	20	5	1	4	0	4	0	0	0	1	17	945849
2008-01-28 20:00:00	1	6	0	21	0	8	0	21	0	0	4	0	1	0	0	0	1	11	864864
2008-01-28 21:00:00	0	0	0	26	0	11	0	19	0	0	9	0	4	0	0	0	0	13	832612
2008-01-28 22:00:00	0	0	0	11	0	3	0	14	1	0	2	0	1	2	1	0	1	8	693958
2008-01-28 23:00:00	1	0	0	8	0	3	0	4	1	0	4	0	2	0	1	0	10	13	511182
2008-01-29 00:00:00	0	0	0	1	0	4	0	9	1	0	2	0	0	0	0	0	2	6	352519
2008-01-29 01:00:00	0	0	0	4	0	4	0	3	0	0	1	0	5	0	0	0	0	3	260067
2008-01-29 02:00:00	0	0	0	3	1	0	0	2	0	0	1	0	0	0	0	0	1	1	220642
2008-01-29 03:00:00	0	0	0	2	0	1	0	1	2	0	0	0	1	0	1	0	2	4	150264
2008-01-29 04:00:00	0	1	0	3	0	2	0	1	0	0	1	0	0	0	0	0	0	1	125655
2008-01-29 05:00:00	0	0	0	3	1	0	0	3	1	1	0	0	0	0	2	0	0	3	136587
2008-01-29 06:00:00	0	0	0	2	1	1	0	1	0	0	0	0	0	0	0	0	2	3	127243
2008-01-29 07:00:00	0	0	0	5	0	1	0	2	1	0	1	0	1	0	0	0	0	2	183201
2008-01-29 08:00:00	0	0	0	2	0	0	0	3	0	0	2	0	0	0	2	0	1	10	316717
2008-01-29 09:00:00	0	0	0	8	0	6	0	17	1	0	1	0	1	0	1	0	0	7	512003
2008-01-29 10:00:00	0	1	0	22	2	4	0	18	5	1	1	0	2	0	0	0	5	8	620059
2008-01-29 11:00:00	2	0	0	12	0	4	0	15	2	0	1	0	4	0	0	0	1	17	703933
2008-01-29 12:00:00	0	1	0	15	0	7	0	11	3	1	1	0	0	0	0	0	1	8	584824
2008-01-29 13:00:00	0	0	0	19	0	1	0	16	0	0	3	0	1	0	0	0	0	5	680230
2008-01-29 14:00:00	0	2	0	10	0	3	0	16	2	2	2	0	2	1	1	0	1	11	816509
2008-01-29 15:00:00	0	1	0	15	1	9	0	15	3	1	6	0	0	0	1	0	2	3	847501
2008-01-29 16:00:00	0	0	0	11	0	16	0	24	2	1	3	0	0	0	1	0	1	14	908351
2008-01-29 17:00:00	2	0	0	19	1	13	0	21	4	0	9	0	0	0	1	0	3	16	927379
2008-01-29 18:00:00	0	5	0	17	0	14	0	16	1	2	6	0	2	1	1	0	5	10	953092
2008-01-29 19:00:00	2	4	0	19	0	4	0	13	1	0	10	0	3	0	1	0	1	11	873194
2008-01-29 20:00:00	0	3	0	11	0	7	0	13	0	0	4	0	1	0	1	0	1	10	821632
2008-01-29 21:00:00	0	2	0	19	0	11	0	12	2	0	2	0	1	1	0	0	4	9	758310
2008-01-29 22:00:00	0	0	0	15	1	5	0	12	1	1	1	0	0	0	0	0	2	8	684500
2008-01-29 23:00:00	0	0	0	3	0	1	0	10	0	0	2	0	1	0	1	0	0	7	520786
2008-01-30 00:00:00	0	0	0	12	0	6	0	5	0	0	1	0	1	0	0	0	2	2	364658
2008-01-30 01:00:00	1	0	0	8	1	2	0	7	2	0	1	0	0	0	0	0	0	1	248371
2008-01-30 02:00:00	0	0	0	6	0	1	0	1	0	0	0	0	0	0	0	0	0	1	194575
2008-01-30 03:00:00	0	0	0	0	1	0	0	1	0	0	0	0	1	0	0	0	1	6	158504
2008-01-30 04:00:00	0	0	0	5	0	0	0	1	0	0	0	0	2	0	0	0	0	0	145610
2008-01-30 05:00:00	0	0	0	6	1	0	0	5	0	0	0	0	1	0	0	0	0	0	120732
2008-01-30 06:00:00	0	0	0	1	0	2	0	2	0	0	1	0	0	0	0	0	0	3	120103
2008-01-30 07:00:00	0	0	0	4	2	1	0	2	0	0	0	0	0	0	0	0	1	2	162421
2008-01-30 08:00:00	0	0	0	6	0	1	0	8	2	0	1	0	1	0	0	0	0	0	327376
2008-01-30 09:00:00	0	2	0	3	0	4	0	14	1	1	1	0	1	0	0	0	1	18	499219
2008-01-30 10:00:00	1	2	0	12	0	6	0	12	0	0	8	0	0	0	0	0	6	6	643664
2008-01-30 11:00:00	0	2	0	22	0	3	0	9	2	0	7	0	4	0	0	0	3	6	743534
2008-01-30 12:00:00	0	1	0	4	1	6	0	11	2	0	3	0	3	0	0	0	0	6	617575
2008-01-30 13:00:00	1	1	0	14	1	5	0	14	2	0	6	0	0	1	0	0	1	10	787380
2008-01-30 14:00:00	2	3	0	46	0	8	0	15	0	0	6	0	2	0	0	0	2	6	978525
2008-01-30 15:00:00	2	1	0	27	0	5	0	30	3	1	1	0	2	0	0	0	4	4	1029652
2008-01-30 16:00:00	1	4	0	28	0	19	0	11	5	0	4	0	8	0	0	0	1	6	1022359
2008-01-30 17:00:00	1	6	0	20	0	4	0	18	2	4	1	0	3	0	2	0	1	11	1005360
2008-01-30 18:00:00	8	1	0	24	0	8	0	9	7	2	4	0	1	0	1	0	1	6	939013
2008-01-30 19:00:00	2	2	0	20	0	4	0	12	5	0	5	0	3	0	2	0	0	11	842096
2008-01-30 20:00:00	1	0	0	21	0	5	0	25	5	1	3	0	3	0	2	0	5	1	790036
2008-01-30 21:00:00	0	3	0	10	0	7	0	15	1	1	1	0	1	0	0	0	6	11	779433
2008-01-30 22:00:00	0	1	0	9	0	6	0	10	2	0	1	0	2	0	1	0	6	7	658206
2008-01-30 23:00:00	0	0	0	7	0	5	0	11	1	0	4	0	1	0	0	0	1	2	508778
2008-01-31 00:00:00	1	0	0	10	0	3	0	14	5	0	1	0	0	1	0	0	0	3	359579
2008-01-31 01:00:00	2	4	0	7	0	4	0	10	2	0	1	0	1	1	0	0	0	4	269709
2008-01-31 02:00:00	0	0	0	4	0	3	0	5	0	0	0	0	0	0	0	0	2	2	214302
2008-01-31 03:00:00	0	0	0	2	0	3	0	1	0	0	0	0	0	1	0	0	0	0	173183
2008-01-31 04:00:00	0	0	0	2	0	2	0	2	1	0	2	0	0	0	0	0	2	1	142776
2008-01-31 05:00:00	1	0	0	1	0	1	0	2	0	0	1	0	2	0	0	0	0	1	127643
2008-01-31 06:00:00	0	1	0	1	0	1	0	3	0	1	0	0	0	0	0	0	0	2	117015
2008-01-31 07:00:00	0	0	0	1	0	2	0	5	0	2	0	0	0	0	2	0	0	1	155081
2008-01-31 08:00:00	0	0	0	10	0	0	0	4	1	0	0	0	2	0	0	0	1	6	300574
2008-01-31 09:00:00	0	3	0	13	0	5	0	12	0	0	2	0	1	0	1	0	2	6	495359
2008-01-31 10:00:00	0	7	0	17	0	4	0	11	1	0	2	0	3	0	0	0	0	10	620058
2008-01-31 11:00:00	1	2	0	8	0	4	0	11	4	0	2	0	2	0	1	0	3	16	694705
2008-01-31 12:00:00	0	0	0	6	0	3	0	10	0	0	4	0	2	0	0	0	2	11	559779
2008-01-31 13:00:00	0	1	0	7	0	5	0	17	0	0	7	0	1	0	1	0	3	6	647159
2008-01-31 14:00:00	0	1	0	4	0	8	0	18	1	2	4	0	1	1	0	0	2	15	792479
2008-01-31 15:00:00	0	1	0	6	0	8	0	17	3	0	2	0	0	0	1	0	5	11	848187
2008-01-31 16:00:00	1	1	0	9	0	8	0	13	1	0	3	0	3	0	1	0	1	9	895747
2008-01-31 17:00:00	1	1	0	21	0	9	0	18	0	0	5	0	0	0	1	0	6	6	923903
2008-01-31 18:00:00	0	5	0	22	0	5	0	31	4	0	6	0	1	0	3	0	5	6	967538
2008-01-31 19:00:00	1	0	0	28	0	8	0	14	2	0	5	0	0	0	2	0	2	9	897293
2008-01-31 20:00:00	2	0	0	7	0	6	0	16	1	0	3	0	1	0	0	0	8	8	795762
2008-01-31 21:00:00	0	2	0	9	1	10	0	18	0	0	4	0	3	0	0	0	4	8	732739
2008-01-31 22:00:00	0	0	0	9	0	8	0	14	3	1	3	0	2	1	1	0	0	5	641726
2008-01-31 23:00:00	0	2	0	11	0	3	0	18	0	1	3	0	0	0	0	0	1	11	472128
2008-02-01 00:00:00	0	0	0	4	0	0	0	13	2	0	1	0	0	0	0	0	0	5	320295
2008-02-01 01:00:00	1	0	0	9	1	3	0	5	1	0	3	0	0	0	0	0	3	3	253563
2008-02-01 02:00:00	0	0	0	3	0	3	0	8	0	0	2	0	0	0	2	0	0	2	187462
2008-02-01 03:00:00	0	0	0	11	0	3	0	3	1	0	0	0	0	0	0	0	0	2	163185
2008-02-01 04:00:00	0	0	0	0	0	1	0	0	0	0	0	0	0	0	0	0	0	2	127178
2008-02-01 05:00:00	0	0	0	0	0	1	0	2	1	0	1	0	2	0	0	0	1	0	109971
2008-02-01 06:00:00	0	0	0	0	0	2	0	3	0	0	1	0	0	0	0	0	0	3	119523
2008-02-01 07:00:00	0	0	0	3	0	0	0	1	1	0	0	0	1	0	0	0	0	5	161341
2008-02-01 08:00:00	1	0	0	9	0	0	0	5	0	0	1	0	0	0	0	0	0	2	303107
2008-02-01 09:00:00	4	0	0	8	1	8	0	8	1	0	1	0	0	0	0	0	0	4	478662
2008-02-01 10:00:00	0	0	0	14	0	8	0	12	1	1	7	0	0	3	1	0	1	6	575829
2008-02-01 11:00:00	0	3	0	6	0	6	0	15	0	0	9	0	2	1	1	0	2	4	668605
2008-02-01 12:00:00	0	6	0	12	0	5	0	12	4	0	5	0	0	0	8	0	0	12	526317
2008-02-01 13:00:00	0	4	0	14	0	2	0	15	2	1	3	0	5	0	2	0	2	4	619932
2008-02-01 14:00:00	0	13	0	10	0	10	0	17	0	0	8	0	2	0	0	0	1	3	768521
2008-02-01 15:00:00	0	2	0	21	2	9	0	31	0	1	4	0	2	0	0	0	4	5	789917
2008-02-01 16:00:00	1	2	0	16	0	15	0	17	4	0	6	0	4	0	0	0	3	6	789106
2008-02-01 17:00:00	0	3	0	12	0	5	0	23	0	7	6	0	0	1	1	0	2	8	776308
2008-02-01 18:00:00	1	0	0	5	1	8	0	10	0	2	4	0	1	0	0	0	2	8	758654
2008-02-01 19:00:00	0	1	0	11	1	7	0	18	0	1	3	0	1	1	0	0	7	7	692233
2008-02-01 20:00:00	1	0	0	8	1	5	0	13	3	0	3	0	1	0	0	0	1	7	624046
2008-02-01 21:00:00	3	2	0	16	0	4	0	12	3	0	2	0	3	0	0	0	2	3	645881
2008-02-01 22:00:00	1	0	0	11	0	10	0	12	3	0	4	0	0	0	0	0	0	4	615924
2008-02-01 23:00:00	0	0	0	10	0	1	0	6	3	0	1	0	5	0	0	0	0	2	507915
2008-02-02 00:00:00	2	0	0	6	0	4	0	4	0	0	0	0	0	0	0	0	0	6	339893
2008-02-02 01:00:00	0	1	0	1	0	1	0	9	0	0	0	0	0	0	0	0	0	0	248906
2008-02-02 02:00:00	0	0	0	1	0	1	0	6	0	0	0	0	1	0	0	0	1	2	175922
2008-02-02 03:00:00	0	0	0	1	0	2	0	8	0	0	1	0	0	0	0	0	0	4	187234
2008-02-02 04:00:00	0	0	0	0	0	5	0	6	0	1	4	0	0	0	0	0	0	2	129933
2008-02-02 05:00:00	0	0	0	0	0	0	0	4	2	0	0	0	0	0	0	0	0	1	167404
2008-02-02 06:00:00	0	1	0	1	0	0	0	0	0	0	0	0	1	0	0	0	0	1	125449
2008-02-02 07:00:00	0	0	0	3	0	0	0	2	1	1	2	0	1	0	0	0	0	1	175274
2008-02-02 08:00:00	0	0	0	4	0	1	0	4	1	0	0	0	0	0	0	0	0	1	241402
2008-02-02 09:00:00	1	0	0	11	0	2	0	7	1	0	3	0	1	1	0	0	1	8	388819
2008-02-02 10:00:00	0	0	0	5	0	5	0	18	2	0	3	0	0	0	1	0	2	7	551726
2008-02-02 11:00:00	0	1	0	9	0	8	0	13	3	1	10	0	2	0	0	0	1	7	650478
2008-02-02 12:00:00	1	0	0	6	0	5	0	9	0	0	2	0	0	0	0	0	1	5	575087
2008-02-02 13:00:00	2	0	0	20	1	1	0	15	2	1	2	0	0	0	1	0	2	5	604012
2008-02-02 14:00:00	1	1	0	21	1	6	0	16	1	1	6	0	1	0	0	0	3	5	745048
2008-02-02 15:00:00	2	1	0	16	0	11	0	12	4	4	1	0	0	0	0	0	0	5	768054
2008-02-02 16:00:00	0	3	0	13	0	5	0	12	2	0	8	0	5	0	0	0	2	9	754843
2008-02-02 17:00:00	6	2	0	13	0	6	0	16	2	3	3	0	3	0	1	0	2	16	788456
2008-02-02 18:00:00	1	0	0	24	1	5	0	9	0	0	0	0	4	1	0	0	8	6	807968
2008-02-02 19:00:00	2	1	0	10	0	1	0	8	0	0	3	0	4	0	0	0	0	8	657030
2008-02-02 20:00:00	1	2	0	12	1	4	0	10	1	0	2	0	0	0	0	0	1	14	578211
2008-02-02 21:00:00	2	2	0	19	1	3	0	15	1	0	3	0	0	0	0	0	0	8	691357
2008-02-02 22:00:00	2	2	0	5	0	1	0	8	1	0	1	0	0	1	1	0	1	6	683036
2008-02-02 23:00:00	0	4	0	4	0	0	0	7	3	0	5	0	2	0	0	0	1	7	515994
2008-02-03 00:00:00	0	1	0	9	0	4	0	4	1	0	1	0	0	0	0	0	0	3	366519
2008-02-03 01:00:00	0	0	0	0	0	4	0	4	1	0	1	0	1	0	0	0	0	5	271775
2008-02-03 02:00:00	0	0	0	0	0	2	0	2	0	0	1	0	0	0	0	0	0	1	207247
2008-02-03 03:00:00	0	0	0	1	0	0	0	6	2	0	0	0	0	0	0	0	0	1	167620
2008-02-03 04:00:00	0	0	0	0	0	1	0	5	0	0	0	0	0	0	0	0	0	1	125895
2008-02-03 05:00:00	0	0	0	0	0	2	0	1	0	0	0	0	0	0	0	0	1	1	107799
2008-02-03 06:00:00	0	1	0	4	0	0	0	1	0	1	0	0	1	0	0	0	0	2	99029
2008-02-03 07:00:00	0	1	0	10	0	0	0	1	0	1	0	0	0	0	1	0	1	0	110846
2008-02-03 08:00:00	0	0	0	0	0	1	0	6	0	0	1	0	0	0	0	0	0	1	168172
2008-02-03 09:00:00	0	1	0	4	0	4	0	1	1	0	1	0	0	0	1	0	2	7	296243
2008-02-03 10:00:00	1	0	0	11	0	1	0	15	1	0	8	0	1	0	0	0	1	14	504234
2008-02-03 11:00:00	0	0	0	8	1	4	0	12	0	0	6	0	1	0	2	0	2	4	673545
2008-02-03 12:00:00	1	0	0	17	0	8	0	10	2	0	1	0	3	0	0	0	3	3	666647
2008-02-03 13:00:00	0	16	0	16	0	12	0	2	4	0	1	0	2	0	0	0	1	10	662004
2008-02-03 14:00:00	0	0	0	28	2	2	0	10	0	0	3	0	3	0	4	0	4	11	779463
2008-02-03 15:00:00	0	2	0	27	0	8	0	19	4	1	5	0	4	1	0	0	6	18	888553
2008-02-03 16:00:00	0	4	0	22	0	3	0	15	0	0	4	0	1	1	1	0	4	11	845957
2008-02-03 17:00:00	3	0	0	17	1	11	0	17	1	0	3	0	4	0	1	0	1	11	884675
2008-02-03 18:00:00	1	2	0	25	0	13	0	27	2	0	7	0	4	0	1	0	1	9	956716
2008-02-03 19:00:00	2	0	0	27	0	6	0	14	1	0	12	0	3	1	1	0	4	10	867617
2008-02-03 20:00:00	0	0	0	8	1	3	0	10	1	0	1	0	4	0	0	0	2	8	807349
2008-02-03 21:00:00	2	1	0	12	0	9	0	20	1	0	1	0	1	0	3	0	0	15	746994
2008-02-03 22:00:00	3	1	0	42	0	7	0	24	0	0	11	0	2	0	0	0	9	13	633675
2008-02-03 23:00:00	0	0	0	7	0	15	0	10	2	1	5	0	0	0	0	0	0	6	490719
2008-02-04 00:00:00	3	1	0	15	0	1	0	5	1	1	0	0	2	0	0	0	2	8	339879
2008-02-04 01:00:00	1	0	0	9	0	1	0	2	0	0	0	0	0	0	0	0	1	4	247803
2008-02-04 02:00:00	2	1	0	5	0	2	0	3	0	0	1	0	0	0	0	0	0	1	203445
2008-02-04 03:00:00	0	0	0	2	0	0	0	4	0	1	1	0	0	0	0	0	1	2	158769
2008-02-04 04:00:00	1	1	0	9	0	3	0	6	0	0	3	0	0	0	0	0	1	1	153805
2008-02-04 05:00:00	0	0	0	4	0	0	0	1	0	0	0	0	2	0	0	0	2	1	144981
2008-02-04 06:00:00	0	0	0	1	0	0	0	3	0	0	1	0	0	0	0	0	0	0	130753
2008-02-04 07:00:00	0	0	0	2	0	2	0	7	0	0	0	0	0	0	0	0	0	2	169755
2008-02-04 08:00:00	0	0	0	7	0	2	0	5	0	1	2	0	1	0	1	0	3	4	297675
2008-02-04 09:00:00	0	0	0	6	0	12	0	13	1	0	1	0	1	0	0	0	3	5	490746
2008-02-04 10:00:00	0	0	0	16	0	6	0	31	1	2	4	0	3	0	0	0	2	8	612351
2008-02-04 11:00:00	1	0	0	12	0	5	0	16	4	1	9	0	4	0	0	0	5	9	729993
2008-02-04 12:00:00	0	0	0	2	0	3	0	16	2	0	2	0	1	0	0	0	2	11	604270
2008-02-04 13:00:00	2	0	0	18	0	9	0	12	3	1	5	0	0	0	0	0	5	4	720427
2008-02-04 14:00:00	0	13	0	19	1	8	0	29	1	0	6	0	0	0	1	0	1	7	861945
2008-02-04 15:00:00	4	0	0	21	1	8	0	17	0	0	4	0	3	0	1	0	1	11	890404
2008-02-04 16:00:00	2	1	0	18	1	12	0	10	4	1	2	0	0	0	1	0	2	10	947590
2008-02-04 17:00:00	5	0	0	38	0	17	0	14	0	0	15	0	3	0	0	0	7	14	977764
2008-02-04 18:00:00	0	1	0	22	1	12	0	19	4	3	6	0	1	0	5	0	3	12	1028103
2008-02-04 19:00:00	1	3	0	39	0	9	0	17	4	1	5	0	0	0	0	0	3	6	952278
2008-02-04 20:00:00	0	1	0	24	1	6	0	24	4	0	3	0	0	0	0	0	1	25	851957
2008-02-04 21:00:00	2	0	0	17	0	7	0	19	1	0	3	0	4	0	0	0	0	10	815501
2008-02-04 22:00:00	0	1	0	15	0	8	0	62	1	0	2	0	0	0	2	0	2	8	691866
2008-02-04 23:00:00	0	3	0	25	0	4	0	10	0	0	2	0	2	1	0	0	3	20	521951
2008-02-05 00:00:00	0	2	0	6	0	2	0	15	1	3	2	0	0	0	0	0	0	8	344001
2008-02-05 01:00:00	5	0	0	11	0	1	0	6	0	0	0	0	0	0	0	0	1	8	254743
2008-02-05 02:00:00	1	0	0	5	0	5	0	6	1	0	1	0	1	0	0	0	0	3	203252
2008-02-05 03:00:00	2	5	0	6	0	5	0	4	0	0	0	0	0	0	0	0	1	6	179325
2008-02-05 04:00:00	0	0	0	1	2	0	0	5	0	0	2	0	0	0	0	0	0	4	147564
2008-02-05 05:00:00	0	0	0	1	0	0	0	1	0	0	0	0	0	0	0	0	0	0	126471
2008-02-05 06:00:00	0	0	0	0	0	0	0	5	2	0	2	0	0	0	0	0	0	2	120953
2008-02-05 07:00:00	0	0	0	2	0	1	0	5	0	0	0	0	0	0	0	0	0	1	168090
2008-02-05 08:00:00	1	0	0	10	0	2	0	8	0	0	12	0	1	1	0	0	0	3	318371
2008-02-05 09:00:00	0	0	0	3	1	6	0	10	2	0	2	0	0	0	2	0	0	8	505751
2008-02-05 10:00:00	1	7	0	7	0	8	0	23	4	1	2	0	2	0	0	0	0	6	628992
2008-02-05 11:00:00	1	2	0	7	0	8	0	12	0	2	3	0	1	0	2	0	1	4	722162
2008-02-05 12:00:00	0	0	0	10	0	4	0	8	0	2	2	0	2	0	1	0	0	7	578835
2008-02-05 13:00:00	1	4	0	4	1	7	0	9	4	1	5	0	1	0	1	0	1	9	686209
2008-02-05 14:00:00	1	5	0	36	1	6	0	18	5	2	6	0	2	0	3	0	3	5	822222
2008-02-05 15:00:00	0	2	0	15	0	12	0	17	2	1	4	0	1	0	2	0	3	8	874121
2008-02-05 16:00:00	3	0	0	14	0	6	0	20	2	3	4	0	2	0	2	0	4	20	908802
2008-02-05 17:00:00	0	1	0	12	0	4	0	17	3	1	4	0	3	0	0	0	1	8	931774
2008-02-05 18:00:00	0	1	0	32	1	4	0	18	2	4	11	0	1	0	2	0	1	9	944869
2008-02-05 19:00:00	0	3	0	29	0	4	0	21	1	0	4	0	2	1	1	0	12	9	863260
2008-02-05 20:00:00	1	1	0	20	0	4	0	25	1	1	9	0	1	0	2	0	3	11	808928
2008-02-05 21:00:00	0	1	0	28	1	2	0	16	0	0	2	0	3	1	1	0	1	15	797811
2008-02-05 22:00:00	2	2	0	17	0	5	0	14	0	1	3	0	1	0	0	0	3	9	695267
2008-02-05 23:00:00	1	2	0	13	0	5	0	6	0	1	8	0	3	0	1	0	0	6	542459
2008-02-06 00:00:00	1	1	0	8	1	2	0	5	0	0	1	0	0	0	0	0	0	3	366137
2008-02-06 01:00:00	0	0	0	6	0	1	0	3	0	0	0	0	0	0	0	0	0	3	280790
2008-02-06 02:00:00	0	0	0	10	0	4	0	3	2	0	0	0	0	0	0	0	0	3	220935
2008-02-06 03:00:00	0	0	0	11	0	2	0	2	1	1	0	0	2	0	0	0	1	2	193227
2008-02-06 04:00:00	0	1	0	7	1	0	0	0	1	0	1	0	0	0	0	0	1	2	170502
2008-02-06 05:00:00	0	0	0	3	0	1	0	0	2	0	1	0	2	0	0	0	0	4	136892
2008-02-06 06:00:00	0	0	0	0	0	0	0	4	0	0	0	0	0	0	0	0	1	7	140665
2008-02-06 07:00:00	0	0	0	0	0	8	0	5	2	0	1	0	1	0	0	0	0	4	195705
2008-02-06 08:00:00	0	0	0	8	0	5	0	14	2	0	2	0	1	0	1	0	4	2	318026
2008-02-06 09:00:00	0	2	0	8	0	4	0	11	0	0	6	0	1	0	1	0	3	8	537059
2008-02-06 10:00:00	0	0	0	10	0	9	0	15	2	0	6	0	1	0	3	0	0	9	667651
2008-02-06 11:00:00	1	3	0	11	0	4	0	12	2	1	6	0	3	0	1	0	3	14	803309
2008-02-06 12:00:00	2	3	0	12	0	2	0	10	3	0	7	0	0	0	1	0	2	9	646320
2008-02-06 13:00:00	2	1	0	10	0	5	0	14	2	3	6	0	1	1	8	0	0	17	849744
2008-02-06 14:00:00	2	5	0	22	0	15	0	22	1	0	3	0	4	0	1	0	3	12	995562
2008-02-06 15:00:00	1	4	0	25	0	14	0	21	2	0	3	0	0	0	0	0	6	7	1041745
2008-02-06 16:00:00	2	1	0	23	0	5	0	12	6	2	7	0	0	0	1	0	1	10	1017382
2008-02-06 17:00:00	1	2	0	26	1	8	0	15	8	0	5	0	2	1	0	0	0	7	987719
2008-02-06 18:00:00	2	1	0	29	0	10	0	6	0	1	14	0	3	0	0	0	6	4	923584
2008-02-06 19:00:00	0	5	0	21	0	4	0	18	2	0	3	0	1	0	1	0	5	16	848480
2008-02-06 20:00:00	0	0	0	15	1	10	0	12	5	4	8	0	0	0	2	0	2	11	793293
2008-02-06 21:00:00	0	3	0	17	0	15	0	20	1	0	6	0	1	0	2	0	3	10	780114
2008-02-06 22:00:00	1	5	0	21	0	5	0	9	6	0	3	0	0	0	1	0	2	8	692294
2008-02-06 23:00:00	0	2	0	13	0	2	0	10	2	0	4	0	1	0	1	0	2	2	503675
2008-02-07 00:00:00	1	0	0	3	0	3	0	10	5	0	3	0	0	0	1	0	1	2	355561
2008-02-07 01:00:00	3	0	0	6	0	2	0	5	0	0	1	0	1	0	1	0	1	2	268183
2008-02-07 02:00:00	0	0	0	5	0	0	0	4	2	0	0	0	1	0	0	0	1	4	222711
2008-02-07 03:00:00	0	0	0	11	0	0	0	2	0	0	1	0	2	0	0	0	0	0	183457
2008-02-07 04:00:00	0	0	0	4	0	1	0	5	0	0	0	0	0	0	0	0	1	2	162564
2008-02-07 05:00:00	1	0	0	5	0	0	0	2	0	0	2	0	1	0	0	0	1	2	144566
2008-02-07 06:00:00	0	0	0	2	0	0	0	1	1	0	1	0	0	0	0	0	0	5	148562
2008-02-07 07:00:00	0	1	0	2	0	1	0	2	1	0	0	0	0	0	0	0	0	1	186058
2008-02-07 08:00:00	0	0	0	5	0	3	0	7	1	3	3	0	0	0	1	0	3	5	330584
2008-02-07 09:00:00	1	3	0	12	0	2	0	15	0	0	4	0	0	0	1	0	3	11	505898
2008-02-07 10:00:00	1	1	0	14	0	5	0	5	3	0	3	0	1	0	2	0	6	11	614046
2008-02-07 11:00:00	1	3	0	14	0	4	0	25	2	0	1	0	4	0	0	0	7	5	704788
2008-02-07 12:00:00	0	4	0	12	0	9	0	16	2	0	4	0	2	0	0	0	1	6	577277
2008-02-07 13:00:00	0	1	0	11	0	1	0	14	2	2	8	0	0	0	0	0	2	4	656212
2008-02-07 14:00:00	0	0	0	10	0	5	0	14	3	2	3	0	5	0	0	0	0	18	808202
2008-02-07 15:00:00	0	1	0	26	0	8	0	13	4	0	3	0	3	0	3	0	4	6	858149
2008-02-07 16:00:00	3	3	0	26	0	2	0	16	5	1	4	0	4	0	0	0	3	10	866930
2008-02-07 17:00:00	0	5	0	24	0	9	0	23	1	1	5	0	1	0	0	0	4	4	880906
2008-02-07 18:00:00	1	0	0	26	1	6	0	17	3	0	1	0	1	2	0	0	12	11	911718
2008-02-07 19:00:00	3	5	0	32	0	6	0	18	1	0	5	0	1	0	1	0	4	13	853775
2008-02-07 20:00:00	0	1	0	32	2	7	0	14	3	0	7	0	3	0	0	0	2	17	796920
2008-02-07 21:00:00	0	1	0	21	0	10	0	17	4	0	4	0	0	0	0	0	0	6	767516
2008-02-07 22:00:00	1	4	0	10	0	7	0	8	1	1	5	0	3	0	0	0	1	7	664727
2008-02-07 23:00:00	1	0	0	13	2	8	0	14	1	0	1	0	1	0	0	0	2	10	487640
2008-02-08 00:00:00	0	115	0	1	1	3	0	9	1	0	2	0	1	0	0	0	1	3	325752
2008-02-08 01:00:00	1	11	0	5	0	5	0	6	0	0	0	0	0	0	0	0	0	0	235417
2008-02-08 02:00:00	0	2	0	6	1	1	0	0	0	0	0	0	1	0	0	0	1	0	176612
2008-02-08 03:00:00	1	0	0	4	0	0	0	4	1	0	1	0	1	0	0	0	1	4	145374
2008-02-08 04:00:00	0	0	0	0	0	1	0	2	0	0	0	0	0	0	0	0	0	2	141309
2008-02-08 05:00:00	0	0	0	1	0	1	0	2	2	0	0	0	0	0	0	0	0	0	133069
2008-02-08 06:00:00	0	0	0	1	0	1	0	0	2	0	0	0	0	0	0	0	0	1	138491
2008-02-08 07:00:00	0	0	0	1	0	1	0	4	0	0	0	0	0	0	0	0	0	1	176095
2008-02-08 08:00:00	1	8	0	9	0	2	0	5	0	0	1	0	1	0	0	0	0	5	327138
2008-02-08 09:00:00	0	10	0	8	0	8	0	14	4	0	4	0	0	0	0	0	1	9	511503
2008-02-08 10:00:00	2	6	0	15	1	8	0	18	3	1	5	0	2	0	2	0	0	6	605881
2008-02-08 11:00:00	1	11	0	15	1	11	0	20	4	0	0	0	1	1	0	0	0	8	690750
2008-02-08 12:00:00	1	8	0	1	1	2	0	9	0	0	3	0	1	1	0	0	0	5	537424
2008-02-08 13:00:00	0	4	0	10	0	7	0	18	2	0	2	0	1	0	0	0	2	4	631029
2008-02-08 14:00:00	0	11	0	15	0	6	0	15	3	0	13	0	2	0	0	0	4	7	755587
2008-02-08 15:00:00	0	7	0	22	0	6	0	21	0	2	3	0	0	0	0	0	3	6	769926
2008-02-08 16:00:00	0	3	0	12	0	4	0	14	1	0	3	0	2	0	0	0	1	5	756262
2008-02-08 17:00:00	1	4	0	8	1	3	0	32	2	1	2	0	1	0	0	0	0	8	720274
2008-02-08 18:00:00	0	7	0	25	1	5	0	9	0	1	2	0	2	0	1	0	1	3	702493
2008-02-08 19:00:00	0	1	0	16	0	6	0	12	3	0	5	0	3	1	0	0	0	8	651599
2008-02-08 20:00:00	0	3	0	7	0	10	0	17	6	0	6	0	2	0	0	0	2	11	612977
2008-02-08 21:00:00	0	8	0	4	0	6	0	11	3	0	4	0	2	1	0	0	0	3	640027
2008-02-08 22:00:00	0	7	0	8	0	6	0	12	3	0	3	0	1	0	1	0	0	6	587520
2008-02-08 23:00:00	0	1	0	8	1	3	0	7	1	0	1	0	1	0	0	0	1	3	473757
2008-02-09 00:00:00	3	4	0	8	1	6	0	0	2	0	2	0	2	0	0	0	0	7	326893
2008-02-09 01:00:00	0	2	0	1	0	4	0	6	0	0	1	0	1	0	0	0	0	5	230924
2008-02-09 02:00:00	1	4	0	5	0	1	0	1	0	0	1	0	1	0	0	0	1	4	186408
2008-02-09 03:00:00	0	0	0	1	0	2	0	3	0	0	0	0	1	0	0	0	0	1	165056
2008-02-09 04:00:00	0	0	0	1	0	0	0	0	0	2	0	0	5	0	0	0	0	1	151793
2008-02-09 05:00:00	3	1	0	5	0	0	0	1	0	0	0	0	1	0	0	0	0	2	134361
2008-02-09 06:00:00	0	0	0	0	0	1	0	0	0	0	0	0	0	0	0	0	0	6	144610
2008-02-09 07:00:00	0	0	0	3	0	1	0	2	0	0	1	0	0	0	1	0	0	1	169472
2008-02-09 08:00:00	0	0	0	7	0	1	0	3	1	0	5	0	0	0	0	0	2	2	226278
2008-02-09 09:00:00	0	2	0	7	0	6	0	7	4	0	2	0	2	0	0	0	0	0	340321
2008-02-09 10:00:00	2	3	0	13	1	6	0	14	1	0	5	0	1	1	1	0	4	5	473703
2008-02-09 11:00:00	1	4	0	3	0	5	0	12	4	1	1	0	2	0	0	0	1	5	568714
2008-02-09 12:00:00	0	2	0	8	0	2	0	9	2	0	2	0	0	0	0	0	1	3	537622
2008-02-09 13:00:00	1	2	0	13	1	2	0	16	3	0	2	0	0	1	0	0	1	5	555029
2008-02-09 14:00:00	0	7	0	15	1	3	0	16	3	0	2	0	3	0	1	0	0	4	624818
2008-02-09 15:00:00	0	5	0	11	0	10	0	15	2	0	1	0	0	0	0	0	4	13	634574
2008-02-09 16:00:00	0	3	0	11	0	5	0	9	0	0	6	0	3	0	0	0	5	5	627085
2008-02-09 17:00:00	0	8	0	13	1	5	0	15	2	0	2	0	4	2	0	0	2	14	638746
2008-02-09 18:00:00	0	9	0	14	0	11	0	16	2	0	4	0	6	0	0	0	5	13	657759
2008-02-09 19:00:00	1	5	0	16	0	7	0	16	3	0	5	0	1	0	0	0	3	9	635624
2008-02-09 20:00:00	0	0	0	2	2	3	0	26	2	1	5	0	0	0	0	0	3	19	599577
2008-02-09 21:00:00	1	2	0	13	0	5	0	18	0	0	1	0	2	0	0	0	1	12	593443
2008-02-09 22:00:00	2	0	0	7	0	5	0	14	3	0	1	0	3	0	0	0	0	9	580943
2008-02-09 23:00:00	0	1	0	5	0	1	0	13	1	0	0	0	4	0	0	0	0	8	500344
2008-02-10 00:00:00	0	1	0	1	0	2	0	6	4	0	0	0	0	0	0	0	0	1	360272
2008-02-10 01:00:00	0	0	0	3	0	2	0	7	2	0	1	0	3	0	0	0	0	5	259357
2008-02-10 02:00:00	0	0	0	0	0	0	0	5	0	0	0	0	0	0	0	0	1	1	209730
2008-02-10 03:00:00	0	0	0	5	1	3	0	2	0	0	0	0	0	0	0	0	1	0	159754
2008-02-10 04:00:00	0	0	0	5	0	0	0	3	0	0	0	0	0	0	0	0	1	1	147843
2008-02-10 05:00:00	0	0	0	1	0	0	0	2	0	0	0	0	0	0	0	0	0	1	123775
2008-02-10 06:00:00	0	0	0	1	0	1	0	1	1	0	0	0	0	0	0	0	0	0	118454
2008-02-10 07:00:00	0	0	0	0	0	2	0	1	1	0	0	0	0	0	0	0	1	0	131510
2008-02-10 08:00:00	0	1	0	3	0	0	0	6	1	0	0	0	1	0	0	0	0	0	184543
2008-02-10 09:00:00	0	1	0	2	0	5	0	7	2	0	3	0	1	0	0	0	0	8	319771
2008-02-10 10:00:00	0	6	0	10	1	4	0	18	2	0	2	0	2	0	1	0	0	8	494939
2008-02-10 11:00:00	0	6	0	10	0	1	0	18	2	0	1	0	1	0	1	0	0	10	629404
2008-02-10 12:00:00	0	0	0	25	1	10	0	16	3	0	3	0	2	0	0	0	4	6	621458
2008-02-10 13:00:00	0	0	0	7	0	7	0	10	1	0	5	0	0	2	0	0	0	7	609470
2008-02-10 14:00:00	0	3	0	20	0	5	0	10	0	0	4	0	1	4	1	0	6	7	705218
2008-02-10 15:00:00	2	4	0	19	0	13	0	18	3	0	8	0	1	0	2	0	6	15	761170
2008-02-10 16:00:00	1	0	0	37	0	12	0	12	3	0	2	0	3	1	0	0	0	12	784316
2008-02-10 17:00:00	0	12	0	11	2	7	0	22	0	0	2	0	2	0	0	0	2	7	853286
2008-02-10 18:00:00	0	2	0	43	1	9	0	21	4	0	5	0	1	0	2	0	3	6	863824
2008-02-10 19:00:00	0	1	0	34	0	7	0	17	8	0	2	0	3	2	2	0	3	13	816759
2008-02-10 20:00:00	1	3	0	27	0	13	0	15	3	1	9	0	1	0	0	0	3	11	809192
2008-02-10 21:00:00	0	2	0	16	0	0	0	19	2	1	1	0	3	0	5	0	3	9	748375
2008-02-10 22:00:00	0	3	0	16	0	2	0	17	2	1	1	0	0	0	0	0	1	9	658686
2008-02-10 23:00:00	0	4	0	10	0	1	0	5	1	0	2	0	1	0	0	0	0	4	512041
2008-02-11 00:00:00	0	0	0	10	1	9	0	8	0	0	2	0	1	0	0	0	1	4	362769
2008-02-11 01:00:00	0	0	0	3	0	4	0	3	0	0	0	0	3	0	0	0	0	3	276987
2008-02-11 02:00:00	1	0	0	6	0	1	0	3	0	0	2	0	1	0	0	0	1	5	230334
2008-02-11 03:00:00	2	0	0	13	0	1	0	2	0	0	1	0	0	0	0	0	2	0	194369
2008-02-11 04:00:00	0	0	0	5	0	0	0	2	0	0	0	0	0	0	0	0	0	0	181328
2008-02-11 05:00:00	0	1	0	1	0	2	0	3	0	0	0	0	0	1	0	0	0	0	152516
2008-02-11 06:00:00	0	1	0	1	0	0	0	0	2	0	0	0	0	0	0	0	0	2	162315
2008-02-11 07:00:00	0	0	0	1	0	2	0	12	0	0	0	0	0	0	1	0	0	1	188351
2008-02-11 08:00:00	0	0	0	3	0	4	0	3	1	0	1	0	0	1	1	0	0	4	312097
2008-02-11 09:00:00	0	1	0	4	0	2	0	12	1	1	1	0	0	2	0	0	1	9	542238
2008-02-11 10:00:00	2	9	0	35	0	5	0	18	6	0	4	0	5	1	1	0	4	5	719046
2008-02-11 11:00:00	1	1	0	6	1	2	0	5	2	1	8	0	1	0	2	0	2	13	760689
2008-02-11 12:00:00	0	5	0	19	0	5	0	9	2	1	3	0	2	0	0	0	0	6	651405
2008-02-11 13:00:00	0	2	0	5	0	12	0	21	4	0	1	0	2	0	0	0	2	8	719676
2008-02-11 14:00:00	1	0	0	12	0	11	0	12	5	0	3	0	1	0	0	0	1	18	849083
2008-02-11 15:00:00	1	3	0	16	0	5	0	15	4	0	2	0	2	1	1	0	10	8	895073
2008-02-11 16:00:00	1	1	0	6	0	13	0	16	0	0	2	0	1	0	1	0	3	18	948482
2008-02-11 17:00:00	0	2	0	12	0	13	0	16	4	0	10	0	1	0	2	0	0	10	978652
2008-02-11 18:00:00	0	3	0	47	0	12	0	19	8	0	6	0	2	1	0	0	5	9	1004081
2008-02-11 19:00:00	3	0	0	18	0	3	0	14	2	0	6	0	0	1	0	0	7	8	888915
2008-02-11 20:00:00	0	1	0	26	0	5	0	18	1	0	4	0	0	0	0	0	5	15	824933
2008-02-11 21:00:00	1	3	0	16	0	10	0	20	3	0	4	0	1	0	0	0	0	4	820169
2008-02-11 22:00:00	1	2	0	28	0	1	0	7	1	1	1	0	0	0	0	0	0	7	695062
2008-02-11 23:00:00	1	4	0	14	0	3	0	9	2	0	1	0	1	0	1	0	0	14	527425
2008-02-12 00:00:00	0	0	0	9	0	2	0	8	1	0	3	0	1	0	0	0	1	7	369449
2008-02-12 01:00:00	1	0	0	15	1	1	0	3	1	0	1	0	0	0	0	0	0	7	276106
2008-02-12 02:00:00	0	0	0	10	0	4	0	2	1	0	0	0	0	0	0	0	2	4	235366
2008-02-12 03:00:00	0	0	0	5	0	1	0	3	0	0	0	0	0	0	0	0	0	2	191431
2008-02-12 04:00:00	0	0	0	13	0	1	0	1	0	0	1	0	0	0	0	0	1	2	169672
2008-02-12 05:00:00	0	0	0	7	0	2	0	4	0	0	1	0	1	0	0	0	5	5	140266
2008-02-12 06:00:00	0	0	0	4	2	0	0	0	0	0	2	0	1	0	0	0	0	0	142555
2008-02-12 07:00:00	0	0	0	3	0	1	0	2	0	1	0	0	0	0	0	0	0	1	162309
2008-02-12 08:00:00	0	1	0	4	0	3	0	12	0	0	1	0	0	0	1	0	3	3	294314
2008-02-12 09:00:00	2	3	0	7	0	8	0	9	2	0	2	0	3	0	1	0	1	5	480583
2008-02-12 10:00:00	1	7	0	21	0	4	0	8	2	0	4	0	0	0	2	0	2	7	629728
2008-02-12 11:00:00	0	2	0	15	0	11	0	12	5	0	2	0	0	0	0	0	1	5	685496
2008-02-12 12:00:00	0	13	0	5	1	4	0	21	4	1	0	0	0	0	0	0	0	2	573871
2008-02-12 13:00:00	2	8	0	18	0	5	0	23	2	0	1	0	1	2	1	0	3	9	665391
2008-02-12 14:00:00	0	3	0	13	0	5	0	10	5	0	1	0	2	0	0	0	4	4	790040
2008-02-12 15:00:00	0	2	0	23	0	15	0	23	5	3	4	0	7	0	3	0	3	15	835239
2008-02-12 16:00:00	0	4	0	27	0	11	0	13	4	0	9	0	2	0	0	0	5	12	850479
2008-02-12 17:00:00	1	6	0	30	0	8	0	25	4	0	4	0	1	0	0	0	7	10	877245
2008-02-12 18:00:00	1	2	0	12	0	6	0	23	3	0	4	0	2	0	1	0	3	14	875935
2008-02-12 19:00:00	0	0	0	13	0	6	0	21	2	0	0	0	0	1	0	0	1	9	826532
2008-02-12 20:00:00	1	1	0	19	0	12	0	19	1	0	3	0	4	0	1	0	0	13	768368
2008-02-12 21:00:00	2	6	0	23	0	5	0	7	2	0	5	0	2	0	0	0	0	5	754168
2008-02-12 22:00:00	1	2	0	2	0	5	0	21	4	1	5	0	2	0	1	0	0	13	682452
2008-02-12 23:00:00	1	0	0	8	0	3	0	17	2	0	1	0	0	0	0	0	0	6	544624
2008-02-13 00:00:00	0	0	0	3	0	0	0	4	0	0	1	0	0	0	1	0	1	4	358671
2008-02-13 01:00:00	0	0	0	4	0	2	0	6	4	0	0	0	0	0	0	0	0	9	259965
2008-02-13 02:00:00	0	0	0	2	0	1	0	1	0	0	2	0	0	0	0	0	0	2	206483
2008-02-13 03:00:00	0	2	0	2	0	2	0	1	0	0	1	0	0	0	0	0	0	2	163082
2008-02-13 04:00:00	0	0	0	4	0	3	0	2	0	0	1	0	0	0	0	0	0	1	150489
2008-02-13 05:00:00	0	0	0	4	0	0	0	3	0	0	0	0	0	0	0	0	0	1	129737
2008-02-13 06:00:00	0	0	0	2	0	1	0	1	0	0	1	0	0	0	0	0	0	1	129985
2008-02-13 07:00:00	0	0	0	0	0	0	0	2	0	0	1	0	0	1	0	0	0	2	178656
2008-02-13 08:00:00	1	0	0	13	0	3	0	13	2	0	3	0	0	1	0	0	1	1	320297
2008-02-13 09:00:00	0	4	0	6	0	3	0	11	1	1	3	0	0	0	1	0	4	2	500046
2008-02-13 10:00:00	1	2	0	11	1	2	0	22	2	0	8	0	2	0	0	0	1	7	631840
2008-02-13 11:00:00	0	6	0	9	0	17	0	21	1	0	2	0	2	0	0	0	2	7	733145
2008-02-13 12:00:00	0	4	0	8	0	7	0	11	9	0	2	0	0	0	0	0	0	9	619483
2008-02-13 13:00:00	1	1	0	4	0	8	0	18	1	1	5	0	1	1	1	0	2	11	784559
2008-02-13 14:00:00	0	6	0	10	0	9	0	19	2	2	3	0	3	0	0	0	1	17	919856
2008-02-13 15:00:00	0	3	0	24	0	13	0	15	4	1	2	0	2	0	3	0	4	3	932517
2008-02-13 16:00:00	0	4	0	20	0	8	0	23	3	2	1	0	1	0	1	0	2	7	902768
2008-02-13 17:00:00	0	3	0	14	1	8	0	15	5	1	5	0	2	0	0	0	2	8	909830
2008-02-13 18:00:00	0	1	0	20	0	7	0	18	6	0	1	0	2	0	0	0	3	2	866647
2008-02-13 19:00:00	1	6	0	18	0	11	0	16	6	0	4	0	2	0	0	0	5	9	804002
2008-02-13 20:00:00	0	3	0	25	0	4	0	13	2	0	14	0	0	0	1	0	3	6	756255
2008-02-13 21:00:00	2	23	0	19	0	4	0	16	1	0	2	0	5	0	3	0	3	13	753316
2008-02-13 22:00:00	0	3	0	13	0	6	0	7	1	0	5	0	1	0	0	0	6	11	641736
2008-02-13 23:00:00	0	9	0	6	0	4	0	10	0	0	3	0	1	0	1	0	1	4	505376
2008-02-14 00:00:00	0	1	0	3	0	3	0	8	1	0	0	0	0	0	0	0	0	5	347837
2008-02-14 01:00:00	0	0	0	4	0	3	0	4	0	0	0	0	2	0	0	0	1	1	298108
2008-02-14 02:00:00	1	0	0	0	0	6	0	2	0	0	1	0	0	0	0	0	0	0	234757
2008-02-14 03:00:00	0	0	0	3	0	2	0	2	0	0	0	0	1	0	0	0	0	1	194967
2008-02-14 04:00:00	0	2	0	6	0	1	0	4	0	0	0	0	3	0	0	0	0	0	181473
2008-02-14 05:00:00	0	0	0	3	0	2	0	4	0	0	0	0	1	0	0	0	0	1	166187
2008-02-14 06:00:00	0	1	0	0	0	0	0	1	0	0	2	0	0	1	0	0	0	1	182715
2008-02-14 07:00:00	0	0	0	6	0	1	0	6	0	0	2	0	0	0	0	0	1	1	213910
2008-02-14 08:00:00	1	1	0	0	0	3	0	6	4	1	2	0	0	0	0	0	2	9	313308
2008-02-14 09:00:00	0	2	0	11	0	4	0	7	3	1	2	0	0	1	0	0	2	5	488578
2008-02-14 10:00:00	1	3	0	5	0	7	0	11	3	0	4	0	0	1	0	0	0	11	595861
2008-02-14 11:00:00	1	4	0	7	0	2	0	10	8	0	4	0	4	1	2	0	11	8	692235
2008-02-14 12:00:00	1	2	0	12	0	7	0	12	5	0	2	0	1	0	1	0	3	8	554058
2008-02-14 13:00:00	0	2	0	22	0	8	0	20	1	0	3	0	2	0	1	0	1	7	581446
2008-02-14 14:00:00	0	1	0	20	3	8	0	30	9	0	4	0	3	1	0	0	4	1	761727
2008-02-14 15:00:00	0	4	0	7	0	13	0	25	0	0	6	0	2	2	2	0	4	7	833533
2008-02-14 16:00:00	3	4	0	13	1	10	0	27	2	0	5	0	1	0	1	0	0	10	835982
2008-02-14 17:00:00	3	6	0	14	0	7	0	31	3	0	3	0	5	0	0	0	0	7	805783
2008-02-14 18:00:00	2	7	0	21	0	6	0	19	3	0	4	0	1	0	0	0	0	8	828195
2008-02-14 19:00:00	1	1	0	23	1	6	0	10	3	0	1	0	2	0	0	0	5	2	765339
2008-02-14 20:00:00	3	1	0	9	2	5	0	14	2	0	6	0	4	0	0	0	2	6	651113
2008-02-14 21:00:00	1	2	0	14	0	3	0	12	1	0	0	0	3	0	0	0	1	6	697907
2008-02-14 22:00:00	0	7	0	13	0	6	0	6	1	0	0	0	2	0	0	0	1	7	640092
2008-02-14 23:00:00	1	5	0	8	0	0	0	5	6	1	3	0	0	0	0	0	0	1	490857
2008-02-15 00:00:00	0	0	0	4	0	1	0	6	1	0	0	0	1	0	0	0	0	6	358653
2008-02-15 01:00:00	0	0	0	5	0	3	0	4	1	0	1	0	1	0	0	0	1	5	285728
2008-02-15 02:00:00	0	0	0	7	0	0	0	3	0	0	1	0	0	0	0	0	0	4	198916
2008-02-15 03:00:00	0	0	0	1	0	4	0	1	0	0	0	0	0	0	0	0	0	2	191961
2008-02-15 04:00:00	0	0	0	3	0	0	0	7	0	0	0	0	0	0	0	0	0	0	158111
2008-02-15 05:00:00	1	0	0	0	1	4	0	1	0	0	2	0	0	0	0	0	0	0	153547
2008-02-15 06:00:00	0	0	0	2	0	0	0	2	1	0	0	0	0	0	0	0	0	0	146518
2008-02-15 07:00:00	1	0	0	2	0	0	0	1	0	0	0	0	0	0	0	0	0	0	179814
2008-02-15 08:00:00	0	0	0	3	2	6	0	8	1	0	3	0	1	0	0	0	0	6	314045
2008-02-15 09:00:00	0	1	0	1	0	2	0	8	1	0	1	0	8	2	0	0	2	5	465253
2008-02-15 10:00:00	0	1	0	9	2	5	0	12	2	0	3	0	1	0	0	0	4	5	591427
2008-02-15 11:00:00	1	3	0	20	0	21	0	22	0	0	1	0	2	0	1	0	6	11	687199
2008-02-15 12:00:00	0	3	0	8	1	5	0	14	1	0	11	0	0	0	0	0	3	3	532587
2008-02-15 13:00:00	0	0	0	8	1	3	0	22	6	0	6	0	0	0	0	0	0	4	624655
2008-02-15 14:00:00	0	4	0	12	0	12	0	13	7	0	3	0	2	0	0	0	4	14	743493
2008-02-15 15:00:00	0	0	0	22	0	3	0	9	1	1	9	0	7	0	0	0	1	8	783765
2008-02-15 16:00:00	0	3	0	8	0	6	0	16	1	0	5	0	3	0	0	0	1	8	761996
2008-02-15 17:00:00	1	2	0	18	0	3	0	11	1	0	2	0	4	0	1	0	1	11	733806
2008-02-15 18:00:00	0	0	0	18	0	6	0	13	2	0	3	0	2	0	0	0	0	7	685037
2008-02-15 19:00:00	0	0	0	4	0	7	0	13	1	0	3	0	1	0	1	0	1	5	636307
2008-02-15 20:00:00	0	2	0	15	0	16	0	20	5	0	0	0	2	0	0	0	1	10	604312
2008-02-15 21:00:00	0	1	0	7	0	5	0	12	3	0	1	0	2	0	0	0	0	5	627660
2008-02-15 22:00:00	0	1	0	5	0	7	0	8	9	1	2	0	4	0	1	0	0	5	590760
2008-02-15 23:00:00	1	1	0	7	1	4	0	5	2	0	0	0	1	0	0	0	0	10	496534
2008-02-16 00:00:00	0	1	0	3	0	3	0	3	2	1	1	0	0	0	0	0	0	1	355910
2008-02-16 01:00:00	5	0	0	2	0	1	0	6	0	0	3	0	0	0	1	0	0	4	258282
2008-02-16 02:00:00	0	0	0	4	2	0	0	4	0	0	0	0	0	0	0	0	0	13	179960
2008-02-16 03:00:00	1	0	0	5	0	0	0	5	1	0	0	0	1	0	0	0	1	2	144197
2008-02-16 04:00:00	0	0	0	1	0	2	0	5	0	0	0	0	0	0	0	0	0	2	134349
2008-02-16 05:00:00	0	0	0	1	0	3	0	3	1	0	0	0	0	0	0	0	1	1	121142
2008-02-16 06:00:00	0	0	0	0	0	0	0	0	0	0	3	0	1	0	0	0	0	1	111963
2008-02-16 07:00:00	0	0	0	0	0	0	0	3	1	0	0	0	0	0	0	0	1	0	124181
2008-02-16 08:00:00	0	0	0	1	0	1	0	4	1	0	0	0	0	0	0	0	0	5	198522
2008-02-16 09:00:00	1	2	0	10	0	7	0	6	2	3	5	0	2	0	2	0	1	5	307978
2008-02-16 10:00:00	0	0	0	3	0	7	0	13	0	3	3	0	1	0	0	0	0	9	434496
2008-02-16 11:00:00	0	1	0	21	1	6	0	13	3	1	0	0	2	0	0	0	3	6	545224
2008-02-16 12:00:00	1	0	0	11	0	6	0	11	0	1	10	0	2	0	1	0	2	7	527492
2008-02-16 13:00:00	0	0	0	10	0	6	0	15	4	0	1	0	1	0	0	0	1	4	544713
2008-02-16 14:00:00	1	2	0	18	0	8	0	14	1	0	4	0	2	0	0	0	1	6	616389
2008-02-16 15:00:00	0	1	0	10	0	3	0	10	1	0	2	0	1	0	1	0	0	9	638022
2008-02-16 16:00:00	2	1	0	15	0	8	0	13	0	0	0	0	0	0	0	0	1	3	641801
2008-02-16 17:00:00	1	4	0	9	0	1	0	16	0	4	1	0	1	4	0	0	3	10	660426
2008-02-16 18:00:00	0	2	0	29	0	4	0	14	3	0	1	0	0	0	0	0	1	4	663107
2008-02-16 19:00:00	1	0	0	7	0	3	0	10	3	1	1	0	0	0	3	0	0	9	629168
2008-02-16 20:00:00	1	1	0	7	0	6	0	12	2	3	6	0	1	1	0	0	1	8	571088
2008-02-16 21:00:00	0	0	0	5	2	2	0	12	3	0	3	0	2	0	1	0	4	1	563936
2008-02-16 22:00:00	1	6	0	12	0	3	0	17	1	0	1	0	3	0	1	0	0	6	551073
2008-02-16 23:00:00	0	1	0	1	0	4	0	13	1	0	8	0	0	0	0	0	0	7	470693
2008-02-17 00:00:00	0	0	0	3	0	4	0	4	0	0	0	0	0	0	0	0	0	10	343223
2008-02-17 01:00:00	0	2	0	1	0	3	0	3	0	0	0	0	0	0	0	0	0	1	252942
2008-02-17 02:00:00	0	0	0	2	0	1	0	3	0	0	0	0	1	0	0	0	3	3	190012
2008-02-17 03:00:00	0	1	0	1	0	0	0	4	1	0	2	0	1	0	0	0	0	2	150803
2008-02-17 04:00:00	0	0	0	4	0	0	0	1	0	0	0	0	0	0	0	0	0	2	131073
2008-02-17 05:00:00	1	1	0	2	0	0	0	1	0	0	1	0	0	0	0	0	0	1	110890
2008-02-17 06:00:00	0	0	0	1	0	0	0	0	0	0	0	0	0	0	0	0	1	2	107645
2008-02-17 07:00:00	0	0	0	3	0	0	0	5	0	0	0	0	0	0	0	0	1	0	113405
2008-02-17 08:00:00	1	0	0	6	0	0	0	6	0	0	1	0	1	0	0	0	0	5	163160
2008-02-17 09:00:00	0	1	0	0	1	5	0	12	0	0	2	0	0	0	0	0	0	4	297218
2008-02-17 10:00:00	0	4	0	7	0	8	0	16	2	0	5	0	1	0	1	0	0	4	465573
2008-02-17 11:00:00	0	0	0	10	2	3	0	17	3	0	2	0	1	0	0	0	1	9	592658
2008-02-17 12:00:00	2	0	0	6	0	4	0	11	6	0	1	0	2	0	0	0	3	7	603654
2008-02-17 13:00:00	1	2	0	8	1	4	0	13	2	0	1	0	0	0	0	0	0	9	581492
2008-02-17 14:00:00	0	2	0	12	0	7	0	17	3	0	2	0	0	0	0	0	2	6	663081
2008-02-17 15:00:00	1	2	0	12	0	4	0	24	0	0	1	0	0	1	0	0	5	8	761960
2008-02-17 16:00:00	1	0	0	16	0	19	0	17	5	0	0	0	1	1	0	0	1	10	786796
2008-02-17 17:00:00	0	1	0	17	1	13	0	7	5	2	8	0	1	0	0	0	3	13	811925
2008-02-17 18:00:00	0	0	0	12	0	12	0	16	1	0	3	0	7	0	2	0	2	5	832770
2008-02-17 19:00:00	0	2	0	20	0	8	0	14	2	0	1	0	6	0	0	0	3	6	794586
2008-02-17 20:00:00	4	1	0	41	0	4	0	25	1	0	2	0	0	0	0	0	6	14	754408
2008-02-17 21:00:00	0	1	0	10	1	8	0	9	3	0	3	0	3	0	1	0	0	5	684229
2008-02-17 22:00:00	0	1	0	13	0	4	0	12	1	1	2	0	28	0	0	0	0	7	637512
2008-02-17 23:00:00	0	0	0	9	0	5	0	10	2	0	2	0	4	0	0	0	0	3	512525
2008-02-18 00:00:00	0	0	0	1	0	2	0	13	2	0	1	0	0	0	0	0	0	3	351976
2008-02-18 01:00:00	0	0	0	8	1	1	0	3	1	0	4	0	1	0	0	0	2	4	259617
2008-02-18 02:00:00	0	1	0	3	2	1	0	4	1	0	1	0	0	0	0	0	0	2	205012
2008-02-18 03:00:00	0	0	0	2	0	1	0	6	0	0	0	0	1	0	0	0	0	5	174604
2008-02-18 04:00:00	0	0	0	0	0	1	0	0	0	0	1	0	0	0	0	0	0	8	136066
2008-02-18 05:00:00	1	0	0	2	0	2	0	2	0	0	1	0	0	0	2	0	0	4	107090
2008-02-18 06:00:00	0	0	0	0	0	2	0	0	0	0	1	0	1	0	0	0	2	1	104073
2008-02-18 07:00:00	0	0	0	0	0	1	0	1	0	0	0	0	0	0	0	0	0	3	132671
2008-02-18 08:00:00	0	0	0	3	1	3	0	8	0	0	3	0	1	0	0	0	0	3	236527
2008-02-18 09:00:00	1	0	0	12	0	6	0	16	0	1	3	0	1	0	1	0	0	4	418803
2008-02-18 10:00:00	1	3	0	16	1	7	0	6	3	1	4	0	1	0	0	0	0	3	589123
2008-02-18 11:00:00	1	4	0	7	0	5	0	28	8	0	3	0	3	0	0	0	2	15	714817
2008-02-18 12:00:00	3	2	0	24	0	2	0	7	0	0	2	0	3	0	3	0	1	13	609607
2008-02-18 13:00:00	0	6	0	10	0	7	0	15	4	0	5	0	0	0	1	0	2	6	706184
2008-02-18 14:00:00	2	3	0	26	0	6	0	18	2	0	6	0	3	0	3	0	2	10	827443
2008-02-18 15:00:00	3	3	0	19	1	8	0	19	4	0	0	0	1	0	1	0	5	14	882454
2008-02-18 16:00:00	0	2	0	22	0	13	0	13	5	0	6	0	4	1	0	0	8	6	887625
2008-02-18 17:00:00	1	2	0	16	0	8	0	25	4	0	4	0	2	0	1	0	3	5	897862
2008-02-18 18:00:00	0	2	0	22	2	11	0	28	0	0	1	0	3	0	2	0	1	15	866516
2008-02-18 19:00:00	0	0	0	17	2	6	0	23	1	0	5	0	2	0	1	0	1	13	820726
2008-02-18 20:00:00	3	2	0	15	0	6	0	13	3	0	1	0	3	0	0	0	3	10	783639
2008-02-18 21:00:00	0	2	0	14	1	6	0	16	1	0	5	0	4	0	0	0	4	15	778378
2008-02-18 22:00:00	0	3	0	9	0	5	0	8	0	0	1	0	4	0	1	0	4	9	716105
2008-02-18 23:00:00	0	2	0	6	1	3	0	8	1	0	3	0	3	1	1	0	0	3	556740
2008-02-19 00:00:00	1	0	0	11	0	6	0	13	0	0	0	0	0	0	0	0	2	11	405698
2008-02-19 01:00:00	2	0	0	1	0	1	0	6	0	1	0	0	1	0	1	0	0	0	311922
2008-02-19 02:00:00	1	1	0	3	0	9	0	2	0	0	3	0	0	0	1	0	0	2	242237
2008-02-19 03:00:00	0	1	0	2	0	5	0	2	0	0	1	0	3	0	0	0	0	2	209230
2008-02-19 04:00:00	0	0	0	2	0	6	0	4	1	1	0	0	0	0	0	0	0	1	183990
2008-02-19 05:00:00	0	1	0	1	0	0	0	3	1	0	1	0	6	0	1	0	0	2	145306
2008-02-19 06:00:00	0	0	0	2	0	0	0	0	0	0	2	0	0	0	0	0	0	3	141624
2008-02-19 07:00:00	0	0	0	0	0	0	0	7	0	0	1	0	0	0	0	0	0	3	156693
2008-02-19 08:00:00	0	0	0	2	0	1	0	9	2	0	3	0	1	0	0	0	0	2	265982
2008-02-19 09:00:00	0	0	0	9	1	0	0	14	4	0	5	0	1	0	0	0	1	10	458379
2008-02-19 10:00:00	0	0	0	10	1	9	0	21	3	0	5	0	0	0	0	0	1	9	622192
2008-02-19 11:00:00	1	4	0	20	1	4	0	13	0	0	2	0	2	1	1	0	2	14	734597
2008-02-19 12:00:00	1	3	0	6	0	9	0	13	3	0	2	0	3	0	0	0	2	7	616323
2008-02-19 13:00:00	0	8	0	6	0	9	0	17	4	0	6	0	5	0	0	0	1	12	716506
2008-02-19 14:00:00	0	6	0	15	0	15	0	30	3	0	7	0	1	2	0	0	6	12	834664
2008-02-19 15:00:00	0	5	0	20	1	7	0	18	11	1	4	0	2	0	2	0	3	12	887540
2008-02-19 16:00:00	0	1	0	11	1	4	0	11	4	2	5	0	4	0	2	0	2	8	888968
2008-02-19 17:00:00	0	6	0	9	1	17	0	15	3	0	6	0	3	0	2	0	0	13	895364
2008-02-19 18:00:00	0	5	0	14	1	5	0	14	3	0	7	0	2	0	1	0	1	12	842618
2008-02-19 19:00:00	0	1	0	21	1	7	0	18	6	2	8	0	9	1	2	0	3	6	782375
2008-02-19 20:00:00	0	0	0	14	0	11	0	11	5	0	7	0	0	0	1	0	0	6	739342
2008-02-19 21:00:00	0	5	0	10	0	11	0	12	2	2	4	0	2	0	2	0	1	14	711198
2008-02-19 22:00:00	0	1	0	9	0	4	0	11	1	1	1	0	1	0	3	0	1	10	650383
2008-02-19 23:00:00	0	1	0	16	1	4	0	8	2	0	3	0	1	0	0	0	0	5	523224
2008-02-20 00:00:00	0	2	0	0	0	3	0	3	1	0	2	0	0	0	0	0	0	5	372116
2008-02-20 01:00:00	3	0	0	15	0	0	0	4	1	0	1	0	0	0	0	0	0	5	275891
2008-02-20 02:00:00	0	0	0	11	0	3	0	4	0	0	2	0	1	0	0	0	2	3	212252
2008-02-20 03:00:00	0	0	0	3	0	1	0	2	0	0	0	0	0	0	0	0	0	3	168049
2008-02-20 04:00:00	0	0	0	0	0	1	0	2	1	0	0	0	0	0	0	0	0	3	135136
2008-02-20 05:00:00	0	0	0	2	0	1	0	4	0	0	0	0	0	0	0	0	0	2	118277
2008-02-20 06:00:00	0	0	0	5	1	4	0	1	0	0	1	0	0	1	0	0	0	1	119655
2008-02-20 07:00:00	0	0	0	0	0	1	0	7	0	0	3	0	0	0	0	0	0	4	167238
2008-02-20 08:00:00	0	0	0	10	0	1	0	8	2	0	0	0	2	0	2	0	0	5	268886
2008-02-20 09:00:00	0	2	0	4	1	6	0	13	4	4	2	0	1	0	0	0	0	9	460732
2008-02-20 10:00:00	0	3	0	4	0	8	0	11	4	0	1	0	1	2	2	0	1	1	634856
2008-02-20 11:00:00	1	4	0	17	1	6	0	27	3	0	4	0	1	1	0	0	6	13	755615
2008-02-20 12:00:00	0	2	0	13	1	6	0	9	1	1	1	0	0	0	2	0	4	8	628820
2008-02-20 13:00:00	0	1	0	16	2	9	0	17	0	3	3	0	2	0	0	0	0	14	741263
2008-02-20 14:00:00	0	0	0	24	1	8	0	24	4	0	4	0	1	0	1	0	2	12	894181
2008-02-20 15:00:00	4	5	0	16	0	10	0	11	4	1	3	0	5	1	1	0	0	15	952522
2008-02-20 16:00:00	3	1	0	24	0	11	0	31	2	1	5	0	6	0	2	0	16	9	943631
2008-02-20 17:00:00	1	4	0	13	0	7	0	10	5	2	4	0	3	0	1	0	0	10	917341
2008-02-20 18:00:00	0	0	0	21	1	6	0	15	3	0	6	0	3	0	1	0	0	11	854627
2008-02-20 19:00:00	0	1	0	16	0	13	0	9	10	0	6	0	7	0	2	0	1	6	783455
2008-02-20 20:00:00	2	1	0	25	0	7	0	20	3	0	6	0	3	0	0	0	3	5	714287
2008-02-20 21:00:00	1	1	0	9	0	7	0	16	0	0	2	0	2	1	0	0	1	7	741877
2008-02-20 22:00:00	1	5	0	14	0	1	0	8	3	0	2	0	2	0	0	0	0	13	648150
2008-02-20 23:00:00	0	1	0	9	0	4	0	5	2	0	0	0	2	0	0	0	3	3	393941
2008-02-21 00:00:00	0	3	0	9	0	2	0	6	0	0	2	0	1	0	0	0	1	5	359743
2008-02-21 01:00:00	0	0	0	4	0	2	0	1	1	0	2	0	0	0	0	0	0	2	286261
2008-02-21 02:00:00	0	0	0	0	0	3	0	5	0	0	0	0	1	0	0	0	3	4	230477
2008-02-21 03:00:00	0	0	0	1	0	0	0	8	0	0	0	0	0	0	0	0	3	2	195138
2008-02-21 04:00:00	0	3	0	1	1	0	0	0	0	0	0	0	0	0	0	0	0	4	148625
2008-02-21 05:00:00	0	0	0	1	0	0	0	2	0	0	2	0	0	0	0	0	0	0	112815
2008-02-21 06:00:00	0	0	0	3	0	1	0	2	0	0	1	0	1	0	0	0	0	2	116972
2008-02-21 07:00:00	0	0	0	9	0	0	0	3	0	0	2	0	0	0	0	0	3	4	144447
2008-02-21 08:00:00	0	0	0	9	0	1	0	7	1	0	0	0	3	0	0	0	3	2	265732
2008-02-21 09:00:00	1	3	0	13	0	10	0	13	3	1	6	0	1	0	0	0	0	1	452454
2008-02-21 10:00:00	1	1	0	8	0	6	0	8	2	0	3	0	1	0	0	0	0	6	619031
2008-02-21 11:00:00	0	1	0	9	0	13	0	14	4	2	3	0	6	3	2	0	4	7	739805
2008-02-21 12:00:00	3	3	0	17	0	9	0	11	4	2	8	0	1	0	0	0	4	4	619621
2008-02-21 13:00:00	1	2	0	9	0	1	0	11	7	0	4	0	2	1	0	0	2	4	699210
2008-02-21 14:00:00	1	3	0	23	0	11	0	10	19	0	5	0	2	0	2	0	0	6	824442
2008-02-21 15:00:00	0	2	0	28	4	8	0	21	7	0	6	0	3	1	0	0	8	9	882081
2008-02-21 16:00:00	0	4	0	11	0	10	0	20	1	0	5	0	2	0	2	0	0	11	863312
2008-02-21 17:00:00	0	1	0	15	0	7	0	15	1	0	10	0	0	0	0	0	1	8	865476
2008-02-21 18:00:00	0	7	0	17	0	6	0	18	0	0	6	0	2	0	2	0	2	6	832739
2008-02-21 19:00:00	2	2	0	26	0	5	0	13	2	0	3	0	1	0	2	0	8	6	769409
2008-02-21 20:00:00	3	0	0	32	1	4	0	12	0	0	1	0	0	0	1	0	2	5	730858
2008-02-21 21:00:00	0	1	0	6	0	16	0	20	1	2	5	0	3	0	0	0	1	14	715416
2008-02-21 22:00:00	0	0	0	11	1	8	0	24	0	0	1	0	1	1	0	0	2	3	659433
2008-02-21 23:00:00	0	1	0	2	0	5	0	14	0	0	3	0	1	0	0	0	1	3	526678
2008-02-22 00:00:00	0	0	0	5	0	2	0	15	1	0	1	0	0	0	0	0	0	7	347959
2008-02-22 01:00:00	1	1	0	1	0	5	0	9	0	0	0	0	0	0	3	0	4	6	268465
2008-02-22 02:00:00	0	0	0	6	0	0	0	6	0	0	0	0	0	0	1	0	1	4	197632
2008-02-22 03:00:00	0	0	0	1	0	0	0	7	1	0	0	0	0	0	0	0	1	0	164937
2008-02-22 04:00:00	0	2	0	2	1	3	0	1	0	0	0	0	1	0	0	0	1	1	139796
2008-02-22 05:00:00	0	0	0	0	0	1	0	1	0	0	0	0	0	0	0	0	0	0	113590
2008-02-22 06:00:00	0	0	0	2	1	2	0	2	0	0	0	0	0	0	0	0	0	2	107415
2008-02-22 07:00:00	0	0	0	3	1	3	0	6	0	0	0	0	0	0	0	0	0	1	137313
2008-02-22 08:00:00	0	0	0	5	0	1	0	6	0	0	3	0	1	1	0	0	0	4	261490
2008-02-22 09:00:00	0	2	0	5	0	8	0	13	1	0	1	0	1	0	0	0	1	5	445736
2008-02-22 10:00:00	3	1	0	205	0	5	0	7	3	2	8	0	1	0	3	0	4	8	586753
2008-02-22 11:00:00	4	0	0	31	0	6	0	30	0	1	3	0	3	0	2	0	3	11	716023
2008-02-22 12:00:00	0	4	0	14	0	5	0	12	4	0	8	0	1	0	1	0	0	8	597664
2008-02-22 13:00:00	3	4	0	16	0	4	0	23	1	0	6	0	1	0	0	0	0	11	659112
2008-02-22 14:00:00	0	3	0	22	0	5	0	13	4	0	4	0	4	0	0	0	1	8	798329
2008-02-22 15:00:00	3	3	0	25	0	3	0	21	1	0	7	0	2	0	0	0	1	8	825982
2008-02-22 16:00:00	1	1	0	18	0	10	0	16	1	0	5	0	2	0	0	0	5	6	808883
2008-02-22 17:00:00	0	8	0	9	0	4	0	20	2	1	6	0	0	0	0	0	4	12	774001
2008-02-22 18:00:00	0	2	0	17	0	3	0	16	3	0	0	0	2	0	1	0	1	5	745730
2008-02-22 19:00:00	0	3	0	12	0	6	0	11	2	0	1	0	3	0	4	0	0	5	673251
2008-02-22 20:00:00	2	2	0	17	0	10	0	15	4	0	2	0	1	1	0	0	4	14	630959
2008-02-22 21:00:00	2	3	0	17	0	8	0	10	0	0	10	0	1	0	0	0	2	7	629756
2008-02-22 22:00:00	0	2	0	15	1	3	0	12	3	0	4	0	1	0	1	0	0	5	617589
2008-02-22 23:00:00	2	0	0	18	0	3	0	9	1	1	1	0	2	0	0	0	3	5	501862
2008-02-23 00:00:00	1	0	0	3	0	4	0	6	1	0	1	0	1	0	0	0	0	7	356282
2008-02-23 01:00:00	1	1	0	6	0	0	0	1	1	1	0	0	1	0	0	0	0	3	254029
2008-02-23 02:00:00	1	1	0	3	0	5	0	6	0	0	0	0	1	0	1	0	1	1	235969
2008-02-23 03:00:00	1	0	0	5	0	1	0	2	0	0	0	0	0	0	0	0	1	2	152899
2008-02-23 04:00:00	0	0	0	2	0	3	0	6	0	0	0	0	0	0	0	0	0	2	139814
2008-02-23 05:00:00	0	0	0	2	0	2	0	2	0	0	0	0	0	0	0	0	0	0	105792
2008-02-23 06:00:00	0	0	0	7	0	0	0	2	1	0	0	0	1	0	0	0	0	0	100464
2008-02-23 07:00:00	0	0	0	10	0	1	0	2	0	0	0	0	0	0	0	0	0	0	117825
2008-02-23 08:00:00	0	0	0	5	0	1	0	6	0	0	0	0	0	0	0	0	4	2	174923
2008-02-23 09:00:00	0	1	0	3	0	9	0	8	3	0	1	0	0	0	0	0	0	4	287509
2008-02-23 10:00:00	1	0	0	6	0	4	0	13	2	0	9	0	0	0	0	0	3	4	434650
2008-02-23 11:00:00	1	3	0	8	0	5	0	14	0	0	1	0	0	0	0	0	3	20	531535
2008-02-23 12:00:00	2	0	0	7	0	6	0	15	1	0	2	0	2	0	1	0	0	2	511679
2008-02-23 13:00:00	0	0	0	14	0	6	0	23	1	0	0	0	1	0	1	0	0	8	526898
2008-02-23 14:00:00	1	1	0	13	0	8	0	23	3	1	2	0	0	0	2	0	0	5	615224
2008-02-23 15:00:00	0	1	0	9	1	4	0	12	2	0	4	0	0	2	0	0	1	7	628490
2008-02-23 16:00:00	0	1	0	11	0	7	0	14	0	1	4	0	3	0	1	0	1	5	618072
2008-02-23 17:00:00	0	1	0	12	0	9	0	26	1	0	9	0	6	0	1	0	0	8	641024
2008-02-23 18:00:00	0	1	0	13	0	4	0	15	2	0	2	0	0	0	0	0	2	3	668903
2008-02-23 19:00:00	1	2	0	9	1	7	0	14	5	2	1	0	4	0	1	0	1	9	619056
2008-02-23 20:00:00	0	5	0	12	0	5	0	14	1	0	1	0	4	0	0	0	4	12	573497
2008-02-23 21:00:00	1	6	0	16	0	4	0	9	1	2	1	0	1	0	1	0	1	5	548066
2008-02-23 22:00:00	2	0	0	12	0	5	0	23	3	0	2	0	3	0	0	0	1	8	540339
2008-02-23 23:00:00	1	0	0	5	0	3	0	8	2	0	1	0	4	0	0	0	0	3	483079
2008-02-24 00:00:00	1	0	0	5	0	0	0	2	1	0	1	0	1	0	0	0	0	2	378052
2008-02-24 01:00:00	0	0	0	4	0	4	0	2	0	0	1	0	1	0	2	0	0	5	272622
2008-02-24 02:00:00	0	1	0	3	0	5	0	1	0	0	0	0	0	0	0	0	0	2	214761
2008-02-24 03:00:00	0	0	0	3	0	1	0	1	1	0	0	0	0	0	0	0	0	1	177976
2008-02-24 04:00:00	0	1	0	0	0	4	0	0	0	0	0	0	0	0	1	0	0	0	160298
2008-02-24 05:00:00	1	1	0	1	0	2	0	3	0	2	0	0	1	0	1	0	0	0	141077
2008-02-24 06:00:00	0	0	0	0	0	0	0	3	0	0	0	0	1	0	0	0	0	2	154815
2008-02-24 07:00:00	0	0	0	0	0	4	0	4	0	0	0	0	0	0	0	0	1	2	164342
2008-02-24 08:00:00	1	0	0	1	0	3	0	4	0	0	0	0	0	0	0	0	0	5	225347
2008-02-24 09:00:00	0	4	0	5	0	3	0	9	1	0	2	0	0	0	0	0	0	2	299294
2008-02-24 10:00:00	0	1	0	15	0	0	0	16	2	0	3	0	1	0	2	0	6	10	459948
2008-02-24 11:00:00	1	2	0	15	0	3	0	8	0	0	2	0	1	0	0	0	0	10	569961
2008-02-24 12:00:00	0	5	0	11	0	5	0	6	6	1	0	0	0	0	0	0	3	3	583993
2008-02-24 13:00:00	1	0	0	15	1	1	0	9	0	0	3	0	3	0	1	0	2	3	573538
2008-02-24 14:00:00	0	1	0	13	0	1	0	0	1	0	0	0	1	0	0	0	1	4	662019
2008-02-24 15:00:00	1	2	0	28	0	7	0	13	1	1	1	0	1	1	0	0	2	10	695345
2008-02-24 16:00:00	0	0	0	16	0	3	0	13	2	3	4	0	5	0	1	0	1	8	731036
2008-02-24 17:00:00	0	3	0	19	0	4	0	8	7	0	2	0	1	1	2	0	1	5	800149
2008-02-24 18:00:00	3	3	0	13	0	9	0	20	0	0	0	0	2	0	0	0	0	11	827984
2008-02-24 19:00:00	0	1	0	22	1	12	0	26	2	0	4	0	1	0	0	0	1	6	795821
2008-02-24 20:00:00	0	2	0	4	1	7	0	18	1	0	1	0	0	0	0	0	0	13	759210
2008-02-24 21:00:00	0	1	0	7	0	6	0	13	2	0	5	0	1	0	0	0	2	8	700505
2008-02-24 22:00:00	2	0	0	11	0	5	0	10	1	0	6	0	6	0	0	0	1	5	640013
2008-02-24 23:00:00	0	0	0	6	0	4	0	12	3	0	3	0	1	0	0	0	5	3	516468
2008-02-25 00:00:00	0	0	0	7	0	9	0	7	0	0	3	0	2	0	0	0	0	2	379198
2008-02-25 01:00:00	1	0	0	4	0	5	0	6	0	0	0	0	1	0	0	0	1	2	296791
2008-02-25 02:00:00	0	0	0	2	0	0	0	4	1	0	0	0	2	0	3	0	0	3	238868
2008-02-25 03:00:00	0	2	0	2	0	7	0	3	0	0	3	0	0	0	1	0	1	1	212048
2008-02-25 04:00:00	0	0	0	0	1	0	0	4	0	1	0	0	0	0	0	0	0	1	185017
2008-02-25 05:00:00	0	1	0	0	0	2	0	14	0	0	1	0	1	0	0	0	0	4	174799
2008-02-25 06:00:00	0	0	0	0	0	2	0	0	0	0	0	0	0	0	0	0	1	1	197816
2008-02-25 07:00:00	0	0	0	4	0	6	0	8	0	0	1	0	1	0	0	0	2	2	213922
2008-02-25 08:00:00	0	0	0	3	0	1	0	5	0	0	1	0	0	0	0	0	1	1	271782
2008-02-25 09:00:00	2	2	0	37	1	6	0	9	1	1	1	0	3	1	3	0	0	12	432381
2008-02-25 10:00:00	0	0	0	20	0	12	0	12	0	2	6	0	2	0	0	0	0	5	609482
2008-02-25 11:00:00	1	1	0	18	0	5	0	18	8	0	6	0	0	0	0	0	4	7	728989
2008-02-25 12:00:00	0	1	0	11	1	5	0	13	3	0	2	0	2	0	2	0	2	13	619669
2008-02-25 13:00:00	1	1	0	14	0	6	0	15	7	0	5	0	0	0	0	0	0	14	725266
2008-02-25 14:00:00	1	0	0	16	2	3	0	14	6	0	1	0	10	0	3	0	2	5	849833
2008-02-25 15:00:00	3	5	0	12	0	4	0	18	0	0	3	0	1	1	0	0	0	8	915648
2008-02-25 16:00:00	1	4	0	4	0	22	0	18	3	1	4	0	0	1	1	0	5	14	910464
2008-02-25 17:00:00	0	2	0	7	0	7	0	19	2	2	8	0	3	0	0	0	1	9	929876
2008-02-25 18:00:00	0	2	0	12	0	12	0	18	2	1	3	0	1	0	2	0	3	20	908606
2008-02-25 19:00:00	1	2	0	19	0	4	0	17	4	2	11	0	3	0	0	0	0	7	840950
2008-02-25 20:00:00	2	3	0	20	0	10	0	15	2	1	6	0	5	0	2	0	1	13	810067
2008-02-25 21:00:00	0	4	0	16	1	6	0	11	1	0	6	0	0	0	1	0	2	25	784451
2008-02-25 22:00:00	0	5	0	11	0	5	0	13	2	0	3	0	1	0	0	0	1	7	722347
2008-02-25 23:00:00	1	2	0	10	0	9	0	16	4	0	0	0	3	0	0	0	1	6	588930
2008-02-26 00:00:00	1	0	0	8	0	2	0	7	1	0	4	0	0	0	0	0	1	3	380928
2008-02-26 01:00:00	0	1	0	4	1	0	0	6	0	0	2	0	0	0	0	0	0	5	286002
2008-02-26 02:00:00	0	6	0	3	0	2	0	2	1	0	1	0	2	0	1	0	0	0	208065
2008-02-26 03:00:00	0	5	0	5	0	0	0	4	0	0	2	0	2	0	0	0	0	3	179699
2008-02-26 04:00:00	0	1	0	2	0	2	0	1	1	0	0	0	1	0	1	0	9	3	164588
2008-02-26 05:00:00	0	0	0	1	0	1	0	1	2	0	3	0	0	0	0	0	8	0	138477
2008-02-26 06:00:00	0	0	0	13	0	0	0	4	0	0	0	0	0	0	0	0	0	2	126489
2008-02-26 07:00:00	0	0	0	1	3	1	0	4	0	0	1	0	0	0	0	0	0	3	169335
2008-02-26 08:00:00	0	1	0	8	0	4	0	3	0	0	0	0	1	0	0	0	1	3	305031
2008-02-26 09:00:00	1	0	0	11	0	4	0	11	1	0	7	0	0	0	0	0	1	7	489907
2008-02-26 10:00:00	1	3	0	11	0	2	0	17	1	0	7	0	2	1	2	0	1	9	662205
2008-02-26 11:00:00	1	3	0	13	1	5	0	13	3	1	3	0	4	0	2	0	1	7	768158
2008-02-26 12:00:00	0	0	0	10	0	2	0	7	3	0	2	0	1	0	0	0	3	8	631562
2008-02-26 13:00:00	0	2	0	9	1	6	0	10	1	0	5	0	0	0	1	0	0	6	722905
2008-02-26 14:00:00	1	2	0	8	0	7	0	17	1	1	9	0	2	0	1	0	3	5	862444
2008-02-26 15:00:00	3	1	0	16	3	6	0	21	4	0	10	0	3	0	0	0	0	10	905977
2008-02-26 16:00:00	1	1	0	22	1	9	0	23	3	0	7	0	1	2	2	0	0	7	926792
2008-02-26 17:00:00	3	5	0	11	1	5	0	21	0	1	3	0	4	0	1	0	1	26	941238
2008-02-26 18:00:00	0	0	0	16	0	16	0	28	3	1	2	0	3	0	0	0	1	9	925066
2008-02-26 19:00:00	1	8	0	27	0	10	0	14	3	0	7	0	2	2	0	0	2	7	842250
2008-02-26 20:00:00	0	0	0	14	0	7	0	16	4	2	4	0	2	9	1	0	2	7	780148
2008-02-26 21:00:00	2	2	0	8	1	14	0	11	3	0	16	0	2	7	1	0	0	35	779449
2008-02-26 22:00:00	1	3	0	17	0	14	0	12	4	0	5	0	2	0	0	0	3	7	698568
2008-02-26 23:00:00	0	0	0	6	0	11	0	13	4	0	1	0	2	0	0	0	4	8	543635
2008-02-27 00:00:00	0	0	0	4	0	6	0	1	2	0	2	0	0	0	0	0	0	5	364363
2008-02-27 01:00:00	0	0	0	5	0	2	0	14	0	1	0	0	3	0	1	0	2	6	270096
2008-02-27 02:00:00	0	9	0	1	0	0	0	11	0	0	0	0	1	0	0	0	0	1	208354
2008-02-27 03:00:00	0	0	0	8	0	1	0	3	3	0	0	0	4	0	0	0	1	0	171754
2008-02-27 04:00:00	0	0	0	3	0	1	0	4	0	0	0	0	0	0	1	0	2	8	134957
2008-02-27 05:00:00	0	0	0	4	0	0	0	0	0	0	0	0	0	0	0	0	12	3	115957
2008-02-27 06:00:00	0	0	0	2	0	2	0	2	0	0	0	0	0	0	0	0	1	1	129442
2008-02-27 07:00:00	0	0	0	0	0	0	0	4	0	0	0	0	0	0	0	0	0	1	171640
2008-02-27 08:00:00	0	0	0	5	0	2	0	9	1	0	2	0	1	0	1	0	0	4	287507
2008-02-27 09:00:00	2	2	0	20	2	5	0	12	3	0	6	0	1	0	1	0	2	5	476648
2008-02-27 10:00:00	0	6	0	15	1	3	0	17	6	2	2	0	2	2	0	0	0	3	632706
2008-02-27 11:00:00	2	1	0	16	1	1	0	21	2	0	2	0	2	1	1	0	2	8	769847
2008-02-27 12:00:00	1	5	0	15	0	4	0	15	1	0	7	0	7	1	1	0	1	9	627275
2008-02-27 13:00:00	1	5	0	7	0	21	0	16	2	0	5	0	3	0	0	0	1	15	749250
2008-02-27 14:00:00	2	6	0	19	0	14	0	18	2	4	5	0	2	0	2	0	4	8	907255
2008-02-27 15:00:00	2	8	0	14	0	6	0	12	4	0	3	0	0	0	3	0	3	12	951725
2008-02-27 16:00:00	3	3	0	15	0	7	0	26	7	1	3	0	7	0	1	0	1	10	949377
2008-02-27 17:00:00	1	6	0	20	1	15	0	11	8	1	6	0	3	0	1	0	4	8	941271
2008-02-27 18:00:00	0	4	0	24	2	9	0	6	2	1	4	0	1	0	0	0	2	12	884119
2008-02-27 19:00:00	2	2	0	26	0	10	0	17	1	0	0	0	2	2	2	0	3	11	787823
2008-02-27 20:00:00	0	4	0	10	0	10	0	27	5	0	6	0	0	2	1	0	0	12	751132
2008-02-27 21:00:00	2	1	0	7	0	13	0	17	0	0	3	0	0	1	0	0	2	6	752199
2008-02-27 22:00:00	0	0	0	6	0	13	0	12	2	0	1	0	1	0	0	0	1	8	676499
2008-02-27 23:00:00	0	1	0	8	0	2	0	10	0	0	3	0	3	0	0	0	0	5	518009
2008-02-28 00:00:00	0	5	0	4	0	1	0	8	0	0	1	0	2	0	0	0	0	4	377099
2008-02-28 01:00:00	1	1	0	0	2	3	0	4	1	0	2	0	0	0	0	0	1	2	260236
2008-02-28 02:00:00	2	5	0	4	1	1	0	0	1	0	0	0	0	0	0	0	2	1	212296
2008-02-28 03:00:00	1	1	0	2	0	1	0	3	2	0	0	0	1	0	0	0	0	1	172521
2008-02-28 04:00:00	0	2	0	3	0	1	0	3	0	0	0	0	0	0	0	0	2	1	145188
2008-02-28 05:00:00	0	0	0	3	0	2	0	2	1	0	1	0	0	1	0	0	0	0	121075
2008-02-28 06:00:00	0	0	0	2	0	1	0	1	3	1	0	0	0	0	0	0	2	7	125294
2008-02-28 07:00:00	0	2	0	2	1	1	0	1	0	0	1	0	1	0	0	0	0	0	159300
2008-02-28 08:00:00	0	1	0	8	0	2	0	10	1	0	1	0	0	0	0	0	0	1	279420
2008-02-28 09:00:00	1	0	0	12	0	5	0	18	2	0	1	0	5	0	0	0	1	5	478992
2008-02-28 10:00:00	1	9	0	8	0	4	0	16	5	1	4	0	1	0	0	0	0	5	629383
2008-02-28 11:00:00	2	7	0	14	0	5	0	16	5	0	9	0	1	0	2	0	2	6	729058
2008-02-28 12:00:00	0	0	0	6	0	8	0	12	3	2	7	0	2	0	0	0	2	5	600168
2008-02-28 13:00:00	1	1	0	10	1	13	0	19	6	0	5	0	3	0	0	0	1	8	685097
2008-02-28 14:00:00	1	0	0	26	0	6	0	15	4	0	6	0	4	0	0	0	4	9	849151
2008-02-28 15:00:00	2	2	0	31	0	5	0	19	2	0	6	0	1	0	0	0	1	5	899076
2008-02-28 16:00:00	0	2	0	16	0	8	0	22	1	0	4	0	1	1	1	0	0	7	888792
2008-02-28 17:00:00	1	1	0	30	1	11	0	18	3	0	8	0	0	2	0	0	3	10	876992
2008-02-28 18:00:00	0	1	0	23	0	16	0	15	3	2	2	0	4	1	0	0	2	10	845743
2008-02-28 19:00:00	2	4	0	30	0	8	0	18	3	0	11	0	0	0	0	0	1	9	769358
2008-02-28 20:00:00	1	7	0	26	0	6	0	16	7	0	4	0	2	0	2	0	4	6	713719
2008-02-28 21:00:00	0	7	0	11	0	4	0	15	5	0	5	0	1	0	0	0	1	3	701761
2008-02-28 22:00:00	0	6	0	11	1	2	0	10	2	0	4	0	3	2	0	0	0	9	636711
2008-02-28 23:00:00	1	1	0	11	0	1	0	6	6	0	5	0	1	0	0	0	1	6	521720
2008-02-29 00:00:00	0	0	0	0	0	1	0	9	0	0	0	0	2	0	0	0	0	5	366959
2008-02-29 01:00:00	0	2	0	3	0	3	0	6	0	0	1	0	2	0	0	0	0	5	265167
2008-02-29 02:00:00	0	2	0	2	0	0	0	1	1	0	1	0	0	0	0	0	0	2	208539
2008-02-29 03:00:00	0	0	0	1	0	5	0	5	0	0	1	0	2	0	1	0	0	5	164866
2008-02-29 04:00:00	0	1	0	2	0	0	0	8	0	0	1	0	2	0	0	0	0	1	150252
2008-02-29 05:00:00	0	2	0	3	0	1	0	4	0	0	0	0	0	0	0	0	0	0	132916
2008-02-29 06:00:00	0	0	0	0	0	0	0	2	0	0	1	0	0	0	0	0	0	1	131815
2008-02-29 07:00:00	0	0	0	1	1	0	0	5	1	0	1	0	0	0	0	0	0	3	168785
2008-02-29 08:00:00	0	0	0	4	0	5	0	3	2	0	5	0	1	0	0	0	3	3	278036
2008-02-29 09:00:00	0	0	0	17	0	3	0	9	2	2	2	0	0	0	1	0	2	1	462852
2008-02-29 10:00:00	0	1	0	6	0	3	0	8	2	0	5	0	0	0	0	0	5	9	617769
2008-02-29 11:00:00	0	3	0	16	0	9	0	17	2	1	3	0	1	0	0	0	1	4	740427
2008-02-29 12:00:00	1	1	0	16	0	7	0	11	1	0	2	0	1	0	0	0	3	10	606281
2008-02-29 13:00:00	1	0	0	16	0	7	0	17	1	0	6	0	1	0	0	0	1	2	682884
2008-02-29 14:00:00	0	1	0	15	0	6	0	14	1	0	1	0	0	1	1	0	3	7	816847
2008-02-29 15:00:00	2	5	0	22	0	7	0	15	0	3	5	0	5	0	2	0	1	5	845551
2008-02-29 16:00:00	2	7	0	30	0	8	0	13	1	1	2	0	2	1	0	0	3	11	821330
2008-02-29 17:00:00	0	6	0	24	0	6	0	19	3	0	5	0	2	0	0	0	4	6	780062
2008-02-29 18:00:00	0	1	0	10	1	10	0	12	5	0	2	0	1	1	0	0	3	10	735086
2008-02-29 19:00:00	0	4	0	9	0	7	0	9	2	0	2	0	0	0	2	0	1	8	667023
2008-02-29 20:00:00	0	4	0	14	0	7	0	12	4	0	2	0	1	0	0	0	2	3	600903
2008-02-29 21:00:00	0	0	0	10	0	7	0	18	1	2	2	0	1	0	1	0	0	8	633440
2008-02-29 22:00:00	1	0	0	14	0	7	0	20	1	0	2	0	1	0	0	0	0	8	594590
2008-02-29 23:00:00	0	0	0	12	1	6	0	14	1	1	0	0	1	0	0	0	1	7	496041
2008-03-01 00:00:00	0	1	0	11	0	1	0	10	0	0	2	0	0	0	0	0	0	5	355756
2008-03-01 01:00:00	0	0	0	3	0	0	0	4	0	0	0	0	0	0	0	0	0	2	251450
2008-03-01 02:00:00	0	0	0	11	0	2	0	0	0	0	1	0	2	0	0	0	0	2	202383
2008-03-01 03:00:00	0	1	0	0	0	0	0	1	0	0	2	0	0	0	0	0	0	1	151845
2008-03-01 04:00:00	0	0	0	2	0	2	0	4	1	0	0	0	1	0	0	0	0	1	128018
2008-03-01 05:00:00	0	0	0	3	0	3	0	0	0	0	2	0	0	0	0	0	1	0	121670
2008-03-01 06:00:00	0	0	0	0	0	3	0	1	0	0	0	0	0	0	0	0	0	4	115678
2008-03-01 07:00:00	0	0	0	0	0	0	0	3	0	0	2	0	1	1	0	0	0	2	152080
2008-03-01 08:00:00	0	1	0	3	0	0	0	15	2	0	2	0	1	0	0	0	0	5	206273
2008-03-01 09:00:00	1	0	0	2	1	1	0	6	2	0	0	0	1	0	0	0	0	6	343479
2008-03-01 10:00:00	0	2	0	4	0	6	0	12	1	0	4	0	1	0	0	0	1	5	505179
2008-03-01 11:00:00	0	0	0	16	0	4	0	4	2	1	1	0	3	0	0	0	2	5	608139
2008-03-01 12:00:00	0	1	0	21	1	2	0	3	2	0	5	0	1	0	1	0	3	7	581307
2008-03-01 13:00:00	0	0	0	14	0	5	0	17	6	1	4	0	1	0	0	0	2	7	595014
2008-03-01 14:00:00	0	2	0	9	0	8	0	14	0	0	5	0	1	0	0	0	3	6	704188
2008-03-01 15:00:00	2	0	0	21	0	8	0	13	0	0	3	0	1	0	0	0	0	11	709856
2008-03-01 16:00:00	0	0	0	17	0	5	0	9	1	0	0	0	0	0	0	0	3	7	682380
2008-03-01 17:00:00	2	1	0	19	0	8	0	18	2	0	9	0	1	1	0	0	1	10	684054
2008-03-01 18:00:00	1	2	0	17	1	7	0	14	1	0	5	0	3	0	3	0	2	5	691363
2008-03-01 19:00:00	0	3	0	8	0	7	0	16	9	0	5	0	3	0	1	0	0	1	640590
2008-03-01 20:00:00	0	0	0	19	0	8	0	17	0	0	2	0	2	0	0	0	2	11	579037
2008-03-01 21:00:00	2	1	0	2	0	1	0	8	1	0	6	0	3	0	0	0	1	11	561182
2008-03-01 22:00:00	0	3	0	10	0	2	0	11	2	0	2	0	0	0	0	0	1	12	587234
2008-03-01 23:00:00	1	2	0	4	0	4	0	11	2	0	1	0	1	1	0	0	0	2	508827
[truncated: 52,783 more rows]
