# Supplementary material for: Global Disease Monitoring and Forecasting with Wikipedia
Source: PLoS Comput Biol. 2014 Nov 13;10(11):e1003892. doi: 10.1371/journal.pcbi.1003892 (PMC4231164; doi:10.1371/journal.pcbi.1003892)
Supplement: Dataset S1 — Input data, raw results, and additional figures. This archive file contains: (a) inter-language article mappings, (b) figures for the 4 successful contexts not included above, (c) official epidemiological data used as input, (d) complete correlation scores r, (e) wiki input data, and (f) a text file explaining the archive content and file formats. (ZIP) [file pcbi.1003892.s001.zip › S1_supplemental-data/wiki-data/ja_flu_raw.csv]

timestamp	ja-%E3%82%A2%E3%82%BB%E3%83%88%E3%82%A2%E3%83%9F%E3%83%8E%E3%83%95%E3%82%A7%E3%83%B3	ja-%E3%82%A2%E3%83%9E%E3%83%B3%E3%82%BF%E3%82%B8%E3%83%B3	ja-%E3%82%A4%E3%83%B3%E3%83%95%E3%83%AB%E3%82%A8%E3%83%B3%E3%82%B6	ja-%E3%82%A6%E3%82%A4%E3%83%AB%E3%82%B9%E3%83%BB%E3%83%8E%E3%82%A4%E3%83%A9%E3%83%9F%E3%83%8B%E3%83%80%E3%83%BC%E3%82%BC	ja-%E3%82%AA%E3%82%BB%E3%83%AB%E3%82%BF%E3%83%9F%E3%83%93%E3%83%AB	ja-%E3%82%B6%E3%83%8A%E3%83%9F%E3%83%93%E3%83%AB	ja-%E3%82%B7%E3%83%90%E3%83%AA%E3%83%B3%E3%82%B0	ja-%E3%83%88%E3%83%AA%E3%82%A4%E3%83%B3%E3%83%95%E3%83%AB%E3%82%A8%E3%83%B3%E3%82%B6	ja-%E3%83%8E%E3%82%A4%E3%83%A9%E3%83%9F%E3%83%8B%E3%83%80%E3%83%BC%E3%82%BC%E9%98%BB%E5%AE%B3%E8%96%AC	ja-%E5%90%90%E3%81%8D%E6%B0%97	ja-%E5%92%B3%E5%97%BD	ja-%E5%98%94%E5%90%90	ja-%E6%82%AA%E5%AF%92	ja-%E6%8A%97%E3%82%A6%E3%82%A4%E3%83%AB%E3%82%B9%E8%96%AC	ja-%E7%8A%AC%E3%82%A4%E3%83%B3%E3%83%95%E3%83%AB%E3%82%A8%E3%83%B3%E3%82%B6	ja-%E7%8C%AB%E3%82%A4%E3%83%B3%E3%83%95%E3%83%AB%E3%82%A8%E3%83%B3%E3%82%B6	ja-%E7%96%B2%E5%8A%B4	ja-%E7%99%BA%E7%86%B1	ja-%E7%AD%8B%E8%82%89%E7%97%9B	ja-%E8%83%83%E8%85%B8%E7%82%8E	ja-%E8%B1%9A%E3%82%A4%E3%83%B3%E3%83%95%E3%83%AB%E3%82%A8%E3%83%B3%E3%82%B6	ja-%E9%A0%AD%E7%97%9B	ja-%E9%A2%A8%E9%82%AA	ja-%E9%A6%AC%E3%82%A4%E3%83%B3%E3%83%95%E3%83%AB%E3%82%A8%E3%83%B3%E3%82%B6	ja-%E9%BC%BB%E8%A9%B0%E3%81%BE%E3%82%8A	ja-A%E5%9E%8B%E3%82%A4%E3%83%B3%E3%83%95%E3%83%AB%E3%82%A8%E3%83%B3%E3%82%B6%E3%82%A6%E3%82%A4%E3%83%AB%E3%82%B9	ja-C%E5%9E%8B%E3%82%A4%E3%83%B3%E3%83%95%E3%83%AB%E3%82%A8%E3%83%B3%E3%82%B6%E3%82%A6%E3%82%A4%E3%83%AB%E3%82%B9	ja-H1N1%E4%BA%9C%E5%9E%8B	ja-H1N2%E4%BA%9C%E5%9E%8B	ja-H2N2%E4%BA%9C%E5%9E%8B	ja-H3N2%E4%BA%9C%E5%9E%8B	ja-H5N1%E4%BA%9C%E5%9E%8B	ja-H7N7%E4%BA%9C%E5%9E%8B	ja-H7N9%E4%BA%9C%E5%9E%8B	ja
2007-12-09 17:00:00	0	0	0	0	0	0	0	0	0	0	0	0	0	0	0	0	0	0	0	0	0	0	0	0	0	0	0	0	0	0	0	0	0	0	0
2007-12-09 18:00:00	0	0	4	0	1	1	0	1	0	0	0	3	0	0	0	0	0	0	1	0	0	0	1	0	0	0	0	0	0	0	0	0	0	0	84831
2007-12-09 19:00:00	1	1	26	0	2	1	0	5	0	2	1	9	1	2	0	0	1	1	3	0	0	6	11	1	0	0	0	0	0	0	0	0	0	0	527189
2007-12-09 20:00:00	5	0	34	0	2	1	0	0	0	1	0	4	4	0	0	0	2	3	5	0	0	9	16	0	0	0	0	0	0	0	0	0	0	0	399104
2007-12-09 21:00:00	5	0	49	0	3	0	0	2	0	2	0	5	0	0	0	0	0	4	1	0	0	10	20	0	0	0	0	0	0	0	0	0	0	0	319219
2007-12-09 22:00:00	6	0	64	0	3	0	0	1	1	1	0	1	0	1	0	0	0	2	3	0	0	9	9	1	0	0	0	0	0	0	0	0	0	0	310900
2007-12-09 23:00:00	2	2	128	0	3	3	0	2	2	5	2	4	3	0	0	0	0	5	2	0	0	18	36	1	0	1	0	0	0	0	0	0	0	0	362592
2007-12-10 00:00:00	5	0	232	0	2	5	0	8	2	5	2	10	1	2	0	0	6	1	9	0	0	40	44	0	0	0	0	0	0	0	0	0	0	0	555033
2007-12-10 01:00:00	7	2	363	0	20	4	0	12	2	7	10	13	3	7	0	0	11	11	29	0	0	59	57	0	0	1	0	0	0	0	0	0	0	0	897621
2007-12-10 02:00:00	10	2	384	0	14	19	0	19	6	6	2	16	6	7	0	0	13	12	25	0	0	73	90	7	0	2	0	0	0	0	0	0	0	0	1182569
2007-12-10 03:00:00	20	4	445	0	30	8	0	19	3	10	5	21	9	2	0	0	8	12	44	0	0	56	80	6	0	2	0	0	0	0	0	0	0	0	1394408
2007-12-10 04:00:00	14	4	470	0	35	10	0	14	5	9	7	15	6	5	0	0	1	20	20	0	0	79	97	6	0	1	0	0	0	0	0	0	0	0	1588697
2007-12-10 05:00:00	20	1	441	0	17	8	0	28	6	4	7	18	2	8	0	0	6	16	31	0	0	72	71	7	0	3	0	0	0	0	0	0	0	0	1503760
2007-12-10 06:00:00	20	7	462	0	52	14	0	22	5	13	8	32	3	9	0	0	12	15	26	0	0	62	78	5	0	4	0	0	0	0	0	0	0	0	1593932
2007-12-10 07:00:00	22	11	411	0	33	10	0	19	1	12	9	9	1	9	0	0	9	18	32	0	0	79	88	4	0	2	0	0	0	0	0	0	0	0	1662619
2007-12-10 08:00:00	24	2	456	0	37	12	0	13	3	7	8	27	5	8	0	0	8	15	42	0	0	60	105	6	0	4	0	0	0	0	0	0	0	0	1707565
2007-12-10 09:00:00	17	4	429	0	42	14	0	34	5	4	9	19	5	5	0	0	8	16	27	0	0	68	84	6	0	8	0	0	0	0	0	0	0	0	1664396
2007-12-10 10:00:00	24	2	336	0	29	9	0	20	2	4	3	14	2	4	0	0	7	8	16	0	0	53	65	6	0	3	0	0	0	0	0	0	0	0	1459460
2007-12-10 11:00:00	20	8	253	0	15	4	0	15	3	0	5	16	2	6	0	0	5	6	17	0	0	46	56	7	0	1	0	0	0	0	0	0	0	0	1337853
2007-12-10 12:00:00	9	4	230	0	21	2	0	30	3	2	4	16	2	4	0	0	5	4	11	0	0	57	52	6	0	1	0	0	0	0	0	0	0	0	1495528
2007-12-10 13:00:00	18	1	246	0	24	8	0	23	1	10	5	16	7	5	0	0	10	14	13	0	0	56	53	12	0	2	0	0	0	0	0	0	0	0	1607288
2007-12-10 14:00:00	23	6	263	0	28	9	0	58	6	8	2	18	1	5	0	0	8	12	22	0	0	57	72	2	0	4	0	0	0	0	0	0	0	0	1753411
2007-12-10 15:00:00	12	5	285	0	32	7	0	68	1	7	11	25	4	9	0	0	6	16	31	0	0	52	59	10	0	3	0	0	0	0	0	0	0	0	1615067
2007-12-10 16:00:00	23	0	146	0	18	10	0	38	3	4	8	22	0	5	0	0	2	7	12	0	0	49	46	4	0	1	0	0	0	0	0	0	0	0	1330987
2007-12-10 17:00:00	13	0	90	0	15	4	0	25	1	8	6	19	2	1	0	0	3	8	4	0	0	13	22	1	0	3	0	0	0	0	0	0	0	0	961654
2007-12-10 18:00:00	5	0	47	0	5	1	0	19	0	0	6	12	3	1	0	0	2	4	6	0	0	7	19	0	0	2	0	0	0	0	0	0	0	0	677072
2007-12-10 19:00:00	2	0	38	0	4	0	0	15	0	3	0	7	0	1	0	0	4	5	8	0	0	9	13	0	0	2	0	0	0	0	0	0	0	0	478230
2007-12-10 20:00:00	4	0	27	0	4	1	0	6	0	1	5	9	0	0	0	0	1	2	4	0	0	4	4	0	0	0	0	0	0	0	0	0	0	0	362990
2007-12-10 21:00:00	2	2	32	0	2	1	0	17	1	2	4	5	1	0	0	0	0	3	0	0	0	6	8	0	0	0	0	0	0	0	0	0	0	0	296714
2007-12-10 22:00:00	2	0	53	0	3	0	0	10	1	0	0	4	1	0	0	0	0	3	3	0	0	11	16	1	0	0	0	0	0	0	0	0	0	0	297387
2007-12-10 23:00:00	4	2	98	0	6	1	0	13	1	2	4	7	1	1	0	0	2	2	5	0	0	16	33	3	0	0	0	0	0	0	0	0	0	0	367960
2007-12-11 00:00:00	12	2	213	0	14	6	0	35	0	5	3	11	1	3	0	0	4	3	11	0	0	39	51	2	0	2	0	0	0	0	0	0	0	0	580481
2007-12-11 01:00:00	13	4	331	0	28	8	0	53	5	4	4	6	2	9	0	0	4	13	16	0	0	45	78	5	0	4	0	0	0	0	0	0	0	0	963182
2007-12-11 02:00:00	16	7	381	0	26	8	0	68	2	9	11	15	5	4	0	0	4	8	13	0	0	43	82	8	0	0	0	0	0	0	0	0	0	0	1186588
2007-12-11 03:00:00	16	7	409	0	28	4	0	45	2	5	13	14	3	5	0	0	14	10	17	0	0	57	69	8	0	3	0	0	0	0	0	0	0	0	1408079
2007-12-11 04:00:00	14	5	393	0	42	9	0	52	3	5	4	11	4	9	0	0	10	16	19	0	0	52	101	7	0	3	0	0	0	0	0	0	0	0	1619794
2007-12-11 05:00:00	11	4	384	0	39	5	0	46	6	10	6	20	2	10	0	0	4	13	28	0	0	37	75	7	0	2	0	0	0	0	0	0	0	0	1481095
2007-12-11 06:00:00	16	10	376	0	26	5	0	39	4	4	8	21	9	9	0	0	7	22	24	0	0	56	92	8	0	3	0	0	0	0	0	0	0	0	1603370
2007-12-11 07:00:00	25	3	464	0	34	7	0	91	3	9	4	27	2	9	0	0	8	10	22	1	0	45	64	7	0	1	0	0	0	0	0	0	0	0	1626428
2007-12-11 08:00:00	20	2	417	0	34	3	0	66	5	9	9	27	6	3	0	0	5	18	15	0	0	58	83	8	0	3	0	0	0	0	0	0	0	0	1737542
2007-12-11 09:00:00	22	10	366	0	31	13	0	42	4	6	9	25	4	7	0	0	7	13	14	0	0	57	91	4	0	3	0	0	0	0	0	0	0	0	1670506
2007-12-11 10:00:00	16	6	260	0	25	7	0	15	7	4	8	16	1	6	0	0	8	6	13	0	0	42	49	7	0	3	0	0	0	0	0	0	0	0	1490543
2007-12-11 11:00:00	13	3	215	0	10	6	0	15	3	10	6	20	1	1	0	0	4	10	13	0	0	45	62	3	0	0	0	0	0	0	0	0	0	0	1378554
2007-12-11 12:00:00	16	5	268	0	14	8	0	21	1	6	6	22	1	5	0	0	7	15	16	0	0	56	40	4	0	1	0	0	0	0	0	0	0	0	1514516
2007-12-11 13:00:00	17	4	251	0	22	3	0	21	2	6	7	12	3	8	0	0	5	17	11	0	0	49	48	3	0	4	0	0	0	0	0	0	0	0	1679064
2007-12-11 14:00:00	7	6	311	0	23	14	0	64	2	7	11	27	5	11	0	0	3	23	14	0	0	43	56	8	0	2	0	0	0	0	0	0	0	0	1642422
2007-12-11 15:00:00	18	2	220	0	18	7	0	43	2	8	12	25	2	5	0	0	6	12	8	0	0	44	54	0	0	1	0	0	0	0	0	0	0	0	1589351
2007-12-11 16:00:00	8	3	119	0	19	2	0	29	1	5	8	24	1	2	0	0	6	7	15	2	0	28	33	1	0	0	0	0	0	0	0	0	0	0	1334423
2007-12-11 17:00:00	10	2	77	0	18	2	0	12	4	3	7	6	2	5	0	0	7	6	14	0	0	19	26	3	0	0	0	0	0	0	0	0	0	0	972069
2007-12-11 18:00:00	6	0	50	0	11	1	0	5	1	6	3	7	0	0	0	0	3	2	5	0	0	11	12	4	0	0	0	0	0	0	0	0	0	0	687242
2007-12-11 19:00:00	5	1	26	0	18	1	0	6	1	2	2	6	0	2	0	0	2	2	2	0	0	9	11	2	0	1	0	0	0	0	0	0	0	0	486854
2007-12-11 20:00:00	3	1	24	0	3	0	0	7	0	0	0	5	1	4	0	0	1	2	2	0	0	10	21	0	0	0	0	0	0	0	0	0	0	0	396812
2007-12-11 21:00:00	2	0	23	0	9	2	0	7	0	2	2	6	0	0	0	0	2	4	2	0	0	9	10	0	0	0	0	0	0	0	0	0	0	0	338930
2007-12-11 22:00:00	0	1	40	0	6	3	0	6	0	1	0	2	0	1	0	0	1	1	2	0	0	6	15	0	0	1	0	0	0	0	0	0	0	0	335973
2007-12-11 23:00:00	7	1	76	0	7	2	0	7	0	0	2	26	0	2	0	0	2	3	4	0	0	17	28	2	0	0	0	0	0	0	0	0	0	0	446510
2007-12-12 00:00:00	8	0	185	0	15	6	0	17	0	3	4	10	4	0	0	0	3	6	11	0	0	38	50	3	0	1	0	0	0	0	0	0	0	0	621890
2007-12-12 01:00:00	7	1	280	0	18	2	0	25	2	4	9	9	3	0	0	0	3	18	22	0	0	50	56	7	0	3	0	0	0	0	0	0	0	0	1015580
2007-12-12 02:00:00	24	2	297	0	17	8	0	22	1	3	6	19	1	4	0	0	5	11	16	1	0	54	84	3	0	2	0	0	0	0	0	0	0	0	1239307
2007-12-12 03:00:00	8	5	283	0	25	2	0	28	4	4	7	12	2	1	0	0	6	24	22	0	0	45	64	7	0	2	0	0	0	0	0	0	0	0	1413343
2007-12-12 04:00:00	17	1	294	0	27	5	0	33	2	6	12	17	4	6	0	0	6	17	22	0	0	53	90	1	0	0	0	0	0	0	0	0	0	0	1575966
2007-12-12 05:00:00	13	4	266	0	33	8	0	41	3	8	6	15	3	10	0	0	7	17	22	0	0	54	92	8	0	0	0	0	0	0	0	0	0	0	1436216
2007-12-12 06:00:00	19	4	278	0	23	4	0	45	2	9	7	19	4	4	0	0	7	14	25	0	0	58	87	4	0	1	0	0	0	0	0	0	0	0	1526860
2007-12-12 07:00:00	19	2	262	0	20	4	0	34	5	4	6	12	2	5	0	0	8	15	24	0	0	53	83	3	0	1	0	0	0	0	0	0	0	0	1577454
2007-12-12 08:00:00	18	3	317	0	31	5	0	26	5	6	11	18	5	8	0	0	5	14	18	0	0	67	92	8	0	4	0	0	0	0	0	0	0	0	1638439
2007-12-12 09:00:00	14	2	271	0	29	4	0	17	1	7	7	10	2	9	0	0	10	15	20	0	0	45	75	6	0	2	0	0	0	0	0	0	0	0	1590785
2007-12-12 10:00:00	13	4	210	0	29	3	0	15	5	6	6	18	5	3	0	0	4	19	9	0	0	49	56	1	0	0	0	0	0	0	0	0	0	0	1426716
2007-12-12 11:00:00	17	4	176	0	25	3	0	16	1	4	10	26	3	6	0	0	5	15	13	0	0	32	63	3	0	1	0	0	0	0	0	0	0	0	1299020
2007-12-12 12:00:00	16	1	224	0	16	5	0	16	0	11	10	18	3	8	0	0	3	10	16	0	0	47	57	4	0	0	0	0	0	0	0	0	0	0	1462778
2007-12-12 13:00:00	19	4	201	0	13	9	0	19	4	7	5	21	1	4	0	0	6	18	27	0	0	35	54	1	0	3	0	0	0	0	0	0	0	0	1594867
2007-12-12 14:00:00	14	1	209	0	16	5	0	22	1	4	5	21	1	6	0	0	9	8	20	0	0	52	66	7	0	3	0	0	0	0	0	0	0	0	1703607
2007-12-12 15:00:00	23	5	140	0	20	9	0	14	2	12	8	26	8	9	0	0	4	11	23	0	0	48	53	5	0	1	0	0	0	0	0	0	0	0	1674653
2007-12-12 16:00:00	11	5	108	0	13	2	0	13	0	6	8	20	2	3	0	0	6	11	13	0	0	27	45	4	0	2	0	0	0	0	0	0	0	0	1319341
2007-12-12 17:00:00	14	1	65	0	10	4	0	16	1	1	3	16	2	0	0	0	3	3	3	0	0	31	15	2	0	0	0	0	0	0	0	0	0	0	980195
2007-12-12 18:00:00	5	0	49	0	3	1	0	5	3	4	1	8	0	2	0	0	4	1	2	0	0	15	12	2	0	0	0	0	0	0	0	0	0	0	680906
2007-12-12 19:00:00	0	0	21	0	9	0	0	5	0	2	1	4	0	0	0	0	2	0	3	0	0	13	9	0	0	0	0	0	0	0	0	0	0	0	452862
2007-12-12 20:00:00	5	1	17	0	1	0	0	0	0	3	0	7	0	2	0	0	1	3	1	0	0	6	7	0	0	0	0	0	0	0	0	0	0	0	377050
2007-12-12 21:00:00	2	0	23	0	4	0	0	2	0	1	0	2	0	2	0	0	1	1	2	0	0	3	10	2	0	0	0	0	0	0	0	0	0	0	323127
2007-12-12 22:00:00	5	0	49	0	3	0	0	2	0	1	2	6	1	2	0	0	2	2	2	0	0	6	18	1	0	0	0	0	0	0	0	0	0	0	320591
2007-12-12 23:00:00	9	0	93	0	6	0	0	2	0	3	1	7	1	1	0	0	0	9	9	0	0	19	34	0	0	0	0	0	0	0	0	0	0	0	355671
2007-12-13 00:00:00	15	5	197	0	12	4	0	7	1	1	4	12	2	3	0	0	2	7	11	0	0	27	46	1	0	0	0	0	0	0	0	0	0	0	589242
2007-12-13 01:00:00	22	7	274	0	26	6	0	26	1	3	6	22	3	5	0	0	4	15	25	0	0	46	59	6	0	3	0	0	0	0	0	0	0	0	964134
2007-12-13 02:00:00	26	2	315	0	27	4	0	30	2	5	8	21	6	1	0	0	7	8	10	0	0	58	69	6	0	2	0	0	0	0	0	0	0	0	1202906
2007-12-13 03:00:00	25	5	359	0	28	8	0	31	3	5	9	15	3	4	0	0	12	12	22	0	0	57	86	5	0	3	0	0	0	0	0	0	0	0	1426907
2007-12-13 04:00:00	17	1	304	0	27	2	0	30	3	7	8	22	2	8	0	0	7	12	20	0	0	51	84	8	0	2	0	0	0	0	0	0	0	0	1587129
2007-12-13 05:00:00	16	2	270	0	25	4	0	14	2	3	7	19	2	6	0	0	6	15	21	0	0	63	72	3	0	4	0	0	0	0	0	0	0	0	1451075
2007-12-13 06:00:00	17	2	258	0	20	3	0	21	2	10	6	23	4	6	0	0	11	19	17	0	0	70	54	7	0	3	0	0	0	0	0	0	0	0	1574133
2007-12-13 07:00:00	24	3	274	0	46	6	0	32	7	11	10	23	3	5	0	0	14	19	16	0	0	68	84	2	0	1	0	0	0	0	0	0	0	0	1610041
2007-12-13 08:00:00	24	4	312	0	22	13	0	25	4	8	4	19	2	8	0	0	10	16	10	0	0	63	85	6	0	3	0	0	0	0	0	0	0	0	1682835
2007-12-13 09:00:00	23	6	267	0	20	6	0	29	4	7	14	10	5	7	0	0	14	18	15	0	0	69	73	3	0	3	0	0	0	0	0	0	0	0	1608012
2007-12-13 10:00:00	11	3	211	0	17	6	0	14	4	4	5	18	1	3	0	0	4	14	14	0	0	50	54	5	0	0	0	0	0	0	0	0	0	0	1390036
2007-12-13 11:00:00	14	2	180	0	13	8	0	16	1	5	2	17	1	0	0	0	7	8	4	0	0	40	56	2	0	3	0	0	0	0	0	0	0	0	1243187
2007-12-13 12:00:00	10	3	192	0	16	5	0	5	2	3	9	15	1	3	0	0	15	14	15	0	0	41	45	4	0	1	0	0	0	0	0	0	0	0	1389739
2007-12-13 13:00:00	19	3	171	0	20	6	0	10	0	9	5	17	0	8	0	0	8	14	20	0	0	44	52	4	0	1	0	0	0	0	0	0	0	0	1564156
2007-12-13 14:00:00	14	1	209	0	23	4	0	10	0	6	13	26	4	4	0	0	1	10	14	0	0	50	71	4	0	1	0	0	0	0	0	0	0	0	1685544
2007-12-13 15:00:00	26	8	190	0	26	8	0	24	0	8	6	29	3	3	0	0	8	15	16	0	0	52	40	2	0	2	0	0	0	0	0	0	0	0	1587511
2007-12-13 16:00:00	23	2	120	0	24	2	0	18	3	0	6	16	1	9	0	0	5	4	12	0	0	22	33	3	0	2	0	0	0	0	0	0	0	0	1316872
2007-12-13 17:00:00	9	4	80	0	10	0	0	22	1	2	2	7	0	5	0	0	3	6	5	0	0	10	24	12	0	2	0	0	0	0	0	0	0	0	964339
2007-12-13 18:00:00	8	1	49	0	10	0	0	10	0	1	5	5	0	1	0	0	4	3	2	0	0	15	14	2	0	0	0	0	0	0	0	0	0	0	658175
2007-12-13 19:00:00	6	2	29	0	13	0	0	13	0	1	3	8	1	5	0	0	0	1	3	0	0	13	9	3	0	0	0	0	0	0	0	0	0	0	461733
2007-12-13 20:00:00	7	3	17	0	1	2	0	5	0	4	2	9	0	4	0	0	2	4	0	0	0	8	11	2	0	1	0	0	0	0	0	0	0	0	354113
2007-12-13 21:00:00	2	0	22	0	7	0	0	1	0	1	1	4	0	0	0	0	3	1	3	0	0	3	6	0	0	0	0	0	0	0	0	0	0	0	298289
2007-12-13 22:00:00	6	1	50	0	7	1	0	7	0	1	2	6	0	0	0	0	0	4	2	0	0	4	13	1	0	0	0	0	0	0	0	0	0	0	305344
2007-12-13 23:00:00	7	0	78	0	11	2	0	4	1	1	1	3	1	2	0	0	1	7	0	0	0	16	13	1	0	2	0	0	0	0	0	0	0	0	370228
2007-12-14 00:00:00	9	3	173	0	14	2	0	11	0	4	7	11	2	8	0	0	0	7	9	0	0	36	51	2	0	1	0	0	0	0	0	0	0	0	585034
2007-12-14 01:00:00	20	4	257	0	36	7	0	20	5	7	2	6	3	4	0	0	6	7	19	0	0	32	53	1	0	2	0	0	0	0	0	0	0	0	953212
2007-12-14 02:00:00	9	3	251	0	33	6	0	23	4	9	4	14	7	3	0	0	11	8	13	0	0	44	56	5	0	4	0	0	0	0	0	0	0	0	1202647
2007-12-14 03:00:00	20	5	287	0	29	7	0	14	6	8	10	13	2	5	0	0	9	16	20	1	0	58	64	5	0	1	0	0	0	0	0	0	0	0	1368327
2007-12-14 04:00:00	32	11	589	0	63	11	0	32	3	2	8	12	3	6	0	0	10	9	14	0	0	45	86	6	0	2	0	0	0	0	0	0	0	0	1504829
2007-12-14 05:00:00	37	10	550	0	69	21	0	33	6	6	6	16	2	15	0	0	5	16	16	0	0	42	82	4	0	1	0	0	0	0	0	0	0	0	1396248
2007-12-14 06:00:00	6	3	313	0	42	4	0	23	9	3	9	11	3	10	0	0	6	12	15	0	0	50	80	2	0	2	0	0	0	0	0	0	0	0	1496545
2007-12-14 07:00:00	19	8	295	0	26	12	0	33	3	5	6	13	1	12	0	0	5	13	19	0	0	48	91	4	0	2	0	0	0	0	0	0	0	0	1533330
2007-12-14 08:00:00	23	2	296	0	26	4	0	25	3	4	4	16	4	2	0	0	7	8	15	1	0	50	69	5	0	0	0	0	0	0	0	0	0	0	1581862
2007-12-14 09:00:00	18	8	252	0	39	7	0	19	1	6	8	18	3	6	0	0	4	9	8	0	0	45	75	2	0	1	0	0	0	0	0	0	0	0	1521327
2007-12-14 10:00:00	7	1	194	0	19	5	0	12	0	4	9	14	1	10	0	0	4	11	4	0	0	45	63	5	0	0	0	0	0	0	0	0	0	0	1309915
2007-12-14 11:00:00	12	4	140	0	16	3	0	11	1	11	4	13	3	4	0	0	3	10	7	0	0	33	49	2	0	0	0	0	0	0	0	0	0	0	1171323
2007-12-14 12:00:00	22	0	177	0	20	3	0	12	1	3	6	12	2	3	0	0	2	13	10	0	0	31	45	3	0	2	0	0	0	0	0	0	0	0	1321130
2007-12-14 13:00:00	15	0	149	0	23	6	0	15	1	8	3	18	1	7	0	0	3	16	9	1	0	46	48	2	0	2	0	0	0	0	0	0	0	0	1499267
2007-12-14 14:00:00	13	3	156	0	16	7	0	8	2	5	6	18	2	1	0	0	7	14	17	0	0	40	49	3	0	1	0	0	0	0	0	0	0	0	1590242
2007-12-14 15:00:00	23	1	113	0	19	2	0	7	1	6	7	14	1	4	0	0	5	16	9	0	0	55	36	0	0	0	0	0	0	0	0	0	0	0	1521014
2007-12-14 16:00:00	11	6	86	0	22	4	0	4	1	4	3	13	1	1	0	0	4	12	6	1	0	31	25	0	0	0	0	0	0	0	0	0	0	0	1290436
2007-12-14 17:00:00	9	2	62	0	16	2	0	9	0	6	4	13	0	1	0	0	1	3	7	0	0	33	14	3	0	0	0	0	0	0	0	0	0	0	1000481
2007-12-14 18:00:00	5	1	34	0	7	3	0	4	0	1	1	8	0	0	0	0	1	2	4	0	0	13	12	4	0	0	0	0	0	0	0	0	0	0	724287
2007-12-14 19:00:00	5	0	39	0	3	0	0	3	1	2	2	8	0	1	0	0	0	5	1	0	0	10	18	1	0	0	0	0	0	0	0	0	0	0	513621
2007-12-14 20:00:00	1	1	19	0	2	1	0	4	0	1	2	3	0	0	0	0	0	2	4	0	0	8	13	0	0	0	0	0	0	0	0	0	0	0	381205
2007-12-14 21:00:00	2	0	12	0	1	0	0	2	0	1	1	1	1	0	0	0	1	3	3	0	0	3	14	1	0	1	0	0	0	0	0	0	0	0	300803
2007-12-14 22:00:00	1	1	31	0	5	1	0	3	1	3	0	8	0	0	0	0	1	7	7	0	0	7	9	1	0	0	0	0	0	0	0	0	0	0	306121
2007-12-14 23:00:00	4	0	35	0	14	0	0	1	0	2	3	1	0	1	0	0	1	3	2	0	0	8	10	4	0	0	0	0	0	0	0	0	0	0	353416
2007-12-15 00:00:00	1	1	58	0	17	3	0	3	0	2	0	7	1	1	0	0	2	0	5	0	0	16	16	1	0	2	0	0	0	0	0	0	0	0	491955
2007-12-15 01:00:00	12	2	100	0	22	2	0	4	1	5	0	11	0	2	0	0	3	4	4	1	0	23	34	7	0	0	0	0	0	0	0	0	0	0	678412
2007-12-15 02:00:00	6	0	120	0	10	2	0	7	2	4	1	16	0	0	0	0	7	9	6	0	0	34	19	1	0	0	0	0	0	0	0	0	0	0	844993
2007-12-15 03:00:00	17	1	145	0	19	2	0	6	1	3	6	4	2	2	0	0	2	9	7	0	0	25	37	3	0	0	0	0	0	0	0	0	0	0	1000678
2007-12-15 04:00:00	11	1	126	0	19	6	0	8	3	5	4	19	0	3	0	0	6	10	8	0	0	26	25	3	0	0	0	0	0	0	0	0	0	0	1078350
2007-12-15 05:00:00	13	1	127	0	22	9	0	4	1	1	4	6	4	1	0	0	6	6	5	0	0	34	57	0	0	1	0	0	0	0	0	0	0	0	1135474
2007-12-15 06:00:00	10	6	105	0	19	3	0	9	1	1	4	7	2	3	0	0	6	4	9	0	0	23	30	4	0	0	0	0	0	0	0	0	0	0	1199109
2007-12-15 07:00:00	12	2	103	0	24	2	0	9	1	4	10	15	1	1	0	0	4	11	6	0	0	39	40	5	0	0	0	0	0	0	0	0	0	0	1226017
2007-12-15 08:00:00	9	1	123	0	21	4	0	7	1	4	2	13	0	1	0	0	9	13	6	0	0	31	49	3	0	2	0	0	0	0	0	0	0	0	1281050
2007-12-15 09:00:00	3	2	129	0	19	3	0	2	0	9	7	19	0	2	0	0	10	4	13	0	0	34	43	0	0	1	0	0	0	0	0	0	0	0	1280917
2007-12-15 10:00:00	11	0	118	0	18	5	0	7	0	4	4	17	1	3	0	0	7	5	31	0	0	36	32	2	0	1	0	0	0	0	0	0	0	0	1255933
2007-12-15 11:00:00	8	1	105	0	16	1	0	15	0	1	3	9	3	7	0	0	3	12	15	0	0	27	47	0	0	1	0	0	0	0	0	0	0	0	1218394
2007-12-15 12:00:00	8	0	135	0	17	1	0	11	1	3	4	12	3	3	0	0	4	3	15	0	0	27	48	4	0	0	0	0	0	0	0	0	0	0	1377320
2007-12-15 13:00:00	14	0	133	0	18	3	0	17	1	7	10	13	2	5	0	0	5	24	15	0	0	50	51	2	0	2	0	0	0	0	0	0	0	0	1626527
2007-12-15 14:00:00	13	1	125	0	28	5	0	7	2	8	4	14	4	4	0	0	7	10	14	0	0	32	46	2	0	1	0	0	0	0	0	0	0	0	1659757
2007-12-15 15:00:00	19	2	126	0	14	3	0	10	0	11	6	19	3	2	0	0	10	6	10	0	0	39	38	3	0	0	0	0	0	0	0	0	0	0	1717613
2007-12-15 16:00:00	8	2	87	0	21	1	0	11	1	8	6	15	3	4	0	0	5	8	11	0	0	37	37	2	0	2	0	0	0	0	0	0	0	0	1471360
2007-12-15 17:00:00	5	2	68	0	9	0	0	9	0	1	1	23	2	1	0	0	3	11	5	0	0	22	31	2	0	1	0	0	0	0	0	0	0	0	1180871
2007-12-15 18:00:00	3	0	34	0	10	3	0	7	0	3	2	8	0	2	0	0	3	2	8	0	0	9	15	1	0	1	0	0	0	0	0	0	0	0	859355
2007-12-15 19:00:00	2	3	34	0	13	3	0	2	1	0	0	5	0	2	0	0	0	5	4	0	0	10	5	0	0	1	0	0	0	0	0	0	0	0	604596
2007-12-15 20:00:00	1	2	17	0	5	2	0	3	0	0	0	8	0	0	0	0	2	2	0	0	0	7	10	1	0	0	0	0	0	0	0	0	0	0	438521
2007-12-15 21:00:00	0	0	17	0	4	0	0	1	0	0	0	5	3	0	0	0	1	2	2	0	0	7	6	1	0	0	0	0	0	0	0	0	0	0	323488
2007-12-15 22:00:00	0	0	20	0	4	1	0	0	0	2	1	6	0	0	0	0	0	3	2	0	0	9	9	1	0	0	0	0	0	0	0	0	0	0	310827
2007-12-15 23:00:00	2	0	36	0	4	1	0	0	0	0	1	7	0	1	0	0	0	0	2	0	0	4	12	2	0	0	0	0	0	0	0	0	0	0	336482
2007-12-16 00:00:00	6	3	48	0	7	0	0	1	1	2	1	4	0	0	0	0	1	12	10	0	0	14	13	0	0	0	0	0	0	0	0	0	0	0	471072
2007-12-16 01:00:00	10	0	89	0	16	5	0	0	0	2	5	7	1	0	0	0	0	9	3	0	0	29	31	0	0	0	0	0	0	0	0	0	0	0	656910
2007-12-16 02:00:00	9	0	96	0	14	4	0	8	1	3	4	11	4	1	0	0	0	4	6	0	0	32	45	0	0	0	0	0	0	0	0	0	0	0	877285
2007-12-16 03:00:00	3	1	87	0	14	3	0	4	3	5	5	18	1	4	0	0	4	8	5	0	0	28	36	1	0	1	0	0	0	0	0	0	0	0	976042
2007-12-16 04:00:00	14	1	96	0	11	3	0	10	0	4	1	5	1	3	0	0	6	5	13	0	0	25	25	1	0	1	0	0	0	0	0	0	0	0	1146835
2007-12-16 05:00:00	9	2	112	0	20	2	0	8	3	0	1	5	1	0	0	0	6	5	9	0	0	31	32	2	0	0	0	0	0	0	0	0	0	0	1154605
2007-12-16 06:00:00	9	2	114	0	10	2	0	6	1	5	3	12	4	2	0	0	0	7	9	0	0	35	46	1	0	1	0	0	0	0	0	0	0	0	1242669
2007-12-16 07:00:00	7	1	149	0	26	5	0	10	0	3	3	10	1	4	0	0	3	3	12	0	0	27	37	4	0	1	0	0	0	0	0	0	0	0	1271768
2007-12-16 08:00:00	11	3	137	0	16	2	0	19	2	7	6	15	1	2	0	0	0	12	7	0	0	31	36	2	0	4	0	0	0	0	0	0	0	0	1283402
2007-12-16 09:00:00	18	2	133	0	17	7	0	9	1	3	3	13	2	3	0	0	0	12	12	0	0	44	51	2	0	1	0	0	0	0	0	0	0	0	1356704
2007-12-16 10:00:00	13	1	139	0	16	4	0	7	2	5	3	11	4	3	0	0	11	15	6	0	0	44	49	5	0	1	0	0	0	0	0	0	0	0	1366018
2007-12-16 11:00:00	11	5	154	0	15	2	0	8	2	8	1	18	1	1	0	0	6	19	9	0	0	32	53	8	0	0	0	0	0	0	0	0	0	0	1392340
2007-12-16 12:00:00	13	3	144	0	19	4	0	7	1	4	3	17	5	4	0	0	4	15	14	0	0	38	48	5	0	0	0	0	0	0	0	0	0	0	1612316
2007-12-16 13:00:00	19	3	156	0	36	7	0	13	3	10	6	16	1	5	0	0	11	15	21	0	0	69	72	2	0	0	0	0	0	0	0	0	0	0	1866646
2007-12-16 14:00:00	16	2	173	0	59	12	0	7	4	11	3	18	3	2	0	0	8	20	30	0	0	51	59	5	0	1	0	0	0	0	0	0	0	0	1924273
2007-12-16 15:00:00	14	2	137	0	50	8	0	14	3	4	7	24	3	7	0	0	7	16	17	0	0	60	44	6	0	1	0	0	0	0	0	0	0	0	1804115
2007-12-16 16:00:00	15	2	103	0	73	9	0	14	3	8	1	24	4	1	0	0	4	11	15	0	0	33	55	6	0	0	0	0	0	0	0	0	0	0	1446066
2007-12-16 17:00:00	8	5	70	0	30	4	0	13	1	2	4	12	2	2	0	0	0	6	9	0	0	11	20	5	0	0	0	0	0	0	0	0	0	0	1026719
2007-12-16 18:00:00	11	3	43	0	24	4	0	10	2	3	1	9	0	2	0	0	3	4	3	0	0	6	13	0	0	1	0	0	0	0	0	0	0	0	711957
2007-12-16 19:00:00	3	0	23	0	11	0	0	2	0	0	2	7	0	6	0	0	0	4	4	0	0	10	8	1	0	0	0	0	0	0	0	0	0	0	508965
2007-12-16 20:00:00	2	1	17	0	10	1	0	4	0	2	5	5	3	1	0	0	0	1	1	0	0	16	9	1	0	2	0	0	0	0	0	0	0	0	381905
2007-12-16 21:00:00	2	1	26	0	15	1	0	0	1	0	1	5	1	1	0	0	4	2	0	0	0	12	12	1	0	0	0	0	0	0	0	0	0	0	323627
2007-12-16 22:00:00	1	2	39	0	28	2	0	7	0	2	2	5	0	4	0	0	1	0	1	0	0	9	9	1	0	0	0	0	0	0	0	0	0	0	299245
2007-12-16 23:00:00	2	3	93	0	19	8	0	8	0	6	2	8	0	2	0	0	2	1	4	0	0	18	22	1	0	1	0	0	0	0	0	0	0	0	357485
2007-12-17 00:00:00	5	1	164	0	48	3	0	4	2	7	2	14	3	3	0	0	5	1	8	0	0	28	55	5	0	2	0	0	0	0	0	0	0	0	556250
2007-12-17 01:00:00	21	3	230	0	63	5	0	22	4	3	3	12	3	4	0	0	7	10	23	0	0	69	65	8	0	1	0	0	0	0	0	0	0	0	968558
2007-12-17 02:00:00	10	5	303	0	102	10	0	16	5	7	11	25	6	5	0	0	7	11	28	0	0	87	73	6	0	0	0	0	0	0	0	0	0	0	1174556
2007-12-17 03:00:00	15	13	349	0	181	13	0	24	10	9	6	19	10	9	0	0	11	13	50	0	0	102	81	9	0	0	0	0	0	0	0	0	0	0	1483796
2007-12-17 04:00:00	11	7	336	0	78	16	0	23	6	9	6	21	6	5	0	0	9	19	34	0	0	65	97	10	0	0	0	0	0	0	0	0	0	0	1565495
2007-12-17 05:00:00	27	9	313	0	83	17	0	17	5	4	5	13	2	9	0	0	8	15	31	1	0	70	86	4	0	4	0	0	0	0	0	0	0	0	1439029
2007-12-17 06:00:00	24	6	304	0	72	9	0	31	7	8	8	13	4	11	0	0	9	9	19	0	0	100	74	8	0	4	0	0	0	0	0	0	0	0	1523888
2007-12-17 07:00:00	20	4	277	0	61	15	0	15	4	6	7	26	12	4	0	0	17	16	29	0	0	62	85	5	0	2	0	0	0	0	0	0	0	0	1573455
2007-12-17 08:00:00	15	5	294	0	61	14	0	30	9	7	9	17	5	3	0	0	7	18	31	0	0	63	71	6	0	2	0	0	0	0	0	0	0	0	1656205
2007-12-17 09:00:00	14	4	302	0	69	9	0	33	8	4	4	23	3	21	0	0	10	17	18	0	0	73	80	4	0	1	0	0	0	0	0	0	0	0	1610565
2007-12-17 10:00:00	25	7	260	0	57	12	0	5	1	12	6	17	5	1	0	0	5	8	15	0	0	64	53	4	0	2	0	0	0	0	0	0	0	0	1418103
2007-12-17 11:00:00	12	2	168	0	31	10	0	12	6	3	5	15	1	2	0	0	7	8	19	0	0	33	41	4	0	1	0	0	0	0	0	0	0	0	1259744
2007-12-17 12:00:00	16	3	174	0	36	7	0	10	2	1	3	15	4	2	0	0	4	13	10	0	0	45	53	8	0	1	0	0	0	0	0	0	0	0	1407918
2007-12-17 13:00:00	13	1	173	0	37	14	0	18	3	7	3	18	1	3	0	0	2	10	14	0	0	38	60	4	0	1	0	0	0	0	0	0	0	0	1534811
2007-12-17 14:00:00	17	4	168	0	39	7	0	8	1	9	6	37	1	7	0	0	8	15	17	0	0	54	92	5	0	0	0	0	0	0	0	0	0	0	1664227
2007-12-17 15:00:00	17	6	159	0	25	5	0	25	5	7	5	21	2	3	0	0	6	5	19	0	0	57	64	20	0	2	0	0	0	0	0	0	0	0	1628689
2007-12-17 16:00:00	14	2	105	0	29	5	0	9	0	4	6	8	1	1	0	0	0	13	13	0	0	27	42	10	0	2	0	0	0	0	0	0	0	0	1324040
2007-12-17 17:00:00	5	4	62	0	13	2	0	7	1	4	2	8	0	1	0	0	2	5	11	0	0	23	19	1	0	1	0	0	0	0	0	0	0	0	953098
2007-12-17 18:00:00	12	1	28	0	11	4	0	0	2	0	2	6	1	1	0	0	0	3	3	0	0	9	13	1	0	0	0	0	0	0	0	0	0	0	661504
2007-12-17 19:00:00	4	1	35	0	7	1	0	1	1	3	1	8	1	1	0	0	1	2	2	0	0	8	19	1	0	2	0	0	0	0	0	0	0	0	472869
2007-12-17 20:00:00	2	1	9	0	7	0	0	3	1	2	0	8	0	1	0	0	5	0	1	0	0	2	9	2	0	0	0	0	0	0	0	0	0	0	353260
2007-12-17 21:00:00	1	1	21	0	6	1	0	0	0	0	2	2	0	2	0	0	5	2	1	0	0	2	7	0	0	1	0	0	0	0	0	0	0	0	306024
2007-12-17 22:00:00	2	1	36	0	9	0	0	3	0	0	3	6	2	0	0	0	2	2	3	0	0	9	15	1	0	1	0	0	0	0	0	0	0	0	312516
2007-12-17 23:00:00	2	1	81	0	10	4	0	1	2	3	2	6	0	4	0	0	0	5	6	0	0	15	36	1	0	0	0	0	0	0	0	0	0	0	365714
2007-12-18 00:00:00	12	5	184	0	14	7	0	8	2	4	0	10	2	2	0	0	4	9	5	0	0	36	41	2	0	1	0	0	0	0	0	0	0	0	583348
2007-12-18 01:00:00	22	1	335	0	48	4	0	10	5	3	8	10	7	4	0	0	6	7	17	0	0	48	69	5	0	0	0	0	0	0	0	0	0	0	999795
2007-12-18 02:00:00	16	7	259	0	33	10	0	11	2	10	7	15	2	8	0	0	5	7	10	0	0	50	69	1	0	0	0	0	0	0	0	0	0	0	1199454
2007-12-18 03:00:00	21	5	281	0	39	13	0	14	4	3	10	16	9	5	0	0	12	19	20	0	0	76	80	6	0	1	0	0	0	0	0	0	0	0	1422414
2007-12-18 04:00:00	24	2	299	0	50	3	0	17	2	13	5	12	4	6	0	0	6	16	17	0	0	51	83	7	0	3	0	0	0	0	0	0	0	0	1601389
2007-12-18 05:00:00	29	5	311	0	32	0	0	17	6	5	6	23	4	10	0	0	6	16	22	0	0	62	69	9	0	1	0	0	0	0	0	0	0	0	1504778
2007-12-18 06:00:00	23	1	266	0	29	5	0	14	2	7	3	9	4	10	0	0	21	8	15	0	0	64	83	3	0	1	0	0	0	0	0	0	0	0	1598772
2007-12-18 07:00:00	28	1	258	0	31	10	0	19	2	7	5	23	1	13	0	0	15	11	27	0	0	70	109	3	0	0	0	0	0	0	0	0	0	0	1666231
2007-12-18 08:00:00	16	1	322	0	44	9	0	21	2	4	5	12	2	8	0	0	12	16	11	0	0	57	80	7	1	2	0	0	0	0	0	0	0	0	1763211
2007-12-18 09:00:00	22	6	241	0	41	8	0	20	5	9	6	14	2	7	0	0	3	14	20	0	0	49	93	6	0	3	0	0	0	0	0	0	0	0	1573517
2007-12-18 10:00:00	15	3	209	0	37	3	0	17	1	4	4	11	2	5	0	0	6	7	13	0	0	43	76	2	0	1	0	0	0	0	0	0	0	0	1382747
2007-12-18 11:00:00	14	1	171	0	37	7	0	11	3	3	15	13	3	7	0	0	6	7	16	0	0	33	66	6	0	2	0	0	0	0	0	0	0	0	1298454
2007-12-18 12:00:00	17	4	178	0	28	2	0	9	0	5	9	17	5	8	0	0	1	11	10	0	0	34	43	4	0	1	0	0	0	0	0	0	0	0	1431949
2007-12-18 13:00:00	15	2	227	0	25	8	0	12	6	7	1	17	2	5	0	0	7	19	16	0	0	42	66	7	0	0	0	0	0	0	0	0	0	0	1524925
2007-12-18 14:00:00	29	2	172	0	33	3	0	14	1	5	2	23	5	10	0	0	5	10	12	0	0	52	64	5	0	0	0	0	0	0	0	0	0	0	1607056
2007-12-18 15:00:00	16	1	158	0	18	1	0	10	3	2	6	15	5	5	0	0	6	10	7	0	0	30	65	6	0	1	0	0	0	0	0	0	0	0	1559885
2007-12-18 16:00:00	14	1	113	0	18	2	0	11	0	2	5	27	2	8	0	0	2	10	10	0	0	45	43	8	0	0	0	0	0	0	0	0	0	0	1286584
2007-12-18 17:00:00	10	0	58	0	18	2	0	6	3	2	7	7	3	3	0	0	3	7	5	0	0	18	29	0	0	2	0	0	0	0	0	0	0	0	924454
2007-12-18 18:00:00	7	0	48	0	8	4	0	3	0	1	4	6	0	0	0	0	2	4	3	0	0	5	18	4	0	0	0	0	0	0	0	0	0	0	666519
2007-12-18 19:00:00	7	0	19	0	2	0	0	3	0	1	2	4	0	2	0	0	2	1	1	0	0	9	17	0	0	0	0	0	0	0	0	0	0	0	462005
2007-12-18 20:00:00	4	2	19	0	6	1	0	0	0	1	2	3	1	1	0	0	1	1	5	0	0	9	7	3	0	0	0	0	0	0	0	0	0	0	341506
2007-12-18 21:00:00	3	3	28	0	4	0	0	1	2	3	0	9	0	2	0	0	5	2	1	0	0	2	14	2	0	0	0	0	0	0	0	0	0	0	287360
2007-12-18 22:00:00	1	0	41	0	3	0	0	2	0	2	1	3	1	0	0	0	0	1	0	0	0	7	14	1	0	0	0	0	0	0	0	0	0	0	303665
2007-12-18 23:00:00	5	2	74	0	8	2	0	3	1	0	0	7	0	6	0	0	0	3	3	0	0	21	27	4	0	0	0	0	0	0	0	0	0	0	372383
2007-12-19 00:00:00	5	0	147	0	10	3	0	5	0	9	3	3	2	1	0	0	2	7	10	0	0	34	53	0	0	0	0	0	0	0	0	0	0	0	594255
2007-12-19 01:00:00	16	3	231	0	25	4	0	10	5	4	8	7	3	3	0	0	5	8	18	0	0	32	79	7	0	2	0	0	0	0	0	0	0	0	962091
2007-12-19 02:00:00	7	2	249	0	36	6	0	9	4	10	10	17	8	6	0	0	7	10	9	0	0	43	68	3	0	1	0	0	0	0	0	0	0	0	1186964
2007-12-19 03:00:00	30	2	261	0	22	4	0	13	1	8	2	19	4	5	0	0	9	11	16	0	0	52	77	8	0	1	0	0	0	0	0	0	0	0	1362854
2007-12-19 04:00:00	25	6	235	0	41	7	0	13	2	11	9	17	4	6	0	0	8	9	22	0	0	53	84	5	0	1	0	0	0	0	0	0	0	0	1572501
2007-12-19 05:00:00	18	6	255	0	36	11	0	14	1	3	9	14	6	4	0	0	4	8	16	0	0	57	67	7	0	2	0	0	0	0	0	0	0	0	1457607
2007-12-19 06:00:00	19	2	237	0	27	6	0	20	2	3	9	11	2	10	0	0	2	15	22	0	0	68	58	3	0	2	0	0	0	0	0	0	0	0	1567783
2007-12-19 07:00:00	21	4	239	0	26	7	0	12	5	8	5	12	4	12	0	0	7	13	15	0	0	52	74	3	0	2	0	0	0	0	0	0	0	0	1631864
2007-12-19 08:00:00	11	4	236	0	40	7	0	22	6	5	5	14	6	8	0	0	11	11	19	0	0	57	70	7	0	4	0	0	0	0	0	0	0	0	1653146
2007-12-19 09:00:00	21	2	208	0	41	3	0	16	4	3	14	15	4	4	0	0	6	18	14	0	0	46	83	4	0	2	0	0	0	0	0	0	0	0	1545761
2007-12-19 10:00:00	21	1	186	0	30	5	0	6	3	9	5	8	3	1	0	0	6	8	13	0	0	37	59	2	0	1	0	0	0	0	0	0	0	0	1340648
2007-12-19 11:00:00	12	7	250	0	142	23	0	15	4	4	8	17	3	0	0	0	5	9	17	0	0	27	46	4	0	4	0	0	0	0	0	0	0	0	1218893
2007-12-19 12:00:00	11	9	165	0	56	11	0	13	8	7	5	20	2	7	0	0	4	11	14	0	0	39	51	4	0	0	0	0	0	0	0	0	0	0	1375677
2007-12-19 13:00:00	22	1	165	0	22	5	0	9	1	7	4	16	2	8	0	0	3	7	8	0	0	56	78	8	0	0	0	0	0	0	0	0	0	0	1480480
2007-12-19 14:00:00	21	2	171	0	25	13	0	10	4	8	10	18	4	7	0	0	9	12	7	0	0	40	64	10	0	2	0	0	0	0	0	0	0	0	1620704
2007-12-19 15:00:00	17	1	143	0	15	4	0	6	2	6	10	21	1	5	0	0	11	15	17	0	0	62	72	4	0	4	0	0	0	0	0	0	0	0	1596518
2007-12-19 16:00:00	8	0	104	0	10	7	0	5	2	8	3	19	2	6	0	0	5	4	7	0	0	33	34	4	0	2	0	0	0	0	0	0	0	0	1278529
2007-12-19 17:00:00	1	2	45	0	7	2	0	1	0	4	3	11	0	3	0	0	6	2	4	0	0	16	33	2	0	0	0	0	0	0	0	0	0	0	933936
2007-12-19 18:00:00	12	0	40	0	0	0	0	2	0	1	5	4	1	1	0	0	2	2	0	0	0	16	10	3	0	0	0	0	0	0	0	0	0	0	669872
2007-12-19 19:00:00	5	0	22	0	0	1	0	0	1	0	2	3	0	0	0	0	1	3	2	0	0	17	15	0	0	0	0	0	0	0	0	0	0	0	460927
2007-12-19 20:00:00	6	0	23	0	1	1	0	4	1	1	1	2	0	0	0	0	0	2	2	0	0	5	10	0	0	0	0	0	0	0	0	0	0	0	348315
2007-12-19 21:00:00	4	0	20	0	4	1	0	9	0	0	2	0	0	0	0	0	0	1	0	0	0	3	10	1	0	0	0	0	0	0	0	0	0	0	289144
2007-12-19 22:00:00	6	0	37	0	3	1	0	4	1	1	2	7	2	0	0	0	1	2	3	0	0	13	13	1	0	1	0	0	0	0	0	0	0	0	300609
2007-12-19 23:00:00	7	1	68	0	7	2	0	2	0	3	0	7	2	3	0	0	3	3	1	0	0	8	23	1	0	0	0	0	0	0	0	0	0	0	351272
2007-12-20 00:00:00	5	1	143	0	10	2	0	6	0	5	5	7	2	0	0	0	1	7	10	0	0	28	43	1	0	1	0	0	0	0	0	0	0	0	576471
2007-12-20 01:00:00	7	0	184	0	14	3	0	12	1	5	5	15	1	4	0	0	7	13	15	0	0	33	48	4	0	1	0	0	0	0	0	0	0	0	941855
2007-12-20 02:00:00	23	5	217	0	27	7	0	6	3	5	9	10	5	0	0	0	3	10	16	0	0	55	91	5	0	2	0	0	0	0	0	0	0	0	1179156
2007-12-20 03:00:00	11	7	290	0	14	8	0	12	2	3	4	7	6	7	0	0	4	11	17	0	0	53	59	5	0	4	0	0	0	0	0	0	0	0	1394635
2007-12-20 04:00:00	23	1	262	0	10	5	0	16	2	6	7	26	4	10	0	0	3	9	9	0	0	52	91	3	0	0	0	0	0	0	0	0	0	0	1596287
2007-12-20 05:00:00	20	0	274	0	23	4	0	11	2	6	6	14	9	6	0	0	3	13	21	0	0	48	70	9	0	1	0	0	0	0	0	0	0	0	1444475
2007-12-20 06:00:00	11	4	248	0	33	7	0	15	3	4	10	22	3	5	0	0	8	15	13	0	0	44	76	6	0	4	0	0	0	0	0	0	0	0	1527604
2007-12-20 07:00:00	24	8	222	0	28	8	0	15	8	8	3	16	5	9	0	0	8	8	21	0	0	56	78	5	0	2	0	0	0	0	0	0	0	0	1520685
2007-12-20 08:00:00	24	2	229	0	28	11	0	14	4	5	7	10	5	11	0	0	6	13	11	0	0	64	74	6	0	5	0	0	0	0	0	0	0	0	1580858
2007-12-20 09:00:00	8	3	227	0	33	5	0	11	1	5	7	18	2	5	0	0	9	14	14	0	0	61	64	8	0	0	0	0	0	0	0	0	0	0	1543508
2007-12-20 10:00:00	10	4	201	0	23	5	0	7	5	13	1	18	2	7	0	0	5	5	15	0	0	47	75	6	0	1	0	0	0	0	0	0	0	0	1350676
2007-12-20 11:00:00	5	1	152	0	18	4	0	12	2	5	6	8	0	4	0	0	5	14	9	0	0	33	40	3	0	2	0	0	0	0	0	0	0	0	1219805
2007-12-20 12:00:00	12	1	170	0	18	3	0	7	2	3	7	15	0	4	0	0	4	21	17	0	0	51	46	2	0	0	0	0	0	0	0	0	0	0	1358822
2007-12-20 13:00:00	13	4	174	0	23	14	0	11	2	8	7	11	5	9	0	0	5	7	19	0	0	36	58	2	0	0	0	0	0	0	0	0	0	0	1498763
2007-12-20 14:00:00	20	2	131	0	17	3	0	3	0	8	2	24	4	5	0	0	4	11	20	0	0	50	44	3	0	1	0	0	0	0	0	0	0	0	1544538
2007-12-20 15:00:00	13	2	163	0	22	7	0	10	3	2	1	22	3	4	0	0	4	4	13	0	0	45	43	5	0	2	0	0	0	0	0	0	0	0	1522904
2007-12-20 16:00:00	8	0	73	0	10	0	0	10	1	3	6	11	1	1	0	0	1	3	6	0	0	31	38	5	0	0	0	0	0	0	0	0	0	0	1240421
2007-12-20 17:00:00	4	1	64	0	11	1	0	5	2	2	2	7	1	2	0	0	3	9	6	0	0	20	25	2	0	0	0	0	0	0	0	0	0	0	915087
2007-12-20 18:00:00	4	1	32	0	3	0	0	3	2	2	3	10	0	5	0	0	2	6	3	0	0	12	16	1	0	0	0	0	0	0	0	0	0	0	643836
2007-12-20 19:00:00	3	0	19	0	3	3	0	0	1	0	3	6	1	3	0	0	3	2	2	0	0	5	11	1	0	0	0	0	0	0	0	0	0	0	443866
2007-12-20 20:00:00	2	0	18	0	1	0	0	5	0	2	1	5	0	0	0	0	0	5	3	0	0	7	10	0	0	3	0	0	0	0	0	0	0	0	324365
2007-12-20 21:00:00	1	0	16	0	4	1	0	4	1	0	1	3	3	0	0	0	0	3	0	0	0	7	8	0	0	0	0	0	0	0	0	0	0	0	268626
2007-12-20 22:00:00	3	2	42	0	7	2	0	2	0	1	1	5	0	2	0	0	2	1	1	0	0	3	19	0	0	0	0	0	0	0	0	0	0	0	284181
2007-12-20 23:00:00	2	1	69	0	4	1	0	5	0	0	0	5	2	1	0	0	2	4	4	0	0	19	26	6	0	0	0	0	0	0	0	0	0	0	334483
2007-12-21 00:00:00	8	0	123	0	10	3	0	2	1	9	7	8	1	2	0	0	0	7	7	0	0	24	38	1	0	0	0	0	0	0	0	0	0	0	539569
2007-12-21 01:00:00	15	1	137	0	25	7	0	10	1	3	5	13	4	6	0	0	5	4	7	0	0	32	52	3	0	1	0	0	0	0	0	0	0	0	864748
2007-12-21 02:00:00	13	0	198	0	13	4	0	9	3	8	2	13	5	2	0	0	13	14	6	0	0	35	48	4	0	0	0	0	0	0	0	0	0	0	1071825
2007-12-21 03:00:00	12	4	187	0	15	8	0	9	5	3	9	11	7	5	0	0	7	3	13	0	0	39	65	3	0	0	0	0	0	0	0	0	0	0	1257251
2007-12-21 04:00:00	15	3	192	0	27	10	0	11	1	2	5	6	6	2	0	0	6	8	11	0	0	38	73	2	0	3	0	0	0	0	0	0	0	0	1474681
2007-12-21 05:00:00	14	3	178	0	19	4	0	9	0	4	4	8	5	3	0	0	7	10	12	0	0	45	78	5	0	1	0	0	0	0	0	0	0	0	1365652
2007-12-21 06:00:00	13	4	207	0	17	12	0	52	0	3	4	9	2	2	0	0	6	11	11	0	0	52	61	8	0	4	0	0	0	0	0	0	0	0	1436807
2007-12-21 07:00:00	18	4	214	0	22	10	0	5	9	7	3	26	3	11	0	0	5	12	13	0	0	41	78	6	0	5	0	0	0	0	0	0	0	0	1505475
2007-12-21 08:00:00	25	4	232	0	22	5	0	10	2	6	1	13	8	2	0	0	6	12	6	0	0	41	98	4	0	3	0	0	0	0	0	0	0	0	1616329
2007-12-21 09:00:00	16	3	232	0	15	7	0	8	0	4	5	16	3	4	0	0	7	7	16	0	0	38	51	8	0	1	0	0	0	0	0	0	0	0	1479477
2007-12-21 10:00:00	16	2	159	0	29	7	0	4	0	4	3	18	1	5	0	0	8	15	10	0	0	35	51	3	0	1	0	0	0	0	0	0	0	0	1280451
2007-12-21 11:00:00	6	1	136	0	10	6	0	8	0	4	2	16	3	4	0	0	2	5	15	0	0	31	60	2	0	0	0	0	0	0	0	0	0	0	1132714
2007-12-21 12:00:00	18	2	141	0	14	5	0	4	4	7	5	13	2	4	0	0	12	8	10	0	0	30	39	4	0	0	0	0	0	0	0	0	0	0	1286014
2007-12-21 13:00:00	15	3	118	0	15	1	0	6	1	7	2	21	6	2	0	0	2	6	14	0	0	43	37	7	0	1	0	0	0	0	0	0	0	0	1488647
2007-12-21 14:00:00	11	3	114	0	16	5	0	6	0	8	11	17	2	6	0	0	9	13	9	0	0	44	35	2	0	0	0	0	0	0	0	0	0	0	1629682
2007-12-21 15:00:00	8	1	111	0	19	3	0	5	2	2	3	15	1	5	0	0	3	5	10	0	0	33	37	5	0	0	0	0	0	0	0	0	0	0	1551212
2007-12-21 16:00:00	5	1	80	0	13	1	0	3	0	6	4	20	1	1	0	0	4	4	10	0	0	28	32	7	0	1	0	0	0	0	0	0	0	0	1253383
2007-12-21 17:00:00	6	1	61	0	6	1	0	3	0	1	8	13	3	1	0	0	1	3	3	0	0	18	25	2	0	2	0	0	0	0	0	0	0	0	961259
2007-12-21 18:00:00	1	0	42	0	5	4	0	4	0	3	3	8	1	0	0	0	0	3	2	0	0	14	21	1	0	0	0	0	0	0	0	0	0	0	695213
2007-12-21 19:00:00	4	0	20	0	4	0	0	1	0	2	1	8	1	2	0	0	0	1	3	0	0	8	9	2	0	0	0	0	0	0	0	0	0	0	475339
2007-12-21 20:00:00	2	0	10	0	1	0	0	0	0	2	0	8	1	0	0	0	0	3	2	0	0	14	10	2	0	0	0	0	0	0	0	0	0	0	366998
2007-12-21 21:00:00	1	0	15	0	0	1	0	2	1	0	1	3	0	2	0	0	3	4	1	0	0	8	13	1	0	0	0	0	0	0	0	0	0	0	282184
2007-12-21 22:00:00	0	1	17	0	2	1	0	0	0	2	2	3	1	1	0	0	1	0	1	0	0	9	11	2	0	0	0	0	0	0	0	0	0	0	278271
2007-12-21 23:00:00	2	1	45	0	3	0	0	0	0	5	2	9	1	2	0	0	3	7	5	0	0	16	20	3	0	0	0	0	0	0	0	0	0	0	331737
2007-12-22 00:00:00	16	0	56	0	8	3	0	3	1	5	1	6	6	2	0	0	2	3	2	0	0	16	14	1	0	0	0	0	0	0	0	0	0	0	481261
2007-12-22 01:00:00	5	0	90	0	9	2	0	1	0	3	7	4	2	0	0	0	3	4	9	0	0	22	55	2	0	0	0	0	0	0	0	0	0	0	651641
2007-12-22 02:00:00	10	1	148	0	13	9	0	7	3	3	3	7	3	4	0	0	5	7	9	0	0	22	38	1	0	1	0	0	0	0	0	0	0	0	844678
2007-12-22 03:00:00	10	2	141	0	17	6	0	3	0	6	4	12	2	2	0	0	2	6	8	0	0	27	39	3	0	2	0	0	0	0	0	0	0	0	1016083
2007-12-22 04:00:00	5	2	122	0	20	8	0	7	1	2	1	13	0	2	0	0	4	6	8	1	0	29	42	7	0	1	0	0	0	0	0	0	0	0	1089472
2007-12-22 05:00:00	8	1	124	0	23	5	0	6	0	6	4	9	3	5	0	0	2	2	10	0	0	38	22	4	0	3	0	0	0	0	0	0	0	0	1159540
2007-12-22 06:00:00	20	2	110	0	18	2	0	2	2	5	5	9	6	3	0	0	3	9	9	0	0	29	37	5	0	2	0	0	0	0	0	0	0	0	1211874
2007-12-22 07:00:00	12	2	121	0	17	3	0	8	1	5	6	9	2	1	0	0	1	11	6	0	0	27	52	1	0	1	0	0	0	0	0	0	0	0	1271307
2007-12-22 08:00:00	15	4	132	0	26	3	0	10	1	6	3	11	3	4	0	0	4	3	8	0	0	37	52	1	0	2	0	0	0	0	0	0	0	0	1344691
2007-12-22 09:00:00	13	3	129	0	14	4	0	6	2	1	3	12	0	2	0	0	2	9	6	0	0	34	47	7	0	2	0	0	0	0	0	0	0	0	1263306
2007-12-22 10:00:00	9	0	131	0	11	5	0	4	4	3	7	11	0	0	0	0	8	7	7	0	0	29	65	4	0	2	0	0	0	0	0	0	0	0	1227742
2007-12-22 11:00:00	19	0	123	0	8	2	0	2	1	4	8	13	1	0	0	0	3	7	10	0	0	29	59	6	0	1	0	0	0	0	0	0	0	0	1202350
2007-12-22 12:00:00	7	1	116	0	14	3	0	7	0	5	5	23	3	4	0	0	10	8	14	0	0	25	44	3	0	1	0	0	0	0	0	0	0	0	1389562
2007-12-22 13:00:00	7	1	123	0	12	3	0	2	2	5	5	12	1	1	0	0	8	5	10	0	0	31	46	12	0	0	0	0	0	0	0	0	0	0	1592440
2007-12-22 14:00:00	15	1	136	0	13	3	0	6	1	9	7	14	5	7	0	0	3	11	11	0	0	25	42	5	0	1	0	0	0	0	0	0	0	0	1712053
2007-12-22 15:00:00	11	1	103	0	8	4	0	2	2	3	6	24	2	10	0	0	1	19	8	0	0	51	54	9	0	0	0	0	0	0	0	0	0	0	1710068
2007-12-22 16:00:00	8	3	69	0	11	5	0	10	1	7	6	33	4	1	0	0	0	5	4	0	0	46	34	5	0	1	0	0	0	0	0	0	0	0	1455429
2007-12-22 17:00:00	5	1	53	0	6	2	0	4	2	3	7	16	0	5	0	0	2	2	6	0	0	22	27	1	0	0	0	0	0	0	0	0	0	0	1167929
2007-12-22 18:00:00	1	3	31	0	4	2	0	3	0	2	5	7	0	1	0	0	0	3	3	0	0	9	19	0	0	0	0	0	0	0	0	0	0	0	850446
2007-12-22 19:00:00	3	0	16	0	4	1	0	2	0	1	2	3	1	0	0	0	2	2	4	0	0	6	10	0	0	0	0	0	0	0	0	0	0	0	593409
2007-12-22 20:00:00	1	0	20	0	1	0	0	2	0	1	1	4	1	0	0	0	2	2	2	0	0	3	5	0	0	0	0	0	0	0	0	0	0	0	442421
2007-12-22 21:00:00	1	0	19	0	3	2	0	2	0	4	2	7	1	1	0	0	0	3	0	0	0	9	8	1	0	0	0	0	0	0	0	0	0	0	360524
2007-12-22 22:00:00	23	0	28	0	1	0	0	0	0	0	2	5	1	0	0	0	1	2	1	0	0	9	6	0	0	0	0	0	0	0	0	0	0	0	369664
2007-12-22 23:00:00	12	0	33	0	3	0	0	0	2	4	1	5	0	0	0	0	1	1	3	0	0	9	11	3	0	0	0	0	0	0	0	0	0	0	367798
2007-12-23 00:00:00	7	3	56	0	9	3	0	1	1	4	2	6	4	1	0	0	4	4	2	0	0	6	20	2	0	0	0	0	0	0	0	0	0	0	464794
2007-12-23 01:00:00	4	1	96	0	5	2	0	4	0	3	3	15	2	0	0	0	3	7	8	0	0	11	32	7	0	2	0	0	0	0	0	0	0	0	625066
2007-12-23 02:00:00	5	5	96	0	8	4	0	1	1	3	1	15	1	3	0	0	5	2	6	0	0	25	23	8	0	0	0	0	0	0	0	0	0	0	819744
2007-12-23 03:00:00	7	1	103	0	8	2	0	5	1	2	1	14	0	4	0	0	1	4	8	0	0	33	43	3	0	1	0	0	0	0	0	0	0	0	956681
2007-12-23 04:00:00	8	1	61	0	9	6	0	4	0	6	0	5	2	2	0	0	2	5	5	0	0	29	19	4	0	1	0	0	0	0	0	0	0	0	1002924
2007-12-23 05:00:00	6	0	111	0	11	3	0	2	1	1	2	27	2	1	0	0	3	8	10	0	0	21	47	1	0	2	0	0	0	0	0	0	0	0	1063002
2007-12-23 06:00:00	17	8	100	0	10	4	0	6	3	5	2	15	2	3	0	0	2	11	8	0	0	34	31	6	0	0	0	0	0	0	0	0	0	0	1134127
2007-12-23 07:00:00	9	1	104	0	14	6	0	4	5	5	2	12	1	2	0	0	1	5	6	0	0	29	31	2	0	0	0	0	0	0	0	0	0	0	1155827
2007-12-23 08:00:00	3	2	116	0	11	1	0	4	3	8	6	15	3	2	0	0	1	5	9	0	0	30	36	3	0	2	0	0	0	0	0	0	0	0	1180254
2007-12-23 09:00:00	9	1	116	0	16	3	0	10	0	5	3	16	4	3	0	0	3	9	13	0	0	30	38	4	0	0	0	0	0	0	0	0	0	0	1242609
2007-12-23 10:00:00	11	1	150	0	14	5	0	5	2	5	4	14	2	1	0	0	2	8	8	0	0	31	47	4	0	3	0	0	0	0	0	0	0	0	1160962
2007-12-23 11:00:00	14	2	95	0	10	5	0	3	0	4	4	18	1	2	0	0	7	8	9	0	0	20	34	2	0	0	0	0	0	0	0	0	0	0	1124125
2007-12-23 12:00:00	13	1	128	0	10	6	0	4	3	6	4	21	2	4	0	0	2	21	16	0	0	36	56	5	0	2	0	0	0	0	0	0	0	0	1418864
2007-12-23 13:00:00	14	2	133	0	9	9	0	7	0	8	4	19	1	3	0	0	7	7	10	0	0	40	50	1	0	3	0	0	0	0	0	0	0	0	1787444
2007-12-23 14:00:00	10	1	142	0	11	0	0	6	1	6	8	24	2	3	0	0	3	11	19	0	0	60	67	6	0	0	0	0	0	0	0	0	0	0	1868509
2007-12-23 15:00:00	18	0	106	0	9	2	0	7	3	8	6	15	1	3	0	0	6	10	12	0	0	47	57	7	0	0	0	0	0	0	0	0	0	0	1820680
2007-12-23 16:00:00	8	1	88	0	6	5	0	5	1	7	5	16	3	6	0	0	3	7	9	0	0	38	31	4	0	4	0	0	0	0	0	0	0	0	1550542
2007-12-23 17:00:00	6	2	50	0	11	5	0	2	1	3	9	13	1	8	0	0	3	2	7	0	0	27	26	4	0	0	0	0	0	0	0	0	0	0	1249552
2007-12-23 18:00:00	10	1	36	0	7	3	0	3	2	2	5	21	0	3	0	0	0	4	4	0	0	16	14	1	0	0	0	0	0	0	0	0	0	0	901571
2007-12-23 19:00:00	8	0	19	0	1	2	0	4	0	1	4	9	0	0	0	0	2	4	1	0	0	12	16	1	0	0	0	0	0	0	0	0	0	0	599051
2007-12-23 20:00:00	2	0	25	0	3	1	0	1	0	1	1	5	1	0	0	0	0	0	3	0	0	4	15	1	0	0	0	0	0	0	0	0	0	0	435265
2007-12-23 21:00:00	2	2	31	0	6	3	0	2	1	2	1	8	1	1	0	0	0	3	1	0	0	9	3	1	0	0	0	0	0	0	0	0	0	0	346520
2007-12-23 22:00:00	6	0	23	0	0	1	0	1	0	2	3	3	0	3	0	0	0	4	2	0	0	8	12	2	0	0	0	0	0	0	0	0	0	0	325673
2007-12-23 23:00:00	2	0	45	0	2	0	0	3	0	3	1	9	1	2	0	0	1	2	4	0	0	12	15	2	0	0	0	0	0	0	0	0	0	0	372294
2007-12-24 00:00:00	4	1	68	0	2	1	0	0	0	4	3	10	2	1	0	0	3	7	8	0	0	13	31	0	0	1	0	0	0	0	0	0	0	0	499907
2007-12-24 01:00:00	10	1	111	0	17	2	0	2	0	7	5	10	2	2	0	0	0	5	14	0	0	14	46	2	0	1	0	0	0	0	0	0	0	0	704815
2007-12-24 02:00:00	9	1	96	0	13	1	0	2	0	7	1	10	2	5	0	0	5	2	10	0	0	36	49	3	0	0	0	0	0	0	0	0	0	0	904840
2007-12-24 03:00:00	11	3	109	0	16	3	0	5	1	4	2	11	0	4	0	0	4	9	9	0	0	21	47	2	0	0	0	0	0	0	0	0	0	0	1086168
2007-12-24 04:00:00	11	0	100	0	12	2	0	2	3	2	6	10	0	5	0	0	5	3	17	0	0	30	41	4	0	1	0	0	0	0	0	0	0	0	1159910
2007-12-24 05:00:00	11	1	116	0	11	3	0	6	3	2	4	9	0	1	0	0	4	13	16	0	0	31	45	2	0	0	0	0	0	0	0	0	0	0	1236837
2007-12-24 06:00:00	8	3	120	0	16	2	0	5	0	3	3	13	1	1	0	0	1	11	9	0	0	29	49	3	0	1	0	0	0	0	0	0	0	0	1237951
2007-12-24 07:00:00	14	3	111	0	11	4	0	5	0	7	3	17	5	3	0	0	6	10	10	0	0	25	49	2	0	2	0	0	0	0	0	0	0	0	1278477
2007-12-24 08:00:00	8	0	120	0	11	1	0	6	7	9	6	12	4	2	0	0	3	9	17	0	0	27	42	6	0	4	0	0	0	0	0	0	0	0	1320762
2007-12-24 09:00:00	6	3	148	0	16	4	0	2	1	8	3	17	2	2	0	0	2	7	17	0	0	32	27	2	0	1	0	0	0	0	0	0	0	0	1340117
2007-12-24 10:00:00	13	4	139	0	16	4	0	9	2	10	4	18	0	4	0	0	3	13	4	0	0	29	61	0	0	1	0	0	0	0	0	0	0	0	1250969
2007-12-24 11:00:00	12	1	109	0	15	3	0	1	1	4	4	12	1	0	0	0	2	4	14	0	0	15	35	4	0	0	0	0	0	0	0	0	0	0	1176926
2007-12-24 12:00:00	13	0	117	0	14	3	0	3	0	5	5	16	4	6	0	0	7	14	12	0	0	30	49	5	0	0	0	0	0	0	0	0	0	0	1392195
2007-12-24 13:00:00	20	1	147	0	14	2	0	6	2	2	4	13	2	3	0	0	2	18	13	0	0	49	64	5	0	1	0	0	0	0	0	0	0	0	1632209
2007-12-24 14:00:00	11	0	131	0	14	1	0	7	1	4	4	23	3	2	0	0	8	7	18	1	0	39	73	3	0	1	0	0	0	0	0	0	0	0	1734324
2007-12-24 15:00:00	14	6	102	0	19	2	0	7	2	4	6	19	2	2	0	0	4	16	19	0	0	41	46	3	0	1	0	0	0	0	0	0	0	0	1666243
2007-12-24 16:00:00	11	1	86	0	16	4	0	3	2	2	6	10	0	1	0	0	3	8	9	0	0	28	37	1	0	1	0	0	0	0	0	0	0	0	1383453
2007-12-24 17:00:00	8	1	53	0	6	0	0	2	0	3	4	11	0	1	0	0	0	8	3	0	0	7	32	0	0	0	0	0	0	0	0	0	0	0	1007052
2007-12-24 18:00:00	2	0	44	0	6	0	0	4	1	3	2	6	0	2	0	0	1	6	4	0	0	15	19	1	0	0	0	0	0	0	0	0	0	0	732653
2007-12-24 19:00:00	2	0	31	0	3	0	0	2	1	2	2	8	2	0	0	0	1	6	1	0	0	11	8	4	0	0	0	0	0	0	0	0	0	0	521513
2007-12-24 20:00:00	2	0	31	0	6	5	0	2	1	3	2	5	0	0	0	0	2	3	0	0	0	11	11	1	0	0	0	0	0	0	0	0	0	0	376804
2007-12-24 21:00:00	3	1	22	0	3	0	0	2	0	0	0	6	0	0	0	0	0	2	3	0	0	3	8	0	0	0	0	0	0	0	0	0	0	0	299575
2007-12-24 22:00:00	3	1	34	0	4	0	0	1	0	1	1	6	1	0	0	0	0	6	3	0	0	4	16	1	0	0	0	0	0	0	0	0	0	0	286380
2007-12-24 23:00:00	6	0	76	0	6	0	0	2	0	2	1	11	2	2	0	0	3	5	3	0	0	14	30	1	0	1	0	0	0	0	0	0	0	0	343552
2007-12-25 00:00:00	14	2	174	0	6	3	0	1	0	5	2	9	2	2	0	0	4	10	12	0	0	20	44	0	0	0	0	0	0	0	0	0	0	0	526923
2007-12-25 01:00:00	4	4	207	0	23	4	0	6	5	6	5	16	2	2	0	0	3	6	13	0	0	32	70	3	0	0	0	0	0	0	0	0	0	0	818621
2007-12-25 02:00:00	7	1	247	0	25	9	0	12	4	11	3	18	2	4	0	0	2	11	21	0	0	43	79	3	0	0	0	0	0	0	0	0	0	0	1065245
2007-12-25 03:00:00	14	1	245	0	29	6	0	12	1	12	11	14	4	7	0	0	12	10	26	0	0	57	78	4	0	6	0	0	0	0	0	0	0	0	1270948
2007-12-25 04:00:00	18	0	266	0	23	8	0	12	0	7	8	18	5	4	0	0	6	12	21	0	0	59	76	2	0	2	0	0	0	0	0	0	0	0	1517802
2007-12-25 05:00:00	18	2	263	0	32	4	0	13	8	6	11	22	3	7	0	0	5	8	12	0	0	46	89	4	0	1	0	0	0	0	0	0	0	0	1419234
2007-12-25 06:00:00	14	7	270	0	34	10	0	7	3	4	8	18	4	5	0	0	3	12	27	0	0	53	90	7	0	1	0	0	0	0	0	0	0	0	1496546
2007-12-25 07:00:00	16	3	250	0	24	6	0	14	5	5	7	18	7	10	0	0	6	8	11	0	0	74	84	6	0	3	0	0	0	0	0	0	0	0	1557864
2007-12-25 08:00:00	22	1	285	0	27	7	0	14	4	10	13	14	4	10	0	0	6	29	20	0	0	46	103	6	0	1	0	0	0	0	0	0	0	0	1626131
2007-12-25 09:00:00	8	1	252	0	40	10	0	15	0	18	4	15	8	6	0	0	3	16	17	0	0	45	93	2	0	3	0	0	0	0	0	0	0	0	1552093
2007-12-25 10:00:00	11	1	227	0	38	6	0	5	3	10	12	21	9	3	0	0	5	8	17	0	0	37	77	7	0	1	0	0	0	0	0	0	0	0	1351949
2007-12-25 11:00:00	11	7	178	0	40	8	0	4	3	10	6	14	2	2	0	0	6	5	8	0	0	26	80	3	0	0	0	0	0	0	0	0	0	0	1199223
2007-12-25 12:00:00	24	2	165	0	39	6	0	2	1	5	4	13	6	5	0	0	4	14	5	0	0	29	50	1	0	0	0	0	0	0	0	0	0	0	1232627
2007-12-25 13:00:00	17	5	203	0	109	12	0	6	3	4	6	20	4	9	0	0	7	8	14	0	0	46	53	2	0	0	0	0	0	0	0	0	0	0	1331172
2007-12-25 14:00:00	13	3	185	0	60	6	0	3	3	9	2	13	1	6	0	0	19	10	16	0	0	24	60	4	0	2	0	0	0	0	0	0	0	0	1514165
2007-12-25 15:00:00	13	4	139	0	74	12	0	11	4	1	6	14	2	5	0	0	4	12	19	0	0	32	53	7	0	0	0	0	0	0	0	0	0	0	1546460
2007-12-25 16:00:00	12	3	128	0	41	6	0	9	1	12	5	11	2	8	0	0	1	9	8	0	0	20	36	5	0	2	0	0	0	0	0	0	0	0	1313961
2007-12-25 17:00:00	8	1	53	0	36	5	0	4	0	1	5	16	0	5	0	0	2	6	2	0	0	16	24	4	0	0	0	0	0	0	0	0	0	0	983572
2007-12-25 18:00:00	3	3	37	0	17	1	0	4	1	2	2	10	1	3	0	0	2	7	5	0	0	17	16	1	0	2	0	0	0	0	0	0	0	0	692680
2007-12-25 19:00:00	5	0	25	0	9	1	0	1	2	2	1	11	0	2	0	0	0	2	4	0	0	7	11	0	0	0	0	0	0	0	0	0	0	0	491462
2007-12-25 20:00:00	1	1	34	0	17	2	0	0	0	1	0	4	1	0	0	0	1	2	1	0	0	10	11	0	0	0	0	0	0	0	0	0	0	0	368560
2007-12-25 21:00:00	4	0	36	0	17	6	0	0	1	1	0	4	2	0	0	0	1	3	3	0	0	5	7	0	0	0	0	0	0	0	0	0	0	0	303378
2007-12-25 22:00:00	0	3	39	0	28	2	0	2	0	1	0	4	3	0	0	0	0	0	2	0	0	6	21	2	0	1	0	0	0	0	0	0	0	0	297976
2007-12-25 23:00:00	5	2	89	0	19	3	0	3	0	2	0	2	1	1	0	0	2	4	2	0	0	11	20	1	0	1	0	0	0	0	0	0	0	0	358086
2007-12-26 00:00:00	10	1	143	0	31	2	0	5	4	4	2	13	2	2	0	0	2	7	12	0	0	32	33	0	0	1	0	0	0	0	0	0	0	0	612672
2007-12-26 01:00:00	20	2	231	0	35	6	0	10	1	2	12	11	6	3	0	0	6	10	11	0	0	36	49	4	0	5	0	0	0	0	0	0	0	0	876146
2007-12-26 02:00:00	21	5	197	0	46	8	0	13	4	7	11	15	7	2	0	0	5	11	20	0	0	35	87	2	0	1	0	0	0	0	0	0	0	0	1113351
2007-12-26 03:00:00	16	5	218	0	46	10	0	15	7	8	7	11	6	9	0	0	6	8	17	0	0	40	94	2	0	0	0	0	0	0	0	0	0	0	1338783
2007-12-26 04:00:00	10	2	234	0	41	9	0	9	1	7	4	19	7	5	0	0	0	8	15	0	0	47	84	4	0	2	0	0	0	0	0	0	0	0	1585712
2007-12-26 05:00:00	9	2	215	0	38	8	0	7	2	7	10	19	3	2	0	0	2	21	24	0	0	46	81	6	0	1	0	0	0	0	0	0	0	0	1488469
2007-12-26 06:00:00	17	9	197	0	32	13	0	6	3	5	10	20	7	7	0	0	5	15	12	0	0	41	74	5	0	1	0	0	0	0	0	0	0	0	1541945
2007-12-26 07:00:00	13	4	239	0	32	12	0	16	1	9	7	12	6	1	0	0	8	14	17	0	0	56	71	4	0	0	0	0	0	0	0	0	0	0	1619829
2007-12-26 08:00:00	19	5	305	0	45	13	0	10	8	9	6	19	12	7	0	0	6	16	35	0	0	56	125	3	0	4	0	0	0	0	0	0	0	0	1699101
2007-12-26 09:00:00	23	1	254	0	31	12	0	16	1	6	5	24	4	3	0	0	5	11	16	0	0	41	114	3	0	3	0	0	0	0	0	0	0	0	1626791
2007-12-26 10:00:00	12	2	202	0	21	5	0	12	2	8	4	15	5	0	0	0	5	7	15	0	0	41	76	6	0	1	0	0	0	0	0	0	0	0	1447726
2007-12-26 11:00:00	17	2	185	0	18	6	0	7	0	7	2	8	4	3	0	0	2	6	11	0	0	35	65	0	0	1	0	0	0	0	0	0	0	0	1222861
2007-12-26 12:00:00	8	4	149	0	19	4	0	2	3	4	2	18	3	0	0	0	6	6	14	1	0	38	47	2	0	0	0	0	0	0	0	0	0	0	1257204
2007-12-26 13:00:00	16	2	151	0	20	5	0	5	0	7	5	26	7	3	0	0	3	14	13	0	0	50	56	3	0	0	0	0	0	0	0	0	0	0	1504581
2007-12-26 14:00:00	13	4	135	0	26	9	0	2	0	7	6	8	2	2	0	0	1	10	9	0	0	40	68	3	0	2	0	0	0	0	0	0	0	0	1678942
2007-12-26 15:00:00	11	4	138	0	24	5	0	9	2	7	7	15	1	2	0	0	5	14	12	0	0	31	38	3	0	1	0	0	0	0	0	0	0	0	1544111
2007-12-26 16:00:00	8	1	85	0	18	2	0	3	0	12	9	14	1	9	0	0	4	9	9	0	0	38	36	1	0	0	0	0	0	0	0	0	0	0	1296262
2007-12-26 17:00:00	3	1	67	0	14	1	0	8	2	1	2	23	1	3	0	0	2	5	5	0	0	19	25	1	0	3	0	0	0	0	0	0	0	0	991216
2007-12-26 18:00:00	2	1	32	0	4	3	0	1	0	4	1	16	2	2	0	0	1	2	3	0	0	10	10	2	0	0	0	0	0	0	0	0	0	0	708568
2007-12-26 19:00:00	5	1	36	0	4	1	0	1	0	1	0	7	0	1	0	0	1	1	6	0	0	9	13	0	0	0	0	0	0	0	0	0	0	0	510340
2007-12-26 20:00:00	4	2	19	0	8	0	0	3	0	0	0	5	1	1	0	0	1	3	1	0	0	6	8	0	0	1	0	0	0	0	0	0	0	0	387413
2007-12-26 21:00:00	5	0	13	0	4	1	0	1	1	2	4	7	0	0	0	0	1	1	3	0	0	6	12	0	0	0	0	0	0	0	0	0	0	0	313344
2007-12-26 22:00:00	3	0	35	0	4	1	0	2	0	0	1	4	0	1	0	0	1	4	4	0	0	12	17	0	0	0	0	0	0	0	0	0	0	0	312993
2007-12-26 23:00:00	9	0	77	0	5	1	0	1	1	1	3	4	1	2	0	0	2	1	6	0	0	5	37	1	0	0	0	0	0	0	0	0	0	0	374474
2007-12-27 00:00:00	8	1	125	0	8	4	0	5	1	6	3	10	0	1	0	0	2	5	6	0	0	18	51	2	0	0	0	0	0	0	0	0	0	0	626541
2007-12-27 01:00:00	11	3	192	0	26	3	0	16	10	5	7	9	4	3	0	0	5	10	17	0	0	32	58	6	0	1	0	0	0	0	0	0	0	0	948641
2007-12-27 02:00:00	13	0	179	0	34	8	0	17	0	11	6	11	1	2	0	0	3	8	12	0	0	33	74	3	0	0	0	0	0	0	0	0	0	0	1178532
2007-12-27 03:00:00	14	5	241	0	32	4	0	10	0	5	6	21	5	12	0	0	0	11	12	1	0	43	71	6	0	3	0	0	0	0	0	0	0	0	1375205
2007-12-27 04:00:00	11	5	231	0	35	5	0	5	3	6	6	13	3	6	0	0	4	13	11	0	0	50	82	8	0	2	0	0	0	0	0	0	0	0	1611158
2007-12-27 05:00:00	24	3	223	0	27	12	0	6	3	4	4	22	5	6	1	0	3	14	13	0	0	40	72	3	0	4	0	0	0	0	0	0	0	0	1544460
2007-12-27 06:00:00	15	1	215	0	22	5	0	5	1	4	5	14	2	9	0	0	5	5	7	0	0	50	70	1	0	4	0	0	0	0	0	0	0	0	1555986
2007-12-27 07:00:00	22	5	228	0	24	8	0	16	1	6	8	15	6	7	0	0	3	8	10	0	0	48	59	4	0	2	0	0	0	0	0	0	0	0	1653940
2007-12-27 08:00:00	13	3	234	0	30	7	0	8	2	4	4	21	4	13	0	0	6	9	11	0	0	54	96	2	0	2	0	0	0	0	0	0	0	0	1646965
2007-12-27 09:00:00	12	5	197	0	30	6	0	10	2	3	6	11	4	1	0	0	8	8	21	0	0	38	72	12	0	3	0	0	0	0	0	0	0	0	1596839
2007-12-27 10:00:00	10	0	196	0	16	2	0	10	1	8	4	9	1	1	0	0	4	9	12	0	0	46	67	3	0	1	0	0	0	0	0	0	0	0	1374680
2007-12-27 11:00:00	19	2	141	0	13	1	0	6	2	5	5	13	3	0	0	0	3	12	7	0	0	32	55	3	0	0	0	0	0	0	0	0	0	0	1235666
2007-12-27 12:00:00	10	0	134	0	21	1	0	5	1	9	11	17	3	3	0	0	6	7	19	0	0	31	57	2	0	2	0	0	0	0	0	0	0	0	1355879
2007-12-27 13:00:00	10	1	193	0	22	4	0	15	0	12	3	12	3	1	0	0	3	13	7	0	0	38	48	4	0	2	0	0	0	0	0	0	0	0	1492277
2007-12-27 14:00:00	8	2	137	0	17	6	0	8	2	12	2	26	1	3	0	0	8	13	7	0	0	39	50	3	0	2	0	0	0	0	0	0	0	0	1591457
2007-12-27 15:00:00	14	0	122	0	9	2	0	7	2	8	5	23	5	5	0	0	4	10	15	0	0	38	39	2	0	1	0	0	0	0	0	0	0	0	1597923
2007-12-27 16:00:00	12	1	90	0	8	2	0	4	2	5	8	21	0	4	0	0	2	7	6	0	0	32	30	6	0	1	0	0	0	0	0	0	0	0	1390760
2007-12-27 17:00:00	5	0	64	0	8	1	0	1	0	7	6	11	0	2	0	0	3	3	4	0	0	20	28	1	0	2	0	0	0	0	0	0	0	0	1046554
2007-12-27 18:00:00	1	2	36	0	4	4	0	5	0	2	3	5	0	1	0	0	4	2	4	0	0	8	13	2	0	1	0	0	0	0	0	0	0	0	746112
2007-12-27 19:00:00	10	0	21	0	3	1	0	3	0	0	1	7	2	2	0	0	0	2	1	0	0	12	16	0	0	0	0	0	0	0	0	0	0	0	566049
2007-12-27 20:00:00	4	0	17	0	1	2	0	1	0	1	0	5	2	3	0	0	1	2	4	0	0	6	9	0	0	2	0	0	0	0	0	0	0	0	404924
2007-12-27 21:00:00	1	1	18	0	3	1	0	0	0	2	3	3	1	0	0	0	0	11	4	0	0	9	6	0	0	0	0	0	0	0	0	0	0	0	341509
2007-12-27 22:00:00	3	0	21	0	1	0	0	1	0	1	1	4	0	0	0	0	0	6	4	0	0	12	9	1	0	0	0	0	0	0	0	0	0	0	333203
2007-12-27 23:00:00	7	1	46	0	7	2	0	1	0	2	5	7	1	0	0	0	0	4	9	0	0	12	25	0	0	0	0	0	0	0	0	0	0	0	364091
2007-12-28 00:00:00	13	1	129	0	13	5	0	6	1	6	5	9	1	1	0	0	1	7	8	0	0	23	48	3	0	0	0	0	0	0	0	0	0	0	622991
2007-12-28 01:00:00	3	2	160	0	16	8	0	11	1	3	8	12	5	6	0	0	0	6	10	0	0	34	43	0	0	0	0	0	0	0	0	0	0	0	890614
2007-12-28 02:00:00	12	2	209	0	24	8	0	11	1	5	6	15	9	2	0	0	3	4	19	0	0	46	54	3	0	4	0	0	0	0	0	0	0	0	1150723
2007-12-28 03:00:00	20	4	191	0	33	9	0	21	5	10	7	24	6	3	0	0	3	14	8	0	0	44	69	3	0	7	0	0	0	0	0	0	0	0	1293055
2007-12-28 04:00:00	22	2	185	0	18	3	0	6	1	4	7	22	2	11	0	0	5	13	13	0	0	40	72	0	0	1	0	0	0	0	0	0	0	0	1460027
2007-12-28 05:00:00	21	3	189	0	23	3	0	11	3	10	8	19	3	4	0	0	6	12	10	0	0	30	57	6	0	7	0	0	0	0	0	0	0	0	1385225
2007-12-28 06:00:00	15	2	158	0	23	5	0	6	4	3	7	11	2	1	0	0	3	9	7	0	0	30	62	2	0	2	0	0	0	0	0	0	0	0	1452059
2007-12-28 07:00:00	15	3	148	0	16	3	0	11	3	5	7	13	2	6	0	0	9	9	22	0	0	42	53	4	0	1	0	0	0	0	0	0	0	0	1456449
2007-12-28 08:00:00	16	3	179	0	23	6	0	10	4	9	6	13	5	5	0	0	8	12	13	0	0	36	66	3	0	2	0	0	0	0	0	0	0	0	1503679
2007-12-28 09:00:00	19	1	156	0	24	4	0	6	0	8	3	12	11	7	0	0	3	12	15	0	0	32	54	5	0	0	0	0	0	0	0	0	0	0	1380201
2007-12-28 10:00:00	7	1	158	0	24	5	0	7	1	6	5	21	1	5	0	0	1	15	5	0	0	22	39	1	0	1	0	0	0	0	0	0	0	0	1211583
2007-12-28 11:00:00	6	2	128	0	20	7	0	5	0	3	2	17	1	3	0	0	3	8	3	0	0	32	42	3	0	0	0	0	0	0	0	0	0	0	1111469
2007-12-28 12:00:00	6	3	119	0	16	4	0	1	1	7	1	9	1	1	0	0	4	12	11	0	0	38	33	2	0	0	0	0	0	0	0	0	0	0	1263806
2007-12-28 13:00:00	11	0	140	0	18	8	0	5	0	9	6	15	1	5	0	0	1	11	7	0	0	27	66	2	0	0	0	0	0	0	0	0	0	0	1430724
2007-12-28 14:00:00	4	1	106	0	11	4	0	5	1	5	9	16	3	1	0	0	2	3	7	0	0	40	38	4	0	0	0	0	0	0	0	0	0	0	1522044
2007-12-28 15:00:00	6	1	99	0	9	2	0	2	2	4	6	22	1	2	0	0	2	8	4	0	0	32	37	2	0	0	0	0	0	0	0	0	0	0	1567947
2007-12-28 16:00:00	9	4	86	0	16	4	0	5	1	2	4	20	3	5	0	0	0	10	10	0	0	37	29	0	0	0	0	0	0	0	0	0	0	0	1356958
2007-12-28 17:00:00	7	0	57	0	4	1	0	2	1	5	6	23	1	1	0	0	8	6	6	0	0	18	30	0	0	0	0	0	0	0	0	0	0	0	1080727
2007-12-28 18:00:00	2	1	38	0	7	1	0	0	1	3	1	14	0	4	0	0	0	3	3	0	0	16	17	1	0	0	0	0	0	0	0	0	0	0	796077
2007-12-28 19:00:00	1	0	27	0	2	0	0	1	0	0	5	8	2	1	0	0	1	4	4	0	0	13	28	2	0	0	0	0	0	0	0	0	0	0	584654
2007-12-28 20:00:00	2	0	33	0	3	0	0	2	0	1	0	7	0	1	0	0	1	1	1	0	0	6	13	0	0	0	0	0	0	0	0	0	0	0	450744
2007-12-28 21:00:00	1	0	28	0	4	2	0	3	1	0	2	2	0	3	0	0	0	2	2	0	0	10	6	0	0	0	0	0	0	0	0	0	0	0	394482
2007-12-28 22:00:00	0	1	37	0	8	0	0	2	0	1	1	3	1	4	0	0	0	3	4	0	0	7	8	0	0	1	0	0	0	0	0	0	0	0	378405
2007-12-28 23:00:00	4	0	53	0	7	2	0	0	0	1	3	2	1	3	0	0	2	3	1	0	0	13	14	2	0	0	0	0	0	0	0	0	0	0	390862
2007-12-29 00:00:00	6	2	64	0	6	2	0	1	0	2	2	11	1	0	0	0	1	5	5	0	0	14	20	0	0	1	0	0	0	0	0	0	0	0	466360
2007-12-29 01:00:00	13	0	91	0	7	1	0	7	0	4	0	9	1	0	0	0	2	9	8	0	0	13	29	2	0	0	0	0	0	0	0	0	0	0	618346
2007-12-29 02:00:00	4	1	109	0	10	5	0	5	2	1	4	8	2	3	0	0	2	7	5	0	0	22	28	1	0	2	0	0	0	0	0	0	0	0	800735
2007-12-29 03:00:00	9	0	145	0	21	4	0	2	3	3	4	6	3	3	0	0	3	11	8	0	0	24	38	1	0	0	0	0	0	0	0	0	0	0	969928
2007-12-29 04:00:00	5	3	122	0	13	2	0	3	2	4	5	13	3	3	0	0	2	4	12	0	0	26	58	2	0	2	0	0	0	0	0	0	0	0	1028357
2007-12-29 05:00:00	6	0	94	0	24	5	0	3	0	5	5	12	1	5	0	0	3	6	5	0	0	39	34	2	0	2	0	0	0	0	0	0	0	0	1068993
2007-12-29 06:00:00	11	2	102	0	19	3	0	4	1	8	2	11	0	2	0	0	2	11	12	0	0	16	30	2	0	0	0	0	0	0	0	0	0	0	1124384
2007-12-29 07:00:00	9	2	120	0	17	1	0	5	1	7	2	14	5	5	0	0	2	7	13	0	0	34	52	2	0	0	0	0	0	0	0	0	0	0	1147614
2007-12-29 08:00:00	4	2	120	0	15	5	0	6	4	6	4	12	2	2	0	0	2	7	8	0	0	25	50	4	0	2	0	0	0	0	0	0	0	0	1178080
2007-12-29 09:00:00	8	2	138	0	9	4	0	5	0	5	5	15	3	1	0	0	4	8	3	0	0	28	44	6	0	0	0	0	0	0	0	0	0	0	1210214
2007-12-29 10:00:00	11	0	141	0	17	1	0	2	2	4	7	20	1	1	0	0	2	14	6	0	0	39	53	0	0	1	0	0	0	0	0	0	0	0	1177574
2007-12-29 11:00:00	11	3	104	0	9	5	0	2	3	2	2	20	3	2	0	0	3	10	8	0	0	23	36	3	0	2	0	0	0	0	0	0	0	0	1142689
2007-12-29 12:00:00	14	2	133	0	21	4	0	3	3	5	2	14	2	4	0	0	3	9	17	0	0	29	55	4	0	1	0	0	0	0	0	0	0	0	1328926
2007-12-29 13:00:00	18	1	127	0	9	7	0	7	0	3	3	16	2	5	0	0	7	9	9	0	0	26	36	4	0	1	0	0	0	0	0	0	0	0	1400563
2007-12-29 14:00:00	20	0	137	0	13	2	0	3	2	7	4	21	2	9	0	0	5	7	6	0	0	43	41	3	0	0	0	0	0	0	0	0	0	0	1517149
2007-12-29 15:00:00	12	2	113	0	11	5	0	8	1	7	5	20	0	2	0	0	8	14	9	0	0	46	42	5	0	0	0	0	0	0	0	0	0	0	1627776
2007-12-29 16:00:00	7	0	91	0	16	4	0	3	1	5	3	23	4	2	0	0	3	9	10	0	0	35	33	4	0	0	0	0	0	0	0	0	0	0	1486214
2007-12-29 17:00:00	5	2	60	0	6	0	0	5	0	2	2	17	1	2	0	0	0	7	3	0	0	24	26	1	0	0	0	0	0	0	0	0	0	0	1164844
2007-12-29 18:00:00	2	1	44	0	10	3	0	2	0	1	4	8	3	2	0	0	2	8	4	0	0	12	30	1	0	1	0	0	0	0	0	0	0	0	830158
2007-12-29 19:00:00	12	1	10	0	2	0	0	1	0	3	1	2	0	2	0	0	4	1	2	0	0	4	19	0	0	0	0	0	0	0	0	0	0	0	587168
2007-12-29 20:00:00	3	0	21	0	1	0	0	0	2	3	0	6	1	0	0	0	0	4	5	0	0	7	19	0	0	0	0	0	0	0	0	0	0	0	437954
2007-12-29 21:00:00	1	0	18	0	0	0	0	0	0	0	2	4	0	1	0	0	1	2	3	0	0	9	9	0	0	0	0	0	0	0	0	0	0	0	348737
2007-12-29 22:00:00	4	0	21	0	2	0	0	3	0	0	3	4	1	1	0	0	0	3	3	0	0	9	9	2	0	0	0	0	0	0	0	0	0	0	328449
2007-12-29 23:00:00	3	0	32	0	3	0	0	0	0	0	4	2	0	0	0	0	0	2	8	0	0	12	13	1	0	0	0	0	0	0	0	0	0	0	326107
2007-12-30 00:00:00	5	0	61	0	2	0	0	1	0	2	2	5	0	0	0	0	0	2	0	0	0	11	31	1	0	0	0	0	0	0	0	0	0	0	437961
2007-12-30 01:00:00	8	0	92	0	3	1	0	1	3	1	1	4	1	1	0	0	2	5	4	0	0	14	25	2	0	0	0	0	0	0	0	0	0	0	565615
2007-12-30 02:00:00	3	1	82	0	1	3	0	4	1	4	1	5	1	3	0	0	1	6	7	0	0	22	25	2	0	0	0	0	0	0	0	0	0	0	746099
2007-12-30 03:00:00	8	2	92	0	6	2	0	2	2	3	3	8	0	2	0	0	2	7	5	0	0	20	26	3	0	0	0	0	0	0	0	0	0	0	888291
2007-12-30 04:00:00	11	0	105	0	3	2	0	0	1	2	1	4	2	0	0	0	1	9	10	0	0	12	25	3	0	3	0	0	0	0	0	0	0	0	930765
2007-12-30 05:00:00	7	3	91	0	8	6	0	4	0	3	4	13	2	10	0	0	2	3	4	0	0	14	28	1	0	0	0	0	0	0	0	0	0	0	1018144
2007-12-30 06:00:00	5	4	91	0	11	3	0	4	1	1	2	12	1	4	0	0	4	12	9	0	0	26	28	4	0	2	0	0	0	0	0	0	0	0	1077334
2007-12-30 07:00:00	6	1	91	0	7	5	0	0	0	0	5	20	1	7	0	0	3	5	9	0	0	23	28	2	0	0	0	0	0	0	0	0	0	0	1124441
2007-12-30 08:00:00	5	5	101	0	8	6	0	3	3	2	3	15	3	11	0	0	1	12	4	0	0	21	27	4	0	3	0	0	0	0	0	0	0	0	1147945
2007-12-30 09:00:00	14	2	115	0	5	3	0	4	1	4	3	10	1	0	0	0	0	11	5	0	0	32	34	6	0	1	0	0	0	0	0	0	0	0	1160709
2007-12-30 10:00:00	15	0	115	0	6	4	0	7	0	4	4	18	2	3	0	0	3	6	8	0	0	22	42	1	0	1	0	0	0	0	0	0	0	0	1147689
2007-12-30 11:00:00	11	0	100	0	13	4	0	8	0	7	3	12	2	2	0	0	4	6	9	0	0	36	48	1	0	1	0	0	0	0	0	0	0	0	1182178
2007-12-30 12:00:00	11	0	107	0	2	7	0	6	3	6	2	18	2	4	0	0	6	12	14	0	0	33	45	1	0	0	0	0	0	0	0	0	0	0	1464801
2007-12-30 13:00:00	12	0	134	0	6	3	0	8	2	3	4	12	2	0	0	0	4	15	6	0	0	37	51	2	0	2	0	0	0	0	0	0	0	0	1642182
2007-12-30 14:00:00	11	3	96	0	0	1	0	3	0	9	7	22	5	0	0	0	4	13	9	0	0	40	44	4	0	0	0	0	0	0	0	0	0	0	1684582
2007-12-30 15:00:00	13	5	106	0	10	2	0	4	2	8	1	15	2	4	0	0	3	6	6	0	0	35	41	1	0	2	0	0	0	0	0	0	0	0	1683910
2007-12-30 16:00:00	5	1	75	0	3	3	0	6	3	8	7	15	3	6	0	0	5	8	13	0	0	20	25	1	1	0	0	0	0	0	0	0	0	0	1415088
2007-12-30 17:00:00	8	5	63	0	3	4	0	2	1	3	3	14	3	1	0	0	8	2	7	0	0	10	26	1	0	0	0	0	0	0	0	0	0	0	1144662
2007-12-30 18:00:00	5	2	39	0	3	1	0	4	0	0	1	10	0	2	0	0	2	4	6	0	0	10	16	0	0	3	0	0	0	0	0	0	0	0	837591
2007-12-30 19:00:00	1	1	20	0	1	2	0	6	0	0	1	5	1	0	0	0	0	2	2	4	0	9	19	0	0	0	0	0	0	0	0	0	0	0	594968
2007-12-30 20:00:00	2	0	19	0	1	1	0	4	0	0	1	5	0	0	0	0	0	1	1	0	0	2	14	0	0	1	0	0	0	0	0	0	0	0	403256
2007-12-30 21:00:00	5	0	23	0	1	0	0	0	0	1	0	8	0	0	0	0	1	4	0	0	0	11	18	0	0	0	0	0	0	0	0	0	0	0	316093
2007-12-30 22:00:00	4	1	11	0	0	0	0	2	0	2	1	3	0	0	0	0	0	4	3	0	0	5	13	0	0	0	0	0	0	0	0	0	0	0	292348
2007-12-30 23:00:00	1	0	25	0	2	0	0	1	1	1	3	10	2	2	0	0	0	1	4	0	0	11	11	1	0	0	0	0	0	0	0	0	0	0	324929
2007-12-31 00:00:00	3	0	54	0	1	1	0	1	1	4	2	7	0	1	0	0	1	5	2	0	0	13	16	0	0	0	0	0	0	0	0	0	0	0	413690
2007-12-31 01:00:00	9	0	59	0	1	2	0	2	0	2	5	4	2	0	0	0	2	3	2	0	0	15	28	2	0	1	0	0	0	0	0	0	0	0	571199
2007-12-31 02:00:00	5	0	72	0	3	4	0	3	0	1	2	9	1	2	0	0	0	2	6	0	0	10	19	0	0	0	0	0	0	0	0	0	0	0	731848
2007-12-31 03:00:00	4	0	79	0	3	1	0	3	0	6	11	15	1	2	0	0	1	8	8	0	0	13	30	0	0	0	0	0	0	0	0	0	0	0	885657
2007-12-31 04:00:00	7	1	81	0	4	0	0	8	1	2	4	6	1	2	0	0	2	7	6	0	0	17	31	1	0	1	0	0	0	0	0	0	0	0	927504
2007-12-31 05:00:00	11	3	82	0	9	6	0	10	1	3	4	12	2	3	0	0	1	7	7	0	0	22	25	1	0	1	0	0	0	0	0	0	0	0	1018045
2007-12-31 06:00:00	10	2	101	0	9	3	0	4	0	4	2	10	2	1	0	0	3	7	3	0	0	20	29	4	0	2	0	0	0	0	0	0	0	0	1081572
2007-12-31 07:00:00	5	0	91	0	7	0	0	6	1	6	0	9	0	0	0	0	2	7	4	0	0	17	40	5	0	0	0	0	0	0	0	0	0	0	1115816
2007-12-31 08:00:00	2	2	91	0	5	3	0	3	1	5	2	11	2	2	0	0	4	6	17	0	0	24	41	5	0	0	0	0	0	0	0	0	0	0	1200854
2007-12-31 09:00:00	13	1	89	0	6	2	0	2	0	0	8	14	1	4	0	0	1	3	8	0	0	21	35	5	0	0	0	0	0	0	0	0	0	0	1160835
2007-12-31 10:00:00	11	1	84	0	5	4	0	3	1	2	2	8	4	5	0	0	1	5	8	0	0	21	34	3	0	0	0	0	0	0	0	0	0	0	1050708
2007-12-31 11:00:00	7	2	90	0	6	2	0	3	1	1	4	9	0	13	0	0	6	8	5	0	0	18	31	1	0	0	0	0	0	0	0	0	0	0	1021764
2007-12-31 12:00:00	10	0	74	0	2	1	0	4	0	4	1	11	4	3	0	0	2	9	6	0	0	18	29	1	0	0	0	0	0	0	0	0	0	0	1259198
2007-12-31 13:00:00	13	2	90	0	5	2	0	5	1	3	2	9	3	2	0	0	3	11	9	0	0	20	25	2	0	0	0	0	0	0	0	0	0	0	1199168
2007-12-31 14:00:00	11	1	84	0	5	3	0	3	0	4	4	9	1	3	0	0	5	7	10	0	0	36	35	3	0	0	0	0	0	0	0	0	0	0	1376318
2007-12-31 15:00:00	10	1	73	0	4	0	0	6	1	6	4	19	2	2	0	0	6	10	10	0	0	18	20	2	0	0	0	0	0	0	0	0	0	0	1223100
2007-12-31 16:00:00	8	0	49	0	5	1	0	1	1	5	4	12	1	1	1	0	2	7	5	0	0	15	14	0	0	2	0	0	0	0	0	0	0	0	987797
2007-12-31 17:00:00	3	0	46	0	5	1	0	1	0	5	2	9	0	0	0	0	1	3	5	0	0	14	24	0	0	1	0	0	0	0	0	0	0	0	941271
2007-12-31 18:00:00	2	0	24	0	0	0	0	2	0	0	2	10	0	2	0	0	4	4	6	0	0	13	20	1	0	0	0	0	0	0	0	0	0	0	742334
2007-12-31 19:00:00	3	1	19	0	1	2	0	0	0	0	2	3	0	0	0	0	1	4	7	0	0	15	11	3	0	0	0	0	0	0	0	0	0	0	538038
2007-12-31 20:00:00	6	0	18	0	4	0	0	0	0	0	1	1	2	0	0	0	1	2	3	0	0	0	5	1	0	0	0	0	0	0	0	0	0	0	398283
2007-12-31 21:00:00	2	0	7	0	0	0	0	0	0	1	0	2	0	0	0	0	1	1	1	0	0	3	4	0	0	0	0	0	0	0	0	0	0	0	288364
2007-12-31 22:00:00	3	0	16	0	0	0	0	0	0	1	0	7	1	0	0	0	0	0	1	0	0	0	14	0	0	0	0	0	0	0	0	0	0	0	255770
2007-12-31 23:00:00	1	0	25	0	1	0	0	1	0	4	1	8	0	0	0	0	0	3	3	0	0	8	12	0	0	0	0	0	0	0	0	0	0	0	261887
2008-01-01 00:00:00	3	1	41	0	1	1	0	1	1	0	0	6	0	2	0	0	2	5	2	0	0	5	15	1	0	0	0	0	0	0	0	0	0	0	338160
2008-01-01 01:00:00	4	1	48	0	2	0	0	1	0	2	1	8	0	0	0	0	0	4	3	0	0	9	20	2	0	2	0	0	0	0	0	0	0	0	429157
2008-01-01 02:00:00	4	0	59	0	8	1	0	0	0	0	2	8	1	4	0	0	2	1	5	0	0	11	24	1	0	1	0	0	0	0	0	0	0	0	575743
2008-01-01 03:00:00	7	1	58	0	2	2	0	0	1	3	2	8	0	0	0	0	0	5	7	0	0	9	28	2	0	1	0	0	0	0	0	0	0	0	701557
2008-01-01 04:00:00	2	1	63	0	1	0	0	4	0	6	2	2	2	1	0	0	4	2	11	0	0	18	21	1	0	0	0	0	0	0	0	0	0	0	790906
2008-01-01 05:00:00	4	0	56	0	2	2	0	1	1	4	1	9	2	0	0	0	1	3	7	0	0	13	11	1	0	0	0	0	0	0	0	0	0	0	823335
2008-01-01 06:00:00	4	0	74	0	9	2	0	3	0	1	9	11	1	1	0	0	0	7	11	0	0	19	22	1	0	0	0	0	0	0	0	0	0	0	892039
2008-01-01 07:00:00	5	1	78	0	3	2	0	5	1	3	0	11	1	3	0	0	2	11	8	0	0	32	28	0	0	1	0	0	0	0	0	0	0	0	933354
2008-01-01 08:00:00	3	2	72	0	1	0	0	1	1	6	5	12	2	2	0	0	6	5	7	0	0	28	38	2	0	0	0	0	0	0	0	0	0	0	1024821
2008-01-01 09:00:00	9	0	85	0	3	2	0	11	2	5	4	8	2	2	0	0	2	8	2	0	0	18	51	3	0	1	0	0	0	0	0	0	0	0	1048054
2008-01-01 10:00:00	10	1	137	0	4	1	0	41	4	3	4	6	0	1	0	0	1	7	5	0	0	27	46	1	0	7	0	0	0	0	0	0	0	0	996222
2008-01-01 11:00:00	7	0	56	0	1	1	0	5	1	3	1	12	1	2	0	0	2	9	6	0	0	24	33	1	0	2	0	0	0	0	0	0	0	0	992874
2008-01-01 12:00:00	11	0	106	0	3	0	0	4	0	3	4	8	1	1	0	0	0	15	11	0	0	35	45	1	0	1	0	0	0	0	0	0	0	0	1199537
2008-01-01 13:00:00	9	0	113	0	7	3	0	5	0	4	7	26	1	1	0	0	4	16	9	0	0	40	46	1	0	1	0	0	0	0	0	0	0	0	1416596
2008-01-01 14:00:00	15	1	104	0	2	1	0	5	2	2	5	18	1	5	0	0	2	15	9	0	0	35	47	3	0	0	0	0	0	0	0	0	0	0	1514640
2008-01-01 15:00:00	9	0	72	0	3	3	0	4	1	2	8	28	2	1	0	0	4	12	9	0	0	38	54	3	0	0	0	0	0	0	0	0	0	0	1480325
2008-01-01 16:00:00	16	0	52	0	3	1	0	4	2	3	3	20	2	2	0	0	5	12	8	0	0	27	34	2	0	0	0	0	0	0	0	0	0	0	1334246
2008-01-01 17:00:00	6	0	46	0	1	2	0	2	0	1	2	12	3	5	0	0	4	7	4	0	0	21	32	4	0	3	0	0	0	0	0	0	0	0	1088046
2008-01-01 18:00:00	6	0	27	0	3	0	0	5	0	1	4	6	1	2	0	0	0	5	4	0	0	17	22	2	0	0	0	0	0	0	0	0	0	0	808634
2008-01-01 19:00:00	5	0	33	0	1	0	0	1	0	1	1	11	0	1	0	0	1	1	4	0	0	12	10	1	0	0	0	0	0	0	0	0	0	0	588745
2008-01-01 20:00:00	1	0	20	0	2	1	0	2	0	1	3	8	1	0	0	0	0	2	2	0	0	6	10	0	0	1	0	0	0	0	0	0	0	0	451324
2008-01-01 21:00:00	3	0	19	0	5	0	0	3	0	0	2	2	0	3	0	0	2	2	1	0	0	10	9	0	0	0	0	0	0	0	0	0	0	0	340382
2008-01-01 22:00:00	1	0	16	0	2	1	0	2	0	2	1	5	0	2	0	0	2	2	3	0	0	6	6	2	0	0	0	0	0	0	0	0	0	0	335010
2008-01-01 23:00:00	1	0	29	0	1	0	0	0	0	2	2	6	0	0	0	0	0	1	2	0	0	2	19	1	0	1	0	0	0	0	0	0	0	0	341327
2008-01-02 00:00:00	3	1	46	0	1	2	0	5	0	2	2	6	1	0	0	0	4	5	2	0	0	11	16	1	0	0	0	0	0	0	0	0	0	0	425098
2008-01-02 01:00:00	3	2	58	0	4	2	0	2	3	3	0	8	3	4	0	0	0	7	4	0	0	22	24	1	0	1	0	0	0	0	0	0	0	0	563330
2008-01-02 02:00:00	6	3	70	0	5	1	0	0	0	1	3	7	2	3	0	0	1	8	8	0	0	28	30	0	0	1	0	0	0	0	0	0	0	0	696555
2008-01-02 03:00:00	5	1	71	0	6	3	0	6	0	4	1	5	2	1	0	0	2	9	7	0	0	24	38	1	0	0	0	0	0	0	0	0	0	0	823816
2008-01-02 04:00:00	3	4	75	0	5	4	0	5	3	5	2	7	6	1	0	0	2	6	4	0	0	27	33	0	0	1	0	0	0	0	0	0	0	0	887939
2008-01-02 05:00:00	3	0	78	0	6	0	0	10	2	5	8	11	0	2	0	0	2	5	7	0	0	20	34	1	0	0	0	0	0	0	0	0	0	0	906085
2008-01-02 06:00:00	7	0	78	0	9	1	0	9	1	4	2	11	1	2	0	0	0	12	9	0	0	13	34	5	0	0	0	0	0	0	0	0	0	0	985024
2008-01-02 07:00:00	6	0	63	0	4	1	0	2	1	10	2	15	0	3	0	0	1	0	9	0	0	26	45	2	0	1	0	0	0	0	0	0	0	0	1017323
2008-01-02 08:00:00	17	0	85	0	7	3	0	1	1	5	4	9	2	4	0	0	5	10	9	0	0	33	46	0	0	1	0	0	0	0	0	0	0	0	1088061
2008-01-02 09:00:00	11	1	100	0	7	0	0	6	1	3	3	21	0	2	0	0	3	9	12	0	0	28	43	2	0	1	0	0	0	0	0	0	0	0	1138501
2008-01-02 10:00:00	5	2	70	0	5	2	0	3	0	5	6	7	1	0	0	0	2	7	5	0	0	30	33	2	0	1	0	0	0	0	0	0	0	0	1094751
2008-01-02 11:00:00	7	1	79	0	4	0	0	8	0	2	1	14	1	1	0	0	0	9	6	0	0	25	47	3	0	1	0	0	0	0	0	0	0	0	1086060
2008-01-02 12:00:00	9	2	100	0	5	4	0	4	1	1	5	18	1	1	0	0	14	13	9	0	0	35	55	0	0	1	0	0	0	0	0	0	0	0	1255413
2008-01-02 13:00:00	11	2	91	0	4	2	0	5	2	6	2	20	18	2	0	0	3	11	22	0	0	46	38	2	0	0	0	0	0	0	0	0	0	0	1471113
2008-01-02 14:00:00	16	2	110	0	8	4	0	9	1	4	8	23	5	1	0	0	5	11	16	0	0	48	53	5	0	0	0	0	0	0	0	0	0	0	1759741
2008-01-02 15:00:00	12	1	81	0	13	1	0	3	2	10	6	26	3	9	0	0	8	9	7	0	0	25	54	4	0	2	0	0	0	0	0	0	0	0	1685708
2008-01-02 16:00:00	10	5	71	0	5	5	0	3	0	11	11	21	1	1	0	0	4	7	6	0	0	42	40	0	0	0	0	0	0	0	0	0	0	0	1486146
2008-01-02 17:00:00	7	1	44	0	2	0	0	1	2	5	1	11	0	4	0	0	3	9	5	0	0	20	27	1	0	0	0	0	0	0	0	0	0	0	1190727
2008-01-02 18:00:00	7	2	35	0	6	1	0	2	0	2	5	9	2	1	0	0	1	4	3	0	0	17	12	1	0	1	0	0	0	0	0	0	0	0	869212
2008-01-02 19:00:00	3	0	20	0	3	1	0	2	1	1	3	7	0	3	0	0	0	2	9	0	0	9	19	1	0	0	0	0	0	0	0	0	0	0	621887
2008-01-02 20:00:00	2	0	14	0	1	1	0	2	0	1	1	12	0	0	0	0	1	3	2	0	0	20	16	1	0	0	0	0	0	0	0	0	0	0	465063
2008-01-02 21:00:00	1	0	9	0	2	0	0	1	0	3	0	4	3	0	0	0	0	1	0	0	0	3	12	0	0	0	0	0	0	0	0	0	0	0	351561
2008-01-02 22:00:00	0	0	19	0	1	0	0	1	0	0	1	0	0	0	0	0	0	0	1	0	0	7	12	1	0	0	0	0	0	0	0	0	0	0	324177
2008-01-02 23:00:00	3	1	29	0	0	1	0	0	0	2	0	4	0	2	0	0	0	2	6	0	0	6	14	1	0	0	0	0	0	0	0	0	0	0	357747
2008-01-03 00:00:00	6	0	49	0	1	0	0	4	0	1	3	8	1	0	0	0	2	5	5	0	0	13	9	0	0	0	0	0	0	0	0	0	0	0	436750
2008-01-03 01:00:00	8	0	48	0	1	2	0	3	1	2	1	4	2	1	0	0	3	8	6	0	0	23	25	0	0	0	0	0	0	0	0	0	0	0	603321
2008-01-03 02:00:00	4	0	92	0	5	0	0	3	0	3	2	7	0	4	0	0	4	1	9	0	0	19	35	2	0	0	0	0	0	0	0	0	0	0	794703
2008-01-03 03:00:00	7	1	86	0	6	3	0	6	1	6	6	7	1	4	0	0	3	8	7	0	0	22	58	1	0	0	0	0	0	0	0	0	0	0	955834
2008-01-03 04:00:00	10	1	76	0	2	3	0	6	1	4	2	10	2	4	0	0	0	8	12	0	0	19	45	2	0	0	0	0	0	0	0	0	0	0	970033
2008-01-03 05:00:00	4	2	77	0	5	1	0	1	2	1	6	5	2	2	0	0	3	4	10	0	0	16	34	0	0	0	0	0	0	0	0	0	0	0	1054153
2008-01-03 06:00:00	2	1	87	0	2	1	0	2	2	5	3	14	0	2	0	0	2	5	7	0	0	46	48	1	0	2	0	0	0	0	0	0	0	0	1145771
2008-01-03 07:00:00	13	0	97	0	11	0	0	2	0	6	6	10	0	3	0	0	4	5	4	0	0	41	47	6	0	0	0	0	0	0	0	0	0	0	1219180
2008-01-03 08:00:00	11	5	123	0	5	3	0	8	1	8	4	22	2	4	0	0	5	4	5	0	0	28	38	1	0	2	0	0	0	0	0	0	0	0	1266021
2008-01-03 09:00:00	13	1	123	0	7	3	0	16	3	9	5	13	0	3	0	0	7	9	8	0	0	37	63	3	0	1	0	0	0	0	0	0	0	0	1365006
2008-01-03 10:00:00	39	0	95	0	2	8	0	7	1	9	5	26	0	3	0	0	4	15	8	0	0	46	48	2	0	0	0	0	0	0	0	0	0	0	1320964
2008-01-03 11:00:00	34	3	82	0	2	2	0	2	0	7	7	16	3	6	0	0	6	13	11	0	0	38	57	2	0	1	0	0	0	0	0	0	0	0	1351880
2008-01-03 12:00:00	45	2	114	0	12	2	0	5	2	4	9	22	3	3	0	0	1	17	14	0	0	41	52	0	0	1	0	0	0	0	0	0	0	0	1633194
2008-01-03 13:00:00	48	1	107	0	6	1	0	7	1	6	4	19	7	2	0	0	3	11	17	0	0	52	62	3	0	2	0	0	0	0	0	0	0	0	1777610
2008-01-03 14:00:00	42	1	140	0	5	2	0	6	0	21	7	29	0	4	0	0	9	14	14	0	0	47	46	3	0	1	0	0	0	0	0	0	0	0	1918014
2008-01-03 15:00:00	35	0	101	0	3	0	0	7	1	7	7	26	2	6	0	0	5	14	19	0	0	47	64	4	0	1	0	0	0	0	0	0	0	0	1774320
2008-01-03 16:00:00	41	1	101	0	6	3	0	15	0	5	11	29	6	5	0	0	3	11	10	0	0	42	41	5	0	1	0	0	0	0	0	0	0	0	1554582
2008-01-03 17:00:00	27	3	54	0	3	1	0	7	0	1	3	18	5	2	0	0	7	14	8	0	0	21	34	0	0	2	0	0	0	0	0	0	0	0	1246804
2008-01-03 18:00:00	21	1	49	0	3	2	0	2	0	4	1	17	1	0	0	0	3	6	3	0	0	14	19	4	0	0	0	0	0	0	0	0	0	0	911507
2008-01-03 19:00:00	14	3	37	0	4	0	0	5	0	2	2	5	0	2	0	0	0	4	6	0	0	11	18	1	0	1	0	0	0	0	0	0	0	0	673567
2008-01-03 20:00:00	2	0	23	0	4	0	0	1	0	1	2	4	0	0	0	0	0	3	2	0	0	8	11	0	0	0	0	0	0	0	0	0	0	0	492648
2008-01-03 21:00:00	1	1	18	0	5	2	0	0	1	1	3	16	0	1	0	0	0	5	4	0	0	8	10	2	0	0	0	0	0	0	0	0	0	0	364888
2008-01-03 22:00:00	1	2	38	0	0	0	0	0	1	1	1	6	1	0	0	0	2	7	2	0	0	4	17	1	0	0	0	0	0	0	0	0	0	0	333897
2008-01-03 23:00:00	0	2	36	0	1	0	0	0	1	1	1	8	0	0	0	0	1	4	1	0	0	12	19	2	0	1	0	0	0	0	0	0	0	0	358099
2008-01-04 00:00:00	5	1	55	0	3	0	0	3	1	3	2	4	2	1	0	0	1	5	12	0	0	19	29	0	0	0	0	0	0	0	0	0	0	0	527887
2008-01-04 01:00:00	7	1	101	0	3	1	0	5	1	9	6	6	7	6	0	0	1	10	8	0	0	26	48	2	0	0	0	0	0	0	0	0	0	0	789880
2008-01-04 02:00:00	10	4	148	0	11	3	0	7	4	5	3	12	3	6	0	0	2	11	10	0	0	31	54	1	0	2	0	0	0	0	0	0	0	0	1063481
2008-01-04 03:00:00	20	1	165	0	10	5	0	12	2	12	1	14	0	5	0	0	3	14	16	0	0	38	74	5	0	2	0	0	0	0	0	0	0	0	1289402
2008-01-04 04:00:00	12	2	153	0	4	3	0	5	2	8	8	19	4	4	0	0	3	10	14	0	0	43	70	1	0	0	0	0	0	0	0	0	0	0	1333381
2008-01-04 05:00:00	12	3	149	0	9	8	0	9	1	5	4	19	5	6	0	0	12	8	14	0	0	42	80	4	0	1	0	0	0	0	0	0	0	0	1393860
2008-01-04 06:00:00	13	1	141	0	3	3	0	15	5	7	6	15	4	5	0	0	1	7	23	0	0	35	54	2	0	1	0	0	0	0	0	0	0	0	1526912
2008-01-04 07:00:00	20	5	153	0	12	1	0	5	0	6	7	21	4	4	0	0	3	11	17	0	0	58	78	4	0	1	0	0	0	0	0	0	0	0	1598710
2008-01-04 08:00:00	14	3	171	0	9	5	0	10	3	10	8	20	8	5	0	0	5	12	8	0	0	60	95	5	0	2	0	0	0	0	0	0	0	0	1671053
2008-01-04 09:00:00	14	4	130	0	6	3	0	10	8	10	8	16	2	2	0	0	6	15	15	0	0	48	74	2	0	0	0	0	0	0	0	0	0	0	1571970
2008-01-04 10:00:00	7	2	143	0	13	5	0	3	2	4	5	14	3	3	0	0	4	10	10	0	0	39	48	3	0	0	0	0	0	0	0	0	0	0	1381741
2008-01-04 11:00:00	8	1	120	0	8	4	0	8	0	11	6	24	4	3	0	0	1	22	8	0	0	31	56	4	0	1	0	0	0	0	0	0	0	0	1234712
2008-01-04 12:00:00	13	1	115	0	11	3	0	2	2	5	3	19	2	5	0	0	5	11	21	0	0	36	45	1	0	1	0	0	0	0	0	0	0	0	1468114
2008-01-04 13:00:00	17	1	131	0	5	2	0	8	1	1	5	17	10	0	0	0	10	12	24	0	0	48	62	4	0	2	0	0	0	0	0	0	0	0	1640334
2008-01-04 14:00:00	21	1	109	0	5	1	0	5	1	12	4	21	3	8	0	0	3	15	28	0	0	51	70	2	0	0	0	0	0	0	0	0	0	0	1799289
2008-01-04 15:00:00	11	1	103	0	8	3	0	11	1	7	9	25	5	7	0	0	3	14	16	0	0	62	54	2	0	2	0	0	0	0	0	0	0	0	1850844
2008-01-04 16:00:00	10	1	80	0	8	2	0	9	2	7	2	26	1	5	0	0	3	12	17	0	0	34	47	6	0	4	0	0	0	0	0	0	0	0	1641955
2008-01-04 17:00:00	10	4	49	0	5	4	0	5	0	2	1	15	2	0	0	0	5	7	13	0	0	29	24	0	0	2	0	0	0	0	0	0	0	0	1314580
2008-01-04 18:00:00	7	0	36	0	2	0	0	9	1	3	1	10	3	3	0	0	0	1	8	0	0	17	19	1	0	0	0	0	0	0	0	0	0	0	950539
2008-01-04 19:00:00	4	0	18	0	1	0	0	1	0	3	2	7	1	0	0	0	3	9	7	0	0	10	13	0	0	0	0	0	0	0	0	0	0	0	696889
2008-01-04 20:00:00	2	2	23	0	5	2	0	1	2	0	1	9	0	0	0	0	4	0	2	0	0	10	14	1	0	0	0	0	0	0	0	0	0	0	519469
2008-01-04 21:00:00	3	0	27	0	1	1	0	1	0	2	3	6	0	2	0	0	1	4	3	0	0	7	17	2	0	0	0	0	0	0	0	0	0	0	421790
2008-01-04 22:00:00	1	0	37	0	0	0	0	7	0	6	1	7	3	3	0	0	2	3	1	0	0	11	6	0	0	0	0	0	0	0	0	0	0	0	375153
2008-01-04 23:00:00	5	1	42	0	0	1	0	2	0	4	2	5	0	1	0	0	0	3	5	0	0	14	21	4	0	0	0	0	0	0	0	0	0	0	409630
2008-01-05 00:00:00	2	0	61	0	3	3	0	2	1	7	0	8	0	1	0	0	1	4	10	0	0	25	26	1	0	1	0	0	0	0	0	0	0	0	539539
2008-01-05 01:00:00	4	1	75	0	2	2	0	1	1	5	5	7	3	5	0	0	7	5	14	0	0	20	36	2	0	0	0	0	0	0	0	0	0	0	752680
2008-01-05 02:00:00	1	0	111	0	7	4	0	11	2	4	3	10	0	2	0	0	3	13	16	0	0	27	53	1	0	0	0	0	0	0	0	0	0	0	946489
2008-01-05 03:00:00	13	3	135	0	4	5	0	3	2	3	10	18	3	6	0	0	1	13	13	0	0	42	56	0	0	1	0	0	0	0	0	0	0	0	1167178
2008-01-05 04:00:00	9	1	128	0	13	6	0	0	1	2	4	15	3	1	0	0	4	7	14	0	0	38	47	3	0	0	0	0	0	0	0	0	0	0	1235792
2008-01-05 05:00:00	15	3	113	0	5	3	0	7	1	4	6	18	1	2	0	0	4	15	15	0	0	33	66	3	0	0	0	0	0	0	0	0	0	0	1318699
2008-01-05 06:00:00	18	7	125	0	18	4	0	2	1	3	3	13	3	3	0	0	2	14	32	0	0	43	52	0	0	0	0	0	0	0	0	0	0	0	1392252
2008-01-05 07:00:00	5	2	129	0	7	3	0	5	2	6	4	8	1	9	0	0	6	8	17	0	0	31	41	2	0	2	0	0	0	0	0	0	0	0	1470673
2008-01-05 08:00:00	12	1	137	0	4	3	0	14	2	4	7	15	2	8	0	0	14	17	11	0	0	34	53	2	0	0	0	0	0	0	0	0	0	0	1490726
2008-01-05 09:00:00	9	2	156	0	5	3	0	15	1	6	4	13	5	6	0	0	2	5	16	0	0	40	55	2	0	1	0	0	0	0	0	0	0	0	1506901
2008-01-05 10:00:00	8	4	135	0	7	2	0	11	1	6	5	12	2	7	0	0	9	9	17	0	0	46	48	2	0	1	0	0	0	0	0	0	0	0	1431826
2008-01-05 11:00:00	5	1	132	0	8	6	0	4	2	12	5	30	6	5	0	0	8	5	10	0	0	43	53	1	0	1	0	0	0	0	0	0	0	0	1342197
2008-01-05 12:00:00	12	1	147	0	5	3	0	9	2	8	2	27	1	4	0	0	4	15	13	0	0	47	75	4	0	1	0	0	0	0	0	0	0	0	1614242
2008-01-05 13:00:00	14	1	147	0	11	3	0	8	1	7	5	18	2	6	0	0	4	17	31	0	0	42	73	2	0	2	0	0	0	0	0	0	0	0	1796575
2008-01-05 14:00:00	18	0	126	0	8	6	0	12	1	7	12	22	5	5	0	0	7	15	26	0	0	48	62	2	0	0	0	0	0	0	0	0	0	0	1913822
2008-01-05 15:00:00	19	6	120	0	14	1	0	10	2	7	4	27	5	4	0	0	5	23	12	0	0	50	75	5	0	1	0	0	0	0	0	0	0	0	1985227
2008-01-05 16:00:00	19	1	85	0	7	2	0	17	4	8	6	30	4	4	0	0	3	29	10	0	0	48	40	3	0	2	0	0	0	0	0	0	0	0	1854411
2008-01-05 17:00:00	9	1	74	0	3	0	0	3	3	6	3	20	0	4	0	0	8	6	12	0	0	29	33	3	0	0	0	0	0	0	0	0	0	0	1517130
2008-01-05 18:00:00	4	1	36	0	4	3	0	3	0	2	2	16	0	3	0	0	2	2	7	0	0	23	24	0	0	1	0	0	0	0	0	0	0	0	1129448
2008-01-05 19:00:00	3	0	33	0	1	0	0	3	1	7	5	16	0	2	0	0	3	2	0	0	0	9	27	1	0	1	0	0	0	0	0	0	0	0	791741
2008-01-05 20:00:00	2	0	25	0	2	0	0	3	0	2	2	7	2	4	0	0	0	2	2	0	0	7	20	5	0	1	0	0	0	0	0	0	0	0	566001
2008-01-05 21:00:00	8	2	17	0	2	3	0	0	3	2	0	7	0	0	0	0	2	3	2	0	0	10	6	1	0	0	0	0	0	0	0	0	0	0	429319
2008-01-05 22:00:00	5	0	28	0	1	0	0	1	0	7	2	7	0	1	0	0	1	2	3	0	0	7	13	0	0	0	0	0	0	0	0	0	0	0	382204
2008-01-05 23:00:00	3	1	24	0	2	1	0	1	0	3	4	9	0	1	0	0	0	2	4	0	0	14	15	0	0	1	0	0	0	0	0	0	0	0	414920
2008-01-06 00:00:00	2	0	62	0	5	3	0	0	1	2	0	3	1	2	0	0	0	9	8	0	0	7	30	1	0	1	0	0	0	0	0	0	0	0	536331
2008-01-06 01:00:00	16	1	95	0	7	3	0	3	0	2	3	15	3	2	0	0	1	5	11	0	0	15	39	2	0	0	0	0	0	0	0	0	0	0	749756
2008-01-06 02:00:00	10	2	108	0	14	4	0	3	1	8	6	22	3	2	0	0	9	7	12	0	0	20	44	1	0	0	0	0	0	0	0	0	0	0	1034680
2008-01-06 03:00:00	8	1	115	0	10	3	0	3	0	3	8	13	5	1	0	0	5	7	21	0	0	29	82	1	0	0	0	0	0	0	0	0	0	0	1234449
2008-01-06 04:00:00	11	1	119	0	8	4	0	6	1	8	7	12	5	2	0	0	0	11	25	0	0	25	71	5	0	1	0	0	0	0	0	0	0	0	1317821
2008-01-06 05:00:00	13	1	106	0	6	0	0	6	1	6	3	21	3	2	0	0	8	10	18	0	0	40	63	1	0	1	0	0	0	0	0	0	0	0	1460235
2008-01-06 06:00:00	16	1	107	0	5	3	0	8	1	8	7	7	3	3	0	0	5	17	30	0	0	45	69	3	0	1	0	0	0	0	0	0	0	0	1555224
2008-01-06 07:00:00	18	3	110	0	7	5	0	13	3	2	8	23	1	3	0	0	10	23	15	0	0	37	81	3	0	0	0	0	0	0	0	0	0	0	1635373
2008-01-06 08:00:00	13	3	151	0	6	0	0	12	1	5	6	13	5	12	0	0	4	26	32	0	0	33	65	10	0	2	0	0	0	0	0	0	0	0	1653322
2008-01-06 09:00:00	15	3	143	0	6	1	0	12	2	3	7	33	1	6	0	0	6	9	27	0	0	44	68	7	0	0	0	0	0	0	0	0	0	0	1724032
2008-01-06 10:00:00	21	0	151	0	11	4	0	10	3	11	8	9	2	4	0	0	6	19	34	0	0	44	73	3	0	3	0	0	0	0	0	0	0	0	1666235
2008-01-06 11:00:00	17	3	114	0	4	8	0	9	0	5	2	26	3	4	0	0	5	11	33	0	0	45	67	3	0	2	0	0	0	0	0	0	0	0	1659624
2008-01-06 12:00:00	15	4	146	0	13	8	0	8	2	10	8	15	1	5	0	0	9	16	43	0	0	43	59	0	0	0	0	0	0	0	0	0	0	0	2010083
2008-01-06 13:00:00	17	3	194	0	8	4	0	10	0	13	8	35	4	7	0	0	9	21	46	0	0	84	111	9	0	1	0	0	0	0	0	0	0	0	2282711
2008-01-06 14:00:00	19	4	141	0	7	5	0	7	3	9	12	31	2	9	0	0	9	15	27	1	0	73	65	5	0	0	0	0	0	0	0	0	0	0	2371542
2008-01-06 15:00:00	23	5	147	0	16	2	0	13	3	10	10	19	4	10	0	0	7	10	24	0	0	61	84	4	0	1	0	0	0	0	0	0	0	0	2184143
2008-01-06 16:00:00	15	3	113	0	6	4	0	4	0	4	7	21	2	12	0	0	10	14	19	0	0	45	77	2	0	3	0	0	0	0	0	0	0	0	1803364
2008-01-06 17:00:00	12	0	69	0	3	1	0	7	2	3	2	11	1	5	0	0	5	7	5	0	0	31	33	4	0	1	0	0	0	0	0	0	0	0	1314409
2008-01-06 18:00:00	7	0	59	0	5	2	0	1	2	1	2	15	3	4	0	0	5	3	7	0	0	18	14	3	0	0	0	0	0	0	0	0	0	0	910412
2008-01-06 19:00:00	3	0	39	0	2	3	0	7	4	0	4	10	1	1	0	0	0	12	3	0	0	10	23	0	0	1	0	0	0	0	0	0	0	0	633126
2008-01-06 20:00:00	3	0	23	0	2	0	0	1	1	2	1	8	1	0	0	0	3	4	1	0	0	6	12	0	0	0	0	0	0	0	0	0	0	0	462293
2008-01-06 21:00:00	9	1	31	0	2	1	0	2	0	0	3	5	0	1	0	0	1	5	2	0	0	11	7	1	0	1	0	0	0	0	0	0	0	0	373766
2008-01-06 22:00:00	5	1	34	0	4	0	0	3	1	4	0	7	0	0	0	0	0	5	5	0	0	16	19	0	0	0	0	0	0	0	0	0	0	0	445651
2008-01-06 23:00:00	6	0	79	0	6	1	0	2	1	4	5	9	2	0	0	0	2	7	12	0	0	28	34	3	0	0	0	0	0	0	0	0	0	0	495044
2008-01-07 00:00:00	7	2	152	0	7	3	0	3	0	4	7	9	5	4	0	0	0	13	12	0	0	44	54	3	0	2	0	0	0	0	0	0	0	0	722659
2008-01-07 01:00:00	14	3	196	0	6	7	0	7	4	8	4	21	2	3	0	0	2	13	36	0	0	48	66	3	0	1	0	0	0	0	0	0	0	0	1052106
2008-01-07 02:00:00	12	3	233	0	13	9	0	11	4	10	9	25	9	3	0	0	7	22	46	0	0	88	85	6	0	0	0	0	0	0	0	0	0	0	1422871
2008-01-07 03:00:00	27	4	243	0	18	8	0	14	1	10	11	27	4	7	0	0	7	22	31	0	0	81	114	5	0	3	0	0	0	0	0	0	0	0	1726112
2008-01-07 04:00:00	15	1	284	0	15	12	0	12	0	14	7	27	7	7	0	0	7	24	59	0	0	74	108	7	0	0	0	0	0	0	0	0	0	0	2037842
2008-01-07 05:00:00	30	3	267	0	15	5	0	14	0	8	15	31	7	6	0	0	5	17	50	0	0	54	115	8	0	3	0	0	0	0	0	0	0	0	1989196
2008-01-07 06:00:00	20	4	248	0	14	6	0	14	5	13	13	27	8	14	0	0	5	7	37	0	0	78	111	4	0	4	0	0	0	0	0	0	0	0	2047735
2008-01-07 07:00:00	20	3	251	0	9	3	0	17	2	10	9	14	5	6	0	0	10	19	60	0	0	75	111	4	0	1	0	0	0	0	0	0	0	0	2053835
2008-01-07 08:00:00	22	6	283	0	21	18	0	13	3	12	10	26	7	6	0	0	12	35	47	0	0	76	134	6	0	0	0	0	0	0	0	0	0	0	2215720
2008-01-07 09:00:00	25	2	248	0	11	3	0	34	5	20	11	26	9	5	0	0	9	12	37	0	0	84	114	1	0	0	0	0	0	0	0	0	0	0	2133267
2008-01-07 10:00:00	27	1	260	0	16	8	0	10	3	8	8	30	6	3	0	0	7	12	19	0	0	68	106	2	0	2	0	0	0	0	0	0	0	0	1830820
2008-01-07 11:00:00	7	3	174	0	4	5	0	9	0	11	8	12	1	5	0	0	8	15	19	0	0	47	78	5	0	1	0	0	0	0	0	0	0	0	1598126
2008-01-07 12:00:00	13	2	156	0	10	4	0	6	2	14	3	25	2	9	0	0	6	16	24	0	0	53	74	4	0	6	0	0	0	0	0	0	0	0	1767138
2008-01-07 13:00:00	15	9	201	0	10	4	0	12	1	9	8	19	2	4	0	0	6	19	34	0	0	62	82	9	0	5	0	0	0	0	0	0	0	0	1999087
2008-01-07 14:00:00	19	2	217	0	10	5	0	17	4	8	8	22	4	6	0	0	15	17	33	0	0	65	85	3	0	0	0	0	0	0	0	0	0	0	2154712
2008-01-07 15:00:00	13	4	167	0	10	3	0	15	2	4	9	39	5	1	0	0	10	15	29	0	0	54	69	4	0	1	0	0	0	0	0	0	0	0	2046844
2008-01-07 16:00:00	13	0	104	0	9	5	0	7	0	10	5	25	4	3	0	0	3	9	26	0	0	59	47	0	0	1	0	0	0	0	0	0	0	0	1618890
2008-01-07 17:00:00	9	2	84	0	4	2	0	14	1	5	11	28	1	1	0	0	2	5	21	0	0	20	35	0	0	4	0	0	0	0	0	0	0	0	1155995
2008-01-07 18:00:00	7	1	46	0	8	1	0	4	0	5	5	15	0	1	0	0	0	6	4	0	0	7	35	1	0	0	0	0	0	0	0	0	0	0	803341
2008-01-07 19:00:00	3	0	28	0	3	3	0	1	0	1	4	11	1	4	0	0	2	4	4	0	0	13	14	0	0	1	0	0	0	0	0	0	0	0	557167
2008-01-07 20:00:00	6	0	18	0	0	0	0	5	2	2	5	6	1	4	0	0	2	3	6	0	0	11	20	0	0	0	0	0	0	0	0	0	0	0	405310
2008-01-07 21:00:00	2	1	31	0	0	1	0	5	1	4	2	7	0	1	0	0	2	2	1	0	0	9	8	4	0	0	0	0	0	0	0	0	0	0	332258
2008-01-07 22:00:00	5	0	43	0	1	0	0	1	0	1	2	5	1	6	0	0	0	3	1	0	0	9	24	0	0	0	0	0	0	0	0	0	0	0	316355
2008-01-07 23:00:00	7	1	60	0	3	0	0	2	1	6	3	15	0	0	0	0	3	6	9	0	0	17	28	1	0	0	0	0	0	0	0	0	0	0	382191
2008-01-08 00:00:00	10	1	134	0	2	3	0	4	0	5	6	23	4	0	0	0	1	12	27	0	0	32	56	3	0	0	0	0	0	0	0	0	0	0	619393
2008-01-08 01:00:00	11	0	180	0	11	2	0	6	2	9	7	17	2	2	0	0	6	14	22	0	0	48	81	2	0	1	0	0	0	0	0	0	0	0	988086
2008-01-08 02:00:00	19	1	238	0	9	8	0	12	5	7	8	24	13	7	0	0	11	20	33	0	0	40	114	5	0	2	0	0	0	0	0	0	0	0	1255959
2008-01-08 03:00:00	20	3	225	0	7	7	0	14	7	11	7	21	6	2	0	0	11	25	34	0	0	66	90	6	0	5	0	0	0	0	0	0	0	0	1522315
2008-01-08 04:00:00	22	0	251	0	7	7	0	13	1	10	6	43	5	3	0	0	9	19	36	0	0	69	113	2	0	8	0	0	0	0	0	0	0	0	1828418
2008-01-08 05:00:00	26	5	250	0	15	10	0	15	1	9	11	26	8	11	0	0	8	15	32	0	0	77	120	2	0	2	0	0	0	0	0	0	0	0	1720226
2008-01-08 06:00:00	14	3	228	0	15	8	0	19	7	6	6	21	5	5	0	0	11	17	34	0	0	76	98	6	0	4	0	0	0	0	0	0	0	0	1815911
2008-01-08 07:00:00	20	7	281	0	18	5	0	14	9	5	11	23	5	13	0	0	8	17	33	1	0	70	123	6	0	5	0	0	0	0	0	0	0	0	1882383
2008-01-08 08:00:00	17	6	281	0	8	5	0	15	6	14	15	26	7	6	0	0	7	21	26	0	0	62	129	6	0	3	0	0	0	0	0	0	0	0	2015752
2008-01-08 09:00:00	23	5	298	0	14	3	0	16	4	10	7	24	8	2	0	0	6	12	36	0	0	76	113	7	0	3	0	0	0	0	0	0	0	0	1887693
2008-01-08 10:00:00	25	6	239	0	14	4	0	11	3	7	7	19	4	11	0	0	9	15	24	0	0	60	80	8	0	3	0	0	0	0	0	0	0	0	1684617
2008-01-08 11:00:00	16	2	177	0	7	4	0	13	3	12	10	31	3	8	0	0	7	17	26	0	0	53	75	2	0	3	0	0	0	0	0	0	0	0	1521751
2008-01-08 12:00:00	15	2	191	0	6	2	0	14	4	5	7	25	2	5	0	0	5	22	23	0	0	53	74	3	0	1	0	0	0	0	0	0	0	0	1700613
2008-01-08 13:00:00	16	5	213	0	15	2	0	14	4	10	10	29	1	7	0	0	5	18	35	0	0	67	75	1	0	5	0	0	0	0	0	0	0	0	1945861
2008-01-08 14:00:00	12	5	189	0	13	5	0	10	2	10	9	34	6	3	0	0	6	19	43	0	0	71	92	1	1	2	0	0	0	0	0	0	0	0	2069055
2008-01-08 15:00:00	9	2	133	0	8	1	0	9	3	9	7	24	2	12	0	0	10	21	26	0	0	64	42	6	0	0	0	0	0	0	0	0	0	0	1979901
2008-01-08 16:00:00	27	2	121	0	6	0	0	15	1	10	2	23	2	3	0	0	6	14	21	0	0	44	58	5	0	1	0	0	0	0	0	0	0	0	1603921
2008-01-08 17:00:00	14	3	74	0	2	1	0	14	2	4	6	14	0	5	0	0	4	6	16	0	0	29	33	2	0	0	0	0	0	0	0	0	0	0	1182923
2008-01-08 18:00:00	3	0	37	0	4	0	0	5	2	3	3	11	0	1	0	0	2	4	8	0	0	9	21	2	0	0	0	0	0	0	0	0	0	0	813888
2008-01-08 19:00:00	4	2	32	0	6	2	0	2	4	1	2	7	3	3	0	0	0	2	1	0	0	8	22	2	0	0	0	0	0	0	0	0	0	0	550411
2008-01-08 20:00:00	4	0	34	0	2	0	0	3	0	0	0	5	1	0	0	0	0	4	6	0	0	8	10	0	0	1	0	0	0	0	0	0	0	0	416408
2008-01-08 21:00:00	4	1	37	0	1	1	0	2	1	2	1	5	0	0	0	0	2	4	2	0	0	12	16	2	0	1	0	0	0	0	0	0	0	0	341676
2008-01-08 22:00:00	6	0	37	0	0	0	0	1	1	3	4	2	0	1	0	0	8	5	4	0	0	7	20	0	0	0	0	0	0	0	0	0	0	0	341626
2008-01-08 23:00:00	6	0	79	0	1	0	0	1	0	0	2	14	1	4	0	0	5	14	8	0	0	20	36	0	0	1	0	0	0	0	0	0	0	0	403291
2008-01-09 00:00:00	5	2	171	0	12	2	0	8	1	8	1	3	2	5	0	0	5	9	10	0	0	20	55	2	0	0	0	0	0	0	0	0	0	0	645477
2008-01-09 01:00:00	17	5	250	0	12	4	0	14	3	5	14	17	2	9	0	0	10	12	26	0	0	65	97	7	0	6	0	0	0	0	0	0	0	0	1061991
2008-01-09 02:00:00	14	6	236	0	6	9	0	6	2	14	2	20	6	7	0	0	9	16	30	0	0	72	102	2	0	2	0	0	0	0	0	0	0	0	1365778
2008-01-09 03:00:00	15	10	273	0	17	9	0	24	7	7	11	15	11	46	0	0	13	17	38	0	0	62	105	8	0	2	0	0	0	0	0	0	0	0	1566808
2008-01-09 04:00:00	18	2	274	0	17	5	0	17	2	6	3	18	2	5	0	0	4	11	34	0	0	57	107	4	0	0	0	0	0	0	0	0	0	0	1802794
2008-01-09 05:00:00	19	6	290	0	11	9	0	29	4	9	4	22	4	13	0	0	10	17	26	0	0	72	110	5	0	2	0	0	0	0	0	0	0	0	1676005
2008-01-09 06:00:00	22	9	208	0	10	5	0	16	2	6	11	18	10	6	0	0	14	20	41	0	0	82	111	3	0	0	0	0	0	0	0	0	0	0	1727725
2008-01-09 07:00:00	17	5	248	0	8	9	0	21	3	11	10	9	5	4	0	0	14	14	37	0	0	65	111	5	0	1	0	0	0	0	0	0	0	0	1814227
2008-01-09 08:00:00	28	5	264	0	14	5	0	18	1	8	11	22	6	8	0	0	7	23	34	0	0	72	92	9	0	1	0	0	0	0	0	0	0	0	1904885
2008-01-09 09:00:00	18	2	217	0	9	8	0	27	3	10	10	9	5	11	0	0	13	23	31	0	0	65	102	4	0	0	0	0	0	0	0	0	0	0	1846271
2008-01-09 10:00:00	17	3	216	0	6	5	0	11	5	4	9	18	7	3	0	0	9	11	27	0	0	57	93	3	0	0	0	0	0	0	0	0	0	0	1643247
2008-01-09 11:00:00	23	5	197	0	12	7	0	9	2	3	10	6	3	3	0	0	7	19	18	0	0	42	64	1	0	1	0	0	0	0	0	0	0	0	1501288
2008-01-09 12:00:00	25	0	177	0	12	6	0	5	5	10	5	19	2	11	0	0	5	23	20	0	0	45	86	3	0	3	0	0	0	0	0	0	0	0	1672871
2008-01-09 13:00:00	13	3	195	0	9	7	0	6	0	11	4	21	4	2	0	0	12	12	38	0	0	57	91	7	0	7	0	0	0	0	0	0	0	0	1839389
2008-01-09 14:00:00	17	3	148	0	11	10	0	7	3	9	5	30	2	10	0	0	16	22	33	0	0	50	82	0	0	1	0	0	0	0	0	0	0	0	1979968
2008-01-09 15:00:00	14	1	177	0	3	5	0	16	4	13	13	21	3	5	0	0	4	15	32	0	0	53	114	2	0	1	0	0	0	0	0	0	0	0	2011111
2008-01-09 16:00:00	11	7	122	0	9	4	0	10	4	5	12	19	3	4	0	0	5	14	20	0	0	53	53	2	0	1	0	0	0	0	0	0	0	0	1651526
2008-01-09 17:00:00	6	9	58	0	3	0	0	5	3	4	3	15	2	11	0	0	1	13	5	0	0	38	28	5	0	0	0	0	0	0	0	0	0	0	1205396
2008-01-09 18:00:00	3	2	34	0	2	0	0	7	2	4	2	10	0	2	0	0	3	6	8	0	0	13	27	0	0	0	0	0	0	0	0	0	0	0	841009
2008-01-09 19:00:00	4	0	28	0	3	0	0	4	0	0	1	3	0	2	0	0	3	7	4	0	0	8	11	0	0	0	0	0	0	0	0	0	0	0	553373
2008-01-09 20:00:00	3	0	27	0	0	1	0	1	0	5	2	3	0	1	0	0	0	2	7	0	0	8	12	2	0	0	0	0	0	0	0	0	0	0	393996
2008-01-09 21:00:00	1	2	19	0	2	2	0	1	1	1	3	2	2	1	0	0	2	0	6	0	0	5	12	0	0	0	0	0	0	0	0	0	0	0	322236
2008-01-09 22:00:00	1	0	51	0	2	0	0	0	0	1	3	6	1	0	0	0	3	2	4	0	0	12	20	0	0	0	0	0	0	0	0	0	0	0	367239
2008-01-09 23:00:00	6	0	73	0	4	1	0	1	2	1	0	9	2	0	0	0	3	6	19	0	0	18	20	1	0	0	0	0	0	0	0	0	0	0	426086
2008-01-10 00:00:00	11	2	160	0	1	1	0	9	0	1	9	8	2	3	0	0	4	21	13	0	0	34	57	1	0	1	0	0	0	0	0	0	0	0	716280
2008-01-10 01:00:00	21	13	245	0	5	12	0	19	3	5	5	10	5	10	0	0	5	15	32	0	0	48	94	5	0	3	0	0	0	0	0	0	0	0	1099640
2008-01-10 02:00:00	16	5	257	0	7	7	0	13	3	8	3	8	5	7	0	0	9	20	28	0	0	55	114	5	0	1	0	0	0	0	0	0	0	0	1360434
2008-01-10 03:00:00	18	1	261	0	10	6	0	24	3	9	12	23	10	14	0	0	4	13	28	0	0	69	96	10	0	4	0	0	0	0	0	0	0	0	1597200
2008-01-10 04:00:00	17	1	293	0	12	6	0	16	2	7	6	13	4	10	0	0	7	10	27	0	0	63	96	4	0	1	0	0	0	0	0	0	0	0	1815289
2008-01-10 05:00:00	23	3	255	0	15	6	0	10	1	6	10	9	3	4	0	0	5	19	45	0	0	66	109	4	0	3	0	0	0	0	0	0	0	0	1672097
2008-01-10 06:00:00	17	8	276	0	18	15	0	21	1	7	7	6	3	5	0	0	12	12	38	0	0	52	90	4	0	2	0	0	0	0	0	0	0	0	1751382
2008-01-10 07:00:00	19	5	267	0	15	3	0	21	2	11	6	19	11	8	0	0	8	16	38	0	0	57	112	3	0	5	0	0	0	0	0	0	0	0	1805777
2008-01-10 08:00:00	10	4	236	0	9	6	0	31	3	8	8	14	4	9	0	0	7	34	34	0	0	59	88	6	0	2	0	0	0	0	0	0	0	0	1915713
2008-01-10 09:00:00	12	3	231	0	22	9	0	20	4	6	9	22	8	8	0	0	11	26	41	0	0	66	92	4	0	1	0	0	0	0	0	0	0	0	1879990
2008-01-10 10:00:00	14	3	190	0	8	2	0	33	0	18	11	21	5	4	0	0	4	17	16	0	0	48	75	1	0	3	0	0	0	0	0	0	0	0	1673276
2008-01-10 11:00:00	7	1	189	0	9	9	0	23	2	2	9	11	6	5	0	0	3	11	27	1	0	37	77	1	0	2	0	0	0	0	0	0	0	0	1500153
2008-01-10 12:00:00	9	5	196	0	10	12	0	35	3	9	9	13	1	17	0	0	5	9	26	0	0	46	72	5	0	2	0	0	0	0	0	0	0	0	1635172
2008-01-10 13:00:00	12	4	201	0	8	9	0	33	1	2	8	21	1	6	0	0	6	20	32	0	0	53	87	6	0	1	0	0	0	0	0	0	0	0	1906804
2008-01-10 14:00:00	21	3	221	0	12	8	0	108	0	2	16	16	4	7	0	0	7	14	26	0	0	37	68	5	0	0	0	0	0	0	0	0	0	0	1946963
2008-01-10 15:00:00	20	3	197	0	10	4	0	98	5	13	17	31	6	8	0	0	9	13	26	0	0	57	61	8	0	0	0	0	0	0	0	0	0	0	1981057
2008-01-10 16:00:00	16	2	139	0	13	10	0	46	7	7	3	12	1	13	0	0	5	10	28	0	0	25	50	5	0	0	0	0	0	0	0	0	0	0	1606014
2008-01-10 17:00:00	8	7	90	0	7	8	0	43	0	1	5	13	1	1	0	0	1	6	13	0	0	38	22	5	0	1	0	0	0	0	0	0	0	0	1217001
2008-01-10 18:00:00	11	0	54	0	2	4	0	20	1	1	1	13	1	4	0	0	2	5	11	0	0	7	26	1	0	0	0	0	0	0	0	0	0	0	826322
2008-01-10 19:00:00	3	0	30	0	1	1	0	14	2	3	0	4	0	2	0	0	3	2	1	0	0	9	9	1	0	0	0	0	0	0	0	0	0	0	548866
2008-01-10 20:00:00	0	1	23	0	3	1	0	4	1	2	2	5	1	1	0	0	0	2	2	0	0	12	9	1	0	0	0	0	0	0	0	0	0	0	408788
2008-01-10 21:00:00	0	0	26	0	1	7	0	9	0	1	0	5	1	1	0	0	0	1	2	0	0	10	17	0	0	0	0	0	0	0	0	0	0	0	304029
2008-01-10 22:00:00	3	1	38	0	1	3	0	11	2	0	7	5	2	0	0	0	1	3	5	0	0	15	25	0	0	0	0	0	0	0	0	0	0	0	315762
2008-01-10 23:00:00	6	0	71	0	2	2	0	25	0	1	0	4	1	0	0	0	6	3	6	0	0	14	20	3	0	0	0	0	0	0	0	0	0	0	402473
2008-01-11 00:00:00	11	0	197	0	6	3	0	82	3	3	3	6	2	3	0	0	6	8	11	0	0	35	55	3	0	0	0	0	0	0	0	0	0	0	680407
2008-01-11 01:00:00	12	1	263	0	14	8	0	53	5	1	7	8	2	7	0	0	3	9	19	1	0	59	80	1	0	3	0	0	0	0	0	0	0	0	1100728
2008-01-11 02:00:00	14	3	238	0	12	3	0	63	6	0	7	13	5	4	0	0	6	11	22	0	0	49	65	3	0	2	0	0	0	0	0	0	0	0	1358108
2008-01-11 03:00:00	15	3	248	0	11	7	0	56	7	10	8	26	15	12	0	0	5	13	24	0	0	77	89	2	0	3	0	0	0	0	0	0	0	0	1576107
2008-01-11 04:00:00	22	6	266	0	13	11	0	79	1	8	14	9	2	5	0	0	13	20	36	0	0	70	99	1	0	2	0	0	0	0	0	0	0	0	1774633
2008-01-11 05:00:00	20	2	239	0	9	5	0	30	4	8	13	13	4	14	0	0	9	15	30	0	0	56	102	4	0	6	0	0	0	0	0	0	0	0	1634066
2008-01-11 06:00:00	19	2	278	0	10	7	0	69	8	9	6	17	5	6	0	0	4	13	18	0	0	57	96	5	0	2	0	0	0	0	0	0	0	0	1711148
2008-01-11 07:00:00	30	3	247	0	11	6	0	32	5	14	7	22	7	4	0	0	9	24	32	0	0	59	107	3	0	0	0	0	0	0	0	0	0	0	1740857
2008-01-11 08:00:00	25	4	252	0	14	7	0	34	4	5	5	12	4	8	0	0	14	29	32	0	0	64	105	6	0	2	0	0	0	0	0	0	0	0	1889347
2008-01-11 09:00:00	11	3	206	0	10	5	0	32	3	6	8	18	3	5	0	0	9	21	32	0	0	57	89	9	0	3	0	0	0	0	0	0	0	0	1851116
2008-01-11 10:00:00	2	1	184	0	15	1	0	28	4	8	5	17	4	4	0	0	10	13	25	0	0	34	74	7	0	2	0	0	0	0	0	0	0	0	1620377
2008-01-11 11:00:00	15	3	161	0	3	16	0	20	2	5	6	13	4	2	0	0	7	10	25	0	0	37	53	2	0	2	0	0	0	0	0	0	0	0	1473543
2008-01-11 12:00:00	6	2	154	0	5	3	0	22	2	10	3	9	4	5	0	0	4	10	26	0	0	44	51	3	0	3	0	0	0	0	0	0	0	0	1575662
2008-01-11 13:00:00	22	1	321	0	19	9	0	134	4	6	2	19	4	5	0	0	3	11	20	1	0	55	71	8	0	5	0	0	0	0	0	0	0	0	1830133
2008-01-11 14:00:00	10	5	171	0	9	13	0	66	1	8	7	30	7	1	0	0	8	16	26	0	0	52	52	3	0	0	0	0	0	0	0	0	0	0	2007691
2008-01-11 15:00:00	16	3	199	0	9	13	0	136	3	12	7	27	1	9	0	0	5	18	37	0	0	42	76	4	0	4	0	0	0	0	0	0	0	0	1910478
2008-01-11 16:00:00	14	4	208	0	20	10	0	198	4	2	6	29	2	10	0	0	2	8	20	0	0	26	43	3	0	5	0	0	0	0	0	0	0	0	1682335
2008-01-11 17:00:00	8	3	139	0	13	6	0	139	2	3	4	9	4	4	0	0	0	12	19	0	0	17	44	8	0	1	0	0	0	0	0	0	0	0	1330272
2008-01-11 18:00:00	2	0	109	0	4	3	0	104	2	2	4	11	0	1	0	0	5	2	12	0	0	16	25	2	0	6	0	0	0	0	0	0	0	0	1000593
2008-01-11 19:00:00	3	1	59	0	6	4	0	46	1	1	9	10	2	0	0	0	0	0	5	0	0	20	14	2	0	3	0	0	0	0	0	0	0	0	725453
2008-01-11 20:00:00	3	0	38	0	2	1	0	31	3	1	4	5	1	2	0	0	0	6	8	0	0	3	21	1	0	2	0	0	0	0	0	0	0	0	556442
2008-01-11 21:00:00	2	0	30	0	4	2	0	36	0	1	2	3	0	1	0	0	1	2	4	0	0	6	16	0	0	0	0	0	0	0	0	0	0	0	464055
2008-01-11 22:00:00	6	2	47	0	5	6	0	29	0	0	2	4	1	3	0	0	1	1	3	0	0	11	11	2	0	0	0	0	0	0	0	0	0	0	421717
2008-01-11 23:00:00	9	0	62	0	3	1	0	48	0	0	2	2	0	0	0	0	0	6	4	0	0	17	24	1	0	0	0	0	0	0	0	0	0	0	495176
2008-01-12 00:00:00	6	4	124	0	11	6	0	62	2	1	3	11	0	2	0	0	2	6	8	0	0	32	33	3	0	1	0	0	0	0	0	0	0	0	663678
2008-01-12 01:00:00	4	2	184	0	13	7	0	86	4	4	5	12	3	6	0	0	7	7	15	0	0	42	59	7	0	1	0	0	0	0	0	0	0	0	891087
2008-01-12 02:00:00	15	3	207	0	16	6	0	79	11	10	4	12	1	8	0	0	1	14	16	0	0	32	43	4	0	4	0	0	0	0	0	0	0	0	1155029
2008-01-12 03:00:00	5	2	156	0	11	5	0	48	2	4	7	7	1	12	0	0	0	8	20	1	0	43	43	6	0	2	0	0	0	0	0	0	0	0	1375290
2008-01-12 04:00:00	7	1	163	0	9	7	0	30	3	3	7	14	2	0	0	0	5	9	13	0	0	33	56	1	0	4	0	0	0	0	0	0	0	0	1455580
2008-01-12 05:00:00	14	4	166	0	11	15	0	41	1	7	9	18	3	1	0	0	5	11	4	0	0	33	58	2	0	2	0	0	0	0	0	0	0	0	1557779
2008-01-12 06:00:00	12	3	162	0	7	5	0	42	3	9	4	13	1	2	0	0	4	9	9	0	0	54	49	2	0	3	0	0	0	0	0	0	0	0	1641001
2008-01-12 07:00:00	12	3	148	0	15	8	0	34	5	7	3	18	2	5	0	0	4	10	18	0	0	41	52	3	0	3	0	0	0	0	0	0	0	0	1694579
2008-01-12 08:00:00	12	2	195	0	17	4	0	43	2	11	6	18	1	4	0	0	6	14	28	0	0	47	62	2	0	1	0	0	0	0	0	0	0	0	1739959
2008-01-12 09:00:00	12	3	250	0	18	3	0	46	2	3	7	15	3	3	0	0	3	5	24	0	0	49	72	4	0	2	0	0	0	0	0	0	0	0	1714862
2008-01-12 10:00:00	12	3	159	0	8	6	0	24	4	2	6	10	5	4	0	0	3	8	21	0	0	35	52	0	0	1	0	0	0	0	0	0	0	0	1609931
2008-01-12 11:00:00	19	2	161	0	9	11	0	25	2	5	6	20	0	2	0	0	11	11	27	0	0	31	49	1	0	1	0	0	0	0	0	0	0	0	1545089
2008-01-12 12:00:00	15	0	186	0	15	4	0	45	4	6	4	12	2	3	0	0	2	8	35	0	0	35	62	0	0	4	0	0	0	0	0	0	0	0	1782874
2008-01-12 13:00:00	20	11	477	0	20	16	0	259	8	8	6	12	5	4	0	0	2	12	22	0	0	37	64	5	0	5	0	0	0	0	0	0	0	0	1937619
2008-01-12 14:00:00	24	17	885	0	87	40	0	424	35	3	6	17	1	13	0	0	10	9	29	0	0	42	80	10	0	11	0	0	0	0	0	0	0	0	2031018
2008-01-12 15:00:00	18	4	263	0	25	12	0	147	8	8	6	20	4	9	0	0	7	14	24	0	0	36	54	10	0	6	0	0	0	0	0	0	0	0	2067663
2008-01-12 16:00:00	8	3	198	0	20	8	0	87	8	4	10	30	1	12	0	0	6	7	29	0	0	48	55	4	0	2	0	0	0	0	0	0	0	0	1909275
2008-01-12 17:00:00	11	1	107	0	6	1	0	57	5	6	2	17	1	8	0	0	10	8	19	0	0	34	26	1	0	1	0	0	0	0	0	0	0	0	1498949
2008-01-12 18:00:00	14	2	64	0	6	6	0	34	0	0	1	6	3	2	0	0	3	4	7	0	0	15	21	2	0	0	0	0	0	0	0	0	0	0	1076298
2008-01-12 19:00:00	6	2	44	0	8	3	0	15	2	4	3	7	1	3	0	0	2	3	6	0	0	4	20	0	0	1	0	0	0	0	0	0	0	0	740256
2008-01-12 20:00:00	2	2	32	0	4	3	0	13	0	0	0	5	1	0	0	0	1	2	4	0	0	5	23	0	0	0	0	0	0	0	0	0	0	0	531618
2008-01-12 21:00:00	3	0	24	0	2	1	0	11	1	3	4	3	4	2	0	0	0	2	3	0	0	6	6	1	0	0	0	0	0	0	0	0	0	0	438930
2008-01-12 22:00:00	2	0	27	0	2	0	0	7	0	1	2	5	1	1	0	0	0	6	4	0	0	9	9	0	0	0	0	0	0	0	0	0	0	0	384784
2008-01-12 23:00:00	5	0	55	0	2	0	0	14	0	3	1	19	0	0	0	0	1	7	3	0	0	15	17	0	0	0	0	0	0	0	0	0	0	0	399239
2008-01-13 00:00:00	3	1	88	0	0	2	0	22	1	0	2	7	3	2	0	0	4	2	11	0	0	11	20	1	0	1	0	0	0	0	0	0	0	0	518057
2008-01-13 01:00:00	7	2	105	0	2	2	0	28	3	3	4	8	1	3	0	0	1	5	11	0	0	25	44	5	0	3	0	0	0	0	0	0	0	0	724834
2008-01-13 02:00:00	12	2	122	0	8	5	0	31	1	1	1	8	0	5	0	0	3	9	17	0	0	18	37	3	0	4	0	0	0	0	0	0	0	0	961026
2008-01-13 03:00:00	19	2	134	0	14	3	0	39	1	7	5	14	3	1	0	0	1	13	17	0	0	23	57	2	0	0	0	0	0	0	0	0	0	0	1142809
2008-01-13 04:00:00	13	3	166	0	8	4	0	49	0	4	5	11	2	4	0	0	1	4	16	0	0	16	33	2	0	3	0	0	0	0	0	0	0	0	1208414
2008-01-13 05:00:00	16	0	142	0	13	2	0	42	5	5	7	3	2	5	0	0	5	8	9	0	0	25	44	1	0	2	0	0	0	0	0	0	0	0	1322079
2008-01-13 06:00:00	7	7	171	0	12	9	0	52	3	1	1	15	3	2	0	0	4	11	18	0	0	28	49	3	0	2	0	0	0	0	0	0	0	0	1445073
2008-01-13 07:00:00	12	5	168	0	11	6	0	56	5	2	6	12	2	6	0	0	5	7	16	0	0	25	49	3	0	1	0	0	0	0	0	0	0	0	1503984
2008-01-13 08:00:00	9	3	176	0	8	9	0	42	5	2	6	10	0	8	0	0	5	17	24	0	0	29	58	1	0	0	0	0	0	0	0	0	0	0	1542602
2008-01-13 09:00:00	11	5	214	0	10	3	0	36	3	6	5	13	5	1	0	0	6	17	27	0	0	32	68	9	0	2	0	0	0	0	0	0	0	0	1575433
2008-01-13 10:00:00	14	3	177	0	14	12	0	42	3	5	5	14	1	7	0	0	3	13	30	0	0	37	64	2	0	2	0	0	0	0	0	0	0	0	1522714
2008-01-13 11:00:00	6	3	147	0	7	2	0	38	3	4	4	15	1	3	0	0	1	15	19	0	0	40	41	1	0	1	0	0	0	0	0	0	0	0	1528633
2008-01-13 12:00:00	10	3	184	0	17	7	0	49	3	6	5	22	1	6	0	0	9	18	18	0	0	52	60	2	0	4	0	0	0	0	0	0	0	0	1807542
2008-01-13 13:00:00	14	13	1442	0	97	41	0	711	12	6	7	15	3	13	0	0	4	20	22	0	0	55	90	18	0	25	0	0	0	0	0	0	0	0	2063364
2008-01-13 14:00:00	31	11	662	0	62	24	0	352	12	7	3	26	4	10	0	0	8	17	28	0	0	60	86	11	0	16	0	0	0	0	0	0	0	0	2146757
2008-01-13 15:00:00	22	5	349	0	31	11	0	161	14	5	5	21	2	9	0	0	8	15	23	0	0	39	63	5	0	9	0	0	0	0	0	0	0	0	2201790
2008-01-13 16:00:00	17	6	210	0	22	9	0	103	3	11	10	10	2	5	0	0	12	10	24	0	0	35	42	3	0	5	0	0	0	0	0	0	0	0	1913896
2008-01-13 17:00:00	10	2	161	0	17	9	0	75	12	3	3	7	2	2	0	0	1	3	10	0	0	26	41	4	0	11	0	0	0	0	0	0	0	0	1525085
2008-01-13 18:00:00	13	2	97	0	3	4	0	43	1	0	2	17	2	1	0	0	15	8	9	0	0	19	24	0	0	5	0	0	0	0	0	0	0	0	1084999
2008-01-13 19:00:00	4	0	75	0	2	2	0	20	0	1	7	9	3	2	0	0	6	1	4	0	0	7	18	1	0	0	0	0	0	0	0	0	0	0	746174
2008-01-13 20:00:00	0	0	32	0	0	2	0	11	1	1	1	7	0	3	0	0	1	2	1	0	0	5	10	0	0	0	0	0	0	0	0	0	0	0	554205
2008-01-13 21:00:00	4	1	33	0	0	1	0	14	1	1	0	2	0	1	0	0	0	3	1	0	0	6	6	1	0	0	0	0	0	0	0	0	0	0	411171
2008-01-13 22:00:00	12	1	58	0	6	0	0	15	0	1	1	6	0	1	0	0	0	2	2	0	0	12	12	1	0	0	0	0	0	0	0	0	0	0	374730
2008-01-13 23:00:00	2	2	59	0	6	3	0	24	0	0	1	5	0	3	0	0	3	5	9	0	0	10	12	0	0	0	0	0	0	0	0	0	0	0	414845
2008-01-14 00:00:00	11	0	114	0	7	0	0	34	3	2	1	4	4	3	0	0	2	4	13	0	0	20	38	0	0	1	0	0	0	0	0	0	0	0	536101
2008-01-14 01:00:00	11	1	179	0	6	6	0	60	0	3	4	18	1	1	0	0	3	13	18	0	0	19	55	1	0	2	0	0	0	0	0	0	0	0	794965
2008-01-14 02:00:00	15	1	209	0	5	8	0	69	3	4	5	9	2	3	0	0	3	15	16	0	0	34	40	2	0	2	0	0	0	0	0	0	0	0	1126540
2008-01-14 03:00:00	18	1	208	0	18	5	0	76	3	4	7	7	2	11	0	0	6	12	18	0	0	28	53	6	0	4	0	0	0	0	0	0	0	0	1358966
2008-01-14 04:00:00	16	2	232	0	15	8	0	66	7	5	3	17	1	2	0	0	4	16	22	0	0	36	64	5	0	5	0	0	0	0	0	0	0	0	1459612
2008-01-14 05:00:00	11	4	241	0	12	9	0	81	3	8	6	25	2	1	0	0	6	11	31	0	0	36	59	3	0	2	0	0	0	0	0	0	0	0	1627084
2008-01-14 06:00:00	13	6	228	0	17	13	0	69	8	6	13	18	0	9	0	0	8	7	28	0	0	56	69	3	0	0	0	0	0	0	0	0	0	0	1695200
2008-01-14 07:00:00	11	2	188	0	15	7	0	59	5	3	7	13	0	6	0	0	14	12	33	0	0	32	62	4	0	3	0	0	0	0	0	0	0	0	1743036
2008-01-14 08:00:00	17	3	225	0	8	8	0	69	4	5	4	23	5	5	0	0	10	8	38	0	0	42	66	3	0	4	0	0	0	0	0	0	0	0	1807631
2008-01-14 09:00:00	19	3	284	0	15	11	0	76	6	10	0	20	1	5	0	0	9	13	24	0	0	36	76	3	0	7	0	0	0	0	0	0	0	0	1815079
2008-01-14 10:00:00	18	7	237	0	15	14	0	55	4	11	7	14	3	4	0	0	5	16	30	0	0	48	60	2	0	3	0	0	0	0	0	0	0	0	1773100
2008-01-14 11:00:00	12	5	212	0	10	2	0	65	3	6	3	13	2	3	0	0	4	15	19	0	0	41	70	5	0	1	0	0	0	0	0	0	0	0	1789928
2008-01-14 12:00:00	18	1	247	0	7	13	0	48	6	3	15	34	2	5	0	0	7	10	30	0	0	48	68	10	0	7	0	0	0	0	0	0	0	0	2013054
2008-01-14 13:00:00	7	2	270	0	11	16	0	83	2	4	6	19	1	7	0	0	7	20	27	0	0	74	75	0	0	2	0	0	0	0	0	0	0	0	2270045
2008-01-14 14:00:00	25	4	296	0	13	12	0	75	5	7	11	35	5	9	0	0	7	13	42	0	0	41	104	1	0	4	0	0	0	0	0	0	0	0	2401965
2008-01-14 15:00:00	28	3	220	0	20	7	0	55	6	6	8	24	3	7	0	0	3	17	28	0	0	60	57	6	0	2	0	0	0	0	0	0	0	0	2202368
2008-01-14 16:00:00	12	4	132	0	7	10	0	49	0	6	6	16	2	5	0	0	6	7	27	0	0	30	36	5	0	6	0	0	0	0	0	0	0	0	1766458
2008-01-14 17:00:00	11	3	77	0	9	2	0	33	6	2	1	15	2	1	0	0	3	8	13	0	0	16	32	1	0	2	0	0	0	0	0	0	0	0	1285635
2008-01-14 18:00:00	8	3	73	0	4	1	0	19	0	1	1	13	0	3	0	0	3	5	4	0	0	13	40	2	0	1	0	0	0	0	0	0	0	0	898719
2008-01-14 19:00:00	1	4	33	0	7	8	0	24	2	0	6	10	0	1	0	0	1	5	6	0	0	21	24	4	0	0	0	0	0	0	0	0	0	0	636592
2008-01-14 20:00:00	3	2	48	0	2	3	0	12	1	3	2	4	1	0	0	0	2	2	6	0	0	18	12	3	0	0	0	0	0	0	0	0	0	0	475880
2008-01-14 21:00:00	3	1	38	0	3	0	0	9	0	1	2	2	2	1	0	0	3	2	3	0	0	5	9	2	0	1	0	0	0	0	0	0	0	0	395753
2008-01-14 22:00:00	7	0	73	0	1	1	0	21	1	0	0	4	0	1	0	0	2	3	8	0	0	10	21	0	0	0	0	0	0	0	0	0	0	0	354225
2008-01-14 23:00:00	4	1	97	0	7	3	0	20	3	3	1	4	7	1	0	0	3	2	7	0	0	12	39	0	0	0	0	0	0	0	0	0	0	0	421748
2008-01-15 00:00:00	11	4	251	0	9	7	0	40	4	5	3	11	3	5	0	0	6	9	30	0	0	30	62	3	0	1	0	0	0	0	0	0	0	0	633389
2008-01-15 01:00:00	17	0	356	0	14	4	0	74	8	9	4	13	5	2	0	0	8	15	37	0	0	56	73	6	0	2	0	0	0	0	0	0	0	0	1052384
2008-01-15 02:00:00	23	5	466	0	25	8	0	99	3	13	9	17	5	4	0	0	6	11	48	0	0	64	98	3	0	3	0	0	0	0	0	0	0	0	1341823
2008-01-15 03:00:00	27	6	468	0	34	20	0	130	14	9	4	15	5	8	0	0	14	11	36	0	0	60	100	2	0	7	0	0	0	0	0	0	0	0	1608421
2008-01-15 04:00:00	23	6	622	0	29	31	0	185	13	10	10	13	7	11	0	0	14	18	50	0	0	83	105	7	0	8	0	0	0	0	0	0	0	0	1858309
2008-01-15 05:00:00	21	4	477	0	23	19	0	121	13	8	6	23	6	9	0	0	12	17	41	0	0	59	100	8	0	4	0	0	0	0	0	0	0	0	1692436
2008-01-15 06:00:00	19	1	365	0	20	6	0	96	10	6	13	26	5	10	0	0	10	33	53	0	0	79	108	4	0	7	0	0	0	0	0	0	0	0	1818508
2008-01-15 07:00:00	13	7	388	0	21	10	0	106	9	9	4	11	5	9	0	0	23	18	50	0	0	80	104	4	0	8	0	0	0	0	0	0	0	0	1877541
2008-01-15 08:00:00	23	5	482	0	28	13	0	113	4	13	17	18	6	6	0	0	10	16	46	0	0	92	133	11	0	6	0	0	0	0	0	0	0	0	1954030
2008-01-15 09:00:00	22	8	427	0	19	14	0	111	7	5	10	7	10	5	0	0	4	19	46	0	0	53	118	8	0	4	0	0	0	0	0	0	0	0	1900136
2008-01-15 10:00:00	21	5	311	0	13	7	0	73	3	7	7	12	3	10	0	0	10	15	31	0	0	53	82	3	0	2	0	0	0	0	0	0	0	0	1696041
2008-01-15 11:00:00	20	2	238	0	9	12	0	47	4	5	5	20	4	5	0	0	6	13	27	0	0	54	71	3	0	4	0	0	0	0	0	0	0	0	1517590
2008-01-15 12:00:00	13	0	249	0	14	10	0	50	4	8	9	23	1	4	0	0	12	16	21	0	0	41	55	2	0	3	0	0	0	0	0	0	0	0	1661604
2008-01-15 13:00:00	18	2	264	0	16	5	0	65	4	8	5	28	3	4	0	0	12	27	38	0	0	46	75	6	0	4	0	0	0	0	0	0	0	0	1917771
2008-01-15 14:00:00	19	2	270	0	12	5	0	47	2	12	10	17	4	11	0	0	8	15	35	0	0	63	87	4	0	3	0	0	0	0	0	0	0	0	1947822
2008-01-15 15:00:00	18	4	207	0	9	3	0	46	0	2	10	15	1	10	0	0	6	13	33	0	0	54	64	5	0	2	0	0	0	0	0	0	0	0	1944906
2008-01-15 16:00:00	5	4	223	0	9	7	0	88	2	8	5	19	5	7	0	0	3	8	17	0	0	20	56	5	0	1	0	0	0	0	0	0	0	0	1624575
2008-01-15 17:00:00	11	1	286	0	29	9	0	144	6	1	5	14	3	3	0	0	6	4	13	0	0	11	33	6	0	7	0	0	0	0	0	0	0	0	1123606
2008-01-15 18:00:00	4	3	78	0	7	6	0	23	1	6	2	5	1	3	0	0	2	15	9	0	0	10	23	7	0	2	0	0	0	0	0	0	0	0	826537
2008-01-15 19:00:00	8	3	39	0	1	1	0	12	0	1	2	1	1	3	0	0	1	2	5	0	0	10	15	1	0	1	0	0	0	0	0	0	0	0	564936
2008-01-15 20:00:00	1	1	34	0	1	0	0	4	0	1	3	1	0	1	0	0	1	4	6	0	0	6	18	0	0	0	0	0	0	0	0	0	0	0	433511
2008-01-15 21:00:00	2	0	34	0	2	3	0	4	0	0	1	6	0	1	0	0	3	3	9	0	0	7	15	4	0	0	0	0	0	0	0	0	0	0	368042
2008-01-15 22:00:00	0	0	61	0	1	2	0	7	0	2	1	8	2	0	0	0	0	2	10	0	0	6	16	0	0	1	0	0	0	0	0	0	0	0	365144
2008-01-15 23:00:00	10	0	121	0	6	2	0	14	1	3	4	2	1	2	0	0	6	5	8	0	0	17	50	0	0	1	0	0	0	0	0	0	0	0	423306
2008-01-16 00:00:00	8	0	197	0	7	5	0	38	3	3	4	11	3	1	0	0	3	9	12	0	0	25	61	0	0	4	0	0	0	0	0	0	0	0	700739
2008-01-16 01:00:00	15	4	364	0	12	13	0	53	8	4	9	6	5	2	0	0	2	17	35	0	0	44	90	3	0	4	0	0	0	0	0	0	0	0	1083635
2008-01-16 02:00:00	13	0	335	0	15	11	0	63	4	5	3	19	3	11	0	0	12	9	29	1	0	49	102	7	0	1	0	0	0	0	0	0	0	0	1333891
2008-01-16 03:00:00	12	7	370	0	17	12	0	49	4	7	9	12	6	6	0	0	9	11	33	0	0	59	89	3	0	2	0	0	0	0	0	0	0	0	1630875
2008-01-16 04:00:00	17	4	395	0	17	6	0	85	6	12	12	18	8	8	0	0	8	12	34	0	0	87	109	5	0	7	0	0	0	0	0	0	0	0	1842137
2008-01-16 05:00:00	27	1	401	0	17	6	0	77	7	5	6	12	6	11	0	0	13	12	40	0	0	50	91	6	0	3	0	0	0	0	0	0	0	0	1677900
2008-01-16 06:00:00	18	4	298	0	13	8	0	74	3	7	11	14	4	8	0	0	4	18	27	0	0	56	65	4	0	6	0	0	0	0	0	0	0	0	1800749
2008-01-16 07:00:00	22	8	308	0	11	5	0	48	5	5	8	14	0	7	0	0	12	13	43	0	0	55	74	2	0	2	0	0	0	0	0	0	0	0	1852081
2008-01-16 08:00:00	30	6	345	0	18	12	0	64	2	8	7	23	6	9	0	0	15	25	30	0	0	51	78	6	0	4	0	0	0	0	0	0	0	0	1938410
2008-01-16 09:00:00	24	3	340	0	15	11	0	78	7	14	6	16	4	3	0	0	13	22	28	0	0	60	104	6	0	5	0	0	0	0	0	0	0	0	1868939
2008-01-16 10:00:00	21	2	311	0	15	11	0	57	7	3	5	21	4	3	0	0	5	11	35	0	0	50	76	3	0	3	0	0	0	0	0	0	0	0	1632541
2008-01-16 11:00:00	8	0	231	0	18	8	0	43	2	0	7	23	3	3	0	0	4	13	18	0	0	42	57	4	0	5	0	0	0	0	0	0	0	0	1481129
2008-01-16 12:00:00	19	1	263	0	15	10	0	33	5	3	7	15	3	5	0	0	3	5	12	0	0	60	54	0	0	2	0	0	0	0	0	0	0	0	1675918
2008-01-16 13:00:00	12	2	220	0	15	11	0	29	1	4	8	14	6	2	0	0	13	15	30	0	0	50	64	1	0	3	0	0	0	0	0	0	0	0	1831986
2008-01-16 14:00:00	24	2	221	0	8	8	0	56	5	4	10	35	6	9	0	0	9	15	40	0	0	52	69	2	0	5	0	0	0	0	0	0	0	0	1981164
2008-01-16 15:00:00	14	2	196	0	7	12	0	41	1	14	13	25	3	8	0	0	23	8	30	0	0	53	69	7	0	4	0	0	0	0	0	0	0	0	2034980
2008-01-16 16:00:00	18	5	401	0	25	18	0	190	8	8	6	17	4	9	0	0	27	12	23	0	0	32	52	3	0	8	0	0	0	0	0	0	0	0	1604642
2008-01-16 17:00:00	8	3	274	0	26	6	0	136	6	2	8	10	0	3	0	0	16	9	15	0	0	23	31	6	0	7	0	0	0	0	0	0	0	0	1154716
2008-01-16 18:00:00	4	0	78	0	8	6	0	31	1	1	7	14	0	4	0	0	17	2	3	0	0	8	32	4	0	1	0	0	0	0	0	0	0	0	795393
2008-01-16 19:00:00	3	1	42	0	1	2	0	15	1	3	1	5	1	0	0	0	1	2	3	0	0	10	13	2	0	0	0	0	0	0	0	0	0	0	552168
2008-01-16 20:00:00	7	1	25	0	3	0	0	7	0	0	1	6	1	1	0	0	4	5	3	0	0	8	8	3	0	1	0	0	0	0	0	0	0	0	422047
2008-01-16 21:00:00	5	0	30	0	2	2	0	3	1	3	0	4	2	0	0	0	1	2	6	0	0	2	5	4	0	0	0	0	0	0	0	0	0	0	355316
2008-01-16 22:00:00	2	2	54	0	6	3	0	14	2	1	2	8	2	2	0	0	2	1	8	0	0	9	19	1	0	3	0	0	0	0	0	0	0	0	351295
2008-01-16 23:00:00	10	0	90	0	4	3	0	7	0	3	1	3	3	0	0	0	1	4	5	0	0	14	27	1	0	3	0	0	0	0	0	0	0	0	407251
2008-01-17 00:00:00	8	3	229	0	8	11	0	27	5	4	2	8	2	5	0	0	10	6	15	0	0	28	49	4	0	5	0	0	0	0	0	0	0	0	698470
2008-01-17 01:00:00	27	1	352	0	26	19	0	65	2	5	9	13	3	2	0	0	9	14	20	0	0	48	91	3	0	2	0	0	0	0	0	0	0	0	1144465
2008-01-17 02:00:00	23	5	350	0	24	18	0	50	9	2	14	24	5	4	0	0	5	7	33	0	0	58	89	9	0	3	0	0	0	0	0	0	0	0	1402215
2008-01-17 03:00:00	18	5	393	0	23	11	0	95	8	14	7	10	5	11	0	0	13	8	23	0	0	72	119	4	0	7	0	0	0	0	0	0	0	0	1628348
2008-01-17 04:00:00	13	3	400	0	28	16	0	76	8	5	10	18	6	8	0	0	26	15	37	0	0	54	103	5	0	3	0	0	0	0	0	0	0	0	1865115
2008-01-17 05:00:00	23	2	332	0	20	8	0	76	3	13	7	20	7	7	0	0	7	15	35	0	0	59	112	4	0	3	0	0	0	0	0	0	0	0	1683576
2008-01-17 06:00:00	23	6	308	0	16	13	0	78	6	12	11	21	1	8	0	0	5	15	30	0	0	60	76	1	0	3	0	0	0	0	0	0	0	0	1778697
2008-01-17 07:00:00	17	6	289	0	25	15	0	47	10	7	9	18	1	19	0	0	9	12	35	0	0	57	80	4	0	5	0	0	0	0	0	0	0	0	1840144
2008-01-17 08:00:00	26	5	346	0	20	8	0	61	7	8	7	14	7	12	0	0	7	21	39	0	0	78	101	4	0	3	0	0	0	0	0	0	0	0	1927986
2008-01-17 09:00:00	20	2	292	0	15	11	0	53	6	8	11	12	4	12	0	0	7	27	18	0	0	72	98	3	0	1	0	0	0	0	0	0	0	0	1847092
2008-01-17 10:00:00	21	3	275	0	12	12	0	42	3	6	9	19	3	4	0	0	5	14	24	0	0	39	69	6	0	2	0	0	0	0	0	0	0	0	1632726
2008-01-17 11:00:00	11	3	221	0	14	10	0	26	4	4	13	13	2	3	0	0	3	4	16	0	0	37	71	4	0	3	0	0	0	0	0	0	0	0	1496479
2008-01-17 12:00:00	15	4	248	0	8	7	0	34	3	7	7	17	2	3	0	0	4	15	26	0	0	41	83	4	0	7	0	0	0	0	0	0	0	0	1678930
2008-01-17 13:00:00	15	6	253	0	18	7	0	51	2	9	9	24	6	3	0	0	7	13	20	0	0	51	74	1	0	4	0	0	0	0	0	0	0	0	1836477
2008-01-17 14:00:00	12	8	234	0	17	13	0	50	4	8	10	21	5	4	0	0	4	13	35	0	0	51	55	4	0	2	0	0	0	0	0	0	0	0	1887868
2008-01-17 15:00:00	14	5	181	0	17	9	0	52	4	12	13	19	4	12	0	0	13	10	26	0	0	34	72	1	0	4	0	0	0	0	0	0	0	0	1859638
2008-01-17 16:00:00	14	2	132	0	7	3	0	34	5	2	5	11	1	3	0	0	3	12	25	0	0	37	45	4	0	2	0	0	0	0	0	0	0	0	1528294
2008-01-17 17:00:00	5	2	64	0	7	3	0	27	2	1	6	12	0	5	0	0	5	3	9	0	0	16	30	4	0	1	0	0	0	0	0	0	0	0	1104139
2008-01-17 18:00:00	8	0	40	0	3	2	0	6	0	0	2	4	2	4	0	0	2	2	6	0	0	16	12	3	0	0	0	0	0	0	0	0	0	0	770209
2008-01-17 19:00:00	2	2	29	0	2	1	0	7	0	2	0	4	1	1	0	0	1	4	1	0	0	13	13	2	0	0	0	0	0	0	0	0	0	0	552221
2008-01-17 20:00:00	2	0	47	0	2	1	0	13	1	3	0	7	0	0	0	0	1	5	4	0	0	7	12	1	0	6	0	0	0	0	0	0	0	0	418471
2008-01-17 21:00:00	5	0	31	0	1	0	0	13	0	1	1	2	0	0	0	0	5	2	3	0	0	8	13	0	0	2	0	0	0	0	0	0	0	0	367517
2008-01-17 22:00:00	8	0	39	0	4	1	0	7	0	1	3	3	1	1	0	0	0	5	6	0	0	9	16	1	0	1	0	0	0	0	0	0	0	0	366105
2008-01-17 23:00:00	4	1	108	0	2	4	0	8	0	2	3	5	2	2	0	0	2	3	8	0	0	14	33	3	0	0	0	0	0	0	0	0	0	0	411146
2008-01-18 00:00:00	2	1	179	0	7	3	0	15	0	3	6	11	1	4	0	0	2	7	13	0	0	35	55	2	0	0	0	0	0	0	0	0	0	0	683620
2008-01-18 01:00:00	12	2	249	0	9	9	0	32	2	8	6	18	2	1	0	0	14	17	28	0	0	42	67	4	0	2	0	0	0	0	0	0	0	0	1136969
2008-01-18 02:00:00	19	6	300	0	13	10	0	28	8	8	7	24	6	9	0	0	6	13	42	0	0	47	71	4	0	2	0	0	0	0	0	0	0	0	1402817
2008-01-18 03:00:00	27	5	315	0	11	13	0	47	3	7	19	17	1	1	0	0	6	27	35	0	0	58	94	9	0	1	0	0	0	0	0	0	0	0	1640998
2008-01-18 04:00:00	15	2	282	0	28	9	0	38	0	9	6	13	8	6	0	0	7	15	24	0	0	54	72	7	0	5	0	0	0	0	0	0	0	0	1814886
2008-01-18 05:00:00	17	7	339	0	20	20	0	47	4	5	11	17	2	5	0	0	5	9	23	0	0	69	92	2	0	2	0	0	0	0	0	0	0	0	1648260
2008-01-18 06:00:00	21	5	267	0	11	8	0	25	4	5	7	13	8	15	0	0	7	12	21	0	0	60	80	5	0	0	0	0	0	0	0	0	0	0	1792296
2008-01-18 07:00:00	10	8	283	0	12	9	0	55	6	5	12	12	6	5	0	0	8	18	43	0	0	54	83	6	0	2	0	0	0	0	0	0	0	0	1811387
2008-01-18 08:00:00	19	4	279	0	15	14	0	33	2	3	8	22	3	6	0	0	7	14	26	0	0	54	87	8	0	3	0	0	0	0	0	0	0	0	1892067
2008-01-18 09:00:00	11	3	302	0	11	7	0	30	7	8	3	11	4	7	0	0	8	14	15	0	0	45	76	17	0	3	0	0	0	0	0	0	0	0	1789619
2008-01-18 10:00:00	17	1	231	0	5	10	0	23	0	9	5	20	5	3	0	0	7	14	19	0	0	30	79	5	0	6	0	0	0	0	0	0	0	0	1554165
2008-01-18 11:00:00	6	1	171	0	7	6	0	15	1	4	8	18	1	2	0	0	9	10	8	0	0	32	57	3	0	3	0	0	0	0	0	0	0	0	1399638
2008-01-18 12:00:00	13	3	175	0	7	6	0	16	3	9	4	22	2	4	0	0	3	9	19	0	0	34	39	8	0	1	0	0	0	0	0	0	0	0	1667558
2008-01-18 13:00:00	19	6	238	0	13	6	0	27	2	8	5	15	2	3	0	0	7	15	20	0	0	38	82	7	0	4	0	0	0	0	0	0	0	0	1839439
2008-01-18 14:00:00	15	4	199	0	12	8	0	15	2	5	9	19	2	6	0	0	4	12	18	0	0	56	65	7	0	4	0	0	0	0	0	0	0	0	1963739
2008-01-18 15:00:00	28	2	177	0	9	18	0	30	4	6	5	29	3	5	0	0	4	14	23	0	0	68	45	6	0	1	0	0	0	0	0	0	0	0	1886096
2008-01-18 16:00:00	14	2	117	0	13	7	0	11	0	4	0	19	3	5	0	0	4	8	20	0	0	27	44	4	0	3	0	0	0	0	0	0	0	0	1614056
2008-01-18 17:00:00	7	1	69	0	4	2	0	17	2	3	8	14	1	1	0	0	5	3	9	0	0	16	23	2	0	2	0	0	0	0	0	0	0	0	1260168
2008-01-18 18:00:00	9	1	52	0	2	0	0	17	0	0	7	7	0	3	0	0	1	8	1	0	0	15	16	3	0	1	0	0	0	0	0	0	0	0	907581
2008-01-18 19:00:00	2	2	34	0	3	0	0	10	2	1	1	4	2	0	0	0	1	2	7	0	0	6	23	2	0	0	0	0	0	0	0	0	0	0	648935
2008-01-18 20:00:00	4	1	23	0	2	2	0	6	1	0	3	8	0	1	0	0	0	1	3	0	0	7	10	0	0	3	0	0	0	0	0	0	0	0	461948
2008-01-18 21:00:00	1	0	24	0	3	1	0	10	1	1	4	5	1	1	0	0	1	2	1	0	0	1	13	2	0	0	0	0	0	0	0	0	0	0	375067
2008-01-18 22:00:00	1	0	44	0	1	0	0	1	0	0	0	3	0	2	0	0	2	1	1	0	0	9	12	1	0	0	0	0	0	0	0	0	0	0	375715
2008-01-18 23:00:00	2	0	71	0	3	2	0	2	0	4	0	4	1	1	0	0	2	3	5	0	0	13	17	0	0	1	0	0	0	0	0	0	0	0	419156
2008-01-19 00:00:00	9	2	118	0	4	0	0	9	0	5	1	2	0	4	0	0	6	4	4	0	0	18	18	1	0	1	0	0	0	0	0	0	0	0	568705
2008-01-19 01:00:00	5	3	126	0	2	2	0	14	6	2	3	5	0	3	0	0	3	6	11	0	0	25	43	2	0	1	0	0	0	0	0	0	0	0	820324
2008-01-19 02:00:00	18	1	139	0	6	5	0	14	2	3	3	8	0	0	0	0	3	3	15	0	0	25	34	2	0	1	0	0	0	0	0	0	0	0	1047719
2008-01-19 03:00:00	16	2	192	0	10	8	0	15	2	8	8	7	2	3	0	0	2	9	25	0	0	26	50	0	0	0	0	0	0	0	0	0	0	0	1252015
2008-01-19 04:00:00	6	1	172	0	4	6	0	25	0	1	6	18	0	2	0	0	2	10	12	0	0	31	44	3	0	2	0	0	0	0	0	0	0	0	1326817
2008-01-19 05:00:00	14	2	177	0	11	13	0	10	1	6	4	10	4	3	0	0	7	8	23	0	0	27	54	4	0	4	0	0	0	0	0	0	0	0	1419888
2008-01-19 06:00:00	10	10	170	0	11	8	0	18	2	2	0	11	1	3	0	0	5	9	21	0	0	53	53	3	0	0	0	0	0	0	0	0	0	0	1537792
2008-01-19 07:00:00	11	0	177	0	8	14	0	17	3	8	5	17	2	3	0	0	5	15	21	0	0	59	51	0	0	1	0	0	0	0	0	0	0	0	1581474
2008-01-19 08:00:00	10	3	194	0	9	10	0	13	0	3	6	27	2	2	0	0	4	12	14	0	0	54	56	1	0	1	0	0	0	0	0	0	0	0	1610932
2008-01-19 09:00:00	7	2	196	0	8	13	0	25	4	3	5	8	2	11	0	0	1	15	15	0	0	47	74	4	0	2	0	0	0	0	0	0	0	0	1593717
2008-01-19 10:00:00	11	2	189	0	15	10	0	26	4	2	4	19	4	7	0	0	2	16	10	0	0	45	52	3	0	1	0	0	0	0	0	0	0	0	1558348
2008-01-19 11:00:00	20	2	165	0	7	9	0	19	3	4	5	21	3	7	0	0	3	17	103	0	0	46	53	5	0	0	0	0	0	0	0	0	0	0	1506437
2008-01-19 12:00:00	12	1	167	0	9	6	0	16	1	9	11	15	4	6	0	0	14	18	30	0	0	234	52	4	0	1	0	0	0	0	0	0	0	0	1632620
2008-01-19 13:00:00	12	3	191	0	7	9	0	17	7	5	4	22	4	11	0	0	6	10	30	0	0	69	56	9	0	0	0	0	0	0	0	0	0	0	2019794
2008-01-19 14:00:00	26	3	161	0	9	8	0	26	2	4	4	32	1	3	0	0	5	18	37	0	0	61	60	2	0	1	0	0	0	0	0	0	0	0	2112698
2008-01-19 15:00:00	6	1	143	0	5	3	0	26	0	14	14	17	3	8	0	0	2	12	31	0	0	74	67	2	0	0	0	0	0	0	0	0	0	0	2050712
2008-01-19 16:00:00	16	2	127	0	10	4	0	39	3	5	3	17	1	8	0	0	6	5	23	0	0	40	47	4	0	1	0	0	0	0	0	0	0	0	1824758
2008-01-19 17:00:00	7	5	68	0	9	7	0	17	3	4	7	20	1	5	0	0	3	7	11	0	0	24	24	5	0	0	0	0	0	0	0	0	0	0	1478778
2008-01-19 18:00:00	2	1	36	0	2	2	0	19	1	8	6	13	0	1	0	0	1	3	5	0	0	23	21	1	0	0	0	0	0	0	0	0	0	0	1079580
2008-01-19 19:00:00	4	0	26	0	3	1	0	4	0	2	0	10	0	1	0	0	4	4	7	0	0	17	12	3	0	0	0	0	0	0	0	0	0	0	749848
2008-01-19 20:00:00	4	2	35	0	2	1	0	3	3	4	1	2	1	0	0	0	1	2	6	0	0	15	12	1	0	1	0	0	0	0	0	0	0	0	535779
2008-01-19 21:00:00	0	0	28	0	2	0	0	4	1	0	0	3	1	1	0	0	0	1	3	0	0	8	7	0	0	0	0	0	0	0	0	0	0	0	421549
2008-01-19 22:00:00	2	1	19	0	2	0	0	3	2	1	2	2	0	1	0	0	4	4	5	0	0	9	8	0	0	1	0	0	0	0	0	0	0	0	380573
2008-01-19 23:00:00	5	0	46	0	0	1	0	7	2	0	1	2	2	1	0	0	1	3	5	0	0	15	16	2	0	0	0	0	0	0	0	0	0	0	428261
2008-01-20 00:00:00	5	0	66	0	3	3	0	7	0	1	0	5	2	0	0	0	2	4	7	0	0	10	23	0	0	2	0	0	0	0	0	0	0	0	561609
2008-01-20 01:00:00	6	1	103	0	5	5	0	10	2	0	2	4	2	0	0	0	1	8	19	0	0	38	32	1	0	1	0	0	0	0	0	0	0	0	806715
2008-01-20 02:00:00	14	3	163	0	9	5	0	8	5	1	5	9	2	1	0	0	2	7	18	0	0	35	41	0	0	1	0	0	0	0	0	0	0	0	1093590
2008-01-20 03:00:00	13	4	191	0	14	3	0	13	3	2	4	14	0	8	0	0	6	8	17	0	0	44	47	1	0	1	0	0	0	0	0	0	0	0	1236803
2008-01-20 04:00:00	16	5	167	0	1	5	0	24	1	2	4	18	1	3	0	0	4	14	22	0	0	26	44	1	0	0	0	0	0	0	0	0	0	0	1320735
2008-01-20 05:00:00	6	1	170	0	13	7	0	22	1	1	8	16	0	3	0	0	6	11	23	0	0	44	56	4	0	0	0	0	0	0	0	0	0	0	1430401
2008-01-20 06:00:00	13	1	140	0	3	5	0	21	2	3	1	13	2	2	0	0	11	16	26	0	0	34	48	3	0	0	0	0	0	0	0	0	0	0	1578056
2008-01-20 07:00:00	13	3	164	0	6	7	0	18	3	4	10	22	3	2	0	0	5	11	19	0	0	31	60	5	0	1	0	0	0	0	0	0	0	0	1703805
2008-01-20 08:00:00	12	3	199	0	7	8	0	23	1	3	6	21	4	4	0	0	7	12	22	0	0	45	54	2	0	2	0	0	0	0	0	0	0	0	1786841
2008-01-20 09:00:00	22	9	190	0	4	11	0	16	0	2	7	22	2	6	0	0	9	12	30	0	0	50	58	4	0	0	0	0	0	0	0	0	0	0	1828959
2008-01-20 10:00:00	8	3	214	0	10	10	0	17	2	5	5	5	5	4	0	0	7	9	23	0	0	52	66	2	0	0	0	0	0	0	0	0	0	0	1735074
2008-01-20 11:00:00	11	2	194	0	7	9	0	17	2	5	4	21	3	3	0	0	4	13	28	0	0	45	56	4	0	3	0	0	0	0	0	0	0	0	1832160
2008-01-20 12:00:00	24	2	241	0	12	8	0	23	0	4	11	26	2	4	0	0	5	14	45	0	0	54	94	3	0	0	0	0	0	0	0	0	0	0	2192516
2008-01-20 13:00:00	20	10	229	0	13	6	0	31	0	13	6	15	2	13	0	0	3	19	38	0	0	61	102	4	0	2	0	0	0	0	0	0	0	0	2252011
2008-01-20 14:00:00	18	4	258	0	23	8	0	44	2	4	17	26	2	6	0	0	8	21	28	0	0	55	79	3	0	1	0	0	0	0	0	0	0	0	2322302
2008-01-20 15:00:00	13	5	208	0	7	11	0	30	7	4	6	32	3	5	0	0	11	18	28	0	0	58	78	7	0	1	0	0	0	0	0	0	0	0	2243727
2008-01-20 16:00:00	10	2	128	0	7	2	0	15	0	5	10	14	3	3	0	0	4	14	25	0	0	33	43	2	0	1	0	0	0	0	0	0	0	0	1805768
2008-01-20 17:00:00	7	0	80	0	3	2	0	16	0	3	11	12	1	4	0	0	3	5	9	0	0	29	50	3	0	0	0	0	0	0	0	0	0	0	1327103
2008-01-20 18:00:00	4	0	36	0	4	0	0	6	3	4	5	13	0	1	0	0	3	4	10	0	0	19	26	2	0	0	0	0	0	0	0	0	0	0	929852
2008-01-20 19:00:00	3	0	37	0	3	2	0	4	0	0	2	2	0	2	0	0	2	1	9	0	0	5	12	2	0	0	0	0	0	0	0	0	0	0	636374
2008-01-20 20:00:00	1	0	33	0	0	0	0	5	0	2	1	9	2	4	0	0	0	4	3	0	0	8	12	1	0	1	0	0	0	0	0	0	0	0	504265
2008-01-20 21:00:00	1	0	31	0	1	1	0	3	2	0	1	5	0	1	0	0	0	2	1	0	0	5	10	1	0	0	0	0	0	0	0	0	0	0	377215
2008-01-20 22:00:00	2	0	52	0	0	0	0	9	1	1	0	5	2	3	0	0	4	7	6	0	0	6	15	1	0	0	0	0	0	0	0	0	0	0	378775
2008-01-20 23:00:00	8	0	103	0	5	2	0	7	1	0	2	4	0	2	0	0	4	2	12	0	0	13	47	2	0	0	0	0	0	0	0	0	0	0	429625
2008-01-21 00:00:00	19	2	245	0	16	9	0	20	2	0	4	8	5	2	0	0	5	11	15	0	0	28	90	1	0	1	0	0	0	0	0	0	0	0	666089
2008-01-21 01:00:00	17	4	344	0	9	8	0	30	5	6	4	17	3	1	0	0	7	9	57	0	0	45	103	8	0	3	0	0	0	0	0	0	0	0	1116762
2008-01-21 02:00:00	12	5	360	0	17	9	0	29	4	5	5	13	9	3	0	0	9	10	57	0	0	56	150	1	0	2	0	0	0	0	0	0	0	0	1421248
2008-01-21 03:00:00	17	6	525	0	19	20	0	43	7	9	14	19	10	13	0	0	21	19	63	0	0	71	114	6	0	1	0	0	0	0	0	0	0	0	1678580
2008-01-21 04:00:00	18	2	471	0	20	16	0	53	7	12	12	23	4	4	0	0	9	9	67	0	0	61	172	11	0	5	0	0	0	0	0	0	0	0	1894847
2008-01-21 05:00:00	18	2	411	0	12	18	0	53	5	9	8	21	6	3	0	0	16	13	62	0	0	63	130	3	0	4	0	0	0	0	0	0	0	0	1763377
2008-01-21 06:00:00	18	4	391	0	16	9	0	34	5	5	15	21	8	6	0	0	9	33	59	0	0	72	117	1	0	1	0	0	0	0	0	0	0	0	1904580
2008-01-21 07:00:00	23	11	403	0	16	19	0	33	8	9	4	27	5	9	0	0	8	29	54	0	0	66	128	11	0	2	0	0	0	0	0	0	0	0	1941617
2008-01-21 08:00:00	33	4	417	0	16	13	0	41	2	7	9	23	7	6	0	0	8	37	76	0	0	80	160	4	0	4	0	0	0	0	0	0	0	0	2044110
2008-01-21 09:00:00	21	11	432	0	23	20	0	40	4	14	8	25	6	5	0	0	21	35	59	0	0	58	185	5	0	4	0	0	0	0	0	0	0	0	1973871
2008-01-21 10:00:00	23	3	348	0	12	13	0	25	3	9	7	20	6	6	0	0	10	15	37	0	0	71	128	5	0	4	0	0	0	0	0	0	0	0	1774505
2008-01-21 11:00:00	15	4	268	0	13	13	0	20	5	4	4	16	5	12	0	0	8	25	42	0	0	45	92	7	0	1	0	0	0	0	0	0	0	0	1666434
2008-01-21 12:00:00	17	5	271	0	11	12	0	18	4	6	10	23	3	4	0	0	5	23	28	0	0	53	73	8	0	1	0	0	0	0	0	0	0	0	1858202
2008-01-21 13:00:00	16	0	266	0	14	14	0	34	2	5	7	23	1	5	0	0	13	23	38	0	0	56	104	3	0	1	0	0	0	0	0	0	0	0	2080691
2008-01-21 14:00:00	11	4	273	0	11	20	0	32	1	8	8	19	1	10	0	0	7	17	51	0	0	48	108	1	0	7	0	0	0	0	0	0	0	0	2199391
2008-01-21 15:00:00	15	5	210	0	9	7	0	30	4	7	6	15	3	18	0	0	3	24	35	0	0	56	98	6	0	1	0	0	0	0	0	0	0	0	1977572
2008-01-21 16:00:00	14	4	127	0	9	6	0	19	2	8	3	21	1	3	0	0	10	4	23	0	0	28	47	2	0	3	0	0	0	0	0	0	0	0	1598329
2008-01-21 17:00:00	12	0	81	0	2	4	0	9	2	1	1	19	2	3	0	0	3	8	21	0	0	19	30	2	0	0	0	0	0	0	0	0	0	0	1161141
2008-01-21 18:00:00	10	0	49	0	0	2	0	12	0	3	1	10	1	0	0	0	3	6	18	0	0	7	14	1	0	0	0	0	0	0	0	0	0	0	818000
2008-01-21 19:00:00	2	0	42	0	5	3	0	9	1	0	1	5	1	1	0	0	2	4	8	0	0	13	12	1	0	2	0	0	0	0	0	0	0	0	590614
2008-01-21 20:00:00	7	0	25	0	3	2	0	5	0	1	1	2	0	2	0	0	3	3	7	0	0	19	11	2	0	0	0	0	0	0	0	0	0	0	476347
2008-01-21 21:00:00	0	1	37	0	7	1	0	8	2	1	2	2	1	0	0	0	0	2	2	0	0	8	19	1	0	1	0	0	0	0	0	0	0	0	395602
2008-01-21 22:00:00	4	0	68	0	3	2	0	8	1	1	1	4	0	0	0	0	1	5	10	0	0	8	25	1	0	1	0	0	0	0	0	0	0	0	388092
2008-01-21 23:00:00	4	0	106	0	0	0	0	2	1	3	6	7	2	1	0	0	4	8	7	0	0	26	32	1	0	0	0	0	0	0	0	0	0	0	460139
2008-01-22 00:00:00	5	0	245	0	8	6	0	25	1	5	3	10	2	1	0	0	2	11	26	0	0	29	92	1	0	1	0	0	0	0	0	0	0	0	727591
2008-01-22 01:00:00	11	5	353	0	15	14	0	43	5	4	10	10	3	3	0	0	2	16	44	0	0	50	112	5	0	3	0	0	0	0	0	0	0	0	1183548
2008-01-22 02:00:00	18	11	383	0	16	12	0	32	5	8	3	8	2	9	0	0	11	19	50	0	0	56	117	2	0	4	0	0	0	0	0	0	0	0	1447607
2008-01-22 03:00:00	17	5	433	0	14	15	0	47	5	12	18	13	5	5	0	0	2	18	50	0	0	66	133	11	0	5	0	0	0	0	0	0	0	0	1685163
2008-01-22 04:00:00	21	5	476	0	29	10	0	67	6	4	8	20	5	10	0	0	9	10	55	0	0	67	175	2	0	1	0	0	0	0	0	0	0	0	1933059
2008-01-22 05:00:00	25	4	452	0	16	9	0	67	3	9	11	15	11	11	0	0	10	21	55	0	0	56	139	8	0	4	0	0	0	0	0	0	0	0	1751684
2008-01-22 06:00:00	23	10	390	0	22	11	0	41	2	10	12	9	6	6	0	0	8	12	40	0	0	46	136	11	0	3	0	0	0	0	0	0	0	0	1887997
2008-01-22 07:00:00	19	7	339	0	7	17	0	32	3	6	3	15	3	11	0	0	7	21	48	0	0	55	154	6	0	3	0	0	0	0	0	0	0	0	1934811
2008-01-22 08:00:00	20	8	378	0	19	12	0	50	3	7	8	11	11	5	0	0	4	16	51	1	0	59	139	8	0	1	0	0	0	0	0	0	0	0	1994776
2008-01-22 09:00:00	25	6	359	0	16	18	0	34	2	9	5	17	5	7	0	0	7	18	34	0	0	55	132	4	0	8	0	0	0	0	0	0	0	0	1961285
2008-01-22 10:00:00	20	4	327	0	9	11	0	23	5	7	6	24	5	12	0	0	5	15	26	0	0	58	88	5	0	1	0	0	0	0	0	0	0	0	1755169
2008-01-22 11:00:00	14	4	236	0	12	7	0	26	3	3	7	16	3	3	0	0	3	12	19	0	0	52	84	6	0	4	0	0	0	0	0	0	0	0	1571157
2008-01-22 12:00:00	8	2	258	0	7	9	0	20	1	7	11	24	3	5	0	0	17	17	42	0	0	55	112	2	0	0	0	0	0	0	0	0	0	0	1761545
2008-01-22 13:00:00	14	10	263	0	11	8	0	32	6	5	3	21	7	12	0	0	2	24	30	0	0	50	84	3	0	1	0	0	0	0	0	0	0	0	1921696
2008-01-22 14:00:00	25	5	257	0	9	11	0	22	3	6	8	38	5	8	0	0	7	12	38	0	0	32	113	7	0	1	0	0	0	0	0	0	0	0	2011425
2008-01-22 15:00:00	20	2	188	0	7	5	0	24	3	7	3	23	3	10	0	0	16	18	23	0	0	50	68	1	0	1	0	0	0	0	0	0	0	0	1936310
2008-01-22 16:00:00	17	3	117	0	4	1	0	18	0	2	9	23	0	9	0	0	9	8	27	0	0	35	57	1	0	1	0	0	0	0	0	0	0	0	1583142
2008-01-22 17:00:00	9	3	60	0	5	5	0	18	0	10	2	16	1	6	0	0	4	7	24	0	0	24	34	0	0	1	0	0	0	0	0	0	0	0	1166150
2008-01-22 18:00:00	2	3	46	0	4	1	0	11	3	2	3	11	2	1	0	0	2	11	10	0	0	11	23	2	0	0	0	0	0	0	0	0	0	0	845621
2008-01-22 19:00:00	3	2	46	0	5	1	0	6	0	2	2	7	0	2	0	0	1	9	9	0	0	11	20	1	0	1	0	0	0	0	0	0	0	0	608994
2008-01-22 20:00:00	1	2	28	0	1	1	0	10	1	2	3	4	0	0	0	0	0	1	20	0	0	8	19	1	0	1	0	0	0	0	0	0	0	0	455665
2008-01-22 21:00:00	4	1	37	0	2	1	0	7	0	1	2	5	1	1	0	0	3	3	8	0	0	9	12	1	0	0	0	0	0	0	0	0	0	0	416372
2008-01-22 22:00:00	4	0	58	0	4	2	0	3	1	3	1	2	1	2	0	0	1	1	8	0	0	9	25	0	0	1	0	0	0	0	0	0	0	0	373691
2008-01-22 23:00:00	4	1	104	0	3	3	0	7	1	3	1	7	0	0	0	0	1	4	9	0	0	9	37	3	0	0	0	0	0	0	0	0	0	0	433400
2008-01-23 00:00:00	8	0	232	0	8	9	0	18	3	6	3	17	7	2	0	0	14	11	14	0	0	30	71	4	0	1	0	0	0	0	0	0	0	0	715155
2008-01-23 01:00:00	9	3	333	0	13	10	0	30	2	7	9	14	3	7	0	0	8	18	22	0	0	55	73	3	0	2	0	0	0	0	0	0	0	0	1170174
2008-01-23 02:00:00	22	1	316	0	12	15	0	20	4	10	8	14	2	8	0	0	13	12	21	0	0	54	86	3	0	3	0	0	0	0	0	0	0	0	1484872
2008-01-23 03:00:00	15	4	408	0	13	14	0	22	2	5	10	18	5	5	0	0	12	24	31	0	0	57	114	5	0	3	0	0	0	0	0	0	0	0	1778823
2008-01-23 04:00:00	19	2	362	0	22	18	0	41	4	11	7	14	0	9	0	0	6	12	50	0	0	60	146	7	0	4	0	0	0	0	0	0	0	0	1997171
2008-01-23 05:00:00	16	6	330	0	10	14	0	37	6	8	18	21	2	14	0	0	5	18	34	0	0	60	123	1	0	10	0	0	0	0	0	0	0	0	1844530
2008-01-23 06:00:00	13	1	340	0	27	14	0	26	3	8	8	14	3	6	0	0	14	15	48	0	0	64	111	6	0	2	0	0	0	0	0	0	0	0	1978121
2008-01-23 07:00:00	16	7	336	0	15	12	0	33	3	5	6	12	6	4	0	0	16	25	26	0	0	71	121	9	0	5	0	0	0	0	0	0	0	0	2043659
2008-01-23 08:00:00	18	4	318	0	23	16	0	54	4	7	6	13	6	7	0	0	15	17	21	0	0	49	118	1	0	3	0	0	0	0	0	0	0	0	2147627
2008-01-23 09:00:00	27	7	339	0	18	19	0	59	7	8	7	22	7	7	0	0	6	20	33	0	0	59	137	7	0	4	0	0	0	0	0	0	0	0	2018684
2008-01-23 10:00:00	6	5	250	0	5	9	0	25	2	5	11	12	5	14	0	0	12	30	15	1	0	42	80	9	0	3	0	0	0	0	0	0	0	0	1743988
2008-01-23 11:00:00	21	7	209	0	8	8	0	21	4	5	5	4	1	6	0	0	7	17	13	0	0	42	74	1	0	3	0	0	0	0	0	0	0	0	1551616
2008-01-23 12:00:00	11	4	191	0	15	12	0	29	2	4	1	11	2	4	0	0	7	13	15	0	0	37	60	2	0	3	0	0	0	0	0	0	0	0	1762746
2008-01-23 13:00:00	13	5	266	0	8	6	0	22	6	5	8	14	3	17	0	0	4	20	27	0	0	67	98	8	0	2	0	0	0	0	0	0	0	0	1919442
2008-01-23 14:00:00	15	3	212	0	8	13	0	38	4	9	10	21	4	9	0	0	13	12	25	0	0	52	64	6	0	1	0	0	0	0	0	0	0	0	2110423
2008-01-23 15:00:00	11	7	165	0	12	9	0	25	2	5	7	17	4	3	0	0	3	16	20	0	0	46	43	3	0	3	0	0	0	0	0	0	0	0	2020517
2008-01-23 16:00:00	8	2	127	0	11	2	0	15	1	3	5	11	1	8	0	0	8	13	19	0	0	31	62	1	0	1	0	0	0	0	0	0	0	0	1602439
2008-01-23 17:00:00	7	2	69	0	8	2	0	17	0	3	6	15	2	2	0	0	3	7	9	0	0	22	35	1	0	0	0	0	0	0	0	0	0	0	1159439
2008-01-23 18:00:00	4	3	45	0	1	1	0	14	0	0	4	5	1	7	0	0	3	3	7	0	0	12	26	1	0	0	0	0	0	0	0	0	0	0	830068
2008-01-23 19:00:00	2	0	42	0	0	2	0	1	0	6	3	6	0	0	0	0	0	3	6	0	0	5	14	0	0	1	0	0	0	0	0	0	0	0	593596
2008-01-23 20:00:00	3	2	32	0	6	3	0	5	0	4	3	11	0	0	0	0	3	2	3	0	0	9	7	2	0	0	0	0	0	0	0	0	0	0	470828
2008-01-23 21:00:00	6	0	20	0	3	0	0	5	1	0	2	0	2	2	0	0	3	1	4	0	0	5	4	0	0	0	0	0	0	0	0	0	0	0	377020
2008-01-23 22:00:00	3	0	49	0	4	3	0	5	1	4	2	3	0	2	0	0	2	4	5	0	0	7	15	1	0	0	0	0	0	0	0	0	0	0	367934
2008-01-23 23:00:00	10	0	90	0	3	0	0	3	1	0	1	8	2	3	0	0	3	1	3	0	0	8	34	2	0	0	0	0	0	0	0	0	0	0	421395
2008-01-24 00:00:00	5	2	180	0	3	7	0	14	1	5	2	9	1	4	0	0	7	4	13	0	0	36	54	1	0	1	0	0	0	0	0	0	0	0	689972
2008-01-24 01:00:00	14	5	281	0	11	9	0	18	3	7	10	6	2	4	0	0	5	10	26	0	0	44	76	4	0	7	0	0	0	0	0	0	0	0	1172078
2008-01-24 02:00:00	7	6	295	0	18	9	0	23	2	5	11	14	4	4	0	0	5	11	32	0	0	46	90	5	0	0	0	0	0	0	0	0	0	0	1432087
2008-01-24 03:00:00	11	3	316	0	12	17	0	43	3	6	4	17	3	4	0	0	4	13	26	0	0	55	97	5	0	3	0	0	0	0	0	0	0	0	1687501
2008-01-24 04:00:00	18	3	330	0	8	18	0	35	0	4	6	11	6	9	0	0	8	18	33	0	0	45	127	10	0	4	0	0	0	0	0	0	0	0	1936076
2008-01-24 05:00:00	22	4	306	0	9	14	0	39	5	8	3	17	3	4	0	0	6	14	35	0	0	64	92	5	0	4	0	0	0	0	0	0	0	0	1782764
2008-01-24 06:00:00	15	4	273	0	17	14	0	29	4	5	6	17	3	5	0	0	5	14	37	0	0	62	83	12	0	0	0	0	0	0	0	0	0	0	1928820
2008-01-24 07:00:00	19	6	281	0	8	10	0	39	2	6	7	14	8	5	0	0	12	19	41	0	0	49	107	5	0	0	0	0	0	0	0	0	0	0	1898265
2008-01-24 08:00:00	12	6	261	0	9	8	0	44	6	9	6	15	4	12	0	0	3	18	34	0	0	53	79	1	0	1	0	0	0	0	0	0	0	0	1991094
2008-01-24 09:00:00	12	6	289	0	19	17	0	34	6	11	5	17	5	9	0	0	6	21	22	0	0	43	101	5	0	3	0	0	0	0	0	0	0	0	1884119
2008-01-24 10:00:00	16	6	241	0	10	6	0	28	3	6	3	12	5	0	0	0	6	18	18	0	0	50	70	3	0	2	0	0	0	0	0	0	0	0	1654311
2008-01-24 11:00:00	10	3	185	0	4	4	0	26	2	12	3	20	5	6	0	0	7	14	19	0	0	42	61	6	0	2	0	0	0	0	0	0	0	0	1486001
2008-01-24 12:00:00	18	2	204	0	4	8	0	11	2	3	11	26	4	1	0	0	2	15	16	0	0	47	61	4	0	1	0	0	0	0	0	0	0	0	1667954
2008-01-24 13:00:00	12	1	236	0	13	9	0	31	2	3	15	24	1	13	0	0	10	19	26	0	0	40	62	7	0	4	0	0	0	0	0	0	0	0	1867475
2008-01-24 14:00:00	12	3	248	0	7	10	0	28	2	8	8	26	0	13	0	0	4	22	18	0	0	42	84	5	0	2	0	0	0	0	0	0	0	0	1963287
2008-01-24 15:00:00	16	4	172	0	6	9	0	32	5	4	11	14	4	9	0	0	5	16	25	0	0	45	65	3	0	1	0	0	0	0	0	0	0	0	1828465
2008-01-24 16:00:00	3	4	105	0	3	1	0	22	1	5	12	16	2	5	0	0	3	6	14	0	0	23	65	4	0	0	0	0	0	0	0	0	0	0	1542150
2008-01-24 17:00:00	8	1	66	0	1	3	0	25	1	3	3	18	3	5	0	0	1	4	13	0	0	15	33	2	0	0	0	0	0	0	0	0	0	0	1142612
2008-01-24 18:00:00	6	2	51	0	1	0	0	20	0	2	3	8	2	6	0	0	0	6	3	0	0	11	22	2	0	0	0	0	0	0	0	0	0	0	844534
2008-01-24 19:00:00	4	0	31	0	2	0	0	9	0	3	2	5	1	0	0	0	3	4	3	0	0	10	15	0	0	1	0	0	0	0	0	0	0	0	629105
2008-01-24 20:00:00	3	0	24	0	3	0	0	15	0	1	4	4	0	1	0	0	1	2	1	0	0	8	8	2	0	2	0	0	0	0	0	0	0	0	477000
2008-01-24 21:00:00	0	0	35	0	2	1	0	11	1	0	2	3	1	1	0	0	4	5	3	0	0	11	6	0	0	0	0	0	0	0	0	0	0	0	387731
2008-01-24 22:00:00	15	1	38	0	1	2	0	8	4	1	0	6	2	3	0	0	1	3	3	0	0	9	14	2	0	2	0	0	0	0	0	0	0	0	391585
2008-01-24 23:00:00	7	2	72	0	4	2	0	10	1	0	3	3	0	3	0	0	1	3	2	0	0	14	37	2	0	0	0	0	0	0	0	0	0	0	422652
2008-01-25 00:00:00	5	1	176	0	7	3	0	8	0	5	13	14	2	4	0	0	3	7	5	0	0	34	67	7	0	1	0	0	0	0	0	0	0	0	699387
2008-01-25 01:00:00	7	3	207	0	6	11	0	28	2	4	7	12	3	3	0	0	6	16	40	0	0	47	75	6	0	0	0	0	0	0	0	0	0	0	1123989
2008-01-25 02:00:00	12	3	288	0	15	6	0	30	3	6	9	8	5	5	0	0	5	20	31	0	0	39	88	1	0	2	0	0	0	0	0	0	0	0	1362414
2008-01-25 03:00:00	10	7	279	0	17	22	0	58	4	5	8	7	0	5	0	0	4	14	22	0	0	45	87	3	0	3	0	0	0	0	0	0	0	0	1602925
2008-01-25 04:00:00	9	0	288	0	7	14	0	33	7	3	5	23	7	5	0	0	4	13	17	0	0	56	102	6	0	3	0	0	0	0	0	0	0	0	1781602
2008-01-25 05:00:00	26	7	291	0	5	14	0	29	5	10	7	25	6	6	0	0	5	14	38	0	0	39	82	5	0	2	0	0	0	0	0	0	0	0	1638503
2008-01-25 06:00:00	22	1	264	0	15	10	0	21	6	3	7	14	1	4	0	0	9	17	23	0	0	54	102	2	0	4	0	0	0	0	0	0	0	0	1769017
2008-01-25 07:00:00	25	2	253	0	15	17	0	33	6	3	9	11	6	8	0	0	16	14	19	1	0	34	94	2	0	2	0	0	0	0	0	0	0	0	1789888
2008-01-25 08:00:00	15	3	268	0	10	10	0	29	7	7	4	18	4	6	0	0	7	15	17	0	0	44	96	7	0	2	0	0	0	0	0	0	0	0	1891454
2008-01-25 09:00:00	14	1	269	0	8	11	0	26	1	4	7	20	4	10	0	0	7	11	22	0	0	62	84	6	0	1	0	0	0	0	0	0	0	0	1776732
2008-01-25 10:00:00	7	0	215	0	13	10	0	18	1	4	4	18	5	2	0	0	7	10	12	0	0	53	64	1	0	1	0	0	0	0	0	0	0	0	1562577
2008-01-25 11:00:00	5	5	213	0	6	8	0	22	3	7	4	17	0	4	0	0	6	8	9	0	0	34	62	4	0	4	0	0	0	0	0	0	0	0	1400635
2008-01-25 12:00:00	23	5	208	0	5	6	0	20	4	8	0	17	6	7	0	0	3	15	19	0	0	37	46	3	0	0	0	0	0	0	0	0	0	0	1575762
2008-01-25 13:00:00	31	4	205	0	8	10	0	28	0	2	6	17	2	2	0	0	9	25	18	0	0	44	69	6	0	3	0	0	0	0	0	0	0	0	1787764
2008-01-25 14:00:00	19	6	160	0	12	4	0	22	0	5	4	26	4	4	0	0	9	14	24	0	0	40	54	6	0	0	0	0	0	0	0	0	0	0	1885528
2008-01-25 15:00:00	7	2	134	0	4	9	0	18	0	9	7	16	3	5	0	0	7	14	13	0	0	48	64	2	0	1	0	0	0	0	0	0	0	0	1818246
2008-01-25 16:00:00	10	3	97	0	12	6	0	17	0	3	6	13	1	2	0	0	11	7	14	0	0	25	45	3	0	6	0	0	0	0	0	0	0	0	1562247
2008-01-25 17:00:00	5	2	59	0	4	2	0	12	0	2	1	6	3	6	0	0	2	2	13	0	0	14	27	1	0	0	0	0	0	0	0	0	0	0	1193626
2008-01-25 18:00:00	3	2	30	0	3	3	0	4	1	2	5	12	1	1	0	0	4	5	8	0	0	18	24	2	0	1	0	0	0	0	0	0	0	0	847441
2008-01-25 19:00:00	3	1	33	0	4	2	0	7	1	3	6	7	2	1	0	0	6	8	5	0	0	11	17	0	0	1	0	0	0	0	0	0	0	0	586764
2008-01-25 20:00:00	3	0	29	0	0	1	0	4	0	1	0	7	0	1	0	0	2	0	0	0	0	8	10	1	0	0	0	0	0	0	0	0	0	0	466891
2008-01-25 21:00:00	0	1	20	0	1	1	0	4	0	0	1	1	0	1	0	0	1	0	3	0	0	6	12	1	0	0	0	0	0	0	0	0	0	0	387449
2008-01-25 22:00:00	0	1	28	0	2	2	0	8	0	2	1	4	1	2	0	0	1	4	2	0	0	2	20	0	0	0	0	0	0	0	0	0	0	0	371036
2008-01-25 23:00:00	1	1	48	0	1	3	0	11	0	3	0	13	6	1	0	0	0	0	1	0	0	8	13	0	0	1	0	0	0	0	0	0	0	0	431959
2008-01-26 00:00:00	5	1	80	0	5	5	0	6	0	6	3	13	2	0	0	0	3	4	9	0	0	21	29	2	0	0	0	0	0	0	0	0	0	0	587938
2008-01-26 01:00:00	5	0	130	0	2	4	0	16	0	4	4	8	1	2	0	0	1	8	13	0	0	24	41	0	0	0	0	0	0	0	0	0	0	0	815033
2008-01-26 02:00:00	6	2	144	0	4	5	0	18	2	3	4	7	1	5	0	0	2	7	15	0	0	23	49	4	0	1	0	0	0	0	0	0	0	0	1024867
2008-01-26 03:00:00	9	4	169	0	1	7	0	15	4	1	9	10	1	5	0	0	6	11	22	0	0	28	60	1	0	5	0	0	0	0	0	0	0	0	1217592
2008-01-26 04:00:00	10	5	169	0	10	7	0	15	2	4	3	11	2	3	0	0	5	14	15	0	0	19	44	0	0	0	0	0	0	0	0	0	0	0	1282490
2008-01-26 05:00:00	13	3	190	0	4	9	0	16	1	0	4	13	1	7	0	0	3	8	14	0	0	30	60	2	0	1	0	0	0	0	0	0	0	0	1366541
2008-01-26 06:00:00	8	1	163	0	7	5	0	21	4	3	6	21	4	3	0	0	7	13	22	0	0	36	50	0	0	2	0	0	0	0	0	0	0	0	1470455
2008-01-26 07:00:00	7	6	182	0	5	6	0	19	1	2	6	8	1	2	0	0	11	13	11	0	0	22	41	6	0	3	0	0	0	0	0	0	0	0	1561054
2008-01-26 08:00:00	12	1	228	0	11	9	0	20	4	4	7	14	3	3	0	0	0	10	22	0	0	36	69	3	0	1	0	0	0	0	0	0	0	0	1626322
2008-01-26 09:00:00	11	3	198	0	10	13	0	20	5	5	10	23	0	8	0	0	7	20	16	0	0	25	67	4	0	3	0	0	0	0	0	0	0	0	1587299
2008-01-26 10:00:00	15	0	192	0	10	7	0	16	1	8	4	21	3	4	0	0	4	13	16	0	0	41	75	0	0	6	0	0	0	0	0	0	0	0	1492115
2008-01-26 11:00:00	12	1	198	0	14	10	0	23	0	8	5	23	1	7	0	0	6	21	17	0	0	34	44	4	0	2	0	0	0	0	0	0	0	0	1457808
2008-01-26 12:00:00	11	3	221	0	6	15	0	16	0	1	9	6	3	5	0	0	5	12	27	0	0	35	48	6	0	0	0	0	0	0	0	0	0	0	1685545
2008-01-26 13:00:00	17	1	204	0	12	8	0	13	3	3	7	24	3	1	0	0	13	19	30	0	0	31	57	3	0	1	0	0	0	0	0	0	0	0	1953982
2008-01-26 14:00:00	26	3	172	0	14	8	0	19	1	8	8	25	7	4	0	0	6	19	29	0	0	39	72	6	0	1	0	0	0	0	0	0	0	0	2038979
2008-01-26 15:00:00	9	3	150	0	8	13	0	26	1	8	2	12	3	3	0	0	9	15	25	0	0	32	43	2	0	0	0	0	0	0	0	0	0	0	1938165
2008-01-26 16:00:00	20	2	110	0	10	5	0	22	1	6	3	11	1	2	0	0	7	9	20	0	0	29	36	3	0	0	0	0	0	0	0	0	0	0	1784805
2008-01-26 17:00:00	8	0	162	0	9	4	0	33	0	3	12	14	0	4	0	0	6	7	14	0	0	25	36	3	0	1	0	0	0	0	0	0	0	0	1424379
2008-01-26 18:00:00	12	1	51	0	5	6	0	7	0	4	2	16	0	5	0	0	3	7	9	0	0	21	23	1	0	0	0	0	0	0	0	0	0	0	1021299
2008-01-26 19:00:00	9	2	24	0	4	0	0	5	1	1	3	9	0	3	0	0	2	4	7	0	0	17	25	0	0	1	0	0	0	0	0	0	0	0	743300
2008-01-26 20:00:00	1	0	29	0	0	1	0	6	1	3	5	3	0	0	1	0	2	0	4	0	0	10	12	1	0	0	0	0	0	0	0	0	0	0	532760
2008-01-26 21:00:00	0	0	18	0	0	1	0	3	1	4	1	10	0	1	0	0	0	1	1	0	0	8	13	3	0	0	0	0	0	0	0	0	0	0	437084
2008-01-26 22:00:00	4	0	20	0	1	2	0	5	1	2	1	6	1	3	0	0	0	2	5	0	0	7	17	0	0	0	0	0	0	0	0	0	0	0	392903
2008-01-26 23:00:00	3	0	59	0	4	2	0	2	2	1	5	4	0	1	0	0	3	5	7	0	0	7	20	0	0	0	0	0	0	0	0	0	0	0	421723
2008-01-27 00:00:00	8	0	76	0	1	4	0	8	1	2	2	7	2	0	0	0	2	6	4	0	0	15	20	1	0	0	0	0	0	0	0	0	0	0	573326
2008-01-27 01:00:00	0	0	0	0	0	0	0	0	0	0	0	0	0	0	0	0	0	0	0	0	0	0	0	0	0	0	0	0	0	0	0	0	0	0	0
2008-01-27 02:00:00	4	2	145	0	3	9	0	13	3	1	4	8	0	2	0	0	3	8	19	0	0	20	39	2	0	1	0	0	0	0	0	0	0	0	1062456
2008-01-27 03:00:00	20	3	150	0	6	10	0	12	3	5	3	12	4	2	0	0	2	9	27	0	0	30	45	0	0	2	0	0	0	0	0	0	0	0	1239722
2008-01-27 04:00:00	17	1	152	0	7	8	0	15	3	3	0	13	1	3	0	0	5	7	15	0	0	26	40	0	0	0	0	0	0	0	0	0	0	0	1318043
2008-01-27 05:00:00	15	1	174	0	13	11	0	18	3	8	8	10	0	2	0	0	4	3	19	0	0	20	53	1	0	1	0	0	0	0	0	0	0	0	1413291
2008-01-27 06:00:00	9	2	164	0	7	6	0	21	3	4	2	11	3	4	0	0	14	11	21	0	0	33	52	0	0	0	0	0	0	0	0	0	0	0	1497414
2008-01-27 07:00:00	14	4	179	0	10	12	0	17	2	4	4	13	1	7	0	0	11	14	32	0	0	35	67	2	0	0	0	0	0	0	0	0	0	0	1622125
2008-01-27 08:00:00	10	5	173	0	6	4	0	19	3	3	5	12	3	4	0	0	1	14	26	0	0	29	55	0	0	2	0	0	0	0	0	0	0	0	1695773
2008-01-27 09:00:00	16	2	208	0	11	10	0	23	5	7	4	13	3	2	0	0	7	15	21	0	0	31	56	4	0	1	0	0	0	0	0	0	0	0	1708504
2008-01-27 10:00:00	13	2	220	0	7	7	0	26	5	6	8	15	4	4	0	0	4	14	44	0	0	32	70	2	0	0	0	0	0	0	0	0	0	0	1643481
2008-01-27 11:00:00	10	2	198	0	7	6	0	12	2	9	3	17	1	7	0	0	16	8	31	0	0	38	62	2	0	1	0	0	0	0	0	0	0	0	1705083
2008-01-27 12:00:00	7	3	899	0	33	12	0	298	5	1	9	16	7	0	0	0	11	8	30	0	0	22	89	10	0	24	0	0	0	0	0	0	0	0	1955653
2008-01-27 13:00:00	16	3	379	0	15	12	0	120	1	3	5	26	3	2	0	0	12	10	61	0	0	54	88	5	0	4	0	0	0	0	0	0	0	0	2246670
2008-01-27 14:00:00	22	3	307	0	8	16	0	81	4	10	9	24	5	11	0	0	10	15	43	0	0	60	104	4	0	0	0	0	0	0	0	0	0	0	2369071
2008-01-27 15:00:00	17	1	226	0	15	10	0	63	2	9	3	26	1	5	0	0	10	10	43	0	0	36	58	2	0	2	0	0	0	0	0	0	0	0	2127864
2008-01-27 16:00:00	29	7	149	0	19	9	0	50	7	4	6	22	2	1	0	0	8	4	23	0	0	37	51	2	0	1	0	0	0	0	0	0	0	0	1747159
2008-01-27 17:00:00	8	0	104	0	4	8	0	36	6	2	4	10	3	2	0	0	8	10	7	0	0	25	42	7	0	0	0	0	0	0	0	0	0	0	1288415
2008-01-27 18:00:00	10	0	53	0	5	1	0	16	2	7	3	18	1	3	0	0	8	5	6	0	0	13	20	0	0	2	0	0	0	0	0	0	0	0	899757
2008-01-27 19:00:00	5	1	38	0	5	1	0	14	0	3	0	11	0	7	0	0	4	3	7	0	0	3	13	1	0	0	0	0	0	0	0	0	0	0	617977
2008-01-27 20:00:00	2	2	26	0	1	0	0	6	0	1	1	9	1	0	0	0	5	2	8	0	0	7	17	2	0	0	0	0	0	0	0	0	0	0	453100
2008-01-27 21:00:00	2	0	40	0	1	1	0	10	0	0	1	1	0	3	0	0	5	1	2	0	0	6	7	1	0	1	0	0	0	0	0	0	0	0	370749
2008-01-27 22:00:00	1	2	40	0	4	2	0	6	1	0	2	2	1	0	0	0	0	7	3	0	0	11	15	1	0	0	0	0	0	0	0	0	0	0	365873
2008-01-27 23:00:00	4	3	113	0	6	2	0	12	1	3	2	6	1	1	0	0	6	8	11	0	0	7	30	1	0	0	0	0	0	0	0	0	0	0	412062
2008-01-28 00:00:00	4	1	237	0	3	3	0	19	1	5	5	6	5	1	0	0	2	10	14	0	0	42	64	1	0	0	0	0	0	0	0	0	0	0	642441
2008-01-28 01:00:00	14	4	370	0	12	14	0	67	4	14	10	15	8	5	0	0	10	13	37	0	0	42	72	5	0	2	0	0	0	0	0	0	0	0	1074925
2008-01-28 02:00:00	13	2	427	0	25	19	0	71	12	16	13	11	4	6	0	0	21	12	48	1	0	55	82	0	0	7	0	0	0	0	0	0	0	0	1411652
2008-01-28 03:00:00	22	4	481	0	19	17	0	72	5	5	12	17	6	9	0	0	13	14	55	0	0	66	97	5	0	4	0	0	0	0	0	0	0	0	1662587
2008-01-28 04:00:00	20	3	459	0	26	21	0	96	4	11	4	19	9	10	0	0	7	16	63	0	0	69	108	7	0	4	0	0	0	0	0	0	0	0	1882659
2008-01-28 05:00:00	20	2	413	0	13	10	0	72	2	5	8	14	6	4	0	0	14	18	43	0	0	53	91	7	0	5	0	0	0	0	0	0	0	0	1721946
2008-01-28 06:00:00	23	3	406	0	12	9	0	54	4	10	15	17	8	5	0	0	12	16	52	0	0	71	108	5	0	0	0	0	0	0	0	0	0	0	1866817
2008-01-28 07:00:00	19	4	475	0	25	15	0	66	12	3	7	16	2	12	0	0	16	12	52	0	0	65	110	10	0	8	0	0	0	0	0	0	0	0	1915970
2008-01-28 08:00:00	13	4	479	0	20	14	0	83	7	10	14	24	6	14	0	0	15	23	45	0	0	78	92	3	0	5	0	0	0	0	0	0	0	0	2033246
2008-01-28 09:00:00	14	3	445	0	15	13	0	66	7	6	11	21	5	4	0	0	6	19	45	0	0	74	101	3	0	4	0	0	0	0	0	0	0	0	1986451
2008-01-28 10:00:00	7	3	347	0	13	13	0	47	6	11	5	18	6	3	0	0	6	18	37	0	0	39	93	5	0	3	0	0	0	0	0	0	0	0	1730095
2008-01-28 11:00:00	13	1	323	0	11	15	0	30	2	7	7	9	3	9	0	0	6	12	22	0	0	47	49	8	0	2	0	0	0	0	0	0	0	0	1608036
2008-01-28 12:00:00	14	3	287	0	8	13	0	58	3	8	3	23	5	7	0	0	7	9	25	0	0	51	67	6	0	5	0	0	0	0	0	0	0	0	1765056
2008-01-28 13:00:00	22	5	332	0	12	13	0	82	3	7	8	28	5	5	0	0	9	23	30	0	0	56	83	6	0	3	0	0	0	0	0	0	0	0	1984254
2008-01-28 14:00:00	24	0	291	0	13	12	0	49	3	9	11	22	5	14	0	0	11	17	40	0	0	46	57	2	0	2	0	0	0	0	0	0	0	0	2132493
2008-01-28 15:00:00	11	5	192	0	8	9	0	41	1	8	16	26	2	6	0	0	14	12	35	0	0	50	58	4	0	2	0	0	0	0	0	0	0	0	1861328
2008-01-28 16:00:00	19	0	137	0	6	5	0	36	5	4	4	18	2	10	0	0	7	12	21	0	0	35	46	4	0	1	0	0	0	0	0	0	0	0	1527843
2008-01-28 17:00:00	3	3	67	0	11	7	0	25	0	8	3	11	1	5	0	0	3	9	8	0	0	17	30	7	0	0	0	0	0	0	0	0	0	0	1122359
2008-01-28 18:00:00	6	3	50	0	1	2	0	11	0	1	3	7	0	3	0	0	3	4	5	0	0	8	31	1	0	0	0	0	0	0	0	0	0	0	810249
2008-01-28 19:00:00	3	3	35	0	2	0	0	11	2	3	2	7	0	2	0	0	1	2	7	0	0	11	23	1	0	1	0	0	0	0	0	0	0	0	582446
2008-01-28 20:00:00	9	0	30	0	2	0	0	8	0	2	2	5	0	0	0	0	1	3	4	1	0	7	10	2	0	1	0	0	0	0	0	0	0	0	449960
2008-01-28 21:00:00	3	1	41	0	4	2	0	12	2	0	1	3	0	0	0	0	3	4	6	0	0	11	4	3	0	0	0	0	0	0	0	0	0	0	385674
2008-01-28 22:00:00	1	3	69	0	4	3	0	18	0	0	1	4	1	0	0	0	3	10	1	0	0	8	23	2	0	1	0	0	0	0	0	0	0	0	386960
2008-01-28 23:00:00	3	0	106	0	1	5	0	21	0	1	3	7	0	0	0	0	4	7	8	0	0	19	19	0	0	1	0	0	0	0	0	0	0	0	437102
2008-01-29 00:00:00	12	0	254	0	6	10	0	78	0	7	2	10	0	4	0	0	3	10	19	0	0	22	74	0	0	0	0	0	0	0	0	0	0	0	716897
2008-01-29 01:00:00	17	3	502	0	21	16	0	203	8	13	8	17	4	8	0	0	12	11	24	0	0	57	79	3	0	6	0	0	0	0	0	0	0	0	1180289
2008-01-29 02:00:00	11	5	446	0	25	18	0	214	4	7	8	10	4	6	0	0	5	16	40	0	0	49	91	10	0	7	0	0	0	0	0	0	0	0	1467843
2008-01-29 03:00:00	14	10	455	0	20	21	0	96	4	10	10	17	5	7	0	0	13	18	45	0	0	53	99	5	0	3	0	0	0	0	0	0	0	0	1691307
2008-01-29 04:00:00	17	5	657	0	24	17	0	149	8	7	8	22	9	11	0	0	11	23	34	1	0	43	110	6	0	2	0	0	0	0	0	0	0	0	1950896
2008-01-29 05:00:00	30	5	467	0	17	15	0	100	7	8	10	19	7	11	0	0	12	17	32	0	0	40	113	9	0	6	0	0	0	0	0	0	0	0	1778850
2008-01-29 06:00:00	14	4	459	0	16	12	0	65	4	6	12	22	7	6	0	0	11	12	42	0	0	68	110	6	0	1	0	0	0	0	0	0	0	0	1915657
2008-01-29 07:00:00	20	8	352	0	22	15	0	88	6	5	11	18	3	7	0	0	6	19	35	0	0	67	98	2	0	2	0	0	0	0	0	0	0	0	1965800
2008-01-29 08:00:00	10	5	444	0	17	15	0	79	1	7	9	20	4	5	0	0	10	21	38	0	0	61	149	9	0	5	0	0	0	0	0	0	0	0	2023103
2008-01-29 09:00:00	17	3	400	0	21	15	0	61	6	11	9	22	4	5	0	0	10	16	40	0	0	69	129	5	0	5	0	0	0	0	0	0	0	0	1937236
2008-01-29 10:00:00	21	3	322	0	17	16	0	89	3	5	6	16	5	1	0	0	8	15	20	0	0	43	107	6	0	4	0	0	0	0	0	0	0	0	1750025
2008-01-29 11:00:00	9	6	268	0	7	17	0	42	4	8	8	9	9	8	0	0	3	13	16	0	0	33	68	2	0	1	0	0	0	0	0	0	0	0	1581363
2008-01-29 12:00:00	5	4	261	0	11	15	0	38	4	6	6	11	2	4	0	0	12	25	23	0	0	39	87	1	0	1	0	0	0	0	0	0	0	0	1707518
2008-01-29 13:00:00	20	2	257	0	17	16	0	59	2	3	13	25	3	6	0	0	22	14	19	0	0	51	80	2	0	2	0	0	0	0	0	0	0	0	1903135
2008-01-29 14:00:00	15	7	269	0	13	12	0	74	3	7	3	23	3	7	0	0	6	20	34	0	0	51	81	4	0	3	0	0	0	0	0	0	0	0	1976844
2008-01-29 15:00:00	21	4	195	0	7	11	0	77	7	3	6	21	4	4	0	0	5	12	30	0	0	63	65	2	0	7	0	0	0	0	0	0	0	0	1867753
2008-01-29 16:00:00	16	2	126	0	3	4	0	30	4	7	7	11	2	9	0	0	7	8	23	0	0	42	47	3	0	1	0	0	0	0	0	0	0	0	1546179
2008-01-29 17:00:00	13	2	87	0	5	3	0	21	4	2	6	6	2	7	0	0	6	5	14	0	0	12	27	1	0	2	0	0	0	0	0	0	0	0	1155916
2008-01-29 18:00:00	2	0	64	0	3	2	0	26	2	5	0	9	1	2	0	0	2	2	8	0	0	9	15	0	0	1	0	0	0	0	0	0	0	0	846496
2008-01-29 19:00:00	7	0	44	0	1	1	0	7	2	1	2	5	1	5	0	0	5	1	2	0	0	11	24	1	0	1	0	0	0	0	0	0	0	0	597683
2008-01-29 20:00:00	4	0	37	0	1	1	0	13	0	1	0	7	1	1	0	0	3	0	4	0	0	3	9	2	0	1	0	0	0	0	0	0	0	0	478439
2008-01-29 21:00:00	1	0	35	0	1	1	0	14	0	2	1	3	0	1	0	0	1	7	1	0	0	10	14	2	0	1	0	0	0	0	0	0	0	0	383264
2008-01-29 22:00:00	3	2	49	0	2	5	0	5	1	4	0	8	0	3	0	0	1	3	5	0	0	11	26	1	0	0	0	0	0	0	0	0	0	0	397607
2008-01-29 23:00:00	4	0	94	0	3	4	0	9	1	4	2	11	2	4	0	0	2	3	7	0	0	18	35	0	0	0	0	0	0	0	0	0	0	0	452358
2008-01-30 00:00:00	11	5	224	0	8	17	0	30	1	4	5	5	1	3	0	0	1	10	19	0	0	34	66	3	0	4	0	0	0	0	0	0	0	0	720950
2008-01-30 01:00:00	14	4	280	0	15	13	0	51	7	3	6	10	1	6	0	0	6	11	23	0	0	40	81	1	0	2	0	0	0	0	0	0	0	0	1125037
2008-01-30 02:00:00	10	6	338	0	10	16	0	59	2	3	8	16	4	5	0	0	9	26	28	0	0	44	85	10	0	4	0	0	0	0	0	0	0	0	1401606
2008-01-30 03:00:00	26	7	391	0	10	19	0	75	3	6	6	14	5	8	0	0	12	26	29	0	0	68	107	7	0	3	0	0	0	0	0	0	0	0	1621780
2008-01-30 04:00:00	15	3	420	0	24	14	0	81	3	6	9	12	4	10	0	0	9	23	19	0	0	59	112	7	0	6	0	0	0	0	0	0	0	0	1826844
2008-01-30 05:00:00	14	2	382	0	17	17	0	65	4	13	4	7	5	6	0	0	9	24	29	0	0	57	98	4	0	2	0	0	0	0	0	0	0	0	1678538
2008-01-30 06:00:00	17	6	330	0	9	7	0	44	7	10	5	22	3	4	0	0	7	17	26	0	0	71	90	8	0	0	0	0	0	0	0	0	0	0	1789787
2008-01-30 07:00:00	19	2	314	0	12	17	0	50	3	9	7	19	6	10	0	0	16	11	31	0	0	56	94	2	0	1	0	0	0	0	0	0	0	0	1817568
2008-01-30 08:00:00	26	3	362	0	15	13	0	72	3	14	17	22	3	12	0	0	18	12	24	0	0	59	123	6	0	3	0	0	0	0	0	0	0	0	1922683
2008-01-30 09:00:00	21	8	293	0	9	18	0	62	4	9	5	22	5	6	0	0	12	21	23	0	0	52	87	4	0	3	0	0	0	0	0	0	0	0	1855368
2008-01-30 10:00:00	19	4	264	0	10	14	0	65	2	13	5	15	3	4	0	0	9	13	31	0	0	39	79	2	0	2	0	0	0	0	0	0	0	0	1654413
2008-01-30 11:00:00	10	0	243	0	6	19	0	39	3	8	12	18	3	2	0	0	6	10	10	0	0	50	57	1	0	1	0	0	0	0	0	0	0	0	1449381
2008-01-30 12:00:00	15	4	262	0	9	16	0	44	1	12	11	26	3	2	0	0	2	18	17	0	0	43	86	3	0	0	0	0	0	0	0	0	0	0	1627846
2008-01-30 13:00:00	17	1	231	0	8	17	0	30	1	7	5	26	2	6	0	0	15	15	32	0	0	50	78	3	0	1	0	0	0	0	0	0	0	0	1759732
2008-01-30 14:00:00	25	3	200	0	5	9	0	38	2	9	3	15	8	6	0	0	19	8	33	0	0	55	75	0	0	2	0	0	0	0	0	0	0	0	1866638
2008-01-30 15:00:00	14	3	184	0	9	10	0	33	4	5	7	35	1	5	0	0	3	13	33	0	0	43	66	2	0	3	0	0	0	0	0	0	0	0	1867067
2008-01-30 16:00:00	9	4	123	0	4	5	0	34	2	3	4	15	4	5	0	0	6	16	13	0	0	33	36	0	0	4	0	0	0	0	0	0	0	0	1475174
2008-01-30 17:00:00	5	6	76	0	4	5	0	19	1	4	4	13	2	5	0	0	4	5	10	0	0	16	30	1	0	2	0	0	0	0	0	0	0	0	1091080
2008-01-30 18:00:00	4	3	49	0	0	2	0	10	2	3	4	8	0	0	0	0	2	1	9	0	0	12	14	3	0	1	0	0	0	0	0	0	0	0	786785
2008-01-30 19:00:00	1	0	39	0	2	1	0	6	0	2	7	7	1	2	0	0	1	2	6	0	0	8	12	0	0	1	0	0	0	0	0	0	0	0	551155
2008-01-30 20:00:00	1	1	21	0	0	0	0	9	0	0	1	5	0	0	0	0	0	4	7	0	0	6	5	2	0	2	0	0	0	0	0	0	0	0	423798
2008-01-30 21:00:00	1	1	32	0	4	3	0	5	2	0	1	1	0	1	0	0	1	2	4	0	0	5	13	0	0	1	0	0	0	0	0	0	0	0	358233
2008-01-30 22:00:00	4	1	53	0	4	2	0	9	1	1	1	9	1	0	0	0	0	7	10	0	0	7	17	0	0	0	0	0	0	0	0	0	0	0	350944
2008-01-30 23:00:00	8	5	94	0	2	3	0	7	0	2	0	15	1	3	0	0	2	6	5	0	0	20	24	2	0	0	0	0	0	0	0	0	0	0	416518
2008-01-31 00:00:00	4	1	240	0	5	9	0	23	2	10	2	7	2	4	0	0	12	9	19	1	0	29	55	0	0	1	0	0	0	0	0	0	0	0	675576
2008-01-31 01:00:00	9	7	290	0	11	9	0	26	1	3	11	14	1	8	0	0	2	9	34	0	0	35	53	2	0	0	0	0	0	0	0	0	0	0	1113136
2008-01-31 02:00:00	14	2	298	0	15	9	0	47	1	6	6	23	4	0	0	0	11	10	22	0	0	41	89	4	0	2	0	0	0	0	0	0	0	0	1348738
2008-01-31 03:00:00	14	3	348	0	21	25	0	27	10	13	5	20	0	4	0	0	10	12	27	0	0	58	89	4	0	2	0	0	0	0	0	0	0	0	1585127
2008-01-31 04:00:00	10	5	374	0	16	19	0	44	4	17	4	13	4	17	0	0	16	14	39	0	0	52	100	5	0	3	0	0	0	0	0	0	0	0	1771112
2008-01-31 05:00:00	9	10	321	0	5	9	0	42	6	6	6	13	6	4	0	0	10	12	26	0	0	51	92	8	0	2	0	0	0	0	0	0	0	0	1615790
2008-01-31 06:00:00	19	7	317	0	6	10	0	41	4	9	7	19	4	4	0	0	16	22	27	0	0	60	99	4	0	2	0	0	0	0	0	0	0	0	1766403
2008-01-31 07:00:00	25	2	269	0	13	10	0	35	3	13	6	21	4	7	0	0	8	13	39	0	0	58	87	5	0	0	0	0	0	0	0	0	0	0	1774661
2008-01-31 08:00:00	10	7	320	0	10	17	0	32	4	5	5	15	2	9	0	0	8	14	19	0	0	68	81	6	0	1	0	0	0	0	0	0	0	0	1841190
2008-01-31 09:00:00	25	5	306	0	8	7	0	37	1	5	6	15	3	6	0	0	11	17	36	0	0	56	97	3	0	3	0	0	0	0	0	0	0	0	1803865
2008-01-31 10:00:00	9	2	281	0	10	8	0	20	0	3	7	17	3	7	0	0	6	12	26	0	0	52	72	5	0	1	0	0	0	0	0	0	0	0	1606053
2008-01-31 11:00:00	15	2	280	0	14	9	0	29	3	3	6	12	2	6	0	0	3	25	22	0	0	35	48	3	0	2	0	0	0	0	0	0	0	0	1485691
2008-01-31 12:00:00	8	3	209	0	10	5	0	27	3	8	6	9	5	3	0	0	5	11	20	0	0	29	59	2	0	1	0	0	0	0	0	0	0	0	1627617
2008-01-31 13:00:00	11	2	206	0	9	8	0	16	1	5	4	20	1	9	0	0	7	14	27	0	0	47	66	4	0	3	0	0	0	0	0	0	0	0	1772743
2008-01-31 14:00:00	14	4	191	0	3	13	0	26	3	7	13	13	0	3	0	0	3	15	17	0	0	50	73	6	0	2	0	0	0	0	0	0	0	0	1891996
2008-01-31 15:00:00	13	4	152	0	6	9	0	24	3	6	6	29	0	7	0	0	4	12	32	0	0	52	68	3	0	2	0	0	0	0	0	0	0	0	1801607
2008-01-31 16:00:00	6	2	100	0	3	4	0	15	0	6	5	18	0	1	0	0	7	7	12	0	0	23	51	0	0	1	0	0	0	0	0	0	0	0	1465418
2008-01-31 17:00:00	3	1	63	0	5	0	0	8	2	3	2	13	0	7	0	0	6	5	7	0	0	19	21	0	0	2	0	0	0	0	0	0	0	0	1072318
2008-01-31 18:00:00	5	2	30	0	1	1	0	7	0	0	0	6	1	0	0	0	6	2	10	0	0	14	17	0	0	1	0	0	0	0	0	0	0	0	769156
2008-01-31 19:00:00	3	0	23	0	2	0	0	6	1	1	8	4	0	4	0	0	2	3	3	0	0	11	21	1	0	0	0	0	0	0	0	0	0	0	575936
2008-01-31 20:00:00	6	0	22	0	0	0	0	4	1	0	1	4	0	2	0	0	2	1	4	0	0	8	17	1	0	0	0	0	0	0	0	0	0	0	453853
2008-01-31 21:00:00	5	2	25	0	2	1	0	6	2	2	4	8	0	1	0	0	1	1	2	0	0	7	8	0	0	0	0	0	0	0	0	0	0	0	371191
2008-01-31 22:00:00	0	2	42	0	3	1	0	11	0	1	6	9	0	3	0	0	2	5	6	0	0	9	14	0	0	1	0	0	0	0	0	0	0	0	378239
2008-01-31 23:00:00	7	0	87	0	3	1	0	5	1	0	2	5	4	0	0	0	4	7	6	0	0	11	31	1	0	0	0	0	0	0	0	0	0	0	421888
2008-02-01 00:00:00	12	0	197	0	8	8	0	16	1	3	1	13	2	2	0	0	0	4	10	0	0	36	33	1	0	0	0	0	0	0	0	0	0	0	662796
2008-02-01 01:00:00	16	2	239	0	6	7	0	26	2	3	0	13	5	2	0	0	9	16	14	0	0	33	66	1	0	1	0	0	0	0	0	0	0	0	1052781
2008-02-01 02:00:00	23	0	274	0	12	11	0	27	3	5	4	14	1	6	0	0	3	6	17	0	0	51	56	4	0	0	0	0	0	0	0	0	0	0	1324404
2008-02-01 03:00:00	14	2	318	0	16	6	0	22	7	5	8	12	2	4	0	0	10	8	21	0	0	47	62	1	0	2	0	0	0	0	0	0	0	0	1558176
2008-02-01 04:00:00	19	8	305	0	7	16	0	26	1	1	12	9	7	2	0	0	9	15	26	0	0	54	89	3	0	4	0	0	0	0	0	0	0	0	1701765
2008-02-01 05:00:00	26	7	257	0	6	13	0	24	0	6	7	13	7	2	0	0	7	8	33	0	0	47	49	5	0	1	0	0	0	0	0	0	0	0	1567536
2008-02-01 06:00:00	17	4	270	0	13	11	0	34	3	13	2	13	2	6	0	0	8	7	31	0	0	42	73	3	0	5	0	0	0	0	0	0	0	0	1703666
2008-02-01 07:00:00	12	4	273	0	11	13	0	34	5	15	5	9	5	5	0	0	9	12	23	0	0	65	81	4	0	3	0	0	0	0	0	0	0	0	1816428
2008-02-01 08:00:00	13	3	286	0	9	10	0	30	8	3	5	8	2	7	0	0	13	18	22	0	0	45	74	1	0	4	0	0	0	0	0	0	0	0	1854835
2008-02-01 09:00:00	27	6	293	0	12	9	0	23	4	1	3	16	3	5	0	0	5	10	20	0	0	45	65	2	0	3	0	0	0	0	0	0	0	0	1732650
2008-02-01 10:00:00	11	3	225	0	4	8	0	19	1	6	8	5	3	7	0	0	3	15	18	0	0	46	48	6	0	2	0	0	0	0	0	0	0	0	1531129
2008-02-01 11:00:00	10	2	228	0	8	7	0	18	4	6	6	18	3	7	0	0	6	8	20	0	0	29	59	3	0	1	0	0	0	0	0	0	0	0	1397176
2008-02-01 12:00:00	12	4	224	0	11	9	0	17	4	6	9	16	4	6	0	0	2	11	13	0	0	43	59	2	0	4	0	0	0	0	0	0	0	0	1577868
2008-02-01 13:00:00	13	5	187	0	4	15	0	15	2	10	9	20	2	4	0	0	9	8	18	0	0	37	49	10	0	0	0	0	0	0	0	0	0	0	1658787
2008-02-01 14:00:00	13	4	144	0	8	10	0	18	5	6	8	31	2	6	0	0	3	10	20	0	0	32	52	0	0	1	0	0	0	0	0	0	0	0	1731553
2008-02-01 15:00:00	18	2	158	0	10	4	0	31	3	7	14	19	3	2	0	0	5	7	21	0	0	53	40	1	0	4	0	0	0	0	0	0	0	0	1766105
2008-02-01 16:00:00	14	0	91	0	4	10	0	9	2	7	4	10	3	4	0	0	3	11	13	0	0	32	39	1	0	0	0	0	0	0	0	0	0	0	1507254
2008-02-01 17:00:00	5	0	57	0	6	2	0	8	3	3	3	15	3	4	0	0	1	9	12	0	0	23	30	2	0	0	0	0	0	0	0	0	0	0	1167003
2008-02-01 18:00:00	9	1	40	0	1	4	0	11	1	5	6	13	1	0	0	0	2	2	6	0	0	14	21	0	0	0	0	0	0	0	0	0	0	0	838271
2008-02-01 19:00:00	4	0	35	0	1	1	0	4	0	5	4	2	1	1	0	0	0	1	5	0	0	6	23	0	0	1	0	0	0	0	0	0	0	0	588483
2008-02-01 20:00:00	4	3	20	0	1	3	0	6	0	2	0	3	1	0	0	0	2	1	5	0	0	3	13	1	0	0	0	0	0	0	0	0	0	0	422618
2008-02-01 21:00:00	1	1	17	0	1	1	0	5	0	2	3	8	3	2	0	0	0	11	3	0	0	7	4	0	0	0	0	0	0	0	0	0	0	0	355749
2008-02-01 22:00:00	3	0	29	0	0	0	0	2	0	3	3	4	0	0	0	0	0	0	6	0	0	19	7	1	0	0	0	0	0	0	0	0	0	0	338043
2008-02-01 23:00:00	3	0	47	0	2	0	0	9	1	1	3	8	0	2	0	0	0	1	8	0	0	9	22	0	0	0	0	0	0	0	0	0	0	0	398750
2008-02-02 00:00:00	3	0	90	0	8	4	0	4	0	0	3	13	2	0	0	0	4	4	6	0	0	18	34	0	0	0	0	0	0	0	0	0	0	0	574114
2008-02-02 01:00:00	7	1	104	0	4	4	0	9	0	1	3	6	3	4	0	0	2	11	8	0	0	25	34	1	0	1	0	0	0	0	0	0	0	0	804487
2008-02-02 02:00:00	14	2	150	0	12	10	0	6	1	0	7	8	5	3	0	0	6	7	13	0	0	32	47	1	0	0	0	0	0	0	0	0	0	0	1004111
2008-02-02 03:00:00	14	2	202	0	10	12	0	12	3	4	3	7	2	1	0	0	2	7	18	0	0	19	46	0	0	5	0	0	0	0	0	0	0	0	1243222
2008-02-02 04:00:00	6	2	148	0	4	9	0	13	2	2	3	8	2	2	0	0	4	11	17	0	0	21	53	0	0	6	0	0	0	0	0	0	0	0	1300922
2008-02-02 05:00:00	16	1	190	0	8	9	0	8	3	8	7	16	3	6	0	0	12	11	9	0	0	21	65	3	0	3	0	0	0	0	0	0	0	0	1360272
2008-02-02 06:00:00	4	4	174	0	12	13	0	20	2	3	7	11	2	7	0	0	10	10	23	0	0	41	41	0	0	4	0	0	0	0	0	0	0	0	1511485
2008-02-02 07:00:00	9	3	179	0	10	6	0	26	3	1	5	13	6	6	0	0	1	8	17	0	0	32	48	1	0	2	0	0	0	0	0	0	0	0	1553767
2008-02-02 08:00:00	11	4	170	0	5	4	0	20	2	5	6	12	1	3	0	0	3	12	18	0	0	41	41	6	0	1	0	0	0	0	0	0	0	0	1560459
2008-02-02 09:00:00	7	5	190	0	9	8	0	18	2	4	4	21	3	8	0	0	5	13	14	0	0	45	55	1	0	3	0	0	0	0	0	0	0	0	1520830
2008-02-02 10:00:00	3	2	197	0	5	8	0	12	1	4	4	23	0	0	0	0	3	8	17	0	0	38	48	3	0	1	0	0	0	0	0	0	0	0	1483731
2008-02-02 11:00:00	16	3	181	0	14	5	0	20	4	4	6	19	2	0	0	0	2	12	21	0	0	42	34	1	0	4	0	0	0	0	0	0	0	0	1450334
2008-02-02 12:00:00	8	2	233	0	13	9	0	25	6	1	8	18	0	9	0	0	6	7	27	0	0	43	47	1	0	2	0	0	0	0	0	0	0	0	1647451
2008-02-02 13:00:00	9	0	232	0	9	11	0	27	2	5	5	20	2	6	0	0	11	17	18	0	0	48	63	1	0	1	0	0	0	0	0	0	0	0	1898392
2008-02-02 14:00:00	12	0	171	0	14	4	0	21	3	14	5	34	5	7	0	0	5	12	31	0	0	45	71	1	0	2	0	0	0	0	0	0	0	0	1946657
2008-02-02 15:00:00	15	5	151	0	7	6	0	30	2	6	5	25	0	9	0	0	4	8	23	0	0	34	57	1	0	0	0	0	0	0	0	0	0	0	1953963
2008-02-02 16:00:00	4	0	113	0	5	6	0	15	3	1	3	18	5	9	0	0	3	11	19	0	0	33	64	3	0	5	0	0	0	0	0	0	0	0	1734039
2008-02-02 17:00:00	8	2	72	0	1	1	0	9	2	3	2	12	1	4	0	0	6	7	18	0	0	21	35	1	0	1	0	0	0	0	0	0	0	0	1345071
2008-02-02 18:00:00	4	0	50	0	1	4	0	7	0	1	1	17	2	0	0	0	2	6	5	0	0	16	35	4	0	0	0	0	0	0	0	0	0	0	980991
2008-02-02 19:00:00	4	0	23	0	4	0	0	5	0	0	3	4	0	3	0	0	2	6	3	0	0	16	14	0	0	0	0	0	0	0	0	0	0	0	683595
2008-02-02 20:00:00	3	0	17	0	0	0	0	7	0	4	2	9	1	1	0	0	0	5	6	0	0	9	12	0	0	1	0	0	0	0	0	0	0	0	505180
2008-02-02 21:00:00	2	0	22	0	0	0	0	2	0	0	0	5	3	0	0	0	0	2	1	0	0	3	7	0	0	0	0	0	0	0	0	0	0	0	398738
2008-02-02 22:00:00	6	0	12	0	0	3	0	0	0	0	4	1	0	0	0	0	1	1	5	0	0	5	13	0	0	0	0	0	0	0	0	0	0	0	360665
2008-02-02 23:00:00	6	0	36	0	0	4	0	4	1	2	2	2	0	2	0	0	0	2	2	0	0	8	18	3	0	0	0	0	0	0	0	0	0	0	396694
2008-02-03 00:00:00	3	0	88	0	3	8	0	5	0	2	4	4	2	2	0	0	0	4	10	0	0	7	22	0	0	1	0	0	0	0	0	0	0	0	557196
2008-02-03 01:00:00	10	1	108	0	6	15	0	8	2	0	4	10	1	0	0	0	1	8	15	0	0	16	40	0	0	2	0	0	0	0	0	0	0	0	784929
2008-02-03 02:00:00	17	0	154	0	1	12	0	32	7	4	5	8	3	3	0	0	1	10	9	0	0	28	41	1	0	2	0	0	0	0	0	0	0	0	1059018
2008-02-03 03:00:00	18	1	169	0	6	14	0	24	2	2	6	9	4	13	0	0	6	2	24	0	0	33	51	3	0	2	0	0	0	0	0	0	0	0	1265597
2008-02-03 04:00:00	10	7	175	0	5	4	0	11	2	2	8	11	0	2	0	0	7	6	28	0	0	29	44	4	0	1	0	0	0	0	0	0	0	0	1354070
2008-02-03 05:00:00	17	3	137	0	5	4	0	19	2	5	6	10	2	6	0	0	12	12	19	0	0	36	71	2	0	3	0	0	0	0	0	0	0	0	1516433
2008-02-03 06:00:00	9	6	140	0	2	7	0	15	2	2	3	14	1	8	0	0	10	16	23	0	0	32	41	2	0	1	0	0	0	0	0	0	0	0	1591926
2008-02-03 07:00:00	11	1	156	0	2	8	0	24	2	2	5	19	2	2	0	0	1	10	22	0	0	36	50	2	0	1	0	0	0	0	0	0	0	0	1701065
2008-02-03 08:00:00	17	8	182	0	6	9	0	17	7	4	7	25	3	1	0	0	11	6	23	0	0	31	59	6	0	0	0	0	0	0	0	0	0	0	1770023
2008-02-03 09:00:00	17	4	192	0	7	12	0	19	0	12	8	18	4	4	0	0	5	11	33	0	0	42	64	3	0	5	0	0	0	0	0	0	0	0	1797336
2008-02-03 10:00:00	10	1	173	0	7	5	0	6	3	3	4	13	3	5	0	0	4	16	25	0	0	42	68	2	0	5	0	0	0	0	0	0	0	0	1702100
2008-02-03 11:00:00	9	2	159	0	4	7	0	11	1	4	2	17	3	3	0	0	4	21	18	0	0	39	63	2	0	0	0	0	0	0	0	0	0	0	1666956
2008-02-03 12:00:00	13	5	199	0	7	11	0	13	2	4	6	28	5	6	0	0	5	20	24	0	0	47	79	4	0	12	0	0	0	0	0	0	0	0	1982364
2008-02-03 13:00:00	19	3	180	0	9	4	0	13	2	3	9	24	2	5	0	0	8	19	35	0	0	45	75	7	0	10	0	0	0	0	0	0	0	0	2174583
2008-02-03 14:00:00	15	3	197	0	12	10	0	24	3	5	11	29	9	11	0	0	6	20	38	0	0	56	69	0	0	7	0	0	0	0	0	0	0	0	2326021
2008-02-03 15:00:00	16	4	179	0	13	9	0	23	8	7	4	27	4	8	0	0	3	17	19	0	0	34	67	1	0	10	0	0	0	0	0	0	0	0	2058425
2008-02-03 16:00:00	12	2	115	0	11	5	0	18	2	4	12	10	2	1	0	0	3	9	28	0	0	39	48	2	0	2	0	0	0	0	0	0	0	0	1703284
2008-02-03 17:00:00	13	2	68	0	2	1	0	9	0	7	2	11	1	3	0	0	2	4	16	0	0	19	33	1	0	0	0	0	0	0	0	0	0	0	1237939
2008-02-03 18:00:00	2	1	37	0	2	4	0	11	1	4	7	12	2	2	0	0	0	7	10	0	0	10	8	1	0	0	0	0	0	0	0	0	0	0	914383
2008-02-03 19:00:00	2	2	35	0	0	2	0	3	0	1	4	7	2	0	0	0	0	1	9	0	0	9	19	1	0	0	0	0	0	0	0	0	0	0	631344
2008-02-03 20:00:00	5	1	50	0	0	1	0	4	2	0	1	8	0	1	0	0	1	3	10	0	0	6	9	2	0	2	0	0	0	0	0	0	0	0	482234
2008-02-03 21:00:00	3	0	17	0	2	0	0	2	0	0	1	6	0	2	0	0	1	2	4	0	0	6	13	1	0	0	0	0	0	0	0	0	0	0	386260
2008-02-03 22:00:00	2	2	37	0	6	2	0	2	2	3	2	6	2	0	0	0	2	2	3	0	0	8	12	4	0	0	0	0	0	0	0	0	0	0	367083
2008-02-03 23:00:00	8	1	113	0	4	3	0	7	2	3	1	7	1	1	0	0	5	3	6	0	0	8	26	1	0	0	0	0	0	0	0	0	0	0	405098
2008-02-04 00:00:00	10	1	196	0	8	8	0	8	3	4	5	7	2	1	0	0	6	18	23	0	0	25	41	0	0	13	0	0	0	0	0	0	0	0	624729
2008-02-04 01:00:00	8	2	258	0	9	9	0	19	6	4	14	11	1	5	0	0	4	11	49	0	0	33	58	2	0	10	0	0	0	0	0	0	0	0	1029685
2008-02-04 02:00:00	12	8	334	0	23	19	0	44	3	9	8	18	4	3	0	0	6	14	31	0	0	52	78	5	0	8	0	0	0	0	0	0	0	0	1331765
2008-02-04 03:00:00	14	3	317	0	9	12	0	31	4	13	7	16	10	4	0	0	6	12	44	0	0	71	91	3	0	1	0	0	0	0	0	0	0	0	1588170
2008-02-04 04:00:00	33	3	408	0	18	16	0	24	9	11	7	14	13	4	0	0	6	14	64	1	0	68	107	3	0	7	0	0	0	0	0	0	0	0	1843908
2008-02-04 05:00:00	16	3	386	0	25	13	0	49	4	9	9	14	5	8	0	0	9	14	36	0	0	65	70	3	0	2	0	0	0	0	0	0	0	0	1691563
2008-02-04 06:00:00	22	2	329	0	16	9	0	39	3	8	13	24	3	4	0	0	4	10	53	0	0	55	87	5	0	11	0	0	0	0	0	0	0	0	1792636
2008-02-04 07:00:00	26	9	333	0	14	11	0	42	1	11	6	17	11	2	0	0	9	15	44	0	0	60	82	2	0	6	0	0	0	0	0	0	0	0	1825820
2008-02-04 08:00:00	24	6	335	0	14	18	0	59	3	11	7	23	7	5	0	0	5	20	56	0	0	75	85	7	0	3	0	0	0	0	0	0	0	0	1932356
2008-02-04 09:00:00	23	5	380	0	11	10	0	39	4	14	14	21	7	10	0	0	8	15	45	0	0	94	114	2	0	10	0	0	0	0	0	0	0	0	1856240
2008-02-04 10:00:00	23	7	283	0	7	18	0	30	7	6	7	19	8	10	0	0	4	12	30	0	0	59	85	1	0	10	0	0	0	0	0	0	0	0	1618894
2008-02-04 11:00:00	20	3	244	0	18	12	0	20	2	4	4	8	7	8	0	0	4	9	16	0	0	39	61	9	0	7	0	0	0	0	0	0	0	0	1539516
2008-02-04 12:00:00	15	3	230	0	14	6	0	20	4	6	15	11	3	2	0	0	5	7	27	0	0	41	65	0	0	4	0	0	0	0	0	0	0	0	1692803
2008-02-04 13:00:00	8	0	269	0	13	13	0	19	3	7	10	23	2	6	0	0	9	13	33	0	0	56	89	1	0	5	0	0	0	0	0	0	0	0	1920577
2008-02-04 14:00:00	20	3	203	0	11	11	0	17	2	8	7	27	3	5	0	0	10	21	31	0	0	46	71	1	0	5	0	0	0	0	0	0	0	0	1991507
2008-02-04 15:00:00	19	4	161	0	16	14	0	18	0	2	5	15	1	7	0	0	21	13	25	0	0	39	62	0	0	4	0	0	0	0	0	0	0	0	1818965
2008-02-04 16:00:00	21	0	90	0	15	8	0	34	0	8	2	17	3	6	0	0	4	9	18	0	0	32	45	0	0	3	0	0	0	0	0	0	0	0	1464605
2008-02-04 17:00:00	13	3	55	0	4	2	0	10	1	6	3	7	1	2	0	0	2	4	11	0	0	30	25	1	0	3	0	0	0	0	0	0	0	0	1081839
2008-02-04 18:00:00	6	0	49	0	1	4	0	10	0	0	4	15	1	3	0	0	1	3	7	0	0	18	22	0	0	3	0	0	0	0	0	0	0	0	779796
2008-02-04 19:00:00	5	0	21	0	2	2	0	4	0	3	0	3	0	1	0	0	1	4	2	0	0	10	11	1	0	0	0	0	0	0	0	0	0	0	561496
2008-02-04 20:00:00	10	0	33	0	3	2	0	5	0	0	2	1	1	0	0	0	2	3	5	0	0	5	9	0	0	2	0	0	0	0	0	0	0	0	420396
2008-02-04 21:00:00	3	1	32	0	4	3	0	6	1	1	2	2	2	1	0	0	2	3	5	0	0	10	12	1	0	4	0	0	0	0	0	0	0	0	349863
2008-02-04 22:00:00	6	1	58	0	2	2	0	3	1	2	2	1	0	0	0	0	0	1	2	0	0	4	18	0	0	5	0	0	0	0	0	0	0	0	355728
2008-02-04 23:00:00	7	2	89	0	2	1	1	3	1	1	1	8	1	4	0	0	4	6	5	0	0	16	34	1	0	0	0	0	0	0	0	0	0	0	416845
2008-02-05 00:00:00	8	1	183	0	17	7	0	12	4	1	5	7	8	2	0	0	2	9	13	0	0	28	40	1	0	2	0	0	0	0	0	0	0	0	671678
2008-02-05 01:00:00	15	3	241	0	20	10	0	37	3	8	3	14	4	1	0	0	4	10	42	0	0	42	69	3	0	7	0	0	0	0	0	0	0	0	1086535
2008-02-05 02:00:00	23	1	267	0	14	6	0	29	4	8	8	11	5	8	0	0	5	14	33	0	0	56	85	3	0	11	0	0	0	0	0	0	0	0	1345714
2008-02-05 03:00:00	18	4	335	0	23	14	0	47	5	5	13	17	8	7	0	0	7	19	40	0	0	55	99	6	0	6	0	0	0	0	0	0	0	0	1578690
2008-02-05 04:00:00	23	6	337	0	40	8	0	44	6	3	5	16	9	6	0	0	8	9	41	0	0	59	110	6	0	8	0	0	0	0	0	0	0	0	1844568
2008-02-05 05:00:00	24	4	315	0	19	12	0	35	5	8	10	13	17	11	0	0	5	19	25	0	0	54	84	7	0	6	0	0	0	0	0	0	0	0	1625990
2008-02-05 06:00:00	25	5	276	0	11	19	0	29	2	12	13	18	7	7	0	0	13	12	40	0	0	49	90	2	0	4	0	0	0	0	0	0	0	0	1808629
2008-02-05 07:00:00	23	3	289	0	20	13	0	34	7	5	7	17	12	8	0	0	12	14	30	0	0	60	67	2	0	4	0	0	0	0	0	0	0	0	1823661
2008-02-05 08:00:00	27	5	317	0	27	14	0	34	7	5	6	16	8	7	0	0	10	19	17	0	0	77	118	5	0	9	0	0	0	0	0	0	0	0	1873487
2008-02-05 09:00:00	17	3	334	0	18	27	0	22	6	7	4	10	6	9	0	0	7	15	17	0	0	54	86	4	0	7	0	0	0	0	0	0	0	0	1813647
2008-02-05 10:00:00	18	5	290	0	12	18	0	36	2	12	10	19	2	6	0	0	6	27	18	0	0	43	69	3	0	5	0	0	0	0	0	0	0	0	1628837
2008-02-05 11:00:00	22	4	206	0	13	13	0	32	5	3	6	26	3	3	0	0	7	8	21	0	0	36	49	1	0	7	0	0	0	0	0	0	0	0	1510755
2008-02-05 12:00:00	25	3	186	0	14	10	0	23	3	5	10	19	7	2	0	0	11	14	31	0	0	57	58	0	0	9	0	0	0	0	0	0	0	0	1694912
2008-02-05 13:00:00	14	4	235	0	13	17	0	16	6	10	4	26	3	5	0	0	11	10	29	0	0	52	90	2	0	7	0	0	0	0	0	0	0	0	1871273
2008-02-05 14:00:00	13	3	205	0	11	10	0	21	5	9	12	35	1	10	0	0	10	11	26	0	0	67	55	2	0	7	0	0	0	0	0	0	0	0	1873063
2008-02-05 15:00:00	24	3	172	0	10	10	0	22	2	2	7	27	1	6	0	0	6	6	35	0	0	53	64	0	0	6	0	0	0	0	0	0	0	0	1835254
2008-02-05 16:00:00	9	2	119	0	3	3	0	12	4	1	9	17	2	8	0	0	3	8	21	0	0	21	32	2	0	0	0	0	0	0	0	0	0	0	1483181
2008-02-05 17:00:00	5	1	68	0	6	2	0	5	5	2	3	8	2	0	0	0	3	8	15	0	0	26	18	1	1	2	0	0	0	0	0	0	0	0	1061385
2008-02-05 18:00:00	4	3	48	0	1	1	0	2	0	1	2	8	0	1	0	0	1	4	5	0	0	14	17	0	0	1	0	0	0	0	0	0	0	0	745641
2008-02-05 19:00:00	1	0	24	0	3	1	0	3	1	1	0	8	0	2	0	0	1	5	1	0	0	9	14	0	0	0	0	0	0	0	0	0	0	0	521034
2008-02-05 20:00:00	1	0	21	0	1	0	0	4	1	3	3	5	1	1	0	0	3	2	5	0	0	11	7	1	0	0	0	0	0	0	0	0	0	0	405946
2008-02-05 21:00:00	5	3	18	0	0	0	0	6	0	0	0	1	1	0	0	0	2	0	4	0	0	10	8	0	0	0	0	0	0	0	0	0	0	0	346700
2008-02-05 22:00:00	3	0	44	0	2	0	0	8	0	6	2	4	0	0	0	0	1	3	2	0	0	6	14	0	0	1	0	0	0	0	0	0	0	0	344578
2008-02-05 23:00:00	5	1	89	0	3	3	0	13	0	2	2	7	1	1	0	0	3	3	7	0	0	16	26	1	0	0	0	0	0	0	0	0	0	0	410611
2008-02-06 00:00:00	10	3	207	0	6	6	0	26	4	4	4	6	1	2	0	0	3	8	22	0	0	27	60	2	0	2	0	0	0	0	0	0	0	0	680163
2008-02-06 01:00:00	9	5	236	0	14	11	0	44	1	7	9	13	5	7	0	0	10	16	15	0	0	29	65	3	0	2	0	0	0	0	0	0	0	0	1103785
2008-02-06 02:00:00	13	6	246	0	19	13	0	19	4	9	4	19	4	5	0	0	3	8	21	0	0	50	50	1	0	6	0	0	0	0	0	0	0	0	1383575
2008-02-06 03:00:00	15	1	251	0	13	12	0	34	4	6	6	14	9	12	0	0	7	16	24	0	0	56	89	4	0	4	0	0	0	0	0	0	0	0	1630846
2008-02-06 04:00:00	11	4	295	0	17	13	0	34	2	4	8	11	2	6	0	0	9	14	31	0	0	48	84	2	0	0	0	0	0	0	0	0	0	0	1841639
2008-02-06 05:00:00	17	4	274	0	14	11	0	34	3	7	10	15	4	3	0	0	5	13	20	0	0	47	78	2	0	5	0	0	0	0	0	0	0	0	1665941
2008-02-06 06:00:00	20	4	271	0	16	10	0	21	4	9	9	26	1	9	0	0	8	10	35	0	0	48	80	2	0	3	0	0	0	0	0	0	0	0	1795289
2008-02-06 07:00:00	33	3	252	0	10	10	0	38	0	4	8	16	4	2	0	0	19	16	46	0	0	56	60	2	0	4	0	0	0	0	0	0	0	0	1867355
2008-02-06 08:00:00	18	3	301	0	12	8	0	18	3	6	3	13	7	3	0	0	8	17	24	0	0	52	104	4	0	2	0	0	0	0	0	0	0	0	1981684
2008-02-06 09:00:00	20	2	235	0	15	9	0	22	3	6	9	17	4	9	0	0	6	13	36	0	0	51	72	0	0	5	0	0	0	0	0	0	0	0	1882956
2008-02-06 10:00:00	16	2	224	0	8	11	0	27	2	4	12	23	2	6	0	0	9	11	23	0	0	46	72	3	0	6	0	0	0	0	0	0	0	0	1685754
2008-02-06 11:00:00	11	2	205	0	7	8	0	23	1	8	4	15	2	3	0	0	6	7	11	0	0	46	60	1	0	1	0	0	0	0	0	0	0	0	1480328
2008-02-06 12:00:00	14	3	207	0	10	9	0	16	1	4	2	14	2	2	0	0	5	10	16	0	0	50	57	1	0	0	0	0	0	0	0	0	0	0	1666068
2008-02-06 13:00:00	11	2	188	0	3	3	0	16	4	6	12	15	3	4	0	0	14	18	26	0	0	37	59	3	0	3	0	0	0	0	0	0	0	0	1804770
2008-02-06 14:00:00	8	4	182	0	11	7	0	17	8	7	4	8	2	4	0	0	20	19	27	0	0	71	69	0	0	6	0	0	0	0	0	0	0	0	1915387
2008-02-06 15:00:00	12	3	154	0	12	8	0	22	3	6	14	15	0	6	0	0	5	10	29	0	0	48	64	1	0	61	0	0	0	0	0	0	0	0	1900412
2008-02-06 16:00:00	8	0	106	0	17	5	0	22	5	2	12	19	1	12	0	0	8	11	32	0	0	26	46	0	0	97	0	0	0	0	0	0	0	0	1473284
2008-02-06 17:00:00	10	4	62	0	4	0	0	11	1	2	6	7	1	5	0	0	6	5	9	0	0	21	19	1	0	39	0	0	0	0	0	0	0	0	1097468
2008-02-06 18:00:00	4	3	37	0	2	3	0	10	0	3	4	7	1	3	0	0	0	6	5	0	0	7	11	1	0	31	0	0	0	0	0	0	0	0	786889
2008-02-06 19:00:00	2	0	28	0	2	0	0	13	0	2	0	1	0	3	0	0	2	4	7	0	0	12	9	1	0	29	0	0	0	0	0	0	0	0	566890
2008-02-06 20:00:00	3	0	19	0	4	0	0	2	0	0	2	1	0	2	0	0	0	4	3	0	0	3	8	1	0	14	0	0	0	0	0	0	0	0	451214
2008-02-06 21:00:00	3	0	23	0	2	1	0	1	0	1	1	3	0	3	0	0	2	2	5	0	0	11	5	0	0	21	0	0	0	0	0	0	0	0	369203
2008-02-06 22:00:00	9	1	41	0	3	2	0	6	0	2	1	3	0	1	0	0	1	1	8	0	0	12	16	1	0	29	0	0	0	0	0	0	0	0	370268
2008-02-06 23:00:00	9	2	91	0	4	2	0	13	2	4	1	9	2	3	0	0	1	10	5	0	0	14	16	1	0	57	0	0	0	0	0	0	0	0	446198
2008-02-07 00:00:00	7	3	169	0	12	4	0	29	2	5	3	15	4	4	0	0	4	9	12	0	0	28	51	2	0	170	0	0	0	0	0	0	0	0	721859
2008-02-07 01:00:00	24	3	265	0	10	12	0	35	3	3	9	9	6	6	0	0	6	10	19	0	0	47	72	6	0	185	0	0	0	0	0	0	0	0	1154841
2008-02-07 02:00:00	23	7	304	0	21	9	0	53	3	2	5	16	6	3	0	0	14	11	22	0	0	58	92	4	0	241	0	0	0	0	0	0	0	0	1393539
2008-02-07 03:00:00	13	3	306	0	16	10	0	50	1	5	13	19	5	4	0	0	8	18	24	0	0	64	87	2	0	224	0	0	0	0	0	0	0	0	1601978
2008-02-07 04:00:00	23	7	354	0	25	17	0	84	3	1	3	17	5	16	0	0	14	18	34	0	0	53	110	3	0	487	0	0	0	0	0	0	0	0	1824438
2008-02-07 05:00:00	20	5	268	0	23	12	0	30	2	10	6	18	5	10	0	0	15	8	14	0	0	50	92	4	0	233	0	0	0	0	0	0	0	0	1637527
2008-02-07 06:00:00	19	7	309	0	25	11	0	41	5	6	11	22	6	11	0	0	15	14	26	0	0	55	80	2	0	195	0	0	0	0	0	0	0	0	1743580
2008-02-07 07:00:00	20	4	284	0	13	8	0	57	5	6	6	21	5	8	0	0	10	20	31	0	0	58	95	2	0	219	0	0	0	0	0	0	0	0	1768301
2008-02-07 08:00:00	17	5	317	0	18	10	0	42	5	5	8	12	6	11	0	0	5	17	18	0	0	57	91	2	0	189	0	0	0	0	0	0	0	0	1850217
2008-02-07 09:00:00	18	5	253	0	18	15	0	43	1	4	11	21	4	4	0	0	5	26	27	0	0	51	98	3	0	219	0	0	0	0	0	0	0	0	1784465
2008-02-07 10:00:00	16	4	250	0	17	14	0	39	2	9	8	24	1	7	0	0	6	20	24	0	0	49	67	0	0	164	0	0	0	0	0	0	0	0	1582242
2008-02-07 11:00:00	16	2	195	0	15	11	0	27	3	4	6	25	1	8	0	0	6	10	20	0	0	38	72	0	0	132	0	0	0	0	0	0	0	0	1499349
2008-02-07 12:00:00	14	3	252	0	23	19	0	34	2	4	10	13	9	7	0	0	7	12	16	0	0	45	66	3	0	138	0	0	0	0	0	0	0	0	1603764
2008-02-07 13:00:00	19	1	196	0	21	7	0	32	5	2	8	20	3	5	0	0	8	14	23	0	0	43	61	0	0	127	0	0	0	0	0	0	0	0	1839441
2008-02-07 14:00:00	20	3	178	0	15	15	0	26	3	7	17	16	5	6	0	0	9	14	24	0	0	42	61	6	0	122	0	0	0	0	0	0	0	0	1909022
2008-02-07 15:00:00	13	3	158	0	14	4	0	21	1	7	6	19	6	8	0	0	4	7	38	0	0	30	54	0	0	47	0	0	0	0	0	0	0	0	1760313
2008-02-07 16:00:00	8	5	89	0	13	6	0	19	1	9	7	19	5	8	0	0	2	11	22	0	0	36	39	4	0	2	0	0	0	0	0	0	0	0	1452459
2008-02-07 17:00:00	8	2	65	0	3	4	0	14	1	1	4	14	1	5	0	0	7	5	16	0	0	14	25	2	0	7	0	0	0	0	0	0	0	0	1083131
2008-02-07 18:00:00	1	2	37	0	7	3	0	3	3	2	5	12	2	1	0	0	3	7	5	0	0	10	18	1	0	3	0	0	0	0	0	0	0	0	754164
2008-02-07 19:00:00	5	1	26	0	1	2	0	2	1	2	7	5	0	6	0	0	1	2	10	0	0	3	17	1	0	2	0	0	0	0	0	0	0	0	565606
2008-02-07 20:00:00	1	2	21	0	0	1	0	5	1	0	0	5	1	4	0	0	0	5	6	0	0	7	7	3	0	2	0	0	0	0	0	0	0	0	449321
2008-02-07 21:00:00	4	3	27	0	2	2	0	4	0	1	2	3	3	1	0	0	2	4	2	0	0	12	15	1	0	1	0	0	0	0	0	0	0	0	403391
2008-02-07 22:00:00	3	1	38	0	2	2	0	3	0	2	0	6	1	3	0	0	2	4	5	0	0	8	16	0	0	2	0	0	0	0	0	0	0	0	371493
2008-02-07 23:00:00	3	1	75	0	2	1	0	7	3	2	2	4	0	3	0	0	1	4	5	0	0	8	20	2	0	4	0	0	0	0	0	0	0	0	422808
2008-02-08 00:00:00	6	1	132	0	7	7	0	22	3	3	6	11	3	8	0	0	3	11	12	0	0	28	43	0	0	1	0	0	0	0	0	0	0	0	668302
2008-02-08 01:00:00	14	5	197	0	10	9	0	25	4	8	5	5	5	7	0	0	2	13	31	0	0	49	55	2	0	1	0	0	0	0	0	0	0	0	1086120
2008-02-08 02:00:00	12	7	199	0	10	9	0	13	3	3	6	12	4	5	0	0	3	11	22	0	0	43	77	8	0	4	0	0	0	0	0	0	0	0	1315853
2008-02-08 03:00:00	17	7	219	0	5	12	0	17	4	2	6	17	9	3	0	0	6	12	12	0	0	47	67	2	0	11	0	0	0	0	0	0	0	0	1555208
2008-02-08 04:00:00	15	5	219	0	12	13	0	25	3	3	5	18	8	6	0	0	11	16	23	0	0	54	78	1	0	3	0	0	0	0	0	0	0	0	1712032
2008-02-08 05:00:00	21	4	204	0	12	9	0	22	3	7	5	11	3	7	0	0	8	13	21	0	0	36	69	2	0	1	0	0	0	0	0	0	0	0	1556488
2008-02-08 06:00:00	15	3	206	0	10	12	0	21	2	8	11	16	6	5	0	0	12	19	16	0	0	52	80	1	0	1	0	0	0	0	0	0	0	0	1684043
2008-02-08 07:00:00	13	2	222	0	9	10	0	23	2	4	7	18	3	10	0	0	4	28	19	0	0	64	65	3	0	6	0	0	0	0	0	0	0	0	1729507
2008-02-08 08:00:00	14	7	222	0	24	13	0	28	4	2	7	24	7	14	0	0	8	17	27	0	0	58	73	8	0	1	0	0	0	0	0	0	0	0	1807889
2008-02-08 09:00:00	10	1	221	0	25	13	0	19	2	5	9	19	5	9	0	0	5	14	15	0	0	45	57	1	0	2	0	0	0	0	0	0	0	0	1717152
2008-02-08 10:00:00	15	4	173	0	19	7	0	11	1	5	8	6	5	4	0	0	4	14	20	0	0	27	57	4	0	1	0	0	0	0	0	0	0	0	1517205
2008-02-08 11:00:00	6	5	168	0	27	14	0	14	4	13	6	22	3	3	0	0	4	9	19	0	0	27	68	2	0	3	0	0	0	0	0	0	0	0	1372357
2008-02-08 12:00:00	13	3	179	0	28	6	0	11	1	11	3	20	1	6	0	0	4	9	38	0	0	43	54	4	0	4	0	0	0	0	0	0	0	0	1597238
2008-02-08 13:00:00	5	0	148	0	14	6	0	10	2	3	4	7	4	0	0	0	2	10	18	0	0	35	52	1	0	3	0	0	0	0	0	0	0	0	1700804
2008-02-08 14:00:00	16	1	184	0	15	5	0	16	0	4	6	18	3	7	0	0	2	13	20	0	0	54	36	4	0	3	0	0	0	0	0	0	0	0	1721444
2008-02-08 15:00:00	8	2	130	0	16	10	0	21	0	3	4	21	1	4	0	0	2	3	18	0	0	42	36	4	0	0	0	0	0	0	0	0	0	0	1728229
2008-02-08 16:00:00	8	4	104	0	12	6	0	18	3	2	5	17	3	6	0	0	5	10	6	0	0	30	24	2	0	2	0	0	0	0	0	0	0	0	1592665
2008-02-08 17:00:00	9	0	63	0	5	2	0	4	0	6	1	13	1	1	0	0	3	1	7	0	0	22	34	1	0	1	0	0	0	0	0	0	0	0	1195150
2008-02-08 18:00:00	3	2	31	0	13	6	0	13	2	3	8	7	2	0	0	0	1	4	8	0	0	14	24	3	0	0	0	0	0	0	0	0	0	0	836070
2008-02-08 19:00:00	5	3	27	0	10	2	0	8	0	0	5	5	1	1	0	0	2	3	3	0	0	8	21	0	0	1	0	0	0	0	0	0	0	0	577186
2008-02-08 20:00:00	3	0	21	0	0	0	0	6	0	0	1	4	1	0	0	0	0	1	2	0	0	3	11	0	0	0	0	0	0	0	0	0	0	0	432150
2008-02-08 21:00:00	2	2	14	0	1	2	0	1	2	0	1	6	0	3	0	0	4	7	4	0	0	7	19	0	0	0	0	0	0	0	0	0	0	0	368123
2008-02-08 22:00:00	1	0	28	0	5	1	0	2	0	1	2	6	1	0	0	0	0	5	7	0	0	4	3	1	0	0	0	0	0	0	0	0	0	0	356682
2008-02-08 23:00:00	3	1	63	0	9	2	0	3	0	2	0	5	0	0	0	0	1	1	6	0	0	15	15	2	0	1	0	0	0	0	0	0	0	0	404760
2008-02-09 00:00:00	7	2	93	0	12	3	0	14	0	1	0	6	1	0	0	0	1	1	9	0	0	10	22	1	0	0	0	0	0	0	0	0	0	0	571098
2008-02-09 01:00:00	6	1	124	0	13	6	0	10	2	0	3	7	2	3	0	0	3	8	10	0	0	16	27	1	0	1	0	0	0	0	0	0	0	0	782111
2008-02-09 02:00:00	11	3	165	0	20	3	0	15	2	4	2	7	0	5	0	0	8	10	12	0	0	21	29	2	0	1	0	0	0	0	0	0	0	0	997614
2008-02-09 03:00:00	17	0	162	0	18	4	0	20	0	6	6	10	0	3	0	0	6	8	14	0	0	15	41	1	0	2	0	0	0	0	0	0	0	0	1162480
2008-02-09 04:00:00	8	2	140	0	18	16	0	13	0	2	3	11	1	3	0	0	1	3	13	0	0	30	53	3	0	4	0	0	0	0	0	0	0	0	1227192
2008-02-09 05:00:00	6	2	128	0	13	6	0	25	1	3	4	10	4	1	0	0	0	3	14	0	0	25	39	1	0	0	0	0	0	0	0	0	0	0	1320433
2008-02-09 06:00:00	10	2	152	0	20	4	0	20	1	8	2	14	11	7	0	0	5	4	17	0	0	23	30	3	0	2	0	0	0	0	0	0	0	0	1422087
2008-02-09 07:00:00	8	2	119	0	14	6	0	13	2	3	2	9	6	0	0	0	13	12	16	0	0	20	40	1	0	1	0	0	0	0	0	0	0	0	1509470
2008-02-09 08:00:00	14	0	163	0	14	5	0	14	2	4	7	11	3	3	0	0	1	20	15	0	0	33	41	0	0	0	0	0	0	0	0	0	0	0	1570843
2008-02-09 09:00:00	11	3	182	0	27	8	0	16	3	5	4	8	4	2	0	0	7	12	13	0	0	31	42	2	0	0	0	0	0	0	0	0	0	0	1582812
2008-02-09 10:00:00	22	3	202	0	20	4	0	12	1	3	4	19	2	3	0	0	1	15	18	0	0	39	52	1	0	0	0	0	0	0	0	0	0	0	1515881
2008-02-09 11:00:00	6	1	266	0	41	15	0	63	4	3	4	17	3	3	0	0	4	12	14	0	0	31	56	2	0	7	0	0	0	0	0	0	0	0	1494977
2008-02-09 12:00:00	12	2	160	0	26	12	0	20	0	4	7	28	0	5	0	0	4	11	19	0	0	32	34	0	0	1	0	0	0	0	0	0	0	0	1662888
2008-02-09 13:00:00	13	4	186	0	27	5	0	18	1	6	6	23	8	3	0	0	2	8	30	0	0	39	55	5	0	2	0	0	0	0	0	0	0	0	2005993
2008-02-09 14:00:00	19	3	168	0	16	11	0	13	2	7	8	25	8	4	0	0	4	10	23	0	0	50	63	1	0	1	0	0	0	0	0	0	0	0	2059932
2008-02-09 15:00:00	12	2	152	0	19	6	0	26	3	6	5	29	2	3	0	0	4	6	16	0	0	43	45	8	0	2	0	0	0	0	0	0	0	0	1945678
2008-02-09 16:00:00	13	3	97	0	15	3	0	18	1	5	2	10	1	2	0	0	4	4	16	0	0	23	23	0	0	0	0	0	0	0	0	0	0	0	1682652
2008-02-09 17:00:00	12	4	52	0	14	7	0	8	4	6	3	19	0	3	0	0	2	5	23	0	0	21	27	4	0	3	0	0	0	0	0	0	0	0	1361960
2008-02-09 18:00:00	6	0	37	0	6	1	0	12	1	3	5	10	2	1	0	0	3	1	11	0	0	12	27	1	0	1	0	0	0	0	0	0	0	0	973111
2008-02-09 19:00:00	0	0	18	0	2	1	0	1	1	2	2	8	1	2	0	0	0	0	3	0	0	8	10	0	0	0	0	0	0	0	0	0	0	0	684705
2008-02-09 20:00:00	6	0	31	0	1	0	0	6	0	3	2	6	1	1	0	0	7	3	3	0	0	6	11	2	0	2	0	0	0	0	0	0	0	0	530144
2008-02-09 21:00:00	5	0	20	0	3	0	0	4	0	2	3	4	0	0	0	0	1	3	2	0	0	7	13	0	0	0	0	0	0	0	0	0	0	0	407448
2008-02-09 22:00:00	1	0	22	0	3	0	0	3	1	3	1	3	0	1	0	0	0	4	1	0	0	10	10	0	0	1	0	0	0	0	0	0	0	0	389412
2008-02-09 23:00:00	2	0	45	0	2	1	0	2	0	0	2	3	2	0	0	0	1	5	4	0	0	13	13	1	0	0	0	0	0	0	0	0	0	0	444106
2008-02-10 00:00:00	6	0	67	0	10	4	0	5	1	1	4	8	0	0	0	0	1	5	11	0	0	8	22	0	0	1	0	0	0	0	0	0	0	0	569590
2008-02-10 01:00:00	2	0	108	0	12	2	0	4	1	1	2	7	4	1	0	0	3	9	12	0	0	18	22	0	0	0	0	0	0	0	0	0	0	0	771708
2008-02-10 02:00:00	5	2	135	0	11	4	0	15	2	2	4	10	1	0	0	0	1	9	8	0	0	31	26	0	0	1	0	0	0	0	0	0	0	0	1033680
2008-02-10 03:00:00	5	0	139	0	23	6	0	16	3	2	3	11	2	3	0	0	2	6	16	0	0	37	43	1	0	6	0	0	0	0	0	0	0	0	1178858
2008-02-10 04:00:00	3	1	102	0	15	7	0	8	1	5	3	12	2	8	0	0	2	6	20	0	0	18	28	1	0	1	0	0	0	0	0	0	0	0	1210874
2008-02-10 05:00:00	13	1	151	0	14	7	0	12	0	2	6	21	3	0	0	0	4	7	14	0	0	28	42	1	0	1	0	0	0	0	0	0	0	0	1318582
2008-02-10 06:00:00	7	0	135	0	10	6	0	17	1	7	2	5	0	1	0	0	4	5	19	0	0	30	32	2	0	0	0	0	0	0	0	0	0	0	1377056
2008-02-10 07:00:00	7	0	153	0	15	8	0	21	2	6	2	14	1	2	0	0	4	10	18	0	0	36	45	2	0	3	0	0	0	0	0	0	0	0	1441469
2008-02-10 08:00:00	15	2	153	0	13	8	0	19	2	1	4	18	2	3	0	0	3	5	26	0	0	29	47	4	0	1	0	0	0	0	0	0	0	0	1541472
2008-02-10 09:00:00	11	1	195	0	14	9	0	18	2	7	7	13	2	3	0	0	11	8	22	0	0	43	54	2	0	6	0	0	0	0	0	0	0	0	1559057
2008-02-10 10:00:00	15	6	192	0	19	10	0	17	3	2	1	7	2	2	0	0	4	5	21	0	0	33	47	2	0	1	0	0	0	0	0	0	0	0	1506497
2008-02-10 11:00:00	9	2	174	0	27	3	0	24	2	7	3	8	2	2	0	0	6	9	28	0	0	31	62	2	0	3	0	0	0	0	0	0	0	0	1514552
2008-02-10 12:00:00	8	1	203	0	34	6	0	22	4	6	5	17	1	8	0	0	7	14	24	0	0	43	61	3	0	0	0	0	0	0	0	0	0	0	1862714
2008-02-10 13:00:00	13	0	201	0	30	10	0	27	11	11	5	32	2	4	0	0	0	14	29	0	0	44	69	7	0	0	0	0	0	0	0	0	0	0	2020754
2008-02-10 14:00:00	12	5	186	0	12	5	0	28	3	8	8	21	5	9	0	0	12	20	24	0	0	47	66	5	0	3	0	0	0	0	0	0	0	0	2118531
2008-02-10 15:00:00	13	2	129	0	10	6	0	12	2	3	8	18	4	4	0	0	1	25	26	0	0	32	43	1	0	0	0	0	0	0	0	0	0	0	2107212
2008-02-10 16:00:00	18	3	113	0	10	4	0	15	1	0	7	11	1	5	0	0	3	8	20	0	0	33	29	3	0	4	0	0	0	0	0	0	0	0	1796260
2008-02-10 17:00:00	4	4	61	0	10	4	0	9	2	2	3	13	2	0	0	0	3	8	22	0	0	17	22	0	0	3	0	0	0	0	0	0	0	0	1405614
2008-02-10 18:00:00	7	1	30	0	3	0	0	8	0	2	4	8	0	0	0	0	2	5	13	0	0	24	18	1	0	2	0	0	0	0	0	0	0	0	1003383
2008-02-10 19:00:00	4	0	30	0	7	4	0	6	0	4	0	6	0	0	0	0	1	2	7	0	0	14	8	0	0	0	0	0	0	0	0	0	0	0	703332
2008-02-10 20:00:00	5	1	32	0	3	1	0	3	0	0	1	1	1	0	0	0	0	1	7	0	0	8	7	0	0	0	0	0	0	0	0	0	0	0	530300
2008-02-10 21:00:00	2	0	9	0	3	0	0	4	0	2	2	3	0	2	0	0	3	2	2	0	0	8	4	1	0	0	0	0	0	0	0	0	0	0	419167
2008-02-10 22:00:00	2	1	34	0	9	1	0	3	1	3	0	5	2	2	0	0	1	1	0	0	0	5	8	2	0	2	0	0	0	0	0	0	0	0	404962
2008-02-10 23:00:00	3	1	54	0	8	1	0	3	0	1	2	15	2	2	0	0	1	2	13	0	0	8	11	0	0	2	0	0	0	0	0	0	0	0	465335
2008-02-11 00:00:00	5	0	86	0	7	3	0	6	0	1	2	14	3	2	0	0	2	2	9	0	0	23	21	2	0	1	0	0	0	0	0	0	0	0	627169
2008-02-11 01:00:00	2	0	86	0	11	6	0	11	5	4	3	15	2	5	0	0	2	11	28	0	0	18	34	1	0	0	0	0	0	0	0	0	0	0	910603
2008-02-11 02:00:00	12	0	142	0	14	5	0	12	1	7	9	15	2	1	0	0	3	13	18	0	0	29	44	2	0	2	0	0	0	0	0	0	0	0	1211613
2008-02-11 03:00:00	7	1	157	0	24	8	0	19	2	3	5	16	8	6	0	0	3	21	34	0	0	24	37	0	0	1	0	0	0	0	0	0	0	0	1394987
2008-02-11 04:00:00	13	2	159	0	13	2	0	6	2	4	7	13	1	5	0	0	0	14	27	0	0	44	39	1	0	0	0	0	0	0	0	0	0	0	1459980
2008-02-11 05:00:00	8	1	152	0	15	3	0	24	4	7	6	13	4	0	0	0	4	17	29	0	0	38	49	2	0	2	0	0	0	0	0	0	0	0	1575252
2008-02-11 06:00:00	19	2	132	0	15	4	0	15	5	6	7	16	2	7	0	0	8	13	22	0	0	36	54	1	0	0	0	0	0	0	0	0	0	0	1668580
2008-02-11 07:00:00	9	2	151	0	11	8	0	13	7	2	4	9	7	4	0	0	5	14	20	0	0	42	63	0	0	2	0	0	0	0	0	0	0	0	1659508
2008-02-11 08:00:00	23	4	196	0	24	8	0	16	2	6	8	15	4	4	0	0	4	5	20	0	0	44	58	3	0	3	0	0	0	0	0	0	0	0	1750416
2008-02-11 09:00:00	9	3	193	0	14	4	0	21	2	8	3	15	2	7	0	0	3	15	23	0	0	62	73	3	0	5	0	0	0	0	0	0	0	0	1755565
2008-02-11 10:00:00	10	4	213	0	14	5	0	24	2	3	5	22	5	6	0	0	6	7	24	0	0	38	61	3	0	4	0	0	0	0	0	0	0	0	1726797
2008-02-11 11:00:00	12	0	164	0	18	7	0	12	0	4	9	19	4	3	0	0	6	13	24	0	0	49	47	0	0	2	0	0	0	0	0	0	0	0	1702403
2008-02-11 12:00:00	18	1	199	0	24	6	0	19	2	4	7	20	2	2	0	0	7	8	27	0	0	53	56	5	0	5	0	0	0	0	0	0	0	0	2079935
2008-02-11 13:00:00	20	5	203	0	24	11	0	29	4	8	7	28	8	4	0	0	7	14	52	0	0	59	72	1	0	0	0	0	0	0	0	0	0	0	2229833
2008-02-11 14:00:00	19	1	182	0	14	10	0	23	4	5	9	26	7	8	0	0	10	20	56	0	0	54	60	3	0	1	0	0	0	0	0	0	0	0	2284819
2008-02-11 15:00:00	14	3	177	0	16	5	0	18	4	10	8	12	1	5	0	0	6	10	46	0	0	44	59	3	0	1	0	0	0	0	0	0	0	0	2054309
2008-02-11 16:00:00	15	2	87	0	14	3	0	17	0	7	6	22	3	2	0	1	3	7	23	0	0	43	30	5	0	0	0	0	0	0	0	0	0	0	1649243
2008-02-11 17:00:00	16	0	63	0	11	1	0	11	0	3	7	7	0	3	0	0	4	4	12	0	0	25	27	1	0	1	0	0	0	0	0	0	0	0	1228506
2008-02-11 18:00:00	10	6	37	0	8	5	0	3	0	2	2	9	0	6	0	0	2	4	10	0	0	7	21	0	0	1	0	0	0	0	0	0	0	0	851722
2008-02-11 19:00:00	1	2	25	0	10	0	0	6	1	3	4	9	1	3	0	0	3	3	6	0	0	21	9	3	0	3	0	0	0	0	0	0	0	0	608116
2008-02-11 20:00:00	3	1	22	0	2	1	0	5	1	1	1	5	0	1	0	0	1	3	5	0	0	2	16	0	0	0	0	0	0	0	0	0	0	0	462302
2008-02-11 21:00:00	1	1	24	0	4	1	0	3	0	2	4	2	1	0	1	0	1	1	8	0	0	6	12	0	0	1	0	0	0	0	0	0	0	0	363437
2008-02-11 22:00:00	1	1	50	0	5	1	0	1	0	0	3	2	0	1	0	0	3	1	8	0	0	8	16	0	0	0	0	0	0	0	0	0	0	0	359215
2008-02-11 23:00:00	2	0	99	0	5	0	0	7	0	3	6	5	2	2	0	0	3	4	3	0	0	25	23	0	0	0	0	0	0	0	0	0	0	0	425249
2008-02-12 00:00:00	8	3	186	0	7	4	0	17	0	6	5	16	1	1	0	0	5	7	20	0	0	42	49	0	0	1	0	0	0	0	0	0	0	0	660808
2008-02-12 01:00:00	14	2	272	0	16	9	0	15	0	10	8	8	6	11	0	0	11	9	44	0	0	60	49	1	0	5	0	0	0	0	0	0	0	0	1092883
2008-02-12 02:00:00	13	4	302	0	30	9	0	24	2	9	8	16	3	3	0	0	13	11	36	0	0	52	56	1	0	4	0	0	0	0	0	0	0	0	1408184
2008-02-12 03:00:00	24	6	356	0	37	9	0	36	2	12	7	12	4	5	0	0	8	14	51	0	0	66	80	2	0	1	0	0	0	0	0	0	0	0	1648866
2008-02-12 04:00:00	9	2	391	0	34	5	0	28	3	9	3	12	9	7	0	0	7	11	55	0	0	61	77	2	0	9	0	0	0	0	0	0	0	0	1898616
2008-02-12 05:00:00	10	3	366	0	25	13	0	23	2	10	11	17	9	6	0	0	7	15	51	0	0	85	73	1	0	3	0	0	0	0	0	0	0	0	1749543
2008-02-12 06:00:00	23	5	317	0	25	10	0	28	1	7	6	25	8	2	0	0	11	14	51	0	0	51	61	2	0	0	0	0	0	0	0	0	0	0	1868034
2008-02-12 07:00:00	15	5	323	0	23	6	0	38	6	9	4	14	9	5	0	0	11	23	55	0	0	83	79	1	0	4	0	0	0	0	0	0	0	0	1902968
2008-02-12 08:00:00	20	1	333	0	24	8	0	28	2	4	2	18	7	3	0	0	8	13	45	0	0	76	116	2	0	3	0	0	0	0	0	0	0	0	1994269
2008-02-12 09:00:00	15	6	304	0	28	15	0	28	3	8	11	9	4	7	0	0	9	18	34	0	0	68	78	4	0	3	0	0	0	0	0	0	0	0	1930743
2008-02-12 10:00:00	19	2	255	0	36	11	0	20	3	5	3	12	8	5	0	0	3	18	35	0	0	61	69	11	0	2	0	0	0	0	0	0	0	0	1707330
2008-02-12 11:00:00	16	2	252	0	22	10	0	25	0	5	8	19	2	4	0	0	5	14	26	0	0	45	54	1	0	5	0	0	0	0	0	0	0	0	1536590
2008-02-12 12:00:00	219	3	262	0	44	7	0	102	3	5	4	17	9	8	0	0	7	15	33	0	0	54	69	2	0	6	0	0	0	0	0	0	0	0	1680918
2008-02-12 13:00:00	32	1	252	0	19	11	0	44	3	5	10	12	4	9	0	0	7	21	39	0	0	52	66	1	0	1	0	0	0	0	0	0	0	0	1859249
2008-02-12 14:00:00	31	5	211	0	23	15	0	34	2	12	4	22	2	4	0	0	4	11	29	0	0	51	56	3	0	4	0	0	0	0	0	0	0	0	1943066
2008-02-12 15:00:00	28	2	157	0	23	10	0	39	4	4	8	10	3	8	0	0	7	18	23	0	0	41	42	4	0	4	0	0	0	0	0	0	0	0	1845537
2008-02-12 16:00:00	30	2	83	0	16	6	0	17	5	2	16	14	5	5	0	0	4	11	12	0	0	46	32	2	0	3	0	0	0	0	0	0	0	0	1523415
2008-02-12 17:00:00	10	0	59	0	8	3	0	15	0	2	2	4	1	2	0	0	2	7	11	0	0	15	24	1	0	2	0	0	0	0	0	0	0	0	1124891
2008-02-12 18:00:00	2	0	37	0	6	3	0	3	1	2	1	13	1	2	0	0	3	3	7	0	0	13	11	0	0	0	0	0	0	0	0	0	0	0	797114
2008-02-12 19:00:00	2	0	32	0	3	1	0	4	0	1	2	3	1	1	0	0	1	2	7	0	0	9	9	0	0	1	0	0	0	0	0	0	0	0	570001
2008-02-12 20:00:00	4	0	35	0	3	1	0	2	2	0	4	5	1	3	0	0	1	2	6	0	0	4	6	0	0	0	0	0	0	0	0	0	0	0	443190
2008-02-12 21:00:00	1	1	28	0	6	3	0	4	2	0	2	3	0	0	0	0	2	2	4	0	0	16	11	1	0	0	0	0	0	0	0	0	0	0	378506
2008-02-12 22:00:00	4	4	39	0	1	1	0	5	0	1	2	5	0	0	0	0	0	3	10	0	0	8	14	0	0	0	0	0	0	0	0	0	0	0	400453
2008-02-12 23:00:00	17	2	69	0	7	2	0	7	2	3	3	2	0	3	0	0	0	6	10	0	0	12	18	0	0	0	0	0	0	0	0	0	0	0	453607
2008-02-13 00:00:00	16	1	182	0	11	3	0	15	0	3	1	13	2	3	0	0	2	20	30	0	0	28	41	3	0	0	0	0	0	0	0	0	0	0	692986
2008-02-13 01:00:00	30	2	226	0	24	8	0	22	1	9	8	14	4	6	0	0	7	9	15	0	0	41	45	1	0	2	0	0	0	0	0	0	0	0	1113909
2008-02-13 02:00:00	26	4	246	0	21	7	0	31	4	6	9	12	3	11	0	0	9	13	22	0	0	40	75	4	0	5	0	0	0	0	0	0	0	0	1369293
2008-02-13 03:00:00	25	3	260	0	28	13	0	34	2	8	11	16	5	8	0	0	4	4	28	0	0	48	61	5	0	3	0	0	0	0	0	0	0	0	1630411
2008-02-13 04:00:00	29	4	270	0	35	12	0	34	6	4	9	8	5	7	0	0	6	7	41	0	0	69	71	5	0	4	0	0	0	0	0	0	0	0	1930019
2008-02-13 05:00:00	28	4	291	0	42	10	0	49	7	8	11	17	4	11	0	0	11	10	31	0	0	46	61	3	0	3	0	0	0	0	0	0	0	0	1716243
2008-02-13 06:00:00	29	2	254	0	30	10	0	36	4	7	5	20	10	14	0	0	5	15	21	0	0	48	71	9	0	4	0	0	0	0	0	0	0	0	1836977
2008-02-13 07:00:00	20	6	232	0	32	7	0	31	3	6	6	17	5	6	0	0	8	13	21	0	0	49	87	6	0	12	0	0	0	0	0	0	0	0	1899646
2008-02-13 08:00:00	32	8	237	0	20	14	0	50	0	7	3	17	7	5	0	0	14	18	39	0	0	55	79	3	0	1	0	0	0	0	0	0	0	0	1968023
2008-02-13 09:00:00	23	10	264	0	52	24	0	52	6	6	16	125	4	10	0	0	12	15	35	0	0	39	72	3	0	4	0	0	0	0	0	0	0	0	1828842
2008-02-13 10:00:00	23	5	205	0	37	25	0	21	4	5	5	18	7	4	0	0	7	13	18	0	0	43	50	3	0	6	0	0	0	0	0	0	0	0	1609314
2008-02-13 11:00:00	8	3	168	0	23	13	0	18	5	6	4	16	6	5	0	0	6	9	14	0	0	51	38	0	0	2	0	0	0	0	0	0	0	0	1467010
2008-02-13 12:00:00	16	4	150	0	19	12	0	21	2	4	9	21	1	6	0	0	6	16	15	0	0	46	54	4	0	3	0	0	0	0	0	0	0	0	1672961
2008-02-13 13:00:00	15	4	179	0	23	4	0	33	3	6	5	17	5	5	0	0	4	9	21	0	0	48	46	3	0	2	0	0	0	0	0	0	0	0	1770585
2008-02-13 14:00:00	24	5	141	0	19	8	0	19	3	1	9	15	5	7	0	0	7	20	25	0	0	49	73	3	0	1	0	0	0	0	0	0	0	0	1911743
2008-02-13 15:00:00	22	1	150	0	31	5	0	28	2	5	9	29	7	3	0	0	6	13	31	0	0	41	39	5	0	1	0	0	0	0	0	0	0	0	1854951
2008-02-13 16:00:00	12	0	75	0	12	3	0	19	2	2	11	16	1	4	0	0	5	3	11	0	0	27	25	2	0	1	0	0	0	0	0	0	0	0	1478556
2008-02-13 17:00:00	11	2	45	0	15	1	0	11	0	0	5	10	1	12	0	0	4	8	9	0	0	14	20	3	0	0	0	0	0	0	0	0	0	0	1072346
2008-02-13 18:00:00	9	1	27	0	7	2	0	9	2	2	5	6	2	1	0	0	2	3	3	0	0	17	15	2	0	1	0	0	0	0	0	0	0	0	783983
2008-02-13 19:00:00	5	4	13	0	2	0	0	2	0	3	5	7	2	3	0	0	2	3	1	0	0	9	5	1	0	0	0	0	0	0	0	0	0	0	592931
2008-02-13 20:00:00	3	1	20	0	7	2	0	3	0	1	3	5	0	2	0	0	1	1	5	0	0	14	8	0	0	0	0	0	0	0	0	0	0	0	458241
2008-02-13 21:00:00	2	0	31	0	4	1	0	2	1	1	3	4	1	3	0	0	1	1	3	0	0	6	9	0	0	0	0	0	0	0	0	0	0	0	407024
2008-02-13 22:00:00	2	2	31	0	0	0	0	3	0	1	0	1	1	0	0	0	0	2	6	0	0	18	12	0	0	3	0	0	0	0	0	0	0	0	394736
2008-02-13 23:00:00	10	0	76	0	4	5	0	10	0	2	3	2	1	2	0	0	6	1	5	0	0	11	21	0	0	2	0	0	0	0	0	0	0	0	460643
2008-02-14 00:00:00	13	2	170	0	7	2	0	30	1	6	4	7	1	5	0	0	1	7	17	0	0	36	26	3	0	0	0	0	0	0	0	0	0	0	742177
2008-02-14 01:00:00	17	4	231	0	21	10	0	21	2	6	5	12	3	5	0	0	6	8	34	0	0	49	61	5	0	10	0	0	0	0	0	0	0	0	1183535
2008-02-14 02:00:00	24	6	228	0	21	15	0	50	8	4	7	10	9	15	0	0	7	8	24	0	0	56	89	6	0	5	0	0	0	0	0	0	0	0	1466547
2008-02-14 03:00:00	30	2	259	0	27	4	0	30	1	9	7	18	12	0	0	0	9	7	23	0	0	48	71	3	0	2	0	0	0	0	0	0	0	0	1672459
2008-02-14 04:00:00	11	5	224	0	24	9	0	29	4	6	5	12	5	5	0	0	2	15	19	0	0	50	71	6	0	2	0	0	0	0	0	0	0	0	1884922
2008-02-14 05:00:00	22	3	197	0	26	13	0	26	4	4	5	15	5	5	0	0	6	16	23	0	0	44	77	2	0	7	0	0	0	0	0	0	0	0	1680140
2008-02-14 06:00:00	21	2	214	0	11	4	0	22	2	11	3	10	4	3	0	0	6	18	28	0	0	41	70	0	0	2	0	0	0	0	0	0	0	0	1826847
2008-02-14 07:00:00	22	4	209	0	26	4	0	36	5	5	4	14	7	8	0	0	13	13	18	0	0	60	82	1	0	4	0	0	0	0	0	0	0	0	1849476
2008-02-14 08:00:00	24	5	239	0	27	9	0	27	2	5	8	23	4	7	0	0	5	9	26	0	0	58	82	2	0	1	0	0	0	0	0	0	0	0	1915933
2008-02-14 09:00:00	19	2	219	0	19	11	0	26	2	6	9	11	3	5	0	0	5	19	30	0	0	55	78	1	0	5	0	0	0	0	0	0	0	0	1841342
2008-02-14 10:00:00	23	2	187	0	19	8	0	27	5	6	3	17	5	7	0	0	8	12	14	0	0	49	60	2	0	5	0	0	0	0	0	0	0	0	1626183
2008-02-14 11:00:00	10	7	163	0	27	8	0	16	4	6	3	15	4	9	0	0	10	9	21	0	0	40	52	0	0	3	0	0	0	0	0	0	0	0	1536969
2008-02-14 12:00:00	10	0	153	0	24	8	0	15	3	8	4	12	3	5	0	0	8	10	11	0	0	39	53	2	0	1	0	0	0	0	0	0	0	0	1661045
2008-02-14 13:00:00	24	5	168	0	22	8	0	22	4	11	14	12	6	3	0	0	6	22	23	0	0	45	53	0	0	1	0	0	0	0	0	0	0	0	1896489
2008-02-14 14:00:00	18	3	136	0	16	5	0	32	1	15	7	30	2	6	0	0	3	13	23	0	0	51	63	1	0	3	0	0	0	0	0	0	0	0	1989960
2008-02-14 15:00:00	17	4	134	0	29	8	0	27	4	10	5	22	2	9	0	0	10	14	31	0	0	42	54	3	0	4	0	0	0	0	0	0	0	0	1911977
2008-02-14 16:00:00	15	4	86	0	10	8	0	15	1	2	3	13	3	3	0	0	9	11	19	0	0	36	15	1	0	2	0	0	0	0	0	0	0	0	1549939
2008-02-14 17:00:00	7	3	62	0	5	4	0	11	4	7	3	8	2	3	0	0	3	4	11	0	0	33	17	0	0	2	0	0	0	0	0	0	0	0	1145811
2008-02-14 18:00:00	6	4	29	0	5	1	0	20	1	0	0	5	0	5	0	0	2	5	6	0	0	9	17	2	0	1	0	0	0	0	0	0	0	0	827526
2008-02-14 19:00:00	4	0	24	0	1	1	0	8	0	0	2	2	3	2	0	0	0	2	3	0	0	11	13	0	0	1	0	0	0	0	0	0	0	0	602216
2008-02-14 20:00:00	3	1	21	0	7	0	0	5	0	1	0	7	0	1	0	0	2	2	6	0	0	6	6	0	0	1	0	0	0	0	0	0	0	0	480055
2008-02-14 21:00:00	8	0	33	0	4	0	0	3	0	0	2	2	0	1	0	0	1	2	2	0	0	7	9	1	0	0	0	0	0	0	0	0	0	0	402227
2008-02-14 22:00:00	3	1	31	0	3	1	0	5	0	2	0	7	0	0	0	0	0	2	5	0	0	9	10	0	0	0	0	0	0	0	0	0	0	0	410247
2008-02-14 23:00:00	8	0	68	0	9	3	0	7	1	4	3	5	0	4	0	0	0	3	9	0	0	9	29	2	0	0	0	0	0	0	0	0	0	0	467867
2008-02-15 00:00:00	7	0	137	0	11	1	0	12	1	5	2	9	1	2	0	0	2	8	20	0	0	26	35	3	0	2	0	0	0	0	0	0	0	0	740364
2008-02-15 01:00:00	11	5	204	0	30	8	0	31	3	10	8	9	3	5	0	0	4	12	16	0	0	39	41	4	0	3	0	0	0	0	0	0	0	0	1188629
2008-02-15 02:00:00	19	2	212	0	29	9	0	29	1	4	19	6	5	8	0	0	9	12	24	0	0	49	56	5	0	4	0	0	0	0	0	0	0	0	1388040
2008-02-15 03:00:00	34	5	227	0	27	12	0	33	2	10	14	10	4	5	0	0	8	15	31	0	0	56	70	1	0	6	0	0	0	0	0	0	0	0	1666214
2008-02-15 04:00:00	23	4	200	0	26	8	0	21	4	7	8	13	5	5	0	0	11	12	13	0	0	52	60	2	0	7	0	0	0	0	0	0	0	0	1833690
2008-02-15 05:00:00	23	3	182	0	25	4	0	25	8	7	10	17	11	5	0	0	2	8	18	0	0	50	59	5	0	3	0	0	0	0	0	0	0	0	1673754
2008-02-15 06:00:00	33	4	201	0	23	5	0	16	4	3	8	17	12	14	0	0	12	14	18	0	0	56	70	7	0	8	0	0	0	0	0	0	0	0	1783139
2008-02-15 07:00:00	20	2	183	0	32	8	0	16	2	4	7	9	2	4	0	0	6	14	17	0	0	48	60	3	0	1	0	0	0	0	0	0	0	0	1782381
2008-02-15 08:00:00	33	2	234	0	21	9	0	22	3	9	7	25	3	6	0	0	6	19	17	0	0	60	64	3	0	5	0	0	0	0	0	0	0	0	1904330
2008-02-15 09:00:00	12	0	209	0	24	5	0	33	2	4	7	15	5	8	0	0	9	16	24	0	0	49	52	8	0	2	0	0	0	0	0	0	0	0	1774869
2008-02-15 10:00:00	9	1	207	0	16	4	0	18	3	6	10	11	4	6	0	0	8	12	12	0	0	26	43	6	0	3	0	0	0	0	0	0	0	0	1582713
2008-02-15 11:00:00	9	2	111	0	22	6	0	9	4	1	2	10	4	2	0	0	4	7	10	0	0	41	47	3	0	3	0	0	0	0	0	0	0	0	1432802
2008-02-15 12:00:00	18	2	150	0	11	8	0	13	1	6	4	23	4	4	0	0	4	13	24	0	0	35	42	3	0	1	0	0	0	0	0	0	0	0	1619258
2008-02-15 13:00:00	19	5	178	0	17	4	0	5	1	7	2	13	7	1	0	0	4	9	18	0	0	31	42	6	0	9	0	0	0	0	0	0	0	0	1811523
2008-02-15 14:00:00	11	2	125	0	20	6	0	11	1	9	2	24	1	4	0	0	6	14	19	0	0	51	39	1	0	1	0	0	0	0	0	0	0	0	1975677
2008-02-15 15:00:00	17	0	102	0	19	8	0	8	2	11	5	16	5	4	0	0	5	21	21	0	0	35	34	4	0	1	0	0	0	0	0	0	0	0	1925174
2008-02-15 16:00:00	7	0	67	0	5	1	0	8	0	6	8	16	2	3	0	0	3	7	15	0	0	24	28	3	0	0	0	0	0	0	0	0	0	0	1576373
2008-02-15 17:00:00	4	4	40	0	7	1	0	6	0	4	1	11	3	7	0	0	4	8	15	0	0	16	14	0	0	1	0	0	0	0	0	0	0	0	1197294
2008-02-15 18:00:00	5	0	26	0	8	2	0	4	0	1	2	7	1	1	0	0	2	6	10	1	0	18	15	3	0	1	0	0	0	0	0	0	0	0	872730
2008-02-15 19:00:00	7	0	18	0	3	0	0	4	1	0	1	4	0	1	0	0	1	0	6	0	0	14	14	0	0	2	0	0	0	0	0	0	0	0	619657
2008-02-15 20:00:00	7	0	16	0	2	3	0	6	0	1	2	7	1	2	0	0	1	2	4	0	0	8	12	0	0	2	0	0	0	0	0	0	0	0	486989
2008-02-15 21:00:00	1	1	19	0	3	1	0	2	0	0	1	4	1	0	0	0	2	2	4	0	0	5	8	2	0	0	0	0	0	0	0	0	0	0	408209
2008-02-15 22:00:00	4	0	29	0	3	0	0	3	0	0	0	3	0	0	0	0	1	1	5	0	0	6	12	2	0	1	0	0	0	0	0	0	0	0	397493
2008-02-15 23:00:00	3	0	40	0	13	0	0	3	0	0	3	8	0	1	0	0	1	2	9	0	0	17	9	1	0	0	0	0	0	0	0	0	0	0	454800
2008-02-16 00:00:00	5	3	70	0	16	2	0	2	1	0	4	4	0	1	0	0	3	2	6	1	0	15	31	0	0	0	0	0	0	0	0	0	0	0	645292
2008-02-16 01:00:00	6	1	107	0	10	2	0	9	0	3	3	7	1	2	0	0	2	7	12	0	0	23	30	3	0	2	0	0	0	0	0	0	0	0	838327
2008-02-16 02:00:00	6	0	129	0	18	8	0	11	3	2	6	7	2	4	0	0	2	8	14	0	0	30	33	2	0	1	0	0	0	0	0	0	0	0	1068971
2008-02-16 03:00:00	18	1	123	0	14	1	0	17	2	6	6	12	3	1	0	0	5	11	20	0	0	25	41	0	0	2	0	0	0	0	0	0	0	0	1267062
2008-02-16 04:00:00	14	3	111	0	12	4	0	6	0	7	4	8	1	2	0	0	3	12	17	0	0	28	28	0	0	3	0	0	0	0	0	0	0	0	1338880
2008-02-16 05:00:00	15	0	128	0	12	5	0	7	0	5	3	10	1	1	0	0	1	9	31	0	0	31	50	1	0	1	0	0	0	0	0	0	0	0	1416775
2008-02-16 06:00:00	20	0	146	0	15	2	0	14	3	2	4	7	7	1	0	0	3	10	18	0	0	35	30	0	0	4	0	0	0	0	0	0	0	0	1511971
2008-02-16 07:00:00	8	3	122	0	25	5	0	6	1	8	6	17	1	4	0	0	5	5	13	0	0	35	49	3	0	1	0	0	0	0	0	0	0	0	1562914
2008-02-16 08:00:00	13	1	135	0	8	10	0	26	1	4	8	20	4	4	0	0	3	16	13	0	0	25	53	0	0	1	0	0	0	0	0	0	0	0	1597399
2008-02-16 09:00:00	6	1	132	0	22	6	0	11	0	7	5	10	3	2	0	0	6	14	22	0	0	33	37	0	0	3	0	0	0	0	0	0	0	0	1579942
2008-02-16 10:00:00	14	4	152	0	16	2	0	10	3	4	1	14	4	3	0	0	3	5	19	0	0	39	46	0	0	9	0	0	0	0	0	0	0	0	1526522
2008-02-16 11:00:00	8	3	129	0	13	2	0	10	0	5	11	13	4	0	0	0	3	8	27	0	0	26	42	1	0	3	0	0	0	0	0	0	0	0	1456101
2008-02-16 12:00:00	16	0	135	0	17	8	0	17	1	5	1	26	2	4	0	0	9	8	16	0	0	47	63	0	0	5	0	0	0	0	0	0	0	0	1719339
2008-02-16 13:00:00	16	2	122	0	9	5	0	10	0	3	4	18	6	5	0	0	5	21	35	0	0	45	48	1	0	1	0	0	0	0	0	0	0	0	2022673
2008-02-16 14:00:00	30	2	122	0	15	8	0	13	7	7	5	19	3	0	0	0	7	13	32	0	0	35	48	5	0	1	0	0	0	0	0	0	0	0	2108475
2008-02-16 15:00:00	14	3	107	0	10	6	0	17	3	7	10	22	4	8	0	0	6	23	24	0	0	33	33	3	0	0	0	0	0	0	0	0	0	0	2041839
2008-02-16 16:00:00	11	1	98	0	11	2	0	10	3	7	3	29	0	5	0	0	3	8	15	0	0	48	27	0	0	0	0	0	0	0	0	0	0	0	1798772
2008-02-16 17:00:00	11	1	48	0	9	3	0	9	0	6	3	13	1	5	0	0	6	9	18	0	0	28	34	4	0	2	0	0	0	0	0	0	0	0	1416388
2008-02-16 18:00:00	12	0	31	0	4	1	0	4	3	1	4	15	1	2	0	0	2	9	4	0	0	19	23	1	0	1	0	0	0	0	0	0	0	0	1015786
2008-02-16 19:00:00	8	1	27	0	4	3	0	4	2	1	4	8	0	1	0	0	0	2	3	0	0	9	10	1	0	0	0	0	0	0	0	0	0	0	725663
2008-02-16 20:00:00	2	0	12	0	3	0	0	4	0	1	2	9	0	2	0	0	2	1	4	0	0	5	8	0	0	0	0	0	0	0	0	0	0	0	543646
2008-02-16 21:00:00	1	0	26	0	4	1	0	5	0	2	1	2	0	1	0	0	0	3	1	0	0	10	6	0	0	0	0	0	0	0	0	0	0	0	436274
2008-02-16 22:00:00	3	2	27	0	5	2	0	2	2	0	1	9	1	1	0	0	1	3	3	0	0	7	9	1	0	0	0	0	0	0	0	0	0	0	419181
2008-02-16 23:00:00	0	1	35	0	6	1	0	3	1	1	0	8	1	2	0	0	3	4	6	0	0	8	11	3	0	0	0	0	0	0	0	0	0	0	452981
2008-02-17 00:00:00	7	1	61	0	3	1	0	5	0	1	3	8	1	2	0	0	4	3	4	0	0	20	25	0	0	0	0	0	0	0	0	0	0	0	597700
2008-02-17 01:00:00	9	3	95	0	11	3	0	12	3	6	2	11	1	0	0	0	2	5	8	0	0	16	31	2	0	0	0	0	0	0	0	0	0	0	806823
2008-02-17 02:00:00	8	2	93	0	12	2	0	15	2	4	3	5	1	3	0	0	4	5	11	0	0	26	41	1	0	0	0	0	0	0	0	0	0	0	1058800
2008-02-17 03:00:00	8	0	133	0	10	3	0	16	1	2	3	12	0	3	0	0	15	3	11	0	0	25	46	3	0	3	0	0	0	0	0	0	0	0	1222919
2008-02-17 04:00:00	8	3	135	0	18	3	0	12	0	2	3	14	1	5	0	0	3	9	23	0	0	37	46	2	0	4	0	0	0	0	0	0	0	0	1283959
2008-02-17 05:00:00	9	0	92	0	10	3	0	6	4	4	5	13	2	4	0	0	5	4	19	0	0	17	32	1	0	0	0	0	0	0	0	0	0	0	1414475
2008-02-17 06:00:00	6	4	112	0	8	6	0	14	2	4	3	20	1	3	0	0	4	13	21	0	0	30	52	3	0	1	0	0	0	0	0	0	0	0	1514775
2008-02-17 07:00:00	6	2	131	0	16	3	0	20	1	4	5	17	3	2	0	0	6	11	36	0	0	21	33	5	0	3	0	0	0	0	0	0	0	0	1593710
2008-02-17 08:00:00	14	0	128	0	11	1	0	13	2	4	8	7	5	2	0	0	6	6	29	0	0	31	45	4	0	4	0	0	0	0	0	0	0	0	1601033
2008-02-17 09:00:00	12	0	130	0	17	4	0	24	1	5	2	13	3	6	0	0	10	5	28	0	0	41	49	5	0	1	0	0	0	0	0	0	0	0	1739757
2008-02-17 10:00:00	33	0	151	0	13	1	0	9	1	4	3	26	3	1	0	0	4	17	14	0	0	38	47	0	0	6	0	0	0	0	0	0	0	0	1649556
2008-02-17 11:00:00	13	1	132	0	17	2	0	25	0	4	10	18	1	1	0	0	5	6	18	0	0	30	46	0	0	6	0	0	0	0	0	0	0	0	1635354
2008-02-17 12:00:00	13	0	149	0	13	4	0	21	0	4	2	10	4	7	0	0	9	17	22	0	0	45	56	2	0	2	0	0	0	0	0	0	0	0	1915468
2008-02-17 13:00:00	26	2	164	0	20	8	0	21	1	4	9	17	1	7	0	0	8	12	23	0	0	58	61	1	0	10	0	0	0	0	0	0	0	0	2098009
2008-02-17 14:00:00	12	3	147	0	27	11	0	17	5	7	6	20	6	4	0	0	8	17	24	0	0	52	62	1	0	1	0	0	0	0	0	0	0	0	2177010
2008-02-17 15:00:00	17	1	131	0	17	3	0	23	1	7	6	18	2	6	0	0	7	16	31	0	0	48	58	0	0	1	0	0	0	0	0	0	0	0	1994924
2008-02-17 16:00:00	3	1	96	0	6	0	0	26	3	3	3	23	1	3	0	0	8	9	16	0	0	21	35	2	0	3	0	0	0	0	0	0	0	0	1640114
2008-02-17 17:00:00	10	0	50	0	14	3	0	7	2	2	4	17	1	4	0	0	3	4	10	0	0	26	29	3	0	0	0	0	0	0	0	0	0	0	1224435
2008-02-17 18:00:00	6	1	41	0	9	3	0	9	1	4	2	7	0	4	0	0	7	3	16	0	0	16	15	0	0	1	0	0	0	0	0	0	0	0	850285
2008-02-17 19:00:00	4	0	28	0	9	1	0	4	1	2	3	10	0	0	0	0	1	3	4	0	0	14	22	0	0	1	0	0	0	0	0	0	0	0	585840
2008-02-17 20:00:00	4	1	21	0	2	1	0	3	0	2	0	8	0	0	0	0	1	3	3	0	0	10	17	0	0	1	0	0	0	0	0	0	0	0	442647
2008-02-17 21:00:00	4	1	23	0	6	2	0	7	0	1	1	2	2	3	0	0	1	6	3	0	0	6	5	1	0	0	0	0	0	0	0	0	0	0	374362
2008-02-17 22:00:00	1	0	31	0	5	3	0	3	0	0	1	8	1	1	0	0	5	7	4	0	0	15	14	0	0	0	0	0	0	0	0	0	0	0	377120
2008-02-17 23:00:00	14	1	85	0	3	5	0	5	0	3	5	7	1	5	0	0	5	7	10	0	0	9	26	1	0	1	0	0	0	0	0	0	0	0	434818
2008-02-18 00:00:00	11	3	182	0	8	5	0	11	1	1	1	12	4	5	0	0	2	11	27	0	0	15	40	0	0	3	0	0	0	0	0	0	0	0	668424
2008-02-18 01:00:00	17	2	211	0	30	4	0	18	2	8	6	9	6	4	0	0	11	12	42	0	0	39	46	5	0	4	0	0	0	0	0	0	0	0	1083590
2008-02-18 02:00:00	16	3	258	0	31	6	0	30	10	5	5	17	7	5	0	0	5	14	47	0	0	60	83	4	0	7	0	0	0	0	0	0	0	0	1381395
2008-02-18 03:00:00	19	5	278	0	26	11	0	18	0	1	4	22	10	7	0	0	8	21	53	0	0	70	82	3	0	7	0	0	0	0	0	0	0	0	1641401
2008-02-18 04:00:00	20	3	297	0	32	8	0	41	4	6	8	16	4	7	0	0	11	18	56	0	0	64	79	2	0	6	0	0	0	0	0	0	0	0	1833978
2008-02-18 05:00:00	30	2	249	0	31	4	0	29	5	6	12	16	2	5	0	0	9	20	57	0	0	63	79	8	0	8	0	0	0	0	0	0	0	0	1706179
2008-02-18 06:00:00	32	0	205	0	25	9	0	30	3	3	5	25	10	3	0	0	8	16	45	0	0	53	80	2	0	3	0	0	0	0	0	0	0	0	1806507
2008-02-18 07:00:00	24	2	268	0	26	10	0	21	3	7	6	19	4	7	0	0	5	22	57	0	0	80	74	1	0	8	0	0	0	0	0	0	0	0	1846042
2008-02-18 08:00:00	29	4	285	0	44	14	0	32	4	11	9	14	13	5	0	0	11	10	36	0	0	58	89	2	0	3	0	0	0	0	0	0	0	0	1951159
2008-02-18 09:00:00	22	5	292	0	55	21	0	48	8	15	8	24	3	5	0	0	11	13	37	0	0	56	90	2	0	10	0	0	0	0	0	0	0	0	1872324
2008-02-18 10:00:00	16	3	253	0	35	8	0	40	2	4	13	21	6	3	0	0	7	11	38	0	0	48	64	2	0	7	0	0	0	0	0	0	0	0	1667549
2008-02-18 11:00:00	18	2	197	0	26	6	0	24	2	6	7	15	2	4	0	0	3	15	32	0	0	44	57	3	0	5	0	0	0	0	0	0	0	0	1600432
2008-02-18 12:00:00	11	1	184	0	24	8	0	26	1	4	4	17	4	3	0	0	7	9	26	0	0	54	52	1	0	5	0	0	0	0	0	0	0	0	1758463
2008-02-18 13:00:00	9	1	180	0	14	4	0	24	3	7	10	14	6	4	0	0	6	21	46	0	0	62	53	3	0	5	0	0	0	0	0	0	0	0	2003898
2008-02-18 14:00:00	20	1	159	0	14	10	0	27	3	5	7	25	3	6	0	0	8	11	39	0	0	49	69	2	0	4	0	0	0	0	0	0	0	0	2062201
2008-02-18 15:00:00	19	2	189	0	33	18	0	68	2	5	5	16	0	5	0	0	4	10	33	0	0	33	51	1	0	8	0	0	0	0	0	0	0	0	1918811
2008-02-18 16:00:00	13	2	78	0	14	4	0	16	4	2	5	21	3	5	0	0	4	11	18	0	0	24	31	1	0	8	0	0	0	0	0	0	0	0	1529962
2008-02-18 17:00:00	3	0	53	0	7	1	0	15	3	2	2	11	2	4	0	0	7	4	11	0	0	12	28	0	0	3	0	0	0	0	0	0	0	0	1092627
2008-02-18 18:00:00	11	0	37	0	7	1	0	8	0	4	5	10	1	1	0	0	3	4	15	0	0	15	14	0	0	2	0	0	0	0	0	0	0	0	772314
2008-02-18 19:00:00	5	0	22	0	4	0	0	6	1	2	2	6	0	0	0	0	1	1	3	0	0	9	6	0	0	1	0	0	0	0	0	0	0	0	547550
2008-02-18 20:00:00	1	0	29	0	1	0	0	3	0	1	2	4	0	1	0	0	1	4	3	0	0	6	5	1	0	0	0	0	0	0	0	0	0	0	442726
2008-02-18 21:00:00	4	0	24	0	2	2	0	7	0	6	3	9	0	0	0	0	1	2	0	0	0	6	5	1	0	2	0	0	0	0	0	0	0	0	371298
2008-02-18 22:00:00	10	2	37	0	5	2	0	3	0	0	1	4	0	1	0	0	5	6	14	0	0	5	13	0	0	0	0	0	0	0	0	0	0	0	370220
2008-02-18 23:00:00	10	0	67	0	4	1	0	9	0	0	1	4	1	5	0	0	2	7	12	0	0	23	21	0	0	1	0	0	0	0	0	0	0	0	428274
2008-02-19 00:00:00	17	0	160	0	18	14	0	33	2	6	3	4	2	0	0	0	4	7	21	0	0	32	55	1	0	2	0	0	0	0	0	0	0	0	721460
2008-02-19 01:00:00	16	2	210	0	18	8	0	34	4	10	10	16	2	10	0	0	11	4	25	0	0	31	60	0	0	1	0	0	0	0	0	0	0	0	1159606
2008-02-19 02:00:00	25	5	258	0	19	10	0	52	7	4	8	6	5	10	0	0	14	11	28	0	0	55	72	0	0	5	0	0	0	0	0	0	0	0	1424048
2008-02-19 03:00:00	18	3	265	0	29	7	0	40	1	6	9	10	8	5	0	0	8	14	37	0	0	58	73	9	0	9	0	0	0	0	0	0	0	0	1644536
2008-02-19 04:00:00	17	0	267	0	34	12	0	69	4	8	6	9	8	14	0	0	5	12	44	0	0	49	86	5	0	4	0	0	0	0	0	0	0	0	1918676
2008-02-19 05:00:00	27	6	237	0	30	8	0	57	11	7	7	13	5	12	0	0	6	14	42	0	0	60	57	2	0	11	0	0	0	0	0	0	0	0	1688834
2008-02-19 06:00:00	18	17	259	0	18	26	0	37	53	14	7	11	2	18	0	0	9	18	46	0	0	64	73	5	0	6	0	0	0	0	0	0	0	0	1827121
2008-02-19 07:00:00	15	2	235	0	21	9	0	51	2	8	17	24	7	4	0	0	8	19	30	0	0	49	62	1	0	6	0	0	0	0	0	0	0	0	1852908
2008-02-19 08:00:00	15	11	252	0	33	11	0	57	6	9	11	25	7	10	0	0	13	32	33	0	0	38	78	1	0	4	0	0	0	0	0	0	0	0	1943478
2008-02-19 09:00:00	9	1	248	0	20	15	0	34	1	6	7	17	5	9	0	0	10	11	40	0	0	45	70	4	0	6	0	0	0	0	0	0	0	0	1891225
2008-02-19 10:00:00	9	4	197	0	30	10	0	32	6	5	2	20	3	4	0	0	3	15	27	0	0	55	58	2	0	4	0	0	0	0	0	0	0	0	1679483
2008-02-19 11:00:00	18	4	150	0	30	12	0	16	1	4	1	17	2	5	0	0	3	22	18	0	0	27	55	5	0	1	0	0	0	0	0	0	0	0	1517366
2008-02-19 12:00:00	19	4	156	0	19	4	0	17	1	5	6	18	3	3	0	0	7	15	22	0	0	39	65	0	0	5	0	0	0	0	0	0	0	0	1694453
2008-02-19 13:00:00	15	2	178	0	18	10	0	22	5	8	9	16	5	0	0	0	6	15	32	0	0	45	61	5	0	7	0	0	0	0	0	0	0	0	1908646
2008-02-19 14:00:00	13	3	146	0	21	3	0	28	0	7	5	18	3	4	0	0	7	22	32	0	0	48	60	3	0	1	0	0	0	0	0	0	0	0	1930154
2008-02-19 15:00:00	22	2	131	0	16	4	0	19	1	6	15	18	3	5	0	0	6	8	26	0	0	48	44	0	0	11	0	0	0	0	0	0	0	0	1860399
2008-02-19 16:00:00	11	1	80	0	16	4	0	9	4	4	7	16	0	2	0	0	8	8	15	0	0	36	29	0	0	1	0	0	0	0	0	0	0	0	1500379
2008-02-19 17:00:00	7	0	35	0	10	2	0	17	0	3	9	15	1	2	0	0	3	8	12	0	0	9	28	0	0	7	0	0	0	0	0	0	0	0	1092937
2008-02-19 18:00:00	3	1	24	0	9	0	0	10	0	2	1	10	1	0	0	0	2	3	3	0	0	5	8	0	0	2	0	0	0	0	0	0	0	0	766481
2008-02-19 19:00:00	2	0	52	0	7	5	0	48	1	1	0	5	2	0	0	0	0	2	6	0	0	8	12	0	0	0	0	0	0	0	0	0	0	0	542352
2008-02-19 20:00:00	1	0	11	0	8	0	0	3	0	2	0	5	0	0	0	0	1	2	1	1	0	4	4	0	0	0	0	0	0	0	0	0	0	0	419635
2008-02-19 21:00:00	4	1	16	0	1	0	0	3	0	1	0	5	1	0	0	0	0	3	5	0	0	8	7	0	0	0	0	0	0	0	0	0	0	0	344150
2008-02-19 22:00:00	4	2	39	0	5	3	0	4	2	1	1	3	0	8	0	0	0	1	7	0	0	8	10	0	0	0	0	0	0	0	0	0	0	0	343051
2008-02-19 23:00:00	5	0	69	0	2	2	0	5	0	1	2	3	1	0	0	0	3	9	8	0	0	10	23	0	0	1	0	0	0	0	0	0	0	0	419348
2008-02-20 00:00:00	10	4	120	0	15	13	0	19	1	2	0	6	4	1	0	0	9	6	13	0	0	22	35	2	0	2	0	0	0	0	0	0	0	0	692350
2008-02-20 01:00:00	6	2	203	0	27	7	0	18	1	5	5	5	4	2	0	0	6	7	17	1	0	44	67	3	0	3	0	0	0	0	0	0	0	0	1118092
2008-02-20 02:00:00	12	12	212	0	22	6	0	39	3	7	7	9	2	5	0	0	13	12	22	0	0	43	62	2	0	9	0	0	0	0	0	0	0	0	1366591
2008-02-20 03:00:00	21	3	213	0	23	5	0	18	4	4	3	15	9	3	0	0	16	10	37	1	0	40	61	2	0	5	0	0	0	0	0	0	0	0	1608422
2008-02-20 04:00:00	11	5	209	0	32	4	0	19	1	3	7	8	3	3	0	0	6	6	23	0	0	66	58	1	0	3	0	0	0	0	0	0	0	0	1811355
2008-02-20 05:00:00	19	9	264	0	23	16	0	39	17	6	5	10	5	10	0	0	6	9	37	0	0	33	68	1	0	5	0	0	0	0	0	0	0	0	1653600
2008-02-20 06:00:00	19	1	204	0	15	7	0	29	2	13	7	12	3	7	0	0	6	13	25	0	0	47	58	4	0	5	0	0	0	0	0	0	0	0	1735108
2008-02-20 07:00:00	15	5	294	0	30	6	0	47	2	8	14	18	8	7	0	0	10	13	29	0	0	44	71	3	0	6	0	0	0	0	0	0	0	0	1815033
2008-02-20 08:00:00	23	5	216	0	24	11	0	28	2	9	10	18	7	14	0	0	6	12	33	0	0	50	73	4	0	6	0	0	0	0	0	0	0	0	1913186
2008-02-20 09:00:00	17	3	205	0	27	7	0	21	2	5	14	10	6	5	0	0	4	18	34	0	0	43	53	3	0	3	0	0	0	0	0	0	0	0	1800283
2008-02-20 10:00:00	13	0	194	0	19	6	0	15	3	6	6	7	2	0	0	0	11	8	31	0	0	37	51	1	0	4	0	0	0	0	0	0	0	0	1593721
2008-02-20 11:00:00	10	2	132	0	19	11	0	19	1	5	5	8	7	8	0	0	3	12	27	0	0	39	42	2	0	0	0	0	0	0	0	0	0	0	1390045
2008-02-20 12:00:00	4	3	153	0	16	12	0	23	2	5	10	21	1	2	0	0	10	14	29	0	0	54	45	0	0	6	0	0	0	0	0	0	0	0	1569391
2008-02-20 13:00:00	12	0	141	0	15	9	0	22	3	2	6	8	5	8	0	0	5	12	25	0	0	50	43	1	0	2	0	0	0	0	0	0	0	0	1676588
2008-02-20 14:00:00	9	2	132	0	22	5	0	15	5	11	6	33	5	7	0	0	13	15	33	0	0	47	43	1	0	1	0	0	0	0	0	0	0	0	1944283
2008-02-20 15:00:00	18	7	149	0	13	10	0	22	1	6	10	19	2	7	0	0	7	16	24	0	0	69	35	1	0	4	0	0	0	0	0	0	0	0	1962957
2008-02-20 16:00:00	12	0	85	0	8	2	0	21	1	4	5	11	0	7	0	0	9	12	17	0	0	27	26	1	0	2	0	0	0	0	0	0	0	0	1521189
2008-02-20 17:00:00	6	1	60	0	5	2	0	10	2	0	7	8	1	1	0	0	7	7	10	0	0	21	17	1	0	2	0	0	0	0	0	0	0	0	1072499
2008-02-20 18:00:00	4	0	38	0	7	1	0	7	0	1	2	6	1	0	0	0	2	2	10	0	0	10	16	1	0	2	0	0	0	0	0	0	0	0	753967
2008-02-20 19:00:00	3	0	24	0	1	2	0	6	0	1	1	6	2	1	0	0	2	6	3	0	0	12	10	1	0	0	0	0	0	0	0	0	0	0	549833
2008-02-20 20:00:00	2	0	17	0	3	2	0	13	1	0	0	2	0	3	0	0	1	1	8	0	0	10	6	0	0	1	0	0	0	0	0	0	0	0	406849
2008-02-20 21:00:00	2	1	27	0	2	1	0	9	0	0	0	2	1	1	0	0	1	0	3	1	0	6	7	0	0	1	0	0	0	0	0	0	0	0	374605
2008-02-20 22:00:00	2	3	43	0	4	2	0	4	0	2	2	3	2	0	0	0	1	3	2	0	0	11	15	0	0	0	0	0	0	0	0	0	0	0	380797
2008-02-20 23:00:00	4	0	85	0	4	1	0	13	1	6	1	8	1	0	0	0	2	2	10	0	0	16	17	1	0	1	0	0	0	0	0	0	0	0	436476
2008-02-21 00:00:00	14	1	101	0	9	2	0	20	4	2	5	13	0	2	0	0	7	12	19	0	0	20	43	2	0	2	0	0	0	0	0	0	0	0	708464
2008-02-21 01:00:00	17	2	271	0	17	10	0	73	2	5	6	11	2	2	0	0	2	15	31	0	0	41	73	2	0	13	0	0	0	0	0	0	0	0	1147437
2008-02-21 02:00:00	18	2	195	0	23	3	0	54	3	10	2	11	2	6	0	0	9	13	26	0	0	52	51	1	0	6	0	0	0	0	0	0	0	0	1409795
2008-02-21 03:00:00	22	1	265	0	13	3	0	43	1	8	8	14	1	6	0	0	14	14	33	0	0	37	64	4	0	2	0	0	0	0	0	0	0	0	1614560
2008-02-21 04:00:00	9	1	223	0	24	8	0	27	1	4	3	20	2	7	0	0	3	21	27	0	0	56	58	4	0	3	0	0	0	0	0	0	0	0	1801472
2008-02-21 05:00:00	29	3	205	0	20	5	0	23	1	13	4	12	3	7	0	0	13	12	32	0	0	47	53	6	0	2	0	0	0	0	0	0	0	0	1626437
2008-02-21 06:00:00	19	4	215	0	21	12	0	41	3	10	6	15	3	2	0	0	12	18	30	0	0	48	55	5	0	9	0	0	0	0	0	0	0	0	1742426
2008-02-21 07:00:00	24	5	186	0	21	8	0	34	7	6	7	16	5	2	0	0	14	11	47	0	0	47	67	4	0	2	0	0	0	0	0	0	0	0	1770398
2008-02-21 08:00:00	16	2	212	0	26	5	0	25	2	3	9	15	4	6	0	0	10	12	30	0	0	54	66	4	0	5	0	0	0	0	0	0	0	0	1851732
2008-02-21 09:00:00	15	5	210	0	22	9	0	39	3	3	7	16	4	6	0	0	9	14	32	0	0	61	75	2	0	4	0	0	0	0	0	0	0	0	1773618
2008-02-21 10:00:00	24	5	167	0	12	5	0	23	0	5	13	15	4	5	0	0	9	9	9	0	0	53	51	2	0	2	0	0	0	0	0	0	0	0	1582962
2008-02-21 11:00:00	14	3	151	0	23	4	0	14	0	5	6	16	1	3	0	0	6	10	15	0	0	26	65	1	0	1	0	0	0	0	0	0	0	0	1435372
2008-02-21 12:00:00	6	2	131	0	15	2	0	21	1	4	5	11	6	3	0	0	3	10	29	0	0	37	42	2	0	4	0	0	0	0	0	0	0	0	1632453
2008-02-21 13:00:00	21	1	137	0	16	6	0	16	1	5	8	13	3	12	0	0	4	14	19	1	0	53	69	2	0	0	0	0	0	0	0	0	0	0	1773493
2008-02-21 14:00:00	25	1	136	0	7	8	0	19	1	5	10	18	1	8	0	0	5	19	20	0	0	55	42	1	0	1	0	0	0	0	0	0	0	0	1950273
2008-02-21 15:00:00	19	0	124	0	14	2	0	27	1	4	6	32	3	4	0	0	16	13	27	0	0	37	41	4	0	1	0	0	0	0	0	0	0	0	1887515
2008-02-21 16:00:00	6	2	83	0	14	3	0	19	2	4	7	23	1	3	0	0	8	13	12	0	0	33	39	2	0	0	0	0	0	0	0	0	0	0	1500905
2008-02-21 17:00:00	12	0	47	0	5	0	0	18	0	3	7	6	1	4	0	0	3	8	11	0	0	24	25	2	0	4	0	0	0	0	0	0	0	0	1091436
2008-02-21 18:00:00	5	1	26	0	2	2	0	7	0	1	1	10	1	1	0	0	3	5	2	0	0	11	17	0	0	1	0	0	0	0	0	0	0	0	747610
2008-02-21 19:00:00	4	0	11	0	2	2	0	3	0	1	2	4	1	0	0	0	1	3	3	0	0	12	4	0	0	2	0	0	0	0	0	0	0	0	539472
2008-02-21 20:00:00	1	0	15	0	5	0	0	5	0	0	2	2	1	1	0	0	1	3	5	0	0	4	12	0	0	0	0	0	0	0	0	0	0	0	435773
2008-02-21 21:00:00	2	0	15	0	0	0	0	5	2	2	2	7	1	1	0	0	0	0	8	0	0	4	4	2	0	1	0	0	0	0	0	0	0	0	360251
2008-02-21 22:00:00	4	0	37	0	6	1	0	5	0	0	2	4	0	4	0	0	0	2	5	0	0	10	13	0	0	0	0	0	0	0	0	0	0	0	363661
2008-02-21 23:00:00	6	0	78	0	7	0	0	8	0	4	4	4	2	1	0	0	3	0	5	0	0	16	16	1	0	1	0	0	0	0	0	0	0	0	427957
2008-02-22 00:00:00	3	1	110	0	9	0	0	9	1	3	5	5	2	1	0	0	2	6	13	0	0	18	33	1	0	2	0	0	0	0	0	0	0	0	679165
2008-02-22 01:00:00	12	2	138	0	19	4	0	28	1	3	8	5	2	4	0	0	9	25	21	0	0	45	50	3	0	2	0	0	0	0	0	0	0	0	1092469
2008-02-22 02:00:00	10	2	177	0	24	6	0	27	3	3	5	19	1	4	0	0	7	11	22	0	0	41	56	2	0	3	0	0	0	0	0	0	0	0	1351513
2008-02-22 03:00:00	16	1	212	0	18	9	0	23	2	6	16	10	9	8	0	0	16	15	23	0	0	35	48	1	0	7	0	0	0	0	0	0	0	0	1611315
2008-02-22 04:00:00	15	7	200	0	12	6	0	31	0	4	8	12	4	2	0	0	9	11	22	0	0	49	74	2	0	1	0	0	0	0	0	0	0	0	1813142
2008-02-22 05:00:00	21	3	202	0	26	2	0	35	2	9	12	14	5	5	0	0	6	28	25	0	0	69	60	3	0	4	0	0	0	0	0	0	0	0	1618947
2008-02-22 06:00:00	16	3	208	0	19	3	0	46	4	6	11	10	4	6	0	0	11	16	37	0	0	55	65	1	0	4	0	0	0	0	0	0	0	0	1710917
2008-02-22 07:00:00	17	2	223	0	23	4	0	39	3	8	13	16	5	0	0	0	10	24	27	0	0	57	71	4	0	5	0	0	0	0	0	0	0	0	1754162
2008-02-22 08:00:00	11	4	204	0	31	5	0	31	2	6	4	16	2	9	0	0	9	15	23	0	0	55	63	5	0	8	0	0	0	0	0	0	0	0	1871827
2008-02-22 09:00:00	13	2	180	0	24	5	0	39	3	10	9	11	5	7	0	0	6	20	29	0	0	52	61	2	0	8	0	0	0	0	0	0	0	0	1797058
2008-02-22 10:00:00	20	3	167	0	14	8	0	29	0	2	3	11	5	5	0	0	4	12	19	0	0	54	47	2	0	2	0	0	0	0	0	0	0	0	1596447
2008-02-22 11:00:00	17	1	145	0	20	6	0	15	2	3	1	10	4	6	0	0	6	14	13	0	0	32	48	1	0	4	0	0	0	0	0	0	0	0	1456392
2008-02-22 12:00:00	6	1	143	0	20	11	0	13	3	3	8	8	3	5	0	0	3	18	14	1	0	41	46	5	0	0	0	0	0	0	0	0	0	0	1685704
2008-02-22 13:00:00	15	1	149	0	18	4	0	14	0	4	12	13	2	8	0	0	5	20	29	0	0	48	54	0	0	2	0	0	0	0	0	0	0	0	1869919
2008-02-22 14:00:00	10	2	115	0	15	8	0	17	3	3	8	25	3	7	0	0	5	12	30	0	0	38	54	2	0	6	0	0	0	0	0	0	0	0	1936963
2008-02-22 15:00:00	13	1	114	0	13	6	0	16	2	9	3	27	3	2	0	0	14	17	19	0	0	52	33	2	0	2	0	0	0	0	0	0	0	0	1906441
2008-02-22 16:00:00	11	3	68	0	14	7	0	12	0	5	5	21	1	3	0	0	8	9	20	0	0	36	26	1	0	2	0	0	0	0	0	0	0	0	1567597
2008-02-22 17:00:00	4	2	31	0	2	2	0	6	1	1	2	11	1	1	0	0	4	3	20	0	0	22	21	1	0	1	0	0	0	0	0	0	0	0	1196329
2008-02-22 18:00:00	4	2	30	0	4	1	0	8	0	1	3	6	0	4	0	0	2	6	8	0	0	14	18	0	0	0	0	0	0	0	0	0	0	0	882125
2008-02-22 19:00:00	4	0	28	0	5	3	0	5	0	3	1	4	0	0	0	0	0	2	5	0	0	6	14	1	0	1	0	0	0	0	0	0	0	0	605525
2008-02-22 20:00:00	0	0	13	0	5	2	0	2	0	1	0	8	3	0	0	0	0	0	7	0	0	6	4	1	0	2	0	0	0	0	0	0	0	0	467628
2008-02-22 21:00:00	2	0	19	0	0	0	0	2	0	2	2	3	2	0	0	0	2	3	2	0	0	5	8	3	0	1	0	0	0	0	0	0	0	0	434441
2008-02-22 22:00:00	7	0	21	0	2	1	0	2	0	2	0	2	0	0	0	0	1	3	4	0	0	9	11	1	0	0	0	0	0	0	0	0	0	0	397925
2008-02-22 23:00:00	5	0	39	0	11	0	0	1	0	1	2	4	0	0	0	0	1	5	5	0	0	18	8	2	0	0	0	0	0	0	0	0	0	0	437401
2008-02-23 00:00:00	9	1	56	0	8	1	0	6	1	2	3	4	1	1	0	0	3	5	4	0	0	10	31	1	0	1	0	0	0	0	0	0	0	0	634857
2008-02-23 01:00:00	10	0	95	0	9	2	0	9	0	1	3	9	4	1	0	0	1	7	15	0	0	22	39	0	0	0	0	0	0	0	0	0	0	0	834016
2008-02-23 02:00:00	10	2	94	0	11	3	0	14	1	1	1	5	0	2	0	0	4	6	21	0	0	30	41	0	0	2	0	0	0	0	0	0	0	0	1042767
2008-02-23 03:00:00	6	2	112	0	14	2	0	11	1	4	5	15	4	3	0	0	3	8	15	0	0	34	36	0	0	3	0	0	0	0	0	0	0	0	1222736
2008-02-23 04:00:00	5	0	89	0	15	3	0	7	1	2	3	10	0	3	0	0	2	7	22	0	0	31	36	1	0	1	0	0	0	0	0	0	0	0	1269922
2008-02-23 05:00:00	7	3	99	0	6	7	0	11	0	3	7	6	1	3	0	0	7	11	13	0	0	23	39	0	0	1	0	0	0	0	0	0	0	0	1367550
2008-02-23 06:00:00	7	1	124	0	17	2	0	11	1	5	5	8	1	3	0	0	1	7	25	0	0	39	37	0	0	3	0	0	0	0	0	0	0	0	1460782
2008-02-23 07:00:00	10	2	119	0	15	6	0	11	3	2	7	6	1	5	0	0	6	11	27	0	0	45	53	3	0	7	0	0	0	0	0	0	0	0	1549369
2008-02-23 08:00:00	14	1	110	0	10	8	0	11	1	3	4	20	6	2	0	0	5	9	18	0	0	25	36	0	0	2	0	0	0	0	0	0	0	0	1579451
2008-02-23 09:00:00	13	3	124	0	19	5	0	10	0	7	6	9	1	13	0	0	7	12	18	0	0	38	44	1	0	1	0	0	0	0	0	0	0	0	1548395
2008-02-23 10:00:00	14	1	128	0	21	4	0	12	2	2	7	12	1	3	0	0	7	10	18	2	0	48	43	3	0	3	0	0	0	0	0	0	0	0	1502621
2008-02-23 11:00:00	9	3	111	0	19	5	0	12	2	1	5	19	8	7	0	0	4	12	9	0	0	27	33	1	0	1	0	0	0	0	0	0	0	0	1422588
2008-02-23 12:00:00	12	0	95	0	15	3	0	23	2	1	4	10	1	2	0	0	3	3	15	0	0	46	33	0	0	1	0	0	0	0	0	0	0	0	1568772
2008-02-23 13:00:00	23	4	124	0	21	4	0	11	4	3	9	22	1	5	0	0	13	3	20	0	0	49	56	2	0	1	0	0	0	0	0	0	0	0	1910122
2008-02-23 14:00:00	7	3	122	0	17	2	0	16	0	6	5	23	1	3	0	0	6	12	18	0	0	38	46	1	0	3	0	0	0	0	0	0	0	0	2063853
2008-02-23 15:00:00	22	1	74	0	17	2	0	12	3	3	5	10	4	5	0	0	10	14	36	0	0	35	43	3	0	5	0	0	0	0	0	0	0	0	1948791
2008-02-23 16:00:00	3	2	72	0	6	4	0	15	2	6	11	11	1	4	0	0	4	1	31	0	0	29	42	0	0	1	0	0	0	0	0	0	0	0	1688270
2008-02-23 17:00:00	6	3	35	0	6	0	0	14	1	3	5	8	2	3	0	0	1	13	11	0	0	21	17	1	0	0	0	0	0	0	0	0	0	0	1324269
2008-02-23 18:00:00	13	3	31	0	8	3	0	6	1	1	4	6	0	4	0	0	0	3	3	0	0	14	15	0	0	1	0	0	0	0	0	0	0	0	937699
2008-02-23 19:00:00	7	0	24	0	4	0	0	6	0	0	1	5	1	1	0	0	0	3	6	0	0	13	12	0	0	0	0	0	0	0	0	0	0	0	654199
2008-02-23 20:00:00	1	0	13	0	3	1	0	4	2	1	4	8	1	0	0	0	1	4	3	0	0	4	9	1	0	2	0	0	0	0	0	0	0	0	484130
2008-02-23 21:00:00	4	1	17	0	2	0	0	1	0	1	0	4	0	0	0	0	2	1	4	0	0	7	8	2	0	0	0	0	0	0	0	0	0	0	377990
2008-02-23 22:00:00	1	0	16	0	3	0	0	2	0	3	1	1	3	1	0	0	5	2	8	0	0	8	16	0	0	1	0	0	0	0	0	0	0	0	381984
2008-02-23 23:00:00	2	1	36	0	5	0	0	10	1	1	0	5	1	0	0	0	2	3	9	0	0	9	9	1	0	1	0	0	0	0	0	0	0	0	444109
2008-02-24 00:00:00	6	0	69	0	7	4	0	6	1	3	2	10	1	0	0	0	4	5	9	0	0	16	18	0	0	0	0	0	0	0	0	0	0	0	623701
2008-02-24 01:00:00	8	0	94	0	9	1	0	13	1	2	5	9	2	0	0	0	4	5	13	0	0	20	28	1	0	1	0	0	0	0	0	0	0	0	859580
2008-02-24 02:00:00	5	0	99	0	22	4	0	13	0	1	4	8	1	5	0	0	3	9	11	0	0	34	20	3	0	0	0	0	0	0	0	0	0	0	1129319
2008-02-24 03:00:00	5	3	93	0	8	4	0	24	1	2	6	12	4	5	0	0	6	11	12	0	0	21	38	2	0	0	0	0	0	0	0	0	0	0	1300325
2008-02-24 04:00:00	4	0	95	0	12	4	0	30	2	5	2	14	4	2	0	0	1	7	27	0	0	21	30	2	0	0	0	0	0	0	0	0	0	0	1382676
2008-02-24 05:00:00	9	0	104	0	15	0	0	31	0	0	5	5	2	2	0	0	5	10	27	0	0	21	44	4	0	0	0	0	0	0	0	0	0	0	1498821
2008-02-24 06:00:00	12	1	110	0	12	6	0	3	0	0	4	17	1	1	0	0	3	9	15	0	0	32	41	2	0	2	0	0	0	0	0	0	0	0	1583717
2008-02-24 07:00:00	16	0	96	0	14	4	0	17	1	5	4	13	2	2	0	0	8	13	14	0	0	39	41	1	0	2	0	0	0	0	0	0	0	0	1607215
2008-02-24 08:00:00	11	0	124	0	18	5	0	25	2	5	3	22	3	4	0	0	4	12	29	0	0	30	41	1	0	3	0	0	0	0	0	0	0	0	1682480
2008-02-24 09:00:00	15	2	156	0	15	5	0	15	0	5	2	24	2	5	0	0	7	15	36	0	0	33	33	1	0	1	0	0	0	0	0	0	0	0	1684588
2008-02-24 10:00:00	5	0	140	0	14	4	0	17	0	3	1	12	3	3	0	0	5	10	16	0	0	42	55	3	0	0	0	0	0	0	0	0	0	0	1620654
2008-02-24 11:00:00	18	3	125	0	23	2	0	16	3	4	7	20	3	1	0	0	4	15	22	0	0	18	46	1	0	2	0	0	0	0	0	0	0	0	1568950
2008-02-24 12:00:00	24	1	163	0	18	5	0	55	3	10	5	31	5	8	0	0	6	8	32	1	0	35	60	3	0	6	0	0	0	0	0	0	0	0	1927191
2008-02-24 13:00:00	11	6	158	0	25	3	0	44	0	7	8	17	6	1	0	0	4	15	39	0	0	57	56	4	0	2	0	0	0	0	0	0	0	0	2162693
2008-02-24 14:00:00	11	1	139	0	15	5	0	23	0	4	6	21	5	3	0	0	4	17	35	0	0	40	55	0	0	4	0	0	0	0	0	0	0	0	2241163
2008-02-24 15:00:00	12	1	108	0	14	6	0	15	2	6	7	28	1	10	0	0	3	9	34	0	0	48	60	0	0	2	0	0	0	0	0	0	0	0	1995877
2008-02-24 16:00:00	9	3	69	0	10	2	0	18	1	4	14	11	1	2	0	0	4	15	23	0	0	33	25	2	0	1	0	0	0	0	0	0	0	0	1591732
2008-02-24 17:00:00	1	5	51	0	10	3	0	9	0	6	5	9	0	2	0	0	8	3	11	0	0	20	25	1	0	1	0	0	0	0	0	0	0	0	1164612
2008-02-24 18:00:00	7	0	30	0	6	1	0	8	2	0	4	5	0	2	0	0	1	2	8	0	0	9	13	0	0	1	0	0	0	0	0	0	0	0	813045
2008-02-24 19:00:00	5	1	28	0	3	0	0	2	1	1	1	5	0	1	0	0	2	3	6	0	0	4	16	1	0	0	0	0	0	0	0	0	0	0	581264
2008-02-24 20:00:00	0	0	11	0	4	1	0	3	0	4	3	6	1	0	0	0	0	2	0	0	0	3	9	1	0	0	0	0	0	0	0	0	0	0	456626
2008-02-24 21:00:00	5	0	10	0	4	1	0	2	0	0	1	3	0	2	0	0	0	1	1	0	0	10	16	0	0	0	0	0	0	0	0	0	0	0	364746
2008-02-24 22:00:00	0	0	41	0	6	0	0	3	0	4	1	5	0	1	0	0	3	3	2	0	0	10	25	0	0	0	0	0	0	0	0	0	0	0	355792
2008-02-24 23:00:00	3	0	66	0	7	2	0	2	1	1	2	7	1	0	0	0	2	3	5	0	0	20	35	1	0	2	0	0	0	0	0	0	0	0	421939
2008-02-25 00:00:00	4	0	130	0	7	3	0	8	0	4	2	15	2	2	0	0	4	11	27	0	0	34	35	0	0	1	0	0	0	0	0	0	0	0	654471
2008-02-25 01:00:00	8	2	182	0	20	6	0	17	4	7	10	7	6	1	0	0	11	6	24	0	0	58	60	5	0	1	0	0	0	0	0	0	0	0	1059907
2008-02-25 02:00:00	15	7	194	0	18	11	0	27	6	6	7	15	3	7	0	0	4	14	31	0	0	61	69	5	0	2	0	0	0	0	0	0	0	0	1344317
2008-02-25 03:00:00	12	4	246	0	25	10	0	17	3	9	4	16	11	6	0	0	7	13	47	0	0	59	77	5	0	1	0	0	0	0	0	0	0	0	1622837
2008-02-25 04:00:00	17	3	240	0	19	6	0	18	5	8	6	12	4	1	0	0	8	15	60	0	0	60	68	3	0	4	0	0	0	0	0	0	0	0	1851608
2008-02-25 05:00:00	20	8	226	0	42	9	0	35	6	9	3	14	8	1	0	0	4	16	37	0	0	53	55	5	0	3	0	0	0	0	0	0	0	0	1674231
2008-02-25 06:00:00	21	0	183	0	14	5	0	26	1	11	4	11	2	2	0	0	3	18	37	0	0	70	78	2	0	3	0	0	0	0	0	0	0	0	1846747
2008-02-25 07:00:00	10	2	223	0	19	13	0	38	3	10	5	13	6	3	0	0	16	15	38	0	0	64	81	4	0	3	0	0	0	0	0	0	0	0	1851157
2008-02-25 08:00:00	17	2	234	0	23	5	0	46	3	10	10	17	8	12	0	0	12	11	47	1	0	75	73	5	0	4	0	0	0	0	0	0	0	0	1941527
2008-02-25 09:00:00	12	2	211	0	25	8	0	25	0	4	5	14	7	6	0	0	8	17	47	0	0	51	67	5	0	4	0	0	0	0	0	0	0	0	1824599
2008-02-25 10:00:00	23	4	185	0	9	3	0	29	0	3	7	15	5	5	0	0	6	12	26	0	0	43	62	7	0	2	0	0	0	0	0	0	0	0	1620614
2008-02-25 11:00:00	13	2	145	0	12	6	0	12	1	10	3	20	0	1	0	0	7	12	15	0	0	56	53	1	0	0	0	0	0	0	0	0	0	0	1491608
2008-02-25 12:00:00	13	0	158	0	15	6	0	16	0	6	7	20	4	5	0	0	6	24	33	0	0	48	64	1	0	2	0	0	0	0	0	0	0	0	1651735
2008-02-25 13:00:00	19	2	139	0	18	3	0	30	1	5	5	13	3	6	0	0	17	13	38	0	0	48	52	4	0	1	0	0	0	0	0	0	0	0	1851632
2008-02-25 14:00:00	10	2	126	0	16	8	0	13	1	3	10	14	0	6	0	0	11	18	27	0	0	63	59	0	0	1	0	0	0	0	0	0	0	0	1936087
2008-02-25 15:00:00	5	2	106	0	11	5	0	12	1	6	4	19	4	4	0	0	4	6	27	0	0	26	42	0	0	2	0	0	0	0	0	0	0	0	1879452
2008-02-25 16:00:00	12	1	71	0	7	1	0	10	0	3	4	19	1	5	0	0	6	9	16	0	0	20	33	3	0	1	0	0	0	0	0	0	0	0	1442524
2008-02-25 17:00:00	5	4	36	0	7	2	0	9	2	1	5	12	1	3	0	0	1	12	6	0	0	23	27	0	0	0	0	0	0	0	0	0	0	0	1056269
2008-02-25 18:00:00	5	0	32	0	5	0	0	4	0	0	2	11	0	1	0	0	2	3	9	0	0	10	13	2	0	2	0	0	0	0	0	0	0	0	735795
2008-02-25 19:00:00	9	0	14	0	1	1	0	0	0	2	1	4	1	1	0	0	1	2	4	0	0	7	16	2	0	0	0	0	0	0	0	0	0	0	530325
2008-02-25 20:00:00	3	2	21	0	2	1	0	3	1	0	0	3	0	1	0	0	1	1	3	0	0	9	2	0	0	1	0	0	0	0	0	0	0	0	433099
2008-02-25 21:00:00	2	0	22	0	3	0	0	1	0	0	0	2	0	0	0	0	1	2	1	0	0	7	11	0	0	0	0	0	0	0	0	0	0	0	370403
2008-02-25 22:00:00	6	0	35	0	3	1	0	4	0	2	1	7	1	0	0	0	2	3	7	0	0	9	24	0	0	1	0	0	0	0	0	0	0	0	390124
2008-02-25 23:00:00	8	0	82	0	5	2	0	7	0	3	2	3	2	0	0	0	1	12	11	0	0	12	20	0	0	2	0	0	0	0	0	0	0	0	464004
2008-02-26 00:00:00	12	0	141	0	13	4	0	14	1	3	6	8	1	7	0	0	5	5	13	0	0	30	49	0	0	2	0	0	0	0	0	0	0	0	701637
2008-02-26 01:00:00	10	0	156	0	8	3	0	20	3	6	17	11	5	6	0	0	4	6	26	0	0	45	62	3	0	5	0	0	0	0	0	0	0	0	1092069
2008-02-26 02:00:00	15	1	179	0	17	4	0	17	1	10	8	10	3	2	0	0	7	9	18	0	0	59	77	1	0	3	0	0	0	0	0	0	0	0	1342848
2008-02-26 03:00:00	11	4	170	0	18	7	0	29	0	9	7	11	6	5	0	0	12	15	28	0	0	63	73	3	0	6	0	0	0	0	0	0	0	0	1605930
2008-02-26 04:00:00	15	0	225	0	31	6	0	27	3	4	6	21	4	4	0	0	8	14	37	0	0	48	90	5	0	3	0	0	0	0	0	0	0	0	1866670
2008-02-26 05:00:00	18	4	296	0	26	13	0	32	4	6	8	12	11	6	0	0	12	16	26	0	0	66	52	6	0	3	0	0	0	0	0	0	0	0	1683660
2008-02-26 06:00:00	10	6	325	0	26	7	0	33	4	3	7	15	6	9	0	0	7	13	32	0	0	66	102	7	0	4	0	0	0	0	0	0	0	0	1807806
2008-02-26 07:00:00	19	6	266	0	51	11	0	39	4	6	3	10	9	7	0	0	16	23	35	0	0	59	64	4	0	7	0	0	0	0	0	0	0	0	1882291
2008-02-26 08:00:00	17	1	196	0	9	8	0	21	2	9	12	22	4	10	0	0	5	24	29	0	0	63	65	7	0	1	0	0	0	0	0	0	0	0	1966014
2008-02-26 09:00:00	16	4	177	0	14	5	0	31	1	3	7	18	6	3	0	0	6	15	30	1	0	58	66	2	0	4	0	0	0	0	0	0	0	0	1910776
2008-02-26 10:00:00	19	4	178	0	27	6	0	18	1	5	10	22	6	5	0	0	9	16	23	0	0	41	59	5	0	1	0	0	0	0	0	0	0	0	1708777
2008-02-26 11:00:00	20	5	148	0	16	6	0	30	2	9	6	8	0	2	0	0	9	10	14	0	0	51	50	3	0	3	0	0	0	0	0	0	0	0	1548115
2008-02-26 12:00:00	9	0	174	0	20	0	0	10	2	7	2	13	3	4	0	0	15	14	24	0	0	47	54	3	0	4	0	0	0	0	0	0	0	0	1684408
2008-02-26 13:00:00	10	6	150	0	24	4	0	21	1	4	6	25	1	12	0	0	7	15	37	0	0	55	65	4	0	0	0	0	0	0	0	0	0	0	1833418
2008-02-26 14:00:00	16	4	134	0	14	3	0	17	1	7	11	20	1	2	0	0	6	12	24	0	0	51	65	5	0	1	0	0	0	0	0	0	0	0	1901388
2008-02-26 15:00:00	10	3	120	0	17	5	0	15	0	7	7	22	1	3	0	0	9	13	22	0	0	51	43	3	0	5	0	0	0	0	0	0	0	0	1845313
2008-02-26 16:00:00	8	3	66	0	16	5	0	16	2	7	7	14	4	4	0	0	1	10	21	1	0	27	35	4	0	0	0	0	0	0	0	0	0	0	1497942
2008-02-26 17:00:00	12	2	44	0	12	1	0	18	1	3	3	7	2	4	0	0	4	2	16	0	0	21	21	5	0	0	0	0	0	0	0	0	0	0	1111497
2008-02-26 18:00:00	11	1	37	0	8	0	0	3	4	4	1	11	2	3	0	0	2	4	2	0	0	11	8	1	0	1	0	0	0	0	0	0	0	0	812772
2008-02-26 19:00:00	3	2	29	0	5	2	0	5	2	3	1	9	1	0	0	0	0	5	5	0	0	9	17	2	0	0	0	0	0	0	0	0	0	0	602584
2008-02-26 20:00:00	6	1	19	0	4	1	0	0	1	0	0	5	2	3	0	0	2	0	5	0	0	6	10	0	0	0	0	0	0	0	0	0	0	0	456982
2008-02-26 21:00:00	1	0	24	0	2	0	0	1	0	1	3	5	1	0	0	0	1	1	5	0	0	7	12	2	0	0	0	0	0	0	0	0	0	0	389488
2008-02-26 22:00:00	3	0	35	0	3	0	0	4	0	2	0	4	0	0	0	0	2	2	6	0	0	6	13	2	0	2	0	0	0	0	0	0	0	0	364824
2008-02-26 23:00:00	7	2	83	0	5	2	0	7	0	1	3	3	0	1	0	0	2	5	6	0	0	14	18	0	0	0	0	0	0	0	0	0	0	0	422648
2008-02-27 00:00:00	6	0	123	0	15	5	0	11	0	4	5	11	6	7	0	0	2	16	10	0	0	37	33	1	0	0	0	0	0	0	0	0	0	0	679890
2008-02-27 01:00:00	8	2	186	0	17	17	0	26	1	3	3	9	4	5	0	0	12	8	14	0	0	38	69	6	0	2	0	0	0	0	0	0	0	0	1080941
2008-02-27 02:00:00	15	3	186	0	20	10	0	27	3	9	11	9	5	6	0	0	9	17	29	0	0	49	53	4	0	2	0	0	0	0	0	0	0	0	1367195
2008-02-27 03:00:00	8	1	227	0	23	9	0	22	5	6	6	11	8	6	0	0	7	12	19	0	0	54	75	4	0	2	0	0	0	0	0	0	0	0	1571247
2008-02-27 04:00:00	14	2	187	0	19	6	0	22	1	3	7	18	9	6	0	0	13	8	27	0	0	59	67	9	0	6	0	0	0	0	0	0	0	0	1822489
2008-02-27 05:00:00	17	2	178	0	26	9	0	24	3	4	2	13	4	8	0	0	3	18	26	0	0	56	68	1	0	12	0	0	0	0	0	0	0	0	1666391
2008-02-27 06:00:00	17	6	158	0	17	10	0	16	3	4	11	15	3	3	0	0	10	15	35	0	0	56	74	2	0	3	0	0	0	0	0	0	0	0	1782150
2008-02-27 07:00:00	20	0	148	0	18	2	0	19	3	2	8	12	4	7	0	0	6	18	33	0	0	45	65	2	0	1	0	0	0	0	0	0	0	0	1819646
2008-02-27 08:00:00	23	0	147	0	18	3	0	20	1	2	7	22	5	4	0	0	12	15	25	0	0	61	55	3	0	2	0	0	0	0	0	0	0	0	1912337
2008-02-27 09:00:00	26	2	160	0	28	12	0	18	5	5	10	13	2	11	0	0	2	12	32	0	0	39	50	2	0	0	0	0	0	0	0	0	0	0	1831035
2008-02-27 10:00:00	12	2	130	0	16	6	0	4	3	11	5	16	0	5	0	0	3	10	10	0	0	34	52	5	0	2	0	0	0	0	0	0	0	0	1616608
2008-02-27 11:00:00	17	1	112	0	18	7	0	13	1	4	6	10	0	10	0	0	5	8	12	0	0	33	42	2	0	0	0	0	0	0	0	0	0	0	1444518
2008-02-27 12:00:00	15	1	124	0	12	2	0	10	3	2	8	14	4	1	0	0	3	12	16	0	0	30	52	1	0	1	0	0	0	0	0	0	0	0	1565749
2008-02-27 13:00:00	11	1	139	0	21	4	0	11	1	6	8	27	5	5	0	0	6	19	20	0	0	45	55	2	0	2	0	0	0	0	0	0	0	0	1752284
2008-02-27 14:00:00	16	0	123	0	21	2	0	20	0	10	8	25	5	6	0	0	7	7	22	0	0	29	58	0	0	1	0	0	0	0	0	0	0	0	1860094
2008-02-27 15:00:00	14	9	112	0	8	8	0	17	2	4	6	12	1	4	0	0	8	15	23	0	0	53	38	0	0	2	0	0	0	0	0	0	0	0	1798065
2008-02-27 16:00:00	14	2	68	0	9	4	0	10	1	3	5	22	5	0	0	0	4	8	12	0	0	27	23	0	0	1	0	0	0	0	0	0	0	0	1428929
2008-02-27 17:00:00	4	0	48	0	2	0	0	10	0	3	5	9	3	5	0	0	5	10	12	1	0	19	18	1	0	0	0	0	0	0	0	0	0	0	1084021
2008-02-27 18:00:00	4	1	33	0	1	0	0	2	0	3	6	8	2	2	0	0	3	7	7	0	0	8	6	2	0	0	0	0	0	0	0	0	0	0	814079
2008-02-27 19:00:00	12	0	21	0	0	2	0	5	0	0	3	8	7	1	0	0	1	1	11	0	0	9	8	0	0	0	0	0	0	0	0	0	0	0	528610
2008-02-27 20:00:00	2	1	16	0	4	0	0	2	0	2	1	2	0	1	0	0	0	1	4	0	0	5	5	1	0	1	0	0	0	0	0	0	0	0	421545
2008-02-27 21:00:00	3	0	21	0	1	1	0	3	0	1	1	1	1	0	0	0	2	0	3	0	0	6	8	0	0	0	0	0	0	0	0	0	0	0	371286
2008-02-27 22:00:00	0	1	26	0	6	2	0	5	1	1	0	3	0	2	0	0	0	3	4	0	0	7	10	1	0	0	0	0	0	0	0	0	0	0	406822
2008-02-27 23:00:00	3	1	64	0	7	4	0	11	2	2	1	4	1	1	0	0	3	6	10	0	0	14	20	1	0	1	0	0	0	0	0	0	0	0	410653
2008-02-28 00:00:00	1	2	134	0	31	9	0	15	2	5	4	10	2	3	0	0	3	7	7	0	0	29	22	0	0	1	0	0	0	0	0	0	0	0	665520
2008-02-28 01:00:00	11	1	156	0	38	12	0	21	3	5	9	4	4	9	0	0	7	10	27	0	0	30	55	1	0	3	0	0	0	0	0	0	0	0	1107667
2008-02-28 02:00:00	19	3	191	0	30	7	0	26	5	11	5	7	2	3	0	0	7	13	31	0	0	44	50	3	0	2	0	0	0	0	0	0	0	0	1350495
2008-02-28 03:00:00	12	1	185	0	26	9	0	19	2	6	5	23	3	3	0	0	10	16	29	0	0	45	65	0	0	6	0	0	0	0	0	0	0	0	1567427
2008-02-28 04:00:00	8	2	209	0	45	15	0	23	8	8	5	14	5	11	0	0	6	5	25	0	0	57	66	3	0	6	0	0	0	0	0	0	0	0	1793996
2008-02-28 05:00:00	16	3	181	0	45	16	0	33	5	2	5	14	0	3	0	0	9	11	31	0	0	57	55	0	0	4	0	0	0	0	0	0	0	0	1675143
2008-02-28 06:00:00	24	1	148	0	43	8	0	31	6	6	5	18	3	8	0	0	3	17	22	0	0	38	65	2	0	3	0	0	0	0	0	0	0	0	1740919
2008-02-28 07:00:00	15	1	172	0	37	16	0	31	6	4	11	16	6	8	0	0	6	13	26	0	0	47	56	3	0	3	0	0	0	0	0	0	0	0	1777957
2008-02-28 08:00:00	18	2	179	0	35	6	0	15	5	5	10	21	6	6	0	0	8	17	29	0	0	48	73	4	0	3	0	0	0	0	0	0	0	0	1863769
2008-02-28 09:00:00	10	4	163	0	18	15	0	18	0	9	5	33	2	8	0	0	8	8	27	0	0	51	57	2	0	3	0	0	0	0	0	0	0	0	1780979
2008-02-28 10:00:00	7	5	131	0	26	7	0	19	3	4	2	22	2	8	0	0	5	6	16	0	0	46	39	3	0	0	0	0	0	0	0	0	0	0	1575389
2008-02-28 11:00:00	11	1	167	0	29	17	0	23	2	5	3	18	1	7	0	0	8	10	11	0	0	499	42	2	0	5	0	0	0	0	0	0	0	0	1440773
2008-02-28 12:00:00	9	7	249	0	83	63	0	31	12	3	6	22	4	6	0	0	4	8	17	0	0	92	56	4	0	3	0	0	0	0	0	0	0	0	1621991
2008-02-28 13:00:00	13	9	276	0	107	40	0	28	5	4	9	13	1	8	0	0	3	12	31	0	0	66	74	8	0	5	0	0	0	0	0	0	0	0	1779629
2008-02-28 14:00:00	12	6	213	0	67	41	0	28	12	2	8	18	1	7	0	0	6	9	24	0	0	54	42	5	0	3	0	0	0	0	0	0	0	0	1864064
2008-02-28 15:00:00	22	1	136	0	34	24	0	15	2	5	8	11	1	4	0	0	9	13	30	0	0	69	55	6	0	3	0	0	0	0	0	0	0	0	1827186
2008-02-28 16:00:00	13	4	76	0	22	9	0	9	4	4	8	26	1	6	0	0	3	5	23	0	0	42	25	2	0	1	0	0	0	0	0	0	0	0	1465962
2008-02-28 17:00:00	15	3	47	0	15	2	0	7	1	4	4	10	2	0	0	0	3	6	12	0	0	20	26	5	0	0	0	0	0	0	0	0	0	0	1079114
2008-02-28 18:00:00	5	5	30	0	17	4	0	4	3	6	7	17	1	4	0	0	5	1	3	1	0	17	14	2	0	2	0	0	0	0	0	0	0	0	747867
2008-02-28 19:00:00	3	1	17	0	7	0	0	9	0	2	1	5	1	3	0	0	2	7	4	0	0	14	13	0	0	1	0	0	0	0	0	0	0	0	532871
2008-02-28 20:00:00	4	1	15	0	14	3	0	6	0	1	2	4	2	3	0	0	1	1	0	0	0	10	4	0	0	0	0	0	0	0	0	0	0	0	408007
2008-02-28 21:00:00	3	0	14	0	8	1	0	3	1	3	2	7	0	1	0	0	0	4	3	0	0	6	6	0	0	0	0	0	0	0	0	0	0	0	331379
2008-02-28 22:00:00	1	0	27	0	11	3	0	4	0	1	0	4	1	0	0	0	2	3	4	0	0	11	6	0	0	1	0	0	0	0	0	0	0	0	339237
2008-02-28 23:00:00	6	1	70	0	7	2	0	6	0	0	0	4	2	1	0	0	1	3	6	0	0	16	14	5	0	1	0	0	0	0	0	0	0	0	435672
2008-02-29 00:00:00	7	3	116	0	14	7	0	10	3	3	6	2	3	1	0	0	4	15	12	0	0	31	44	3	0	1	0	0	0	0	0	0	0	0	664567
2008-02-29 01:00:00	12	5	147	0	30	4	0	11	1	3	3	17	4	1	0	0	6	11	23	0	0	50	41	2	0	1	0	0	0	0	0	0	0	0	1042499
2008-02-29 02:00:00	16	3	123	0	25	6	0	12	3	9	4	18	5	6	0	0	6	16	27	0	0	40	43	4	0	2	0	0	0	0	0	0	0	0	1251184
2008-02-29 03:00:00	18	5	158	0	24	10	0	8	4	6	3	11	4	7	0	0	6	6	26	0	0	38	61	4	0	5	0	0	0	0	0	0	0	0	1463324
2008-02-29 04:00:00	7	10	154	0	31	11	0	6	3	7	2	16	5	4	0	0	11	6	31	0	0	59	38	2	0	5	0	0	0	0	0	0	0	0	1693448
2008-02-29 05:00:00	13	1	148	0	23	12	0	19	1	1	8	9	3	3	0	0	0	14	27	0	0	51	36	4	0	3	0	0	0	0	0	0	0	0	1555810
2008-02-29 06:00:00	20	6	198	0	26	19	0	19	5	6	9	14	3	9	0	0	11	11	19	0	0	66	43	4	0	6	0	0	0	0	0	0	0	0	1641932
2008-02-29 07:00:00	17	4	129	0	23	8	0	15	4	6	5	6	3	5	0	0	9	13	22	0	0	67	52	2	0	5	0	0	0	0	0	0	0	0	1690621
2008-02-29 08:00:00	10	4	152	0	24	12	0	13	3	5	10	20	3	8	0	0	3	14	33	0	0	57	45	3	0	4	0	0	0	0	0	0	0	0	1775368
2008-02-29 09:00:00	8	1	132	0	15	7	0	12	1	4	5	11	5	3	0	0	10	18	13	2	0	64	58	2	0	1	0	0	0	0	0	0	0	0	1693933
2008-02-29 10:00:00	13	2	115	0	17	3	0	9	4	3	4	16	2	7	0	0	3	18	22	0	0	37	41	2	0	4	0	0	0	0	0	0	0	0	1536629
2008-02-29 11:00:00	12	3	122	0	26	10	0	5	2	7	6	17	1	2	0	0	19	16	9	0	0	32	46	1	0	2	0	0	0	0	0	0	0	0	1414762
2008-02-29 12:00:00	14	3	111	0	18	6	0	14	2	3	5	9	2	4	0	0	5	9	23	0	0	45	45	0	0	5	0	0	0	0	0	0	0	0	1589039
2008-02-29 13:00:00	11	2	92	0	25	10	0	8	3	8	13	22	3	4	0	0	4	14	28	0	0	37	35	4	0	2	0	0	0	0	0	0	0	0	1729109
2008-02-29 14:00:00	16	1	122	0	19	9	0	12	1	5	4	19	0	5	0	0	8	9	22	0	0	35	39	0	0	2	0	0	0	0	0	0	0	0	1795207
2008-02-29 15:00:00	9	2	96	0	16	7	0	6	2	2	6	25	2	4	0	0	13	8	20	0	0	51	33	1	0	0	0	0	0	0	0	0	0	0	1756025
2008-02-29 16:00:00	10	3	61	0	14	3	0	11	3	0	8	16	1	4	0	0	4	4	22	0	0	49	30	0	0	2	0	0	0	0	0	0	0	0	1458570
2008-02-29 17:00:00	4	1	34	0	10	4	0	6	1	6	4	17	1	2	0	0	2	3	16	0	0	21	21	0	0	1	0	0	0	0	0	0	0	0	1125988
2008-02-29 18:00:00	3	0	13	0	2	3	0	4	0	1	1	5	1	0	0	0	0	4	14	0	0	10	15	1	0	0	0	0	0	0	0	0	0	0	807883
2008-02-29 19:00:00	2	1	20	0	4	0	0	3	0	4	2	5	0	1	0	0	0	2	7	0	0	10	13	0	0	0	0	0	0	0	0	0	0	0	548837
2008-02-29 20:00:00	2	0	23	0	5	0	0	7	0	0	2	3	0	2	0	0	0	4	5	0	0	5	13	1	0	1	0	0	0	0	0	0	0	0	421144
2008-02-29 21:00:00	3	0	13	0	1	3	0	2	1	0	1	2	0	2	0	0	1	2	2	0	0	14	13	0	0	0	0	0	0	0	0	0	0	0	354615
2008-02-29 22:00:00	1	0	23	0	2	0	0	7	0	0	1	0	0	0	0	0	0	1	3	0	0	8	6	0	0	0	0	0	0	0	0	0	0	0	350316
2008-02-29 23:00:00	4	0	26	0	5	0	0	0	0	4	0	4	0	1	0	0	2	12	9	0	0	16	16	1	0	0	0	0	0	0	0	0	0	0	437423
2008-03-01 00:00:00	7	0	40	0	11	2	0	7	1	1	4	6	2	2	0	0	3	3	3	0	0	9	15	1	0	0	0	0	0	0	0	0	0	0	605224
2008-03-01 01:00:00	11	0	52	0	8	4	0	7	0	2	5	10	2	0	0	0	3	3	13	0	0	16	18	1	0	10	0	0	0	0	0	0	0	0	833012
2008-03-01 02:00:00	6	0	94	0	14	7	0	13	0	3	3	4	0	3	0	0	5	5	16	0	0	33	24	1	0	3	0	0	0	0	0	0	0	0	1025149
2008-03-01 03:00:00	10	1	90	0	12	2	0	4	4	4	2	6	4	4	0	0	3	6	14	0	0	29	36	1	0	1	0	0	0	0	0	0	0	0	1163715
2008-03-01 04:00:00	7	3	79	0	21	9	0	4	3	5	0	6	1	1	0	0	4	8	13	0	0	29	39	2	0	4	0	0	0	0	0	0	0	0	1235022
2008-03-01 05:00:00	23	5	120	0	38	21	0	8	2	3	3	13	3	4	0	0	0	11	20	0	0	25	46	1	0	2	0	0	0	0	0	0	0	0	1329698
2008-03-01 06:00:00	9	4	96	0	15	4	0	8	0	2	3	7	0	4	0	0	3	7	19	0	0	23	27	2	0	3	0	0	0	0	0	0	0	0	1423223
2008-03-01 07:00:00	5	0	95	0	19	4	0	12	0	3	1	14	8	4	0	0	3	10	10	1	0	40	29	1	0	2	0	0	0	0	0	0	0	0	1436046
2008-03-01 08:00:00	5	2	105	0	10	4	0	8	0	2	6	12	0	4	0	0	1	4	18	0	0	27	40	1	0	6	0	0	0	0	0	0	0	0	1490678
2008-03-01 09:00:00	7	0	107	0	19	4	0	14	1	4	6	13	0	4	0	0	4	13	18	0	0	37	41	1	0	1	0	0	0	0	0	0	0	0	1492053
2008-03-01 10:00:00	10	2	98	0	12	3	0	7	3	0	0	8	2	2	0	0	3	10	23	0	0	31	34	0	0	1	0	0	0	0	0	0	0	0	1437129
2008-03-01 11:00:00	7	0	68	0	17	5	0	10	0	6	4	12	1	0	0	0	1	9	17	0	0	37	28	2	0	0	0	0	0	0	0	0	0	0	1361901
2008-03-01 12:00:00	10	4	69	0	11	5	0	4	3	5	8	19	1	4	0	0	7	14	19	0	0	34	33	10	0	3	0	0	0	0	0	0	0	0	1557902
2008-03-01 13:00:00	13	1	92	0	19	3	0	9	3	4	4	18	4	2	0	0	6	11	21	0	0	46	34	1	0	1	0	0	0	0	0	0	0	0	1816953
2008-03-01 14:00:00	10	2	77	0	10	7	0	12	1	6	1	15	6	4	0	0	9	8	26	0	0	32	57	1	0	0	0	0	0	0	0	0	0	0	1914231
2008-03-01 15:00:00	1	2	81	0	16	8	0	7	0	1	7	12	1	8	0	0	7	16	19	1	0	36	34	3	0	1	0	0	0	0	0	0	0	0	1918521
2008-03-01 16:00:00	9	3	54	0	16	9	0	9	1	4	6	20	1	3	0	0	2	4	13	0	0	37	21	1	0	1	0	0	0	0	0	0	0	0	1673083
2008-03-01 17:00:00	8	3	36	0	5	4	0	3	3	1	2	16	1	8	0	0	0	9	15	0	0	37	17	1	0	2	0	0	0	0	0	0	0	0	1314620
2008-03-01 18:00:00	11	0	25	0	5	0	0	2	1	4	2	7	1	4	0	0	0	5	7	0	0	11	15	0	0	1	0	0	0	0	0	0	0	0	917299
2008-03-01 19:00:00	0	0	22	0	1	1	0	2	1	1	3	2	2	1	0	0	2	4	4	1	0	12	14	0	0	0	0	0	0	0	0	0	0	0	625908
2008-03-01 20:00:00	4	0	14	0	5	0	0	1	0	1	3	3	0	2	0	0	2	1	4	1	0	4	13	0	0	0	0	0	0	0	0	0	0	0	461582
2008-03-01 21:00:00	2	1	10	0	3	1	0	4	1	1	0	2	1	1	0	0	0	6	5	0	0	7	13	0	0	0	0	0	0	0	0	0	0	0	361077
2008-03-01 22:00:00	0	0	17	0	3	1	0	1	1	0	1	6	1	3	0	0	1	2	4	0	0	4	4	1	0	1	0	0	0	0	0	0	0	0	350613
2008-03-01 23:00:00	4	0	30	0	1	3	0	4	0	2	4	5	0	1	0	0	1	3	8	0	0	13	9	0	0	0	0	0	0	0	0	0	0	0	396129
[truncated: 52,783 more rows]
