# Supplementary material for: Global Disease Monitoring and Forecasting with Wikipedia
Source: PLoS Comput Biol. 2014 Nov 13;10(11):e1003892. doi: 10.1371/journal.pcbi.1003892 (PMC4231164; doi:10.1371/journal.pcbi.1003892)
Supplement: Dataset S1 — Input data, raw results, and additional figures. This archive file contains: (a) inter-language article mappings, (b) figures for the 4 successful contexts not included above, (c) official epidemiological data used as input, (d) complete correlation scores r, (e) wiki input data, and (f) a text file explaining the archive content and file formats. (ZIP) [file pcbi.1003892.s001.zip › S1_supplemental-data/wiki-data/ja_aids_raw.csv]

timestamp	ja-%E3%82%AB%E3%83%9D%E3%82%B8%E8%82%89%E8%85%AB	ja-%E3%82%B8%E3%83%89%E3%83%96%E3%82%B8%E3%83%B3	ja-%E3%82%BB%E3%83%BC%E3%83%95%E3%82%A1%E3%83%BC%E3%82%BB%E3%83%83%E3%82%AF%E3%82%B9	ja-%E3%83%86%E3%83%8E%E3%83%95%E3%82%A9%E3%83%93%E3%83%AB	ja-%E3%83%8B%E3%83%A5%E3%83%BC%E3%83%A2%E3%82%B7%E3%82%B9%E3%83%81%E3%82%B9%E8%82%BA%E7%82%8E	ja-%E3%83%92%E3%83%88%E5%85%8D%E7%96%AB%E4%B8%8D%E5%85%A8%E3%82%A6%E3%82%A4%E3%83%AB%E3%82%B9	ja-%E3%83%A9%E3%83%9F%E3%83%96%E3%82%B8%E3%83%B3	ja-%E3%83%AC%E3%83%88%E3%83%AD%E3%82%A6%E3%82%A4%E3%83%AB%E3%82%B9%E7%A7%91	ja-%E4%BC%9D%E6%9F%93%E6%80%A7%E5%8D%98%E6%A0%B8%E7%90%83%E7%97%87	ja-%E4%BD%93%E9%87%8D%E6%B8%9B%E5%B0%91	ja-%E5%92%BD%E9%A0%AD%E7%97%9B	ja-%E5%AD%90%E5%AE%AE%E9%A0%B8%E7%99%8C	ja-%E5%BE%8C%E5%A4%A9%E6%80%A7%E5%85%8D%E7%96%AB%E4%B8%8D%E5%85%A8%E7%97%87%E5%80%99%E7%BE%A4	ja-%E6%82%AA%E6%B6%B2%E8%B3%AA	ja-%E7%99%BA%E7%86%B1	ja-%E7%9A%AE%E7%96%B9	ja-HAART%E7%99%82%E6%B3%95	ja-HIV%E3%83%AF%E3%82%AF%E3%83%81%E3%83%B3	ja
2007-12-09 17:00:00	0	0	0	0	0	0	0	0	0	0	0	0	0	0	0	0	0	0	0
2007-12-09 18:00:00	0	0	1	0	0	4	0	0	0	0	0	2	5	0	0	0	0	0	84831
2007-12-09 19:00:00	4	1	5	0	1	12	1	1	4	0	0	6	20	0	1	0	3	0	527189
2007-12-09 20:00:00	6	0	8	0	1	11	0	3	0	0	0	1	10	0	3	0	1	0	399104
2007-12-09 21:00:00	1	0	3	0	0	15	1	3	2	0	0	5	16	0	4	0	1	0	319219
2007-12-09 22:00:00	5	0	4	0	3	9	0	1	2	0	0	7	15	0	2	0	1	0	310900
2007-12-09 23:00:00	4	0	4	0	2	16	0	0	0	0	0	4	26	0	5	1	0	0	362592
2007-12-10 00:00:00	4	0	5	0	5	23	0	1	10	0	0	13	32	1	1	3	3	0	555033
2007-12-10 01:00:00	1	0	8	0	2	30	2	1	6	0	0	21	45	1	11	3	5	0	897621
2007-12-10 02:00:00	15	1	7	0	9	40	0	1	7	0	0	24	73	1	12	1	2	0	1182569
2007-12-10 03:00:00	9	0	9	0	4	64	1	6	12	0	0	25	72	2	12	1	5	0	1394408
2007-12-10 04:00:00	16	0	11	0	7	66	3	2	18	0	0	34	91	1	20	4	11	0	1588697
2007-12-10 05:00:00	9	2	14	0	4	47	4	5	10	0	0	34	66	0	16	5	5	0	1503760
2007-12-10 06:00:00	18	2	26	0	7	54	3	4	22	0	0	41	67	2	15	0	4	0	1593932
2007-12-10 07:00:00	12	1	27	0	20	48	1	7	12	0	0	32	76	3	18	4	4	0	1662619
2007-12-10 08:00:00	13	0	33	0	7	53	3	9	16	0	0	47	66	5	15	2	8	0	1707565
2007-12-10 09:00:00	9	0	20	0	11	45	0	2	8	0	0	31	78	1	16	3	5	0	1664396
2007-12-10 10:00:00	11	0	23	0	8	34	2	2	18	0	0	21	52	0	8	0	2	0	1459460
2007-12-10 11:00:00	12	0	22	0	2	16	0	5	19	0	0	17	42	0	6	2	5	0	1337853
2007-12-10 12:00:00	10	1	18	0	5	28	0	2	9	0	0	28	62	0	4	1	4	0	1495528
2007-12-10 13:00:00	16	0	20	0	6	53	1	3	6	0	0	27	77	1	14	4	6	0	1607288
2007-12-10 14:00:00	15	0	23	0	5	60	1	3	13	0	0	31	71	3	12	11	1	0	1753411
2007-12-10 15:00:00	12	1	27	0	4	46	2	6	7	0	0	34	77	1	16	2	2	0	1615067
2007-12-10 16:00:00	8	1	28	0	6	38	0	0	15	0	0	21	61	0	7	4	7	0	1330987
2007-12-10 17:00:00	7	0	24	0	5	17	0	0	0	0	0	17	42	0	8	0	2	0	961654
2007-12-10 18:00:00	7	0	11	0	1	17	0	1	8	0	0	4	29	1	4	0	2	0	677072
2007-12-10 19:00:00	4	0	5	0	1	11	0	1	5	0	0	7	26	0	5	1	2	0	478230
2007-12-10 20:00:00	2	0	3	0	2	9	0	0	2	0	0	4	12	0	2	1	3	0	362990
2007-12-10 21:00:00	2	0	2	0	1	8	0	1	1	0	0	4	17	0	3	0	0	0	296714
2007-12-10 22:00:00	2	0	2	0	0	4	0	0	4	0	0	7	9	0	3	0	0	0	297387
2007-12-10 23:00:00	2	0	5	0	1	5	0	0	5	0	0	6	16	0	2	0	0	0	367960
2007-12-11 00:00:00	4	0	6	0	2	13	0	1	5	0	0	16	26	0	3	1	1	0	580481
2007-12-11 01:00:00	4	0	9	0	4	32	0	3	22	0	0	18	41	0	13	0	3	0	963182
2007-12-11 02:00:00	5	0	15	0	4	15	2	1	10	0	0	28	53	0	8	1	6	0	1186588
2007-12-11 03:00:00	7	0	11	0	8	63	1	1	10	0	0	32	59	1	10	6	3	0	1408079
2007-12-11 04:00:00	11	2	15	0	7	38	2	1	11	0	0	23	43	0	16	2	4	0	1619794
2007-12-11 05:00:00	4	0	15	0	7	29	0	6	11	0	0	20	49	1	13	2	1	0	1481095
2007-12-11 06:00:00	12	1	24	0	7	61	1	4	23	0	0	31	40	1	22	5	1	0	1603370
2007-12-11 07:00:00	14	2	24	0	8	21	1	2	13	0	0	28	57	0	10	0	4	0	1626428
2007-12-11 08:00:00	18	0	34	0	9	46	1	1	20	0	0	21	69	3	18	3	3	0	1737542
2007-12-11 09:00:00	13	0	19	0	14	31	3	4	35	0	0	34	50	3	13	2	9	0	1670506
2007-12-11 10:00:00	8	0	26	0	4	26	1	3	13	0	0	25	31	0	6	1	6	0	1490543
2007-12-11 11:00:00	7	1	24	0	5	27	0	3	12	0	0	29	29	1	10	3	2	0	1378554
2007-12-11 12:00:00	14	0	18	0	10	23	2	3	16	0	0	36	81	0	15	6	2	0	1514516
2007-12-11 13:00:00	23	0	30	0	5	32	1	1	9	0	0	32	51	1	17	2	0	0	1679064
2007-12-11 14:00:00	10	0	26	0	10	31	0	3	14	0	0	39	72	1	23	3	5	0	1642422
2007-12-11 15:00:00	16	0	37	0	7	62	0	1	13	0	0	36	76	0	12	1	0	0	1589351
2007-12-11 16:00:00	15	0	28	0	7	24	0	0	15	0	0	19	52	0	7	4	5	0	1334423
2007-12-11 17:00:00	8	0	18	0	3	37	0	1	2	0	0	15	53	1	6	0	0	0	972069
2007-12-11 18:00:00	9	0	15	0	6	12	0	1	2	0	0	4	16	1	2	1	2	0	687242
2007-12-11 19:00:00	8	0	3	0	1	9	0	0	3	0	0	9	17	1	2	0	1	0	486854
2007-12-11 20:00:00	1	0	9	0	0	8	0	1	4	0	0	3	17	0	2	1	2	0	396812
2007-12-11 21:00:00	1	0	4	0	0	4	0	0	5	0	0	3	15	0	4	0	0	0	338930
2007-12-11 22:00:00	2	0	3	0	1	11	0	1	1	0	0	7	15	2	1	1	0	0	335973
2007-12-11 23:00:00	1	0	18	0	1	38	1	6	8	0	0	20	22	0	3	2	1	0	446510
2007-12-12 00:00:00	5	0	10	0	0	21	0	4	13	0	0	18	25	0	6	1	2	0	621890
2007-12-12 01:00:00	8	0	9	0	1	25	0	0	17	0	0	22	26	1	18	2	1	0	1015580
2007-12-12 02:00:00	11	0	11	0	11	20	0	1	21	0	0	26	24	0	11	2	2	0	1239307
2007-12-12 03:00:00	15	0	17	0	5	33	0	1	15	0	0	33	43	2	24	0	3	0	1413343
2007-12-12 04:00:00	9	1	18	0	7	39	0	2	29	0	0	33	65	0	17	0	3	0	1575966
2007-12-12 05:00:00	10	0	13	0	5	35	0	2	19	0	0	39	45	2	17	1	5	0	1436216
2007-12-12 06:00:00	18	2	19	0	2	30	2	3	16	0	0	25	38	1	14	8	2	0	1526860
2007-12-12 07:00:00	7	0	28	0	8	28	0	3	19	0	0	33	49	0	15	2	4	0	1577454
2007-12-12 08:00:00	9	0	23	0	8	43	1	5	23	0	0	30	48	2	14	4	0	0	1638439
2007-12-12 09:00:00	9	1	24	0	4	24	1	0	17	0	0	25	40	1	15	3	1	0	1590785
2007-12-12 10:00:00	10	1	20	0	4	34	0	3	18	0	0	28	45	1	19	1	2	0	1426716
2007-12-12 11:00:00	8	0	23	0	5	34	0	1	16	0	0	26	44	0	15	0	2	0	1299020
2007-12-12 12:00:00	8	1	14	0	4	28	0	1	8	0	0	27	47	3	10	7	5	0	1462778
2007-12-12 13:00:00	8	0	22	0	4	30	0	3	17	0	0	34	58	0	18	1	1	0	1594867
2007-12-12 14:00:00	14	1	31	0	5	28	1	6	20	0	0	30	52	2	8	1	3	0	1703607
2007-12-12 15:00:00	14	0	45	0	4	42	1	5	19	0	0	42	76	3	11	4	3	0	1674653
2007-12-12 16:00:00	19	2	26	0	5	37	2	4	25	0	0	26	47	0	11	1	2	0	1319341
2007-12-12 17:00:00	7	0	19	0	5	21	0	0	7	0	0	17	36	0	3	2	0	0	980195
2007-12-12 18:00:00	11	0	15	0	2	15	0	1	11	0	0	5	35	1	1	0	0	0	680906
2007-12-12 19:00:00	5	0	11	0	0	8	0	1	3	0	0	4	15	1	0	0	2	0	452862
2007-12-12 20:00:00	5	1	5	0	2	7	2	0	3	0	0	3	21	0	3	0	6	0	377050
2007-12-12 21:00:00	2	0	4	0	0	12	0	0	3	0	0	4	9	0	1	0	3	0	323127
2007-12-12 22:00:00	1	0	6	0	4	20	0	0	1	0	0	3	7	0	2	0	0	0	320591
2007-12-12 23:00:00	1	0	2	0	0	10	0	0	6	0	0	8	18	0	9	3	0	0	355671
2007-12-13 00:00:00	6	0	2	0	4	10	1	1	12	0	0	10	18	0	7	0	1	0	589242
2007-12-13 01:00:00	9	0	10	0	6	19	0	2	14	0	0	20	21	1	15	1	3	0	964134
2007-12-13 02:00:00	9	1	15	0	7	23	2	6	19	0	0	22	41	0	8	2	2	0	1202906
2007-12-13 03:00:00	5	0	14	0	2	48	2	4	24	1	0	16	57	2	12	5	1	0	1426907
2007-12-13 04:00:00	4	0	21	0	9	36	0	4	19	0	0	31	44	3	12	6	5	0	1587129
2007-12-13 05:00:00	10	2	18	0	5	45	0	0	12	0	0	38	56	3	15	5	4	0	1451075
2007-12-13 06:00:00	14	1	17	0	8	36	1	3	12	0	0	23	40	1	19	2	3	0	1574133
2007-12-13 07:00:00	13	0	26	0	7	42	0	3	16	0	0	33	56	2	19	1	3	0	1610041
2007-12-13 08:00:00	7	1	33	0	11	39	1	8	11	0	0	29	68	0	16	3	7	0	1682835
2007-12-13 09:00:00	6	1	18	0	5	22	1	6	18	0	0	25	36	1	18	4	1	0	1608012
2007-12-13 10:00:00	10	0	27	0	6	31	1	1	13	0	0	17	55	0	14	5	3	0	1390036
2007-12-13 11:00:00	13	0	20	0	2	37	0	3	13	0	0	33	35	0	8	3	2	0	1243187
2007-12-13 12:00:00	11	1	24	0	4	24	0	4	14	0	0	32	57	1	14	1	2	0	1389739
2007-12-13 13:00:00	14	0	19	0	8	37	0	1	16	0	0	39	47	1	14	2	2	0	1564156
2007-12-13 14:00:00	13	0	32	0	9	35	0	1	14	0	0	31	67	1	10	1	1	0	1685544
2007-12-13 15:00:00	5	0	30	0	6	54	0	1	14	0	0	27	80	2	15	3	3	0	1587511
2007-12-13 16:00:00	11	0	38	0	5	53	0	1	7	0	0	21	66	1	4	3	5	0	1316872
2007-12-13 17:00:00	6	0	14	0	6	34	1	4	8	0	0	16	55	0	6	0	4	0	964339
2007-12-13 18:00:00	3	0	15	0	0	9	0	1	7	0	0	9	31	1	3	0	1	0	658175
2007-12-13 19:00:00	11	0	2	0	6	19	0	2	3	0	0	1	19	0	1	0	0	0	461733
2007-12-13 20:00:00	7	0	8	0	0	3	2	2	4	0	0	3	9	0	4	1	1	0	354113
2007-12-13 21:00:00	1	0	3	0	1	10	0	0	2	0	0	1	16	0	1	0	1	0	298289
2007-12-13 22:00:00	3	0	3	0	1	11	0	0	2	0	0	3	8	1	4	0	1	0	305344
2007-12-13 23:00:00	1	0	6	0	0	17	0	0	5	0	0	4	18	0	7	0	1	0	370228
2007-12-14 00:00:00	4	1	4	0	2	18	0	5	9	0	0	11	16	1	7	1	1	0	585034
2007-12-14 01:00:00	5	1	16	0	0	16	1	2	26	0	0	14	35	0	7	3	1	0	953212
2007-12-14 02:00:00	9	1	8	0	7	19	0	2	15	0	0	20	54	1	8	1	5	0	1202647
2007-12-14 03:00:00	10	0	13	0	8	27	0	0	15	0	0	29	34	1	16	4	4	0	1368327
2007-12-14 04:00:00	6	0	11	0	7	29	3	5	9	0	0	26	35	1	9	0	2	0	1504829
2007-12-14 05:00:00	13	1	12	0	11	42	1	3	13	0	0	33	40	0	16	6	0	0	1396248
2007-12-14 06:00:00	15	0	26	0	15	50	0	2	21	0	0	33	39	2	12	4	3	0	1496545
2007-12-14 07:00:00	17	0	24	0	11	36	1	8	16	0	0	28	59	1	13	5	4	0	1533330
2007-12-14 08:00:00	13	0	29	0	8	49	0	2	10	0	0	28	59	1	8	6	4	0	1581862
2007-12-14 09:00:00	4	0	17	0	1	37	0	2	20	0	0	36	47	0	9	8	5	0	1521327
2007-12-14 10:00:00	8	0	21	0	15	28	1	1	14	0	0	24	47	0	11	3	7	0	1309915
2007-12-14 11:00:00	6	0	18	0	5	16	0	0	15	0	0	21	43	0	10	3	2	0	1171323
2007-12-14 12:00:00	7	1	22	0	6	15	1	4	13	0	0	21	42	2	13	5	1	0	1321130
2007-12-14 13:00:00	13	1	29	0	6	30	1	0	7	0	0	34	49	0	16	3	3	0	1499267
2007-12-14 14:00:00	9	1	32	0	10	18	0	1	11	0	0	44	46	3	14	1	2	0	1590242
2007-12-14 15:00:00	17	1	44	0	5	21	0	0	7	0	0	30	32	2	16	3	7	0	1521014
2007-12-14 16:00:00	11	0	29	0	7	25	0	1	5	0	0	19	43	1	12	2	5	0	1290436
2007-12-14 17:00:00	6	0	22	0	3	19	1	0	4	0	0	17	46	2	3	0	2	0	1000481
2007-12-14 18:00:00	7	0	20	0	1	10	0	2	4	0	0	11	37	0	2	0	1	0	724287
2007-12-14 19:00:00	5	0	7	0	3	16	0	0	2	0	0	6	17	0	5	0	0	0	513621
2007-12-14 20:00:00	2	0	2	0	1	7	0	1	3	0	0	0	10	0	2	0	0	0	381205
2007-12-14 21:00:00	1	0	9	0	0	4	0	1	3	0	0	3	8	0	3	0	0	0	300803
2007-12-14 22:00:00	1	0	2	0	2	7	1	0	1	0	0	0	15	0	7	0	2	0	306121
2007-12-14 23:00:00	2	0	5	0	1	4	0	1	1	0	0	3	11	2	3	0	0	0	353416
2007-12-15 00:00:00	3	0	12	0	1	8	1	1	4	0	0	8	14	0	0	0	0	0	491955
2007-12-15 01:00:00	4	0	20	0	4	16	0	1	9	0	0	10	9	0	4	3	2	0	678412
2007-12-15 02:00:00	3	0	15	0	4	20	0	2	2	0	0	16	31	0	9	3	0	0	844993
2007-12-15 03:00:00	6	0	13	0	2	21	0	8	6	0	0	11	23	1	9	0	0	0	1000678
2007-12-15 04:00:00	16	0	25	0	4	17	0	0	10	0	0	13	26	0	10	2	3	0	1078350
2007-12-15 05:00:00	5	0	28	0	2	17	0	2	11	0	0	10	33	1	6	1	1	0	1135474
2007-12-15 06:00:00	8	0	27	0	1	16	0	2	4	0	0	14	35	0	4	1	1	0	1199109
2007-12-15 07:00:00	4	0	24	0	3	33	0	3	10	0	0	18	29	3	11	0	3	0	1226017
2007-12-15 08:00:00	2	0	25	0	4	18	0	5	3	0	0	17	34	1	13	1	6	0	1281050
2007-12-15 09:00:00	9	0	35	0	2	20	1	0	8	0	0	22	27	0	4	0	4	0	1280917
2007-12-15 10:00:00	5	0	25	0	11	10	0	0	7	0	0	25	21	0	5	2	1	0	1255933
2007-12-15 11:00:00	7	2	15	0	4	9	0	3	8	0	0	9	23	0	12	1	2	0	1218394
2007-12-15 12:00:00	6	0	22	0	3	26	0	2	10	0	0	28	32	1	3	2	1	0	1377320
2007-12-15 13:00:00	9	0	33	0	15	28	1	4	10	0	0	20	53	0	24	0	5	0	1626527
2007-12-15 14:00:00	16	2	27	0	7	30	0	2	11	0	0	16	35	1	10	2	1	0	1659757
2007-12-15 15:00:00	14	0	30	0	15	28	0	0	18	0	0	22	46	0	6	1	1	0	1717613
2007-12-15 16:00:00	7	0	24	0	6	32	1	4	7	0	0	18	32	1	8	1	5	0	1471360
2007-12-15 17:00:00	8	0	24	0	1	31	0	1	6	0	0	16	36	0	11	0	2	0	1180871
2007-12-15 18:00:00	12	0	17	0	1	21	0	0	1	0	0	11	35	0	2	1	4	0	859355
2007-12-15 19:00:00	6	1	11	0	1	14	0	0	3	0	0	9	14	1	5	1	0	0	604596
2007-12-15 20:00:00	4	0	5	0	1	11	0	1	1	0	0	3	13	0	2	1	1	0	438521
2007-12-15 21:00:00	2	0	3	0	0	4	0	0	1	0	0	0	4	0	2	1	0	0	323488
2007-12-15 22:00:00	5	0	5	0	3	2	0	1	2	0	0	5	19	0	3	0	2	0	310827
2007-12-15 23:00:00	1	0	5	0	1	9	0	3	2	0	0	1	4	1	0	1	0	0	336482
2007-12-16 00:00:00	2	0	3	0	3	7	0	0	4	0	0	8	9	0	12	0	1	0	471072
2007-12-16 01:00:00	2	0	4	0	0	8	0	1	3	0	0	18	8	0	9	1	0	0	656910
2007-12-16 02:00:00	6	0	16	0	3	19	0	1	5	0	0	14	26	1	4	0	2	0	877285
2007-12-16 03:00:00	3	0	15	0	4	18	0	0	6	0	0	14	22	1	8	1	2	0	976042
2007-12-16 04:00:00	7	0	14	0	3	18	0	5	6	0	0	14	26	0	5	2	0	0	1146835
2007-12-16 05:00:00	4	0	15	0	2	23	2	0	4	0	0	14	34	2	5	1	1	0	1154605
2007-12-16 06:00:00	9	0	29	0	5	33	0	3	6	0	0	20	37	1	7	0	0	0	1242669
2007-12-16 07:00:00	6	0	34	0	6	25	0	4	1	0	0	12	34	1	3	1	0	0	1271768
2007-12-16 08:00:00	2	1	24	0	2	19	0	0	4	0	0	15	32	0	12	4	3	0	1283402
2007-12-16 09:00:00	8	0	22	0	5	20	0	1	2	0	0	14	29	0	12	2	4	0	1356704
2007-12-16 10:00:00	8	0	27	0	9	20	0	0	11	0	0	18	34	1	15	0	3	0	1366018
2007-12-16 11:00:00	3	0	31	0	4	19	0	0	5	0	0	10	26	0	19	1	2	0	1392340
2007-12-16 12:00:00	3	0	23	0	1	19	0	2	4	0	0	22	37	1	15	1	1	0	1612316
2007-12-16 13:00:00	5	3	13	0	2	19	3	1	15	0	0	20	55	1	15	2	7	0	1866646
2007-12-16 14:00:00	10	1	32	0	6	43	2	0	12	1	0	25	62	1	20	9	2	0	1924273
2007-12-16 15:00:00	7	0	36	0	3	25	0	2	15	0	0	28	61	2	16	2	3	0	1804115
2007-12-16 16:00:00	10	0	28	0	1	50	2	1	5	0	0	13	49	2	11	4	2	0	1446066
2007-12-16 17:00:00	10	1	12	0	3	25	0	3	6	0	0	7	40	0	6	0	2	0	1026719
2007-12-16 18:00:00	2	0	11	0	1	12	1	6	3	0	0	8	17	0	4	0	1	0	711957
2007-12-16 19:00:00	4	0	7	0	1	27	0	2	4	0	0	1	12	0	4	1	2	0	508965
2007-12-16 20:00:00	1	0	6	0	0	9	0	3	1	0	0	4	15	0	1	0	0	0	381905
2007-12-16 21:00:00	5	0	4	0	0	2	1	1	1	0	0	0	2	0	2	1	1	0	323627
2007-12-16 22:00:00	0	0	5	0	1	13	0	0	0	0	0	4	15	0	0	0	0	0	299245
2007-12-16 23:00:00	3	0	4	0	3	9	0	0	4	0	0	4	6	0	1	0	0	0	357485
2007-12-17 00:00:00	7	0	3	0	2	9	0	0	9	0	0	7	11	1	1	1	0	0	556250
2007-12-17 01:00:00	2	1	5	0	1	19	2	1	8	0	0	16	23	0	10	2	1	0	968558
2007-12-17 02:00:00	5	0	9	0	2	37	1	2	8	0	0	27	32	4	11	6	6	0	1174556
2007-12-17 03:00:00	6	0	14	0	8	33	2	3	14	0	0	29	30	0	13	4	0	0	1483796
2007-12-17 04:00:00	7	0	9	0	9	28	1	1	16	0	0	29	54	1	19	3	4	0	1565495
2007-12-17 05:00:00	5	3	18	0	6	24	3	1	12	0	0	27	27	2	15	2	1	0	1439029
2007-12-17 06:00:00	5	0	33	0	4	36	1	4	14	0	0	32	26	5	9	4	3	0	1523888
2007-12-17 07:00:00	8	0	36	0	8	29	0	5	13	0	0	22	46	1	16	4	4	0	1573455
2007-12-17 08:00:00	12	0	26	0	8	32	0	10	11	0	0	40	41	2	18	1	2	0	1656205
2007-12-17 09:00:00	10	1	20	0	11	33	2	1	9	0	0	32	30	1	17	4	5	0	1610565
2007-12-17 10:00:00	10	0	34	0	5	23	0	2	8	0	0	26	40	0	8	3	1	0	1418103
2007-12-17 11:00:00	9	0	18	0	4	33	0	3	7	0	0	26	24	1	8	3	2	0	1259744
2007-12-17 12:00:00	6	0	29	0	6	33	0	2	10	0	0	31	39	1	13	3	1	0	1407918
2007-12-17 13:00:00	8	0	27	0	2	34	0	2	13	0	0	33	43	2	10	9	2	0	1534811
2007-12-17 14:00:00	11	0	36	0	5	30	0	4	10	0	0	41	50	1	15	3	6	0	1664227
2007-12-17 15:00:00	9	0	28	0	5	28	0	3	6	0	0	35	34	0	5	6	2	0	1628689
2007-12-17 16:00:00	10	1	22	0	5	34	0	0	14	0	0	13	55	1	13	4	5	0	1324040
2007-12-17 17:00:00	8	0	29	0	8	17	0	0	4	0	0	2	23	1	5	2	0	0	953098
2007-12-17 18:00:00	2	0	10	0	3	18	0	0	0	0	0	8	20	0	3	0	0	0	661504
2007-12-17 19:00:00	1	0	6	0	2	10	0	0	2	0	0	2	10	1	2	1	0	0	472869
2007-12-17 20:00:00	5	0	3	0	1	14	0	2	2	0	0	5	4	0	0	0	0	0	353260
2007-12-17 21:00:00	2	0	4	0	1	5	0	1	6	0	0	2	8	0	2	0	2	0	306024
2007-12-17 22:00:00	0	0	1	0	0	9	0	1	2	0	0	0	15	0	2	0	0	0	312516
2007-12-17 23:00:00	5	0	2	0	0	6	0	0	2	0	0	2	5	0	5	1	0	0	365714
2007-12-18 00:00:00	3	0	9	0	0	14	0	2	10	0	0	8	18	0	9	0	1	0	583348
2007-12-18 01:00:00	0	1	11	0	4	15	1	1	19	0	0	8	28	1	7	1	3	0	999795
2007-12-18 02:00:00	7	1	7	0	3	17	1	3	9	0	0	29	23	0	7	1	1	0	1199454
2007-12-18 03:00:00	10	2	13	0	5	42	0	3	19	0	0	47	42	1	19	3	1	0	1422414
2007-12-18 04:00:00	6	1	11	0	8	16	2	5	20	0	0	31	37	1	16	2	3	0	1601389
2007-12-18 05:00:00	8	0	18	0	3	30	0	1	16	0	0	30	32	2	16	5	2	0	1504778
2007-12-18 06:00:00	6	0	17	0	8	25	1	3	17	0	0	29	57	1	8	4	4	0	1598772
2007-12-18 07:00:00	11	1	24	0	4	27	1	8	8	0	0	32	40	1	11	4	3	0	1666231
2007-12-18 08:00:00	11	0	21	0	4	38	0	2	22	0	0	42	48	2	16	0	7	0	1763211
2007-12-18 09:00:00	17	1	23	0	11	24	0	5	11	0	0	27	37	2	14	1	2	0	1573517
2007-12-18 10:00:00	2	0	26	0	4	22	0	2	22	0	0	21	44	0	7	0	1	0	1382747
2007-12-18 11:00:00	5	0	16	0	3	20	0	3	19	0	0	25	35	0	7	1	1	0	1298454
2007-12-18 12:00:00	8	0	16	0	6	31	1	3	21	0	0	26	36	1	11	2	1	0	1431949
2007-12-18 13:00:00	7	0	27	0	4	44	1	0	5	0	0	29	65	0	19	1	1	0	1524925
2007-12-18 14:00:00	14	0	37	0	6	30	0	0	18	0	0	32	49	0	10	4	0	0	1607056
2007-12-18 15:00:00	16	0	33	0	3	29	2	2	10	0	0	30	55	1	10	6	2	0	1559885
2007-12-18 16:00:00	9	1	40	0	5	45	2	4	13	0	0	31	42	0	10	2	0	0	1286584
2007-12-18 17:00:00	14	1	26	0	8	24	0	2	0	0	0	16	32	0	7	1	1	0	924454
2007-12-18 18:00:00	7	0	12	0	3	15	0	2	2	0	0	9	23	0	4	5	1	0	666519
2007-12-18 19:00:00	2	0	7	0	3	12	0	3	4	0	0	11	14	0	1	1	0	0	462005
2007-12-18 20:00:00	3	1	7	0	2	5	0	1	7	0	0	5	9	0	1	0	2	0	341506
2007-12-18 21:00:00	1	1	2	0	1	9	0	2	0	0	0	1	8	0	2	1	1	0	287360
2007-12-18 22:00:00	2	0	4	0	0	6	0	1	2	0	0	5	16	1	1	0	1	0	303665
2007-12-18 23:00:00	1	0	2	0	0	6	0	2	2	0	0	8	9	0	3	1	1	0	372383
2007-12-19 00:00:00	1	0	10	0	1	6	0	8	10	0	0	10	11	0	7	1	0	0	594255
2007-12-19 01:00:00	3	0	5	0	3	11	0	5	7	0	0	23	20	1	8	1	3	0	962091
2007-12-19 02:00:00	3	0	13	0	8	16	1	6	7	0	0	32	29	1	10	1	4	0	1186964
2007-12-19 03:00:00	7	6	13	0	9	26	0	4	5	0	0	22	22	0	11	10	1	0	1362854
2007-12-19 04:00:00	9	0	14	0	6	21	3	6	9	0	0	35	55	0	9	2	1	0	1572501
2007-12-19 05:00:00	11	0	12	0	7	25	1	6	16	0	0	33	61	0	8	2	7	0	1457607
2007-12-19 06:00:00	8	2	22	0	1	37	0	3	14	0	0	38	43	0	15	1	0	0	1567783
2007-12-19 07:00:00	15	0	18	0	9	21	1	5	13	0	0	49	47	0	13	2	7	0	1631864
2007-12-19 08:00:00	9	1	24	0	5	28	0	2	15	0	0	27	46	4	11	1	5	0	1653146
2007-12-19 09:00:00	5	2	15	0	5	26	0	4	5	0	0	32	34	1	18	1	4	0	1545761
2007-12-19 10:00:00	5	0	20	0	3	28	1	3	13	0	0	25	36	0	8	0	2	0	1340648
2007-12-19 11:00:00	4	0	18	0	4	5	0	0	15	0	0	20	33	2	9	2	1	0	1218893
2007-12-19 12:00:00	7	0	18	0	0	24	3	3	15	0	0	25	17	0	11	2	2	0	1375677
2007-12-19 13:00:00	8	1	26	0	4	27	3	1	12	0	0	27	29	1	7	3	2	0	1480480
2007-12-19 14:00:00	15	1	20	0	6	23	0	2	8	0	0	34	39	0	12	0	4	0	1620704
2007-12-19 15:00:00	14	0	24	0	9	30	1	0	11	0	0	34	43	2	15	1	3	0	1596518
2007-12-19 16:00:00	10	0	28	0	9	38	1	2	5	0	0	24	67	2	4	2	3	0	1278529
2007-12-19 17:00:00	11	0	21	0	4	35	0	2	6	0	0	14	36	0	2	3	2	0	933936
2007-12-19 18:00:00	7	0	13	0	2	14	0	0	1	0	0	8	23	0	2	0	2	0	669872
2007-12-19 19:00:00	3	0	4	0	3	18	1	2	0	0	0	6	11	0	3	0	0	0	460927
2007-12-19 20:00:00	4	0	5	0	3	5	1	1	4	0	0	5	14	0	2	0	0	0	348315
2007-12-19 21:00:00	1	1	3	0	0	8	0	1	1	0	0	2	8	0	1	0	1	0	289144
2007-12-19 22:00:00	2	0	3	0	2	3	0	0	6	0	0	5	9	1	2	0	2	0	300609
2007-12-19 23:00:00	1	0	6	0	3	5	1	1	3	0	0	8	14	0	3	1	2	0	351272
2007-12-20 00:00:00	2	0	8	0	1	13	0	2	4	0	0	6	10	0	7	0	0	0	576471
2007-12-20 01:00:00	6	0	4	0	6	20	1	1	11	0	0	94	26	1	13	0	2	0	941855
2007-12-20 02:00:00	11	0	10	0	7	26	0	6	9	0	0	33	42	2	10	5	5	0	1179156
2007-12-20 03:00:00	11	0	14	0	8	36	1	1	13	0	0	33	43	1	11	0	5	0	1394635
2007-12-20 04:00:00	8	1	16	0	0	47	0	3	18	0	0	18	55	2	9	2	4	0	1596287
2007-12-20 05:00:00	10	2	20	0	10	45	1	3	12	0	0	21	51	2	13	3	6	0	1444475
2007-12-20 06:00:00	18	0	6	0	9	45	1	2	13	0	0	35	53	1	15	1	7	0	1527604
2007-12-20 07:00:00	8	0	16	0	12	22	0	2	12	0	0	27	62	1	8	2	2	0	1520685
2007-12-20 08:00:00	11	1	28	0	4	48	1	5	13	0	0	31	82	3	13	2	2	0	1580858
2007-12-20 09:00:00	9	0	25	0	5	40	1	8	6	0	0	24	72	2	14	2	5	0	1543508
2007-12-20 10:00:00	6	0	23	0	7	20	0	6	7	0	0	23	41	2	5	1	3	0	1350676
2007-12-20 11:00:00	8	0	15	0	1	26	0	3	8	0	0	15	26	0	14	1	3	0	1219805
2007-12-20 12:00:00	11	0	27	0	6	21	0	1	9	0	0	23	37	0	21	7	2	0	1358822
2007-12-20 13:00:00	5	0	23	0	3	31	1	0	9	0	0	30	31	0	7	2	2	0	1498763
2007-12-20 14:00:00	17	1	40	0	3	38	1	2	8	0	0	30	56	1	11	6	2	0	1544538
2007-12-20 15:00:00	18	1	30	0	11	39	0	6	6	0	0	24	56	1	4	4	2	0	1522904
2007-12-20 16:00:00	12	0	22	0	5	25	2	1	3	0	0	15	49	0	3	5	1	0	1240421
2007-12-20 17:00:00	10	1	21	0	2	21	0	0	3	0	0	15	27	3	9	2	2	0	915087
2007-12-20 18:00:00	5	0	5	0	3	15	0	3	2	0	0	3	13	0	6	0	3	0	643836
2007-12-20 19:00:00	1	1	6	0	0	10	0	1	2	0	0	3	21	0	2	0	0	0	443866
2007-12-20 20:00:00	1	0	8	0	0	13	0	1	1	0	0	3	11	0	5	4	2	0	324365
2007-12-20 21:00:00	5	0	3	0	1	3	0	0	0	0	0	0	16	0	3	0	1	0	268626
2007-12-20 22:00:00	0	0	3	0	0	6	0	0	2	0	0	3	8	0	1	1	0	0	284181
2007-12-20 23:00:00	1	0	4	0	4	6	0	0	0	0	0	4	13	1	4	1	0	0	334483
2007-12-21 00:00:00	3	0	9	0	4	13	1	0	1	0	0	9	23	0	7	0	2	0	539569
2007-12-21 01:00:00	6	0	13	0	2	18	1	2	10	0	0	16	26	2	4	2	2	0	864748
2007-12-21 02:00:00	6	0	19	0	4	27	2	4	7	0	0	36	45	0	14	0	1	0	1071825
2007-12-21 03:00:00	3	1	12	0	4	24	1	4	7	0	0	18	39	0	3	5	2	0	1257251
2007-12-21 04:00:00	7	0	16	0	4	22	0	3	8	0	0	26	31	1	8	1	3	0	1474681
2007-12-21 05:00:00	6	0	25	0	3	39	2	1	5	0	0	27	47	0	10	2	9	0	1365652
2007-12-21 06:00:00	19	0	20	0	7	50	0	11	11	0	0	26	41	1	11	4	0	0	1436807
2007-12-21 07:00:00	11	0	30	0	3	24	1	1	14	0	0	38	48	1	12	4	1	0	1505475
2007-12-21 08:00:00	7	2	37	0	7	30	3	4	12	0	0	29	38	0	12	3	5	0	1616329
2007-12-21 09:00:00	9	0	26	0	8	28	1	2	18	0	0	29	53	2	7	4	2	0	1479477
2007-12-21 10:00:00	4	0	34	0	5	10	1	0	7	0	0	16	25	0	15	4	0	0	1280451
2007-12-21 11:00:00	2	0	17	0	5	12	0	0	7	0	0	14	22	0	5	0	1	0	1132714
2007-12-21 12:00:00	9	0	30	0	3	15	0	4	8	0	0	20	23	0	8	1	1	0	1286014
2007-12-21 13:00:00	6	1	25	0	0	16	0	5	7	0	0	27	44	0	6	4	3	0	1488647
2007-12-21 14:00:00	7	0	34	0	10	28	0	1	9	0	0	41	54	2	13	1	5	0	1629682
2007-12-21 15:00:00	7	0	35	0	4	24	0	2	4	0	0	33	49	0	5	1	1	0	1551212
2007-12-21 16:00:00	7	0	30	0	6	36	0	0	5	0	0	17	50	1	4	2	1	0	1253383
2007-12-21 17:00:00	10	0	21	0	3	17	0	0	1	0	0	17	25	0	3	0	0	0	961259
2007-12-21 18:00:00	3	0	13	0	0	12	1	6	4	0	0	7	32	0	3	4	0	0	695213
2007-12-21 19:00:00	2	0	8	0	1	9	0	0	3	0	0	9	17	1	1	0	0	0	475339
2007-12-21 20:00:00	3	0	7	0	2	7	0	1	0	0	0	2	13	0	3	0	2	0	366998
2007-12-21 21:00:00	2	0	6	0	1	15	0	2	1	0	0	3	12	0	4	0	2	0	282184
2007-12-21 22:00:00	5	0	8	0	1	4	0	0	2	0	0	3	4	0	0	0	1	0	278271
2007-12-21 23:00:00	3	0	7	0	4	2	0	0	4	0	0	3	12	0	7	0	0	0	331737
2007-12-22 00:00:00	6	1	10	0	4	10	1	0	13	0	0	8	11	1	3	0	0	0	481261
2007-12-22 01:00:00	7	1	11	0	1	11	0	1	1	0	0	20	9	0	4	1	1	0	651641
2007-12-22 02:00:00	3	0	13	0	2	12	0	0	11	0	0	13	15	0	7	2	2	0	844678
2007-12-22 03:00:00	7	0	22	0	5	19	1	0	4	0	0	19	19	3	6	0	1	0	1016083
2007-12-22 04:00:00	6	0	18	0	7	19	0	3	8	0	0	15	30	1	6	1	1	0	1089472
2007-12-22 05:00:00	8	0	20	0	4	21	0	2	7	0	0	19	27	0	2	2	2	0	1159540
2007-12-22 06:00:00	10	0	41	0	4	18	1	2	4	0	0	17	25	0	9	1	2	0	1211874
2007-12-22 07:00:00	2	0	33	0	1	14	1	2	12	0	0	16	22	0	11	1	2	0	1271307
2007-12-22 08:00:00	4	0	40	0	2	15	0	1	3	0	0	15	28	0	3	2	1	0	1344691
2007-12-22 09:00:00	6	0	32	0	6	16	0	2	2	0	0	14	19	0	9	4	1	0	1263306
2007-12-22 10:00:00	8	0	33	0	3	18	0	1	3	0	0	12	30	0	7	0	2	0	1227742
2007-12-22 11:00:00	8	0	25	0	2	22	0	1	10	0	0	14	20	0	7	4	3	0	1202350
2007-12-22 12:00:00	13	0	22	0	3	18	0	1	7	0	0	9	28	2	8	1	1	0	1389562
2007-12-22 13:00:00	10	0	24	0	2	27	1	3	6	0	0	16	23	0	5	3	2	0	1592440
2007-12-22 14:00:00	5	0	28	0	7	27	0	2	8	0	0	14	39	0	11	3	5	0	1712053
2007-12-22 15:00:00	5	1	40	0	2	15	1	0	4	0	0	19	41	1	19	2	4	0	1710068
2007-12-22 16:00:00	14	0	34	0	7	26	1	2	4	0	0	13	37	0	5	4	1	0	1455429
2007-12-22 17:00:00	16	1	21	0	9	29	0	0	6	0	0	12	37	0	2	1	8	0	1167929
2007-12-22 18:00:00	9	2	22	0	1	12	0	0	3	0	0	9	30	2	3	2	0	0	850446
2007-12-22 19:00:00	7	0	7	0	1	3	1	1	3	0	0	3	16	0	2	1	1	0	593409
2007-12-22 20:00:00	5	0	10	0	1	7	0	2	2	0	0	1	9	1	2	0	0	0	442421
2007-12-22 21:00:00	4	0	7	0	2	3	0	1	1	0	0	1	6	0	3	0	1	0	360524
2007-12-22 22:00:00	1	0	8	0	2	4	1	0	3	0	0	2	11	0	2	0	0	0	369664
2007-12-22 23:00:00	5	1	6	0	1	5	0	0	1	0	0	6	10	0	1	2	0	0	367798
2007-12-23 00:00:00	2	0	7	0	0	16	0	0	5	0	0	5	8	1	4	1	1	0	464794
2007-12-23 01:00:00	7	0	8	0	4	17	1	0	2	0	0	12	20	0	7	1	0	0	625066
2007-12-23 02:00:00	3	0	15	0	2	8	0	2	5	0	0	13	10	1	2	1	2	0	819744
2007-12-23 03:00:00	5	0	24	0	3	15	0	1	2	0	0	11	20	0	4	0	2	0	956681
2007-12-23 04:00:00	4	0	13	0	2	16	0	0	5	0	0	16	30	0	5	0	1	0	1002924
2007-12-23 05:00:00	5	1	13	0	4	17	1	2	3	0	0	16	31	0	8	1	2	0	1063002
2007-12-23 06:00:00	7	0	25	0	0	16	0	8	6	0	0	10	23	2	11	1	2	0	1134127
2007-12-23 07:00:00	7	2	33	0	3	18	0	3	6	0	0	10	28	0	5	3	2	0	1155827
2007-12-23 08:00:00	3	0	39	0	0	18	0	1	3	0	0	12	24	1	5	0	1	0	1180254
2007-12-23 09:00:00	5	0	29	0	6	27	0	1	6	0	0	11	20	0	9	1	0	0	1242609
2007-12-23 10:00:00	9	0	32	0	3	21	0	2	2	0	0	15	15	1	8	0	5	0	1160962
2007-12-23 11:00:00	9	1	17	0	3	10	0	1	2	0	0	17	24	1	8	0	0	0	1124125
2007-12-23 12:00:00	3	1	19	0	4	28	2	3	4	0	0	9	26	4	21	1	1	0	1418864
2007-12-23 13:00:00	7	0	25	0	13	28	0	0	8	0	0	17	37	0	7	1	4	0	1787444
2007-12-23 14:00:00	4	0	34	0	3	18	0	0	6	0	0	18	41	0	11	2	4	0	1868509
2007-12-23 15:00:00	13	2	49	0	9	36	0	4	12	0	0	24	47	1	10	3	1	0	1820680
2007-12-23 16:00:00	7	0	28	0	3	38	0	1	3	0	0	18	41	0	7	0	5	0	1550542
2007-12-23 17:00:00	16	1	26	0	2	35	0	3	6	0	0	24	31	0	2	2	1	0	1249552
2007-12-23 18:00:00	7	0	21	0	3	22	1	3	3	0	0	6	35	0	4	1	0	0	901571
2007-12-23 19:00:00	10	0	17	0	5	5	0	1	0	0	0	3	9	2	4	0	2	0	599051
2007-12-23 20:00:00	3	0	7	0	1	5	0	1	4	0	0	4	9	0	0	0	0	0	435265
2007-12-23 21:00:00	1	0	9	0	4	1	1	0	1	0	0	2	10	1	3	1	1	0	346520
2007-12-23 22:00:00	1	2	9	0	0	7	1	0	0	0	0	1	6	1	4	1	1	0	325673
2007-12-23 23:00:00	4	0	4	0	0	9	0	0	2	0	0	3	15	0	2	0	0	0	372294
2007-12-24 00:00:00	1	0	12	0	0	9	0	0	1	0	0	4	14	0	7	1	0	0	499907
2007-12-24 01:00:00	2	0	10	0	1	15	0	0	6	0	0	5	13	0	5	0	0	0	704815
2007-12-24 02:00:00	3	0	10	0	2	13	0	2	2	0	0	7	16	0	2	0	0	0	904840
2007-12-24 03:00:00	6	0	19	0	3	18	0	4	1	0	0	15	26	2	9	3	2	0	1086168
2007-12-24 04:00:00	5	1	17	0	4	23	0	1	4	0	0	10	42	0	3	0	2	0	1159910
2007-12-24 05:00:00	8	0	15	0	6	19	0	1	3	0	0	9	26	0	13	2	1	0	1236837
2007-12-24 06:00:00	5	0	19	0	3	20	0	3	2	0	0	14	31	0	11	2	1	0	1237951
2007-12-24 07:00:00	4	0	31	0	4	11	0	3	3	0	0	10	32	0	10	1	1	0	1278477
2007-12-24 08:00:00	9	0	20	0	5	17	0	0	5	0	0	15	32	0	9	1	2	0	1320762
2007-12-24 09:00:00	5	0	26	0	0	19	1	1	9	0	0	13	28	1	7	0	3	0	1340117
2007-12-24 10:00:00	4	1	24	0	2	27	0	2	10	0	0	8	29	0	13	0	4	0	1250969
2007-12-24 11:00:00	4	0	12	0	2	19	0	0	4	0	0	12	26	1	4	1	2	0	1176926
2007-12-24 12:00:00	8	1	23	0	6	30	0	1	4	0	0	15	27	1	14	3	6	0	1392195
2007-12-24 13:00:00	6	0	22	0	3	21	1	2	8	0	0	22	28	1	18	4	1	0	1632209
2007-12-24 14:00:00	16	1	28	0	4	23	1	3	7	0	0	29	32	0	7	1	2	0	1734324
2007-12-24 15:00:00	38	0	31	0	28	40	0	2	5	0	0	29	43	1	16	6	0	0	1666243
2007-12-24 16:00:00	9	0	20	0	2	21	1	0	3	0	0	10	37	0	8	2	3	0	1383453
2007-12-24 17:00:00	6	0	22	0	4	9	3	1	2	0	0	9	20	1	8	2	4	0	1007052
2007-12-24 18:00:00	4	0	15	0	1	18	1	1	4	0	0	7	17	0	6	0	2	0	732653
2007-12-24 19:00:00	6	0	15	0	0	4	0	0	4	0	0	2	23	0	6	1	1	0	521513
2007-12-24 20:00:00	2	0	9	0	1	3	0	0	2	0	0	4	3	0	3	0	0	0	376804
2007-12-24 21:00:00	1	0	6	0	0	4	0	0	3	0	0	0	6	0	2	1	0	0	299575
2007-12-24 22:00:00	3	0	3	0	0	7	0	1	2	0	0	2	7	0	6	0	0	0	286380
2007-12-24 23:00:00	3	1	7	0	2	6	1	0	1	0	0	2	7	0	5	0	0	0	343552
2007-12-25 00:00:00	3	0	1	0	5	15	2	0	0	0	0	12	11	0	10	3	0	0	526923
2007-12-25 01:00:00	1	0	5	0	2	16	0	1	20	0	0	7	17	6	6	3	0	0	818621
2007-12-25 02:00:00	11	0	16	0	1	17	0	3	21	0	0	18	21	0	11	3	1	0	1065245
2007-12-25 03:00:00	8	0	16	0	4	23	1	7	10	0	0	17	48	0	10	1	3	0	1270948
2007-12-25 04:00:00	7	1	18	0	8	26	0	3	11	0	0	20	34	4	12	1	1	0	1517802
2007-12-25 05:00:00	7	2	23	0	4	25	4	2	8	0	0	22	36	1	8	4	2	0	1419234
2007-12-25 06:00:00	8	2	35	0	6	15	0	1	23	0	0	33	37	0	12	1	4	0	1496546
2007-12-25 07:00:00	8	0	38	0	6	17	0	4	11	0	0	21	29	0	8	1	2	0	1557864
2007-12-25 08:00:00	7	1	35	0	7	26	0	7	6	0	0	33	28	2	29	2	5	0	1626131
2007-12-25 09:00:00	9	0	24	0	8	25	0	4	11	0	0	17	38	1	16	4	1	0	1552093
2007-12-25 10:00:00	4	0	20	0	4	21	1	1	12	0	0	15	35	0	8	1	2	0	1351949
2007-12-25 11:00:00	9	0	18	0	5	30	1	1	10	0	0	12	33	1	5	2	2	0	1199223
2007-12-25 12:00:00	16	0	13	0	4	14	1	0	8	0	0	19	32	1	14	8	2	0	1232627
2007-12-25 13:00:00	12	1	28	0	6	21	2	0	5	0	0	26	29	0	8	4	0	0	1331172
2007-12-25 14:00:00	14	0	28	0	12	29	1	1	4	0	0	23	44	1	10	11	2	0	1514165
2007-12-25 15:00:00	20	0	32	0	7	24	1	1	10	0	0	42	45	1	12	5	8	0	1546460
2007-12-25 16:00:00	6	0	36	0	4	37	3	2	5	0	0	17	43	1	9	1	1	0	1313961
2007-12-25 17:00:00	12	0	41	0	1	42	0	1	4	0	0	9	13	0	6	2	1	0	983572
2007-12-25 18:00:00	10	0	14	0	2	15	1	0	4	0	0	6	23	1	7	1	2	0	692680
2007-12-25 19:00:00	4	0	8	0	0	8	0	0	4	0	0	4	19	0	2	2	0	0	491462
2007-12-25 20:00:00	1	0	4	0	2	1	0	1	3	0	0	3	9	0	2	1	1	0	368560
2007-12-25 21:00:00	1	0	2	0	1	2	0	0	1	0	0	5	9	0	3	0	0	0	303378
2007-12-25 22:00:00	2	0	5	0	1	6	0	0	2	0	0	3	5	0	0	1	1	0	297976
2007-12-25 23:00:00	2	0	3	0	1	10	0	1	2	0	0	3	14	0	4	1	2	0	358086
2007-12-26 00:00:00	4	0	6	0	2	11	0	3	7	0	0	10	13	1	7	0	0	0	612672
2007-12-26 01:00:00	7	0	9	0	1	28	1	9	7	0	0	13	24	2	10	0	1	0	876146
2007-12-26 02:00:00	10	0	19	0	3	20	0	2	11	0	0	4	23	1	11	0	2	0	1113351
2007-12-26 03:00:00	5	0	16	0	3	30	1	9	13	0	0	18	32	1	8	2	1	0	1338783
2007-12-26 04:00:00	6	0	12	0	2	28	1	5	16	0	0	23	35	2	8	2	2	0	1585712
2007-12-26 05:00:00	12	1	20	0	10	12	0	5	7	0	0	27	32	1	21	1	0	0	1488469
2007-12-26 06:00:00	7	0	24	0	4	12	1	4	5	0	0	32	25	1	15	4	3	0	1541945
2007-12-26 07:00:00	3	0	28	0	3	22	0	0	7	0	0	28	34	0	14	4	2	0	1619829
2007-12-26 08:00:00	8	2	26	0	7	28	2	4	13	0	0	28	37	3	16	3	5	0	1699101
2007-12-26 09:00:00	9	1	24	0	9	32	2	6	9	0	0	32	40	1	11	2	0	0	1626791
2007-12-26 10:00:00	3	0	25	0	4	29	0	2	9	0	0	16	38	1	7	3	2	0	1447726
2007-12-26 11:00:00	3	0	18	0	1	21	1	0	7	0	0	18	24	0	6	3	1	0	1222861
2007-12-26 12:00:00	9	0	20	0	1	22	0	0	11	0	0	21	27	1	6	3	0	0	1257204
2007-12-26 13:00:00	6	0	32	0	7	25	1	1	9	0	0	28	26	3	14	8	2	0	1504581
2007-12-26 14:00:00	7	0	26	0	8	25	1	1	8	0	0	29	21	2	10	1	0	0	1678942
2007-12-26 15:00:00	9	0	28	0	6	28	0	3	9	0	0	24	46	2	14	4	2	0	1544111
2007-12-26 16:00:00	6	1	33	0	5	35	1	2	5	0	0	20	30	1	9	0	2	0	1296262
2007-12-26 17:00:00	4	0	12	0	4	29	0	2	5	0	0	13	12	0	5	1	5	0	991216
2007-12-26 18:00:00	4	0	14	0	5	23	1	0	3	0	0	6	22	0	2	0	1	0	708568
2007-12-26 19:00:00	0	1	4	0	1	8	1	2	3	0	0	1	13	0	1	0	0	0	510340
2007-12-26 20:00:00	0	2	12	0	0	5	0	0	3	0	0	5	15	0	3	3	1	0	387413
2007-12-26 21:00:00	5	0	8	0	3	4	0	0	1	0	0	3	6	0	1	0	1	0	313344
2007-12-26 22:00:00	0	1	6	0	0	5	0	0	1	0	0	1	9	0	4	5	1	0	312993
2007-12-26 23:00:00	1	1	4	0	1	2	0	0	2	0	0	3	11	0	1	0	1	0	374474
2007-12-27 00:00:00	3	0	9	0	2	11	0	1	4	0	0	9	15	0	5	2	1	0	626541
2007-12-27 01:00:00	6	1	12	0	6	14	2	4	6	0	0	19	23	1	10	2	1	0	948641
2007-12-27 02:00:00	5	0	17	0	4	14	0	4	7	0	0	23	17	2	8	3	1	0	1178532
2007-12-27 03:00:00	5	1	15	0	4	23	3	1	8	0	0	23	24	0	11	2	1	0	1375205
2007-12-27 04:00:00	10	1	15	0	8	22	0	0	11	0	0	37	29	1	13	8	2	0	1611158
2007-12-27 05:00:00	5	1	26	0	5	19	1	3	12	0	0	32	18	2	14	3	3	0	1544460
2007-12-27 06:00:00	2	0	21	0	9	28	0	3	10	0	0	26	24	1	5	2	2	0	1555986
2007-12-27 07:00:00	8	1	30	0	5	41	1	3	16	0	0	29	33	1	8	4	5	0	1653940
2007-12-27 08:00:00	7	1	37	0	8	30	0	1	17	0	0	25	46	1	9	1	3	0	1646965
2007-12-27 09:00:00	5	1	28	0	5	34	0	3	14	0	0	36	35	4	8	0	0	0	1596839
2007-12-27 10:00:00	12	0	13	0	3	25	0	2	7	0	0	21	22	0	9	4	5	0	1374680
2007-12-27 11:00:00	7	0	26	0	4	21	1	0	4	0	0	26	24	1	12	2	2	0	1235666
2007-12-27 12:00:00	5	0	21	0	5	15	0	1	12	0	0	21	21	0	7	3	0	0	1355879
2007-12-27 13:00:00	9	0	33	0	2	27	1	0	10	0	0	39	44	1	13	1	1	0	1492277
2007-12-27 14:00:00	10	0	30	0	7	30	0	1	9	0	0	33	37	2	13	3	2	0	1591457
2007-12-27 15:00:00	5	0	31	0	6	20	0	1	7	0	0	23	49	1	10	1	2	0	1597923
2007-12-27 16:00:00	8	0	39	0	6	23	0	0	4	0	0	21	38	0	7	2	1	0	1390760
2007-12-27 17:00:00	5	0	13	0	9	13	0	0	1	0	0	15	28	0	3	0	3	0	1046554
2007-12-27 18:00:00	5	1	12	0	4	15	0	1	3	0	0	17	10	0	2	0	1	0	746112
2007-12-27 19:00:00	3	0	15	0	5	16	0	0	3	0	0	5	15	0	2	1	1	0	566049
2007-12-27 20:00:00	4	0	7	0	1	5	0	1	0	0	0	2	6	1	2	1	1	0	404924
2007-12-27 21:00:00	4	0	8	0	0	6	0	0	3	0	0	4	9	0	11	0	1	0	341509
2007-12-27 22:00:00	1	0	3	0	0	4	0	0	8	0	0	8	11	0	6	1	0	0	333203
2007-12-27 23:00:00	4	0	5	0	2	15	0	0	4	0	0	13	6	0	4	4	0	0	364091
2007-12-28 00:00:00	1	0	4	0	1	13	0	0	3	0	0	10	10	0	7	1	4	0	622991
2007-12-28 01:00:00	5	0	10	0	2	21	0	3	2	0	0	21	11	1	6	1	1	0	890614
2007-12-28 02:00:00	5	0	17	0	3	21	1	0	8	0	0	22	16	0	4	4	4	0	1150723
2007-12-28 03:00:00	8	0	16	0	11	34	0	1	11	0	0	19	28	0	14	3	2	0	1293055
2007-12-28 04:00:00	6	0	20	0	6	29	1	2	5	0	0	24	30	2	13	2	6	0	1460027
2007-12-28 05:00:00	2	0	19	0	1	16	1	6	14	0	0	26	36	2	12	6	0	0	1385225
2007-12-28 06:00:00	12	0	24	0	7	26	0	0	8	0	0	25	39	2	9	2	1	0	1452059
2007-12-28 07:00:00	9	0	32	0	11	30	0	1	11	0	0	21	47	1	9	1	2	0	1456449
2007-12-28 08:00:00	9	0	23	0	7	21	0	1	8	0	0	25	36	2	12	1	5	0	1503679
2007-12-28 09:00:00	7	0	23	0	1	21	2	5	10	0	0	15	32	1	12	0	2	0	1380201
2007-12-28 10:00:00	5	0	23	0	6	23	0	1	6	0	0	21	22	1	15	2	7	0	1211583
2007-12-28 11:00:00	3	0	26	0	4	15	1	3	8	0	0	13	21	0	8	0	0	0	1111469
2007-12-28 12:00:00	9	1	10	0	1	10	0	0	9	0	0	15	17	0	12	2	1	0	1263806
2007-12-28 13:00:00	11	0	15	0	9	17	0	1	5	0	0	30	37	0	11	3	1	0	1430724
2007-12-28 14:00:00	2	2	24	0	1	25	0	2	10	0	0	20	39	0	3	4	0	0	1522044
2007-12-28 15:00:00	20	1	31	0	8	21	0	2	5	0	0	29	38	0	8	3	2	0	1567947
2007-12-28 16:00:00	7	2	39	0	3	18	0	5	5	0	0	17	36	0	10	0	1	0	1356958
2007-12-28 17:00:00	11	1	14	0	5	9	0	1	2	0	0	7	15	0	6	3	1	0	1080727
2007-12-28 18:00:00	5	0	23	0	0	7	0	1	2	0	0	6	23	0	3	2	2	0	796077
2007-12-28 19:00:00	4	0	12	0	0	13	1	0	7	0	0	4	10	0	4	0	0	0	584654
2007-12-28 20:00:00	1	0	7	0	0	6	0	1	6	0	0	2	4	0	1	0	0	0	450744
2007-12-28 21:00:00	0	1	7	0	1	4	0	0	0	0	0	3	2	0	2	0	0	0	394482
2007-12-28 22:00:00	1	1	6	0	0	8	0	0	1	0	0	1	9	0	3	0	0	0	378405
2007-12-28 23:00:00	2	0	10	0	0	4	0	0	3	0	0	4	7	0	3	0	0	0	390862
2007-12-29 00:00:00	2	0	8	0	0	13	0	0	4	0	0	8	5	1	5	0	0	0	466360
2007-12-29 01:00:00	3	0	7	0	1	14	0	0	5	0	0	8	24	1	9	0	0	0	618346
2007-12-29 02:00:00	6	0	13	0	4	4	0	1	6	0	0	14	22	0	7	1	0	0	800735
2007-12-29 03:00:00	6	0	22	0	3	18	1	1	11	0	0	15	29	0	11	0	0	0	969928
2007-12-29 04:00:00	5	0	15	0	3	28	0	0	3	0	0	10	31	0	4	0	0	0	1028357
2007-12-29 05:00:00	4	0	23	0	0	10	0	1	7	0	0	15	22	0	6	1	3	0	1068993
2007-12-29 06:00:00	8	0	22	0	6	23	0	2	2	0	0	7	28	1	11	5	2	0	1124384
2007-12-29 07:00:00	2	0	21	0	2	12	0	2	9	0	0	27	24	1	7	1	2	0	1147614
2007-12-29 08:00:00	4	0	27	0	1	16	0	0	7	0	0	15	21	1	7	3	1	0	1178080
2007-12-29 09:00:00	2	0	25	0	5	16	1	2	5	0	0	10	24	1	8	0	1	0	1210214
2007-12-29 10:00:00	4	1	18	0	4	10	0	2	9	0	0	18	24	0	14	3	0	0	1177574
2007-12-29 11:00:00	3	1	16	0	3	12	0	0	10	0	0	14	19	1	10	2	0	0	1142689
2007-12-29 12:00:00	11	0	32	0	5	19	2	1	6	0	0	16	18	1	9	0	0	0	1328926
2007-12-29 13:00:00	5	0	28	0	3	22	1	3	9	0	0	16	26	2	9	2	2	0	1400563
2007-12-29 14:00:00	7	4	40	0	4	22	1	2	11	0	0	16	38	1	7	1	2	0	1517149
2007-12-29 15:00:00	10	0	37	0	5	40	0	2	11	0	0	24	48	2	14	2	2	0	1627776
2007-12-29 16:00:00	4	0	39	0	0	44	0	2	5	0	0	27	27	1	9	1	0	0	1486214
2007-12-29 17:00:00	16	0	38	0	4	18	0	0	2	0	0	11	26	1	7	2	0	0	1164844
2007-12-29 18:00:00	11	1	27	0	2	14	0	0	5	0	0	9	23	0	8	0	0	0	830158
2007-12-29 19:00:00	3	1	15	0	1	8	1	5	0	0	0	8	18	1	1	1	2	0	587168
2007-12-29 20:00:00	4	0	10	0	1	7	0	0	2	0	0	5	19	0	4	0	3	0	437954
2007-12-29 21:00:00	5	0	10	0	2	5	1	1	2	0	0	2	4	0	2	0	1	0	348737
2007-12-29 22:00:00	2	0	5	0	1	3	0	0	0	0	0	0	10	1	3	1	0	0	328449
2007-12-29 23:00:00	4	0	3	0	3	5	0	0	1	0	0	4	22	0	2	0	1	0	326107
2007-12-30 00:00:00	0	0	7	0	2	4	0	0	3	0	0	2	13	0	2	0	1	0	437961
2007-12-30 01:00:00	2	0	5	0	2	14	0	0	4	0	0	4	13	0	5	0	0	0	565615
2007-12-30 02:00:00	10	1	8	0	4	15	0	0	3	0	0	6	11	0	6	2	1	0	746099
2007-12-30 03:00:00	2	0	15	0	1	18	0	2	3	0	0	7	23	0	7	1	1	0	888291
2007-12-30 04:00:00	4	0	15	0	0	16	0	0	5	0	0	13	23	0	9	1	1	0	930765
2007-12-30 05:00:00	6	1	18	0	3	17	0	0	4	0	0	12	16	1	3	1	0	0	1018144
2007-12-30 06:00:00	7	0	12	0	4	14	0	0	1	0	0	5	13	1	12	0	2	0	1077334
2007-12-30 07:00:00	11	0	23	0	1	21	0	0	4	0	0	13	24	0	5	1	0	0	1124441
2007-12-30 08:00:00	4	0	27	0	1	26	0	0	6	0	0	4	29	1	12	0	1	0	1147945
2007-12-30 09:00:00	6	0	12	0	1	13	1	1	9	0	0	9	25	0	11	1	2	0	1160709
2007-12-30 10:00:00	5	0	14	0	4	27	0	1	3	0	0	8	18	0	6	1	1	0	1147689
2007-12-30 11:00:00	3	0	20	0	1	20	0	3	3	0	0	10	19	0	6	1	1	0	1182178
2007-12-30 12:00:00	5	0	14	0	6	11	0	0	4	0	0	12	30	1	12	2	0	0	1464801
2007-12-30 13:00:00	6	0	23	0	2	24	1	3	6	0	0	17	32	1	15	2	1	0	1642182
2007-12-30 14:00:00	9	0	29	0	5	28	0	3	6	0	0	18	22	2	13	2	0	0	1684582
2007-12-30 15:00:00	18	0	26	0	6	30	0	1	5	0	0	26	45	0	6	8	2	0	1683910
2007-12-30 16:00:00	7	0	34	0	2	27	1	1	1	0	0	16	21	0	8	4	1	0	1415088
2007-12-30 17:00:00	6	0	13	0	1	13	0	1	5	0	0	10	9	2	2	2	2	0	1144662
2007-12-30 18:00:00	1	0	19	0	1	18	0	0	4	0	0	13	26	0	4	0	0	0	837591
2007-12-30 19:00:00	9	0	11	0	4	8	1	0	2	0	0	14	14	1	2	0	1	0	594968
2007-12-30 20:00:00	2	0	10	0	0	7	0	0	5	0	0	3	5	1	1	0	1	0	403256
2007-12-30 21:00:00	6	0	10	0	4	0	0	0	3	0	0	3	8	0	4	1	1	0	316093
2007-12-30 22:00:00	2	0	3	0	2	3	0	0	1	0	0	0	6	0	4	0	0	0	292348
2007-12-30 23:00:00	0	0	5	0	0	2	0	0	1	0	0	2	7	1	1	0	0	0	324929
2007-12-31 00:00:00	3	0	3	0	1	4	0	3	3	0	0	5	12	0	5	0	0	0	413690
2007-12-31 01:00:00	0	0	6	0	2	3	0	0	3	0	0	5	9	0	3	1	0	0	571199
2007-12-31 02:00:00	3	0	8	0	0	4	0	0	7	0	0	8	10	0	2	1	0	0	731848
2007-12-31 03:00:00	2	0	15	0	0	13	0	5	2	0	0	6	17	1	8	1	3	0	885657
2007-12-31 04:00:00	4	0	8	0	1	8	1	1	1	0	0	8	15	0	7	0	0	0	927504
2007-12-31 05:00:00	8	0	25	0	10	13	0	1	5	0	0	8	19	0	7	1	1	0	1018045
2007-12-31 06:00:00	4	0	22	0	0	20	0	2	3	0	0	11	31	0	7	2	0	0	1081572
2007-12-31 07:00:00	7	1	19	0	8	16	1	0	3	0	0	14	26	0	7	1	0	0	1115816
2007-12-31 08:00:00	3	0	24	0	1	19	1	1	8	0	0	12	19	0	6	0	0	0	1200854
2007-12-31 09:00:00	5	2	25	0	5	12	0	0	3	0	0	17	27	0	3	1	1	0	1160835
2007-12-31 10:00:00	6	1	12	0	2	14	2	3	1	0	0	11	9	0	5	4	0	0	1050708
2007-12-31 11:00:00	5	1	10	0	5	20	4	3	1	0	0	8	10	0	8	1	0	0	1021764
2007-12-31 12:00:00	5	0	15	0	4	16	0	1	4	0	0	5	14	0	9	1	0	0	1259198
2007-12-31 13:00:00	3	1	22	0	4	15	1	3	6	0	0	290	31	1	11	1	0	0	1199168
2007-12-31 14:00:00	3	0	9	0	3	18	0	6	2	0	1	33	27	0	7	0	0	0	1376318
2007-12-31 15:00:00	3	0	11	0	6	12	0	0	2	0	0	23	23	1	10	1	1	0	1223100
2007-12-31 16:00:00	5	0	8	0	4	16	0	0	4	0	0	24	20	1	7	1	0	0	987797
2007-12-31 17:00:00	4	0	25	0	1	26	0	1	6	0	0	30	8	0	3	1	1	0	941271
2007-12-31 18:00:00	3	0	16	0	1	8	0	0	1	0	0	13	7	1	4	1	1	0	742334
2007-12-31 19:00:00	6	0	14	0	2	21	0	0	1	0	0	10	13	0	4	2	0	0	538038
2007-12-31 20:00:00	3	0	2	0	1	10	0	1	2	0	0	4	6	1	2	0	0	0	398283
2007-12-31 21:00:00	2	0	4	0	2	6	0	0	1	0	0	1	2	0	1	1	0	0	288364
2007-12-31 22:00:00	3	0	8	0	0	3	0	0	0	0	0	3	13	1	0	0	0	0	255770
2007-12-31 23:00:00	2	0	4	0	1	4	0	0	1	0	0	6	4	0	3	0	0	0	261887
2008-01-01 00:00:00	0	0	2	0	0	9	0	0	2	0	0	6	5	0	5	0	0	0	338160
2008-01-01 01:00:00	2	0	7	0	1	8	0	0	0	0	0	11	6	0	4	1	1	0	429157
2008-01-01 02:00:00	4	0	12	0	1	6	0	0	1	0	0	8	10	0	1	1	0	0	575743
2008-01-01 03:00:00	2	0	6	0	0	10	0	0	3	0	0	7	8	0	5	1	0	0	701557
2008-01-01 04:00:00	16	0	9	0	8	15	1	1	5	0	0	10	6	0	2	0	1	0	790906
2008-01-01 05:00:00	11	0	10	0	17	7	0	0	7	0	0	10	16	1	3	1	0	0	823335
2008-01-01 06:00:00	20	0	9	0	17	10	2	0	3	0	0	1	15	0	7	1	0	0	892039
2008-01-01 07:00:00	5	0	15	0	7	23	0	1	3	0	0	12	14	1	11	3	0	0	933354
2008-01-01 08:00:00	10	0	17	0	5	9	0	1	4	0	0	21	20	2	5	0	0	0	1024821
2008-01-01 09:00:00	11	0	21	0	7	15	0	1	8	0	0	16	16	0	8	0	1	0	1048054
2008-01-01 10:00:00	6	0	19	0	1	23	0	1	1	0	0	8	24	0	7	0	0	0	996222
2008-01-01 11:00:00	13	0	16	0	6	27	2	2	5	0	0	9	17	0	9	1	0	0	992874
2008-01-01 12:00:00	7	1	17	0	2	21	1	5	2	0	0	15	17	0	15	4	1	0	1199537
2008-01-01 13:00:00	8	1	34	0	5	19	0	2	9	0	0	14	25	1	16	1	6	0	1416596
2008-01-01 14:00:00	11	0	26	0	2	20	0	1	9	0	0	16	26	0	15	3	2	0	1514640
2008-01-01 15:00:00	8	0	38	0	8	14	0	1	14	0	0	18	21	3	12	2	2	0	1480325
2008-01-01 16:00:00	26	0	30	0	4	22	0	0	7	0	0	20	46	0	12	1	1	0	1334246
2008-01-01 17:00:00	14	1	22	0	6	22	1	1	3	0	0	11	21	2	7	2	1	0	1088046
2008-01-01 18:00:00	9	2	21	0	2	10	1	1	1	0	0	11	16	0	5	0	0	0	808634
2008-01-01 19:00:00	3	0	16	0	1	9	0	1	0	0	0	7	5	0	1	0	1	0	588745
2008-01-01 20:00:00	5	0	9	0	2	3	1	1	3	0	0	3	11	0	2	0	2	0	451324
2008-01-01 21:00:00	2	0	4	0	1	4	0	3	3	0	0	5	8	0	2	4	0	0	340382
2008-01-01 22:00:00	2	0	8	0	1	4	0	0	0	0	0	3	10	0	2	0	1	0	335010
2008-01-01 23:00:00	4	0	7	0	0	3	1	0	0	0	0	2	7	1	1	0	0	0	341327
2008-01-02 00:00:00	1	0	3	0	3	1	0	0	2	0	0	5	5	0	5	0	0	0	425098
2008-01-02 01:00:00	4	1	10	0	2	5	1	2	3	0	0	7	11	0	7	1	5	0	563330
2008-01-02 02:00:00	3	0	16	0	0	6	0	1	5	0	0	9	13	1	8	12	0	0	696555
2008-01-02 03:00:00	4	0	20	0	2	17	0	1	9	0	0	8	16	0	9	0	2	0	823816
2008-01-02 04:00:00	7	0	15	0	0	8	0	1	12	0	0	5	15	0	6	1	1	0	887939
2008-01-02 05:00:00	2	0	12	0	2	13	0	0	2	0	0	7	27	0	5	1	2	0	906085
2008-01-02 06:00:00	3	0	25	0	0	13	0	0	7	0	0	9	22	0	12	2	1	0	985024
2008-01-02 07:00:00	9	0	26	0	2	16	1	1	5	0	0	11	20	0	0	0	1	0	1017323
2008-01-02 08:00:00	9	0	22	0	3	17	0	1	7	0	0	9	27	0	10	1	4	0	1088061
2008-01-02 09:00:00	7	0	24	0	3	26	0	3	12	0	0	10	30	1	9	1	2	0	1138501
2008-01-02 10:00:00	12	0	18	0	4	15	0	1	2	0	0	4	28	1	7	1	0	0	1094751
2008-01-02 11:00:00	5	0	28	0	4	14	1	0	3	0	0	9	16	0	9	10	0	0	1086060
2008-01-02 12:00:00	7	0	15	0	2	17	1	2	1	0	0	14	30	0	13	2	1	0	1255413
2008-01-02 13:00:00	7	0	30	0	4	22	0	1	0	0	0	13	34	0	11	0	2	0	1471113
2008-01-02 14:00:00	11	0	30	0	5	23	0	1	10	0	0	19	23	0	11	1	2	0	1759741
2008-01-02 15:00:00	20	0	41	0	5	38	0	2	11	0	0	17	49	3	9	3	2	0	1685708
2008-01-02 16:00:00	14	1	42	0	6	57	0	0	9	0	0	16	32	0	7	6	2	0	1486146
2008-01-02 17:00:00	8	0	29	0	1	24	0	0	13	0	0	8	22	1	9	3	0	0	1190727
2008-01-02 18:00:00	6	0	33	0	9	13	0	0	1	0	0	9	30	3	4	2	1	0	869212
2008-01-02 19:00:00	2	0	14	0	6	13	0	0	2	0	0	5	14	0	2	0	3	0	621887
2008-01-02 20:00:00	1	0	6	0	3	8	0	0	0	0	0	6	15	0	3	0	0	0	465063
2008-01-02 21:00:00	4	0	3	0	1	5	0	0	1	0	0	3	10	0	1	0	0	0	351561
2008-01-02 22:00:00	5	0	5	0	2	5	0	0	3	0	0	4	4	0	0	1	1	0	324177
2008-01-02 23:00:00	2	1	4	0	1	2	0	0	0	0	0	1	6	0	2	0	0	0	357747
2008-01-03 00:00:00	2	0	5	0	2	6	0	0	0	0	0	9	16	0	5	2	0	0	436750
2008-01-03 01:00:00	4	0	3	0	1	9	0	2	3	0	0	7	5	0	8	0	0	0	603321
2008-01-03 02:00:00	4	0	16	0	1	2	0	2	1	0	1	8	13	1	1	2	0	0	794703
2008-01-03 03:00:00	1	0	19	0	1	11	0	3	7	0	0	11	26	0	8	3	0	0	955834
2008-01-03 04:00:00	7	0	16	0	5	12	0	4	5	0	0	10	20	0	8	1	1	0	970033
2008-01-03 05:00:00	4	2	18	0	2	11	1	1	5	0	0	9	34	0	4	1	0	0	1054153
2008-01-03 06:00:00	4	0	18	0	4	32	1	0	3	0	0	11	26	1	5	1	1	0	1145771
2008-01-03 07:00:00	7	0	30	0	3	15	0	0	4	0	0	8	27	0	5	2	0	0	1219180
2008-01-03 08:00:00	7	0	19	0	2	20	1	1	8	0	0	8	22	0	4	2	1	0	1266021
2008-01-03 09:00:00	9	1	36	0	4	33	0	1	3	0	0	14	36	0	9	1	2	0	1365006
2008-01-03 10:00:00	8	0	32	0	4	28	1	1	3	0	0	16	21	1	15	0	4	0	1320964
2008-01-03 11:00:00	9	1	21	0	2	26	0	3	6	0	0	12	45	0	13	5	3	0	1351880
2008-01-03 12:00:00	9	0	30	0	3	24	0	2	5	0	0	14	38	0	17	2	1	0	1633194
2008-01-03 13:00:00	10	0	26	0	6	24	0	2	5	0	0	14	24	1	11	1	1	0	1777610
2008-01-03 14:00:00	13	0	27	0	4	39	1	0	13	0	0	6	25	0	14	7	8	0	1918014
2008-01-03 15:00:00	24	2	38	0	20	34	1	3	7	0	0	20	32	0	14	0	0	0	1774320
2008-01-03 16:00:00	18	1	28	0	5	25	0	0	6	0	0	19	28	1	11	7	6	0	1554582
2008-01-03 17:00:00	10	0	36	0	3	24	0	2	4	0	0	11	30	0	14	2	1	0	1246804
2008-01-03 18:00:00	6	0	25	0	3	19	0	5	3	0	0	6	18	0	6	1	3	0	911507
2008-01-03 19:00:00	6	0	18	0	2	18	0	0	3	0	0	7	14	0	4	1	2	0	673567
2008-01-03 20:00:00	2	0	13	0	0	11	0	0	2	0	0	4	17	0	3	1	0	0	492648
2008-01-03 21:00:00	3	0	6	0	1	15	0	0	4	0	0	1	8	0	5	0	1	0	364888
2008-01-03 22:00:00	1	0	3	0	0	10	0	0	0	0	0	3	9	0	7	0	0	0	333897
2008-01-03 23:00:00	0	0	6	0	2	5	0	0	2	0	0	6	6	0	4	0	0	0	358099
2008-01-04 00:00:00	2	1	13	0	0	3	0	0	8	0	0	8	7	0	5	1	0	0	527887
2008-01-04 01:00:00	4	2	14	0	3	6	0	2	5	0	0	5	8	3	10	0	1	0	789880
2008-01-04 02:00:00	5	0	13	0	3	13	0	1	10	0	0	14	23	0	11	1	3	0	1063481
2008-01-04 03:00:00	13	2	25	0	1	19	2	1	14	0	0	21	19	0	14	0	2	0	1289402
2008-01-04 04:00:00	8	2	18	0	8	21	0	1	16	0	0	12	45	1	10	6	1	0	1333381
2008-01-04 05:00:00	4	0	36	0	2	28	0	1	8	0	0	21	33	0	8	3	3	0	1393860
2008-01-04 06:00:00	57	0	28	0	42	24	1	2	16	0	0	13	42	1	7	1	3	0	1526912
2008-01-04 07:00:00	14	1	37	0	8	32	0	3	16	0	0	22	36	0	11	1	2	0	1598710
2008-01-04 08:00:00	12	0	30	0	6	39	1	1	10	1	0	19	43	1	12	3	3	0	1671053
2008-01-04 09:00:00	10	0	34	0	3	24	0	1	16	0	0	13	24	4	15	7	3	0	1571970
2008-01-04 10:00:00	5	0	31	0	4	32	0	0	8	0	0	22	28	2	10	0	3	0	1381741
2008-01-04 11:00:00	9	0	30	0	3	17	0	1	5	0	0	15	25	2	22	2	2	0	1234712
2008-01-04 12:00:00	4	0	21	0	0	30	0	1	8	0	0	15	37	0	11	3	4	0	1468114
2008-01-04 13:00:00	9	0	29	0	4	23	1	2	6	0	0	25	40	0	12	2	0	0	1640334
2008-01-04 14:00:00	12	0	39	0	10	32	1	1	10	0	0	31	36	0	15	0	4	0	1799289
2008-01-04 15:00:00	19	2	31	0	15	37	0	5	8	0	0	25	44	1	14	7	3	0	1850844
2008-01-04 16:00:00	10	0	50	0	3	39	0	3	11	0	0	20	41	1	12	4	0	0	1641955
2008-01-04 17:00:00	6	0	39	0	5	53	0	1	15	0	0	17	34	1	7	0	5	0	1314580
2008-01-04 18:00:00	7	1	26	0	6	35	0	0	3	0	0	10	37	0	1	0	0	0	950539
2008-01-04 19:00:00	3	0	15	0	3	11	0	0	5	0	0	2	15	1	9	0	2	0	696889
2008-01-04 20:00:00	2	0	10	0	2	10	1	1	2	0	0	2	13	0	0	1	0	0	519469
2008-01-04 21:00:00	2	0	11	0	0	11	0	1	3	0	0	4	6	1	4	0	2	0	421790
2008-01-04 22:00:00	5	0	7	0	0	9	0	0	4	0	0	4	6	0	3	0	1	0	375153
2008-01-04 23:00:00	4	1	7	0	3	10	1	0	1	0	0	3	10	0	3	0	2	0	409630
2008-01-05 00:00:00	2	0	9	0	2	4	1	0	4	0	0	1	20	0	4	0	0	0	539539
2008-01-05 01:00:00	6	0	16	0	3	5	0	1	3	0	0	7	15	0	5	1	1	0	752680
2008-01-05 02:00:00	4	0	15	0	2	23	0	0	9	0	0	15	16	0	13	0	0	0	946489
2008-01-05 03:00:00	3	0	14	0	7	20	0	2	6	0	0	21	22	0	13	2	1	0	1167178
2008-01-05 04:00:00	7	1	31	0	3	27	0	1	9	0	0	13	23	1	7	0	2	0	1235792
2008-01-05 05:00:00	8	0	22	0	4	20	2	3	11	0	0	14	43	1	15	2	5	0	1318699
2008-01-05 06:00:00	9	0	29	0	3	28	0	2	5	0	0	17	34	1	14	8	3	0	1392252
2008-01-05 07:00:00	6	1	41	0	2	33	1	0	10	0	0	29	32	1	8	2	3	0	1470673
2008-01-05 08:00:00	12	2	34	0	3	67	0	4	12	0	0	14	58	1	17	0	4	0	1490726
2008-01-05 09:00:00	9	1	29	0	7	28	1	3	7	0	0	16	38	0	5	1	3	0	1506901
2008-01-05 10:00:00	7	0	29	0	3	18	1	4	5	0	0	23	26	2	9	0	1	0	1431826
2008-01-05 11:00:00	10	1	35	0	3	16	1	3	10	0	0	12	20	0	5	1	2	0	1342197
2008-01-05 12:00:00	4	1	30	0	2	31	0	0	9	0	0	20	48	0	15	1	1	0	1614242
2008-01-05 13:00:00	8	0	34	0	0	37	0	1	9	0	0	24	33	4	17	3	5	0	1796575
2008-01-05 14:00:00	10	0	26	0	7	53	0	2	12	0	0	17	58	1	15	10	9	0	1913822
2008-01-05 15:00:00	13	0	39	0	5	39	0	3	9	0	0	18	52	1	23	3	5	0	1985227
2008-01-05 16:00:00	14	0	37	0	5	31	0	2	9	0	0	15	52	0	29	5	4	0	1854411
2008-01-05 17:00:00	14	0	27	0	7	56	0	3	5	0	0	27	29	2	6	3	3	0	1517130
2008-01-05 18:00:00	8	0	26	0	4	25	0	1	8	0	0	8	31	1	2	1	1	0	1129448
2008-01-05 19:00:00	7	1	23	0	4	20	0	0	2	0	0	6	18	0	2	1	0	0	791741
2008-01-05 20:00:00	5	0	17	0	1	12	0	0	3	0	0	4	18	0	2	0	0	0	566001
2008-01-05 21:00:00	2	0	10	0	3	12	0	0	4	0	0	2	13	0	3	0	1	0	429319
2008-01-05 22:00:00	2	0	8	0	1	6	0	0	2	0	0	2	6	0	2	0	0	0	382204
2008-01-05 23:00:00	1	0	9	0	2	11	0	0	0	0	0	3	6	0	2	1	2	0	414920
2008-01-06 00:00:00	4	0	11	0	3	10	0	0	7	0	0	3	9	0	9	0	0	0	536331
2008-01-06 01:00:00	1	1	8	0	3	11	0	2	2	0	0	11	22	0	5	1	1	0	749756
2008-01-06 02:00:00	7	1	18	0	2	15	1	1	1	0	0	8	14	0	7	3	1	0	1034680
2008-01-06 03:00:00	5	1	37	0	5	25	0	0	5	0	0	9	31	0	7	4	3	0	1234449
2008-01-06 04:00:00	6	0	26	0	5	10	0	2	4	0	0	8	21	0	11	5	0	0	1317821
2008-01-06 05:00:00	7	1	30	0	6	27	0	1	7	0	0	10	21	1	10	1	1	0	1460235
2008-01-06 06:00:00	7	1	30	0	7	36	0	2	2	0	0	14	32	1	17	0	1	0	1555224
2008-01-06 07:00:00	5	1	29	0	6	37	2	2	8	0	0	24	50	3	23	2	1	0	1635373
2008-01-06 08:00:00	7	3	40	0	4	36	3	3	9	0	0	14	66	3	26	1	10	0	1653322
2008-01-06 09:00:00	4	0	30	0	5	47	0	5	9	0	0	20	48	0	9	0	3	0	1724032
2008-01-06 10:00:00	9	1	27	0	4	28	1	1	7	0	0	15	36	2	19	1	4	0	1666235
2008-01-06 11:00:00	8	0	21	0	1	35	0	5	6	0	0	20	57	0	11	2	5	0	1659624
2008-01-06 12:00:00	20	0	46	0	5	58	0	1	11	0	0	12	90	1	16	3	1	0	2010083
2008-01-06 13:00:00	8	0	26	0	8	44	0	1	11	0	0	24	55	0	21	5	5	0	2282711
2008-01-06 14:00:00	13	0	38	0	8	40	0	1	24	0	0	27	54	3	15	5	5	0	2371542
2008-01-06 15:00:00	20	0	40	0	8	54	0	2	2	0	0	26	99	1	10	6	10	0	2184143
2008-01-06 16:00:00	16	0	48	0	5	53	1	6	6	0	0	20	40	0	14	4	4	0	1803364
2008-01-06 17:00:00	15	0	29	0	9	46	1	1	8	0	0	17	45	1	7	0	5	0	1314409
2008-01-06 18:00:00	10	1	23	0	3	32	0	0	4	0	0	15	34	1	3	1	3	0	910412
2008-01-06 19:00:00	8	1	14	0	1	16	0	2	3	0	0	10	24	2	12	1	2	0	633126
2008-01-06 20:00:00	4	0	11	0	1	8	0	0	2	0	0	3	21	1	4	2	1	0	462293
2008-01-06 21:00:00	4	0	10	0	0	14	0	0	0	0	0	2	15	0	5	1	0	0	373766
2008-01-06 22:00:00	3	0	4	0	1	4	0	0	2	0	0	2	14	0	5	2	0	0	445651
2008-01-06 23:00:00	6	0	1	0	3	19	0	1	3	0	0	5	22	0	7	0	2	0	495044
2008-01-07 00:00:00	6	0	13	0	5	10	0	0	5	0	0	12	12	0	13	3	2	0	722659
2008-01-07 01:00:00	2	0	15	0	3	23	0	7	10	0	0	19	23	0	13	2	3	0	1052106
2008-01-07 02:00:00	7	1	13	0	3	44	0	3	7	0	0	23	36	0	22	2	4	0	1422871
2008-01-07 03:00:00	7	0	15	0	4	33	0	4	19	0	0	24	34	1	22	8	4	0	1726112
2008-01-07 04:00:00	7	0	22	0	4	48	0	2	12	0	0	25	49	0	24	2	2	0	2037842
2008-01-07 05:00:00	7	0	23	0	9	33	2	4	18	0	0	30	38	0	17	3	2	0	1989196
2008-01-07 06:00:00	8	1	38	0	10	48	1	3	16	0	0	22	63	1	7	5	3	0	2047735
2008-01-07 07:00:00	9	0	45	0	6	38	1	4	23	0	0	26	59	1	19	1	8	0	2053835
2008-01-07 08:00:00	14	0	44	0	4	62	1	2	18	0	0	40	46	2	35	4	10	0	2215720
2008-01-07 09:00:00	14	0	31	0	10	49	0	2	22	0	0	34	42	0	12	2	6	0	2133267
2008-01-07 10:00:00	5	0	31	0	3	43	1	1	10	0	0	29	50	0	12	2	4	0	1830820
2008-01-07 11:00:00	5	1	26	0	4	25	0	3	16	0	0	14	35	1	15	2	2	0	1598126
2008-01-07 12:00:00	17	1	30	0	7	40	0	7	18	0	0	29	38	0	16	0	2	0	1767138
2008-01-07 13:00:00	11	0	28	0	2	53	1	3	12	0	0	40	61	2	19	6	2	0	1999087
2008-01-07 14:00:00	18	0	46	0	2	38	0	0	11	0	0	39	57	1	17	2	6	0	2154712
2008-01-07 15:00:00	8	0	37	0	4	43	0	7	15	0	0	31	69	2	15	7	5	0	2046844
2008-01-07 16:00:00	7	1	34	0	5	34	0	2	7	0	0	28	55	0	9	4	2	0	1618890
2008-01-07 17:00:00	12	0	26	0	1	36	0	2	13	0	0	15	46	1	5	2	2	0	1155995
2008-01-07 18:00:00	5	0	13	0	4	36	0	1	6	0	0	11	32	0	6	2	4	0	803341
2008-01-07 19:00:00	6	0	9	0	4	21	0	0	2	0	0	10	33	0	4	2	2	0	557167
2008-01-07 20:00:00	0	0	11	0	1	15	0	1	1	0	0	9	18	1	3	1	3	0	405310
2008-01-07 21:00:00	2	0	3	0	1	9	0	1	7	0	0	18	7	1	2	2	5	0	332258
2008-01-07 22:00:00	5	0	3	0	2	4	0	0	5	0	0	14	4	0	3	1	1	0	316355
2008-01-07 23:00:00	3	1	4	0	4	11	0	1	2	0	0	19	12	1	6	2	0	0	382191
2008-01-08 00:00:00	3	0	3	0	1	7	0	1	8	0	0	24	17	1	12	5	2	0	619393
2008-01-08 01:00:00	6	0	9	0	5	8	0	2	19	0	0	42	12	1	14	2	0	0	988086
2008-01-08 02:00:00	9	1	18	0	3	28	0	1	14	0	0	66	33	0	20	2	3	0	1255959
2008-01-08 03:00:00	7	2	10	0	12	38	0	4	17	0	0	59	29	0	25	3	2	0	1522315
2008-01-08 04:00:00	16	0	22	0	3	26	0	4	12	0	0	70	31	0	19	1	0	0	1828418
2008-01-08 05:00:00	5	0	21	0	10	30	2	6	15	0	0	65	33	2	15	1	3	0	1720226
2008-01-08 06:00:00	9	2	25	0	8	36	2	3	14	0	0	51	48	0	17	7	1	0	1815911
2008-01-08 07:00:00	9	1	38	0	5	47	0	1	14	0	0	70	38	1	17	3	9	0	1882383
2008-01-08 08:00:00	7	0	41	0	7	41	0	2	18	0	0	83	50	3	21	5	2	0	2015752
2008-01-08 09:00:00	14	1	33	0	12	42	1	5	10	0	0	39	57	0	12	6	3	0	1887693
2008-01-08 10:00:00	8	1	14	0	7	40	1	2	9	0	0	33	39	1	15	6	2	0	1684617
2008-01-08 11:00:00	10	1	32	0	4	36	2	0	14	0	0	39	52	1	17	4	2	0	1521751
2008-01-08 12:00:00	3	1	34	0	3	31	0	5	16	0	0	24	30	0	22	5	2	0	1700613
2008-01-08 13:00:00	13	2	28	0	7	32	1	3	7	0	0	31	52	0	18	4	2	0	1945861
2008-01-08 14:00:00	8	0	59	0	7	52	0	8	5	0	0	36	59	3	19	4	4	0	2069055
2008-01-08 15:00:00	12	1	46	0	3	44	3	1	18	0	0	35	34	2	21	4	3	0	1979901
2008-01-08 16:00:00	13	0	52	0	7	64	1	3	11	0	0	25	44	2	14	4	2	0	1603921
2008-01-08 17:00:00	9	0	32	0	3	24	0	1	0	0	0	16	31	0	6	7	5	0	1182923
2008-01-08 18:00:00	4	1	20	0	2	14	0	5	4	0	0	7	28	0	4	0	1	0	813888
2008-01-08 19:00:00	4	0	10	0	1	15	0	0	3	0	0	9	19	2	2	0	0	0	550411
2008-01-08 20:00:00	3	1	4	0	1	10	0	0	3	0	0	4	10	1	4	1	0	0	416408
2008-01-08 21:00:00	3	0	11	0	1	11	0	1	3	0	0	3	6	0	4	2	0	0	341676
2008-01-08 22:00:00	2	0	2	0	1	10	0	0	0	0	0	3	7	0	5	0	0	0	341626
2008-01-08 23:00:00	6	0	6	0	2	18	0	1	1	0	0	5	19	0	14	0	4	0	403291
2008-01-09 00:00:00	19	1	2	0	2	17	1	5	5	0	0	17	30	1	9	2	2	0	645477
2008-01-09 01:00:00	11	0	9	0	8	24	0	3	5	0	0	22	28	1	12	1	4	0	1061991
2008-01-09 02:00:00	11	1	24	0	9	35	1	0	13	0	0	24	37	3	16	2	4	0	1365778
2008-01-09 03:00:00	8	4	16	0	7	35	3	3	13	0	0	31	33	0	17	1	3	0	1566808
2008-01-09 04:00:00	13	1	16	0	15	25	0	4	14	0	0	36	21	1	11	5	1	0	1802794
2008-01-09 05:00:00	15	0	18	0	4	26	0	4	23	0	0	25	69	1	17	4	8	0	1676005
2008-01-09 06:00:00	15	2	19	0	4	37	0	3	20	0	0	32	49	2	20	2	7	0	1727725
2008-01-09 07:00:00	8	1	28	0	12	50	2	3	13	0	0	44	53	3	14	3	5	0	1814227
2008-01-09 08:00:00	10	0	28	0	8	46	1	6	12	0	0	35	35	3	23	3	9	0	1904885
2008-01-09 09:00:00	12	1	26	0	6	30	2	5	13	0	0	32	42	1	23	2	5	0	1846271
2008-01-09 10:00:00	13	0	33	0	7	32	2	1	17	0	0	38	41	1	11	3	9	0	1643247
2008-01-09 11:00:00	13	0	29	0	4	31	1	7	16	0	0	19	37	3	19	1	0	0	1501288
2008-01-09 12:00:00	7	0	24	0	12	24	0	4	16	0	0	31	28	0	23	0	3	0	1672871
2008-01-09 13:00:00	11	0	35	0	8	44	0	4	15	0	0	31	56	2	12	7	2	0	1839389
2008-01-09 14:00:00	12	0	33	0	7	51	0	0	11	0	0	48	61	2	22	13	6	0	1979968
2008-01-09 15:00:00	11	0	45	0	5	36	0	1	18	0	0	50	72	2	15	4	2	0	2011111
2008-01-09 16:00:00	7	0	35	0	6	33	1	6	5	0	0	21	49	0	14	1	3	0	1651526
2008-01-09 17:00:00	4	5	25	0	3	27	2	7	10	0	0	14	22	0	13	6	0	0	1205396
2008-01-09 18:00:00	8	0	10	0	6	17	1	0	12	0	0	12	17	0	6	1	0	0	841009
2008-01-09 19:00:00	4	0	13	0	2	16	0	2	5	0	0	9	18	1	7	0	5	0	553373
2008-01-09 20:00:00	3	0	8	0	0	7	0	0	0	0	0	3	9	0	2	1	1	0	393996
2008-01-09 21:00:00	1	0	5	0	1	10	0	1	1	0	0	6	7	1	0	0	3	0	322236
2008-01-09 22:00:00	5	0	4	0	1	8	0	1	4	0	0	4	11	0	2	1	1	0	367239
2008-01-09 23:00:00	4	0	5	0	1	11	0	0	2	0	0	6	15	1	6	1	0	0	426086
2008-01-10 00:00:00	6	0	8	0	3	13	0	2	13	0	0	15	16	0	21	0	1	0	716280
2008-01-10 01:00:00	8	1	14	0	3	26	2	2	13	0	0	28	18	1	15	1	3	0	1099640
2008-01-10 02:00:00	3	0	18	0	10	20	1	2	15	0	0	30	30	0	20	2	3	0	1360434
2008-01-10 03:00:00	8	2	18	0	1	39	0	5	16	0	0	38	35	2	13	5	5	0	1597200
2008-01-10 04:00:00	15	2	18	0	11	30	1	2	13	0	0	19	42	2	10	0	1	0	1815289
2008-01-10 05:00:00	12	1	17	0	3	27	2	2	14	0	0	41	30	1	19	1	7	0	1672097
2008-01-10 06:00:00	7	1	25	0	4	26	0	2	11	0	0	32	48	3	12	3	5	0	1751382
2008-01-10 07:00:00	11	3	26	0	6	49	0	4	7	0	0	31	42	0	16	1	4	0	1805777
2008-01-10 08:00:00	8	0	38	0	5	44	1	4	12	0	0	34	43	3	34	3	3	0	1915713
2008-01-10 09:00:00	6	1	28	0	3	49	0	3	17	0	0	29	44	0	26	1	3	0	1879990
2008-01-10 10:00:00	12	0	29	0	1	27	0	3	8	0	0	35	44	2	17	0	2	0	1673276
2008-01-10 11:00:00	10	0	24	0	5	25	0	1	11	0	0	17	35	0	11	1	2	0	1500153
2008-01-10 12:00:00	9	1	28	0	7	43	1	5	7	0	0	23	39	0	9	4	2	0	1635172
2008-01-10 13:00:00	8	1	31	0	3	42	0	1	13	0	0	43	44	2	20	7	3	0	1906804
2008-01-10 14:00:00	13	0	30	0	7	42	2	1	15	0	0	38	56	3	14	6	2	0	1946963
2008-01-10 15:00:00	16	0	32	0	2	51	1	2	9	0	0	27	61	0	13	5	3	0	1981057
2008-01-10 16:00:00	12	0	35	0	5	48	2	4	16	0	0	28	55	1	10	0	2	0	1606014
2008-01-10 17:00:00	6	0	29	0	4	43	0	1	9	0	0	16	46	0	6	4	4	0	1217001
2008-01-10 18:00:00	11	3	14	0	5	40	1	5	2	0	0	8	34	1	5	2	5	0	826322
2008-01-10 19:00:00	5	0	4	0	1	14	1	2	3	0	0	4	25	1	2	0	1	0	548866
2008-01-10 20:00:00	8	0	4	0	4	24	0	0	3	0	0	6	18	0	2	0	0	0	408788
2008-01-10 21:00:00	4	0	1	0	0	9	0	1	1	0	0	5	4	0	1	0	0	0	304029
2008-01-10 22:00:00	3	0	2	0	0	10	0	0	1	0	0	5	10	1	3	0	1	0	315762
2008-01-10 23:00:00	4	0	6	0	2	12	0	0	3	0	0	7	20	0	3	0	1	0	402473
2008-01-11 00:00:00	1	0	13	0	0	14	0	1	4	0	0	10	11	0	8	0	0	0	680407
2008-01-11 01:00:00	5	0	8	0	7	20	0	3	11	0	0	23	17	0	9	2	1	0	1100728
2008-01-11 02:00:00	6	0	26	0	6	37	2	3	6	0	0	31	42	2	11	0	4	0	1358108
2008-01-11 03:00:00	8	1	17	0	7	27	1	4	14	0	0	23	43	0	13	4	5	0	1576107
2008-01-11 04:00:00	7	1	15	0	6	27	3	3	15	0	0	35	47	0	20	1	3	0	1774633
2008-01-11 05:00:00	14	0	17	0	11	45	2	3	17	0	0	26	50	1	15	1	6	0	1634066
2008-01-11 06:00:00	9	0	23	0	4	32	0	1	22	0	0	31	51	1	13	2	2	0	1711148
2008-01-11 07:00:00	9	1	26	0	5	24	1	4	16	0	0	39	49	0	24	4	2	0	1740857
2008-01-11 08:00:00	12	0	27	0	6	21	1	0	20	0	0	33	33	1	29	4	5	0	1889347
2008-01-11 09:00:00	9	1	24	0	8	20	1	1	16	0	0	40	33	1	21	3	0	0	1851116
2008-01-11 10:00:00	11	1	31	0	2	38	1	1	18	0	0	23	26	1	13	0	0	0	1620377
2008-01-11 11:00:00	5	0	30	0	3	33	0	2	6	0	0	11	37	0	10	2	2	0	1473543
2008-01-11 12:00:00	6	1	29	0	4	22	0	1	10	0	0	32	28	1	10	1	4	0	1575662
2008-01-11 13:00:00	9	0	21	0	5	19	2	1	24	0	0	30	45	0	11	3	0	0	1830133
2008-01-11 14:00:00	11	0	37	0	5	40	1	0	27	0	0	35	50	3	16	3	1	0	2007691
2008-01-11 15:00:00	14	0	38	0	3	38	1	2	13	0	0	33	46	1	18	4	2	0	1910478
2008-01-11 16:00:00	13	2	40	0	4	42	1	4	17	0	0	30	42	1	8	1	6	0	1682335
2008-01-11 17:00:00	13	0	26	0	9	29	0	2	7	0	0	15	49	1	12	2	1	0	1330272
2008-01-11 18:00:00	5	1	20	0	2	21	0	1	13	0	0	7	18	0	2	2	0	0	1000593
2008-01-11 19:00:00	6	0	17	0	3	13	0	0	0	0	0	4	21	1	0	0	0	0	725453
2008-01-11 20:00:00	3	0	9	0	3	11	0	0	4	0	0	3	11	2	6	1	2	0	556442
2008-01-11 21:00:00	2	0	6	0	2	6	0	1	1	0	0	3	19	1	2	0	0	0	464055
2008-01-11 22:00:00	2	0	7	0	2	7	0	0	8	0	0	3	12	1	1	1	1	0	421717
2008-01-11 23:00:00	1	0	13	0	0	6	0	0	3	0	0	5	18	1	6	1	0	0	495176
2008-01-12 00:00:00	8	0	8	0	2	11	1	0	5	0	0	15	13	1	6	0	1	0	663678
2008-01-12 01:00:00	5	0	22	0	2	10	0	1	11	0	0	9	15	1	7	2	1	0	891087
2008-01-12 02:00:00	4	3	22	0	0	8	0	0	7	0	0	16	15	0	14	1	0	0	1155029
2008-01-12 03:00:00	4	0	20	0	2	13	1	3	6	0	0	13	28	2	8	1	0	0	1375290
2008-01-12 04:00:00	7	0	36	0	5	18	2	2	11	0	0	25	32	0	9	2	1	0	1455580
2008-01-12 05:00:00	10	1	30	0	6	21	0	1	14	0	0	16	35	0	11	0	2	0	1557779
2008-01-12 06:00:00	4	1	40	0	3	21	0	1	9	0	0	17	27	0	9	3	0	0	1641001
2008-01-12 07:00:00	10	0	46	0	4	27	0	5	9	0	0	19	34	0	10	0	3	0	1694579
2008-01-12 08:00:00	11	0	41	0	11	41	1	4	8	0	0	25	51	0	14	3	6	0	1739959
2008-01-12 09:00:00	11	0	36	0	7	37	1	3	11	0	0	17	46	0	5	4	6	0	1714862
2008-01-12 10:00:00	7	1	27	0	4	25	1	0	8	0	0	24	47	1	8	1	3	0	1609931
2008-01-12 11:00:00	5	0	19	0	4	27	0	2	8	0	0	17	20	1	11	0	4	0	1545089
2008-01-12 12:00:00	10	1	30	0	4	24	0	5	10	0	0	32	46	1	8	4	5	0	1782874
2008-01-12 13:00:00	16	0	35	0	9	28	0	10	14	0	0	28	51	1	12	1	1	0	1937619
2008-01-12 14:00:00	8	0	39	0	6	40	2	5	14	0	0	33	71	1	9	5	2	0	2031018
2008-01-12 15:00:00	16	1	35	0	9	38	0	1	13	0	0	19	47	2	14	11	1	0	2067663
2008-01-12 16:00:00	25	1	49	0	11	37	1	0	13	0	0	29	52	1	7	0	3	0	1909275
2008-01-12 17:00:00	15	0	33	0	7	34	0	3	7	0	0	19	42	2	8	1	2	0	1498949
2008-01-12 18:00:00	7	0	24	0	1	24	0	0	2	0	0	11	15	1	4	0	3	0	1076298
2008-01-12 19:00:00	10	0	16	0	1	24	0	0	0	0	0	6	26	0	3	4	1	0	740256
2008-01-12 20:00:00	5	1	6	0	3	16	0	0	1	0	0	5	14	0	2	0	0	0	531618
2008-01-12 21:00:00	7	1	8	0	1	5	0	0	0	0	0	6	15	0	2	1	0	0	438930
2008-01-12 22:00:00	2	0	6	0	1	5	0	1	2	0	0	4	8	1	6	0	1	0	384784
2008-01-12 23:00:00	1	0	7	0	2	16	0	0	4	0	0	5	12	0	7	1	1	0	399239
2008-01-13 00:00:00	0	0	6	0	1	2	0	0	3	0	0	4	8	0	2	2	0	0	518057
2008-01-13 01:00:00	1	0	6	0	2	13	0	0	4	0	0	7	17	0	5	1	0	0	724834
2008-01-13 02:00:00	9	1	14	0	4	11	3	6	7	0	0	8	20	1	9	3	0	0	961026
2008-01-13 03:00:00	4	0	29	0	6	33	0	0	8	0	0	17	39	1	13	2	1	0	1142809
2008-01-13 04:00:00	8	0	14	0	1	18	0	1	5	0	0	15	20	1	4	1	3	0	1208414
2008-01-13 05:00:00	8	2	18	0	5	26	1	2	3	0	0	22	28	1	8	2	0	0	1322079
2008-01-13 06:00:00	8	1	31	0	1	32	2	3	3	0	0	10	31	0	11	1	1	0	1445073
2008-01-13 07:00:00	8	0	35	0	1	23	0	1	6	0	0	13	32	0	7	4	3	0	1503984
2008-01-13 08:00:00	7	1	30	0	2	30	0	1	5	0	0	12	44	0	17	2	4	0	1542602
2008-01-13 09:00:00	8	0	32	0	6	34	0	7	14	0	0	22	46	2	17	0	2	0	1575433
2008-01-13 10:00:00	16	0	27	0	6	37	1	1	13	0	0	20	36	2	13	2	2	0	1522714
2008-01-13 11:00:00	6	0	29	0	4	25	0	0	5	0	0	18	24	0	15	0	2	0	1528633
2008-01-13 12:00:00	5	1	19	0	4	27	0	0	8	0	0	13	22	1	18	5	4	0	1807542
2008-01-13 13:00:00	8	4	30	0	2	45	2	3	13	0	0	22	46	0	20	1	1	0	2063364
2008-01-13 14:00:00	12	1	35	0	8	39	1	0	6	0	0	20	42	0	17	3	3	0	2146757
2008-01-13 15:00:00	6	0	44	0	3	39	1	0	9	0	0	26	60	0	15	5	2	0	2201790
2008-01-13 16:00:00	6	0	50	0	6	35	0	1	8	0	0	23	55	1	10	2	4	0	1913896
2008-01-13 17:00:00	13	0	35	0	6	32	1	2	4	0	0	8	49	0	3	1	1	0	1525085
2008-01-13 18:00:00	6	0	17	0	6	22	0	0	0	0	0	8	40	0	8	2	0	0	1084999
2008-01-13 19:00:00	7	0	13	0	2	14	1	1	1	0	0	6	26	0	1	0	2	0	746174
2008-01-13 20:00:00	3	4	5	0	0	13	1	0	2	0	0	6	10	0	2	0	2	0	554205
2008-01-13 21:00:00	5	0	8	0	3	7	0	0	4	0	0	3	7	0	3	1	0	0	411171
2008-01-13 22:00:00	0	0	2	0	0	5	0	0	0	0	0	4	10	0	2	0	0	0	374730
2008-01-13 23:00:00	2	1	8	0	0	11	1	4	3	0	0	6	14	0	5	2	2	0	414845
2008-01-14 00:00:00	2	0	6	0	1	15	0	0	0	0	0	7	13	0	4	0	3	0	536101
2008-01-14 01:00:00	0	0	10	0	1	12	0	1	8	0	0	13	23	1	13	4	3	0	794965
2008-01-14 02:00:00	5	0	12	0	2	20	0	5	6	0	0	17	21	0	15	2	2	0	1126540
2008-01-14 03:00:00	7	0	14	0	1	30	0	0	7	0	0	21	53	0	12	0	4	0	1358966
2008-01-14 04:00:00	8	0	24	0	6	27	0	4	12	0	0	15	25	0	16	3	3	0	1459612
2008-01-14 05:00:00	5	1	43	0	5	35	0	1	7	0	0	16	28	0	11	5	3	0	1627084
2008-01-14 06:00:00	12	1	43	0	4	24	0	1	14	0	0	14	36	0	7	2	4	0	1695200
2008-01-14 07:00:00	10	1	52	0	4	30	1	2	8	0	0	12	35	1	12	2	2	0	1743036
2008-01-14 08:00:00	9	1	25	0	4	42	1	6	11	0	0	26	54	0	8	4	3	0	1807631
2008-01-14 09:00:00	9	1	34	0	1	34	0	20	9	0	0	17	41	1	13	0	3	0	1815079
2008-01-14 10:00:00	8	0	20	0	3	31	1	2	12	0	0	11	49	0	16	4	7	0	1773100
2008-01-14 11:00:00	3	3	20	0	5	32	1	2	7	0	0	17	38	0	15	3	0	0	1789928
2008-01-14 12:00:00	6	0	12	0	6	30	0	1	10	0	0	16	61	1	10	7	3	0	2013054
2008-01-14 13:00:00	9	0	27	0	3	32	2	6	16	0	0	32	70	1	20	7	1	0	2270045
2008-01-14 14:00:00	6	0	45	0	5	65	1	0	20	0	0	24	70	4	13	18	8	0	2401965
2008-01-14 15:00:00	13	0	49	0	5	46	0	3	8	0	0	31	54	1	17	6	7	0	2202368
2008-01-14 16:00:00	15	0	29	0	6	39	0	2	7	0	0	19	70	1	7	4	4	0	1766458
2008-01-14 17:00:00	8	0	16	0	2	36	0	3	6	0	0	17	38	1	8	3	2	0	1285635
2008-01-14 18:00:00	7	0	19	0	3	25	0	2	5	0	0	12	36	1	5	0	3	0	898719
2008-01-14 19:00:00	0	0	10	0	0	19	0	1	2	0	0	4	33	1	5	0	1	0	636592
2008-01-14 20:00:00	3	0	7	0	0	13	0	0	1	0	0	5	17	0	2	1	1	0	475880
2008-01-14 21:00:00	1	0	4	0	3	12	1	2	0	0	0	6	19	1	2	0	1	0	395753
2008-01-14 22:00:00	1	0	1	0	1	5	1	0	5	0	0	5	18	0	3	0	0	0	354225
2008-01-14 23:00:00	3	0	3	0	1	4	0	1	3	0	0	6	17	0	2	1	2	0	421748
2008-01-15 00:00:00	5	0	8	0	2	18	1	1	6	0	0	6	13	0	9	1	2	0	633389
2008-01-15 01:00:00	4	0	10	0	2	10	0	1	12	0	0	21	31	2	15	1	1	0	1052384
2008-01-15 02:00:00	9	1	1	0	6	19	0	1	15	0	0	29	37	0	11	3	4	0	1341823
2008-01-15 03:00:00	6	0	13	0	9	38	1	0	17	0	0	41	38	1	11	0	3	0	1608421
2008-01-15 04:00:00	8	0	13	0	8	30	1	2	21	0	0	41	31	0	18	4	5	0	1858309
2008-01-15 05:00:00	12	0	21	0	11	32	1	3	15	0	0	44	33	2	17	1	1	0	1692436
2008-01-15 06:00:00	17	1	28	0	3	33	2	2	15	0	0	33	41	0	33	3	2	0	1818508
2008-01-15 07:00:00	11	0	27	0	5	39	1	10	17	0	0	39	41	0	18	2	3	0	1877541
2008-01-15 08:00:00	11	0	28	0	6	57	1	3	12	0	0	39	41	1	16	1	1	0	1954030
2008-01-15 09:00:00	10	0	29	0	6	45	2	4	21	0	0	28	44	1	19	6	7	0	1900136
2008-01-15 10:00:00	9	0	28	0	4	43	0	3	14	0	0	22	48	0	15	1	5	0	1696041
2008-01-15 11:00:00	4	0	22	0	4	28	0	2	8	4	0	21	54	0	13	0	2	0	1517590
2008-01-15 12:00:00	9	1	20	0	12	22	0	1	14	0	0	22	62	1	16	2	7	0	1661604
2008-01-15 13:00:00	13	0	18	0	3	36	1	4	9	0	0	31	56	3	27	6	4	0	1917771
2008-01-15 14:00:00	14	0	37	0	5	57	2	0	22	0	0	52	70	0	15	5	5	0	1947822
2008-01-15 15:00:00	17	0	25	0	8	63	4	10	23	0	0	41	88	1	13	12	7	0	1944906
2008-01-15 16:00:00	9	2	30	0	3	48	2	2	10	0	0	37	47	1	8	5	5	0	1624575
2008-01-15 17:00:00	13	0	19	0	2	35	0	2	7	0	0	23	29	0	4	2	0	0	1123606
2008-01-15 18:00:00	10	0	13	0	4	28	0	1	3	0	0	9	43	1	15	0	0	0	826537
2008-01-15 19:00:00	2	0	12	0	2	11	0	1	0	0	0	7	19	1	2	0	1	0	564936
2008-01-15 20:00:00	4	0	7	0	3	10	0	3	2	0	0	3	11	0	4	0	0	0	433511
2008-01-15 21:00:00	2	0	4	0	2	9	0	2	1	0	0	1	7	1	3	1	1	0	368042
2008-01-15 22:00:00	1	0	6	0	0	6	0	0	2	0	0	2	10	0	2	0	0	0	365144
2008-01-15 23:00:00	2	0	5	0	0	2	0	0	4	0	0	3	13	0	5	2	1	0	423306
2008-01-16 00:00:00	3	1	5	0	4	17	1	0	12	0	0	10	19	0	9	7	1	0	700739
2008-01-16 01:00:00	5	1	13	0	7	28	5	3	4	0	0	21	33	0	17	2	2	0	1083635
2008-01-16 02:00:00	7	1	19	0	6	44	0	5	5	0	0	32	58	0	9	2	7	0	1333891
2008-01-16 03:00:00	9	0	16	0	5	23	1	7	24	0	0	24	49	0	11	2	4	0	1630875
2008-01-16 04:00:00	4	0	8	0	2	70	0	3	11	0	0	17	41	0	12	1	2	0	1842137
2008-01-16 05:00:00	10	3	13	0	4	32	3	3	19	0	0	34	28	0	12	1	4	0	1677900
2008-01-16 06:00:00	5	3	16	0	3	50	0	4	13	0	0	32	43	3	18	1	4	0	1800749
2008-01-16 07:00:00	14	0	18	0	5	55	1	4	7	0	0	42	40	2	13	3	3	0	1852081
2008-01-16 08:00:00	11	0	21	0	8	45	1	1	19	0	0	36	45	3	25	4	3	0	1938410
2008-01-16 09:00:00	7	0	20	0	3	51	1	6	19	0	0	32	45	1	22	5	6	0	1868939
2008-01-16 10:00:00	10	2	18	0	6	51	2	3	24	0	0	38	50	0	11	0	7	0	1632541
2008-01-16 11:00:00	7	0	13	0	6	28	1	1	8	0	0	20	29	4	13	5	5	0	1481129
2008-01-16 12:00:00	12	0	16	0	4	36	1	1	15	0	0	30	44	0	5	1	4	0	1675918
2008-01-16 13:00:00	10	0	24	0	4	41	0	2	15	0	0	44	52	1	15	4	0	0	1831986
2008-01-16 14:00:00	26	0	23	0	11	63	2	1	10	0	0	36	71	2	15	5	3	0	1981164
2008-01-16 15:00:00	8	0	34	0	8	58	0	1	11	0	0	27	58	1	8	1	3	0	2034980
2008-01-16 16:00:00	23	0	17	0	11	65	1	4	6	0	0	28	58	0	12	1	4	0	1604642
2008-01-16 17:00:00	9	0	28	0	4	38	1	2	7	0	0	5	48	0	9	0	4	0	1154716
2008-01-16 18:00:00	3	0	17	0	2	27	2	5	0	0	0	4	21	1	2	0	2	0	795393
2008-01-16 19:00:00	3	0	7	0	3	12	0	2	0	0	0	5	5	0	2	0	0	0	552168
2008-01-16 20:00:00	3	0	5	0	1	15	0	1	1	0	0	1	18	0	5	0	1	0	422047
2008-01-16 21:00:00	2	0	5	0	0	8	0	0	1	0	0	2	1	0	2	0	0	0	355316
2008-01-16 22:00:00	0	1	3	0	2	5	1	1	0	0	0	0	10	0	1	1	0	0	351295
2008-01-16 23:00:00	1	0	2	0	0	12	0	2	4	0	0	3	10	1	4	1	2	0	407251
2008-01-17 00:00:00	7	1	4	0	0	22	0	1	1	0	0	13	27	0	6	3	0	0	698470
2008-01-17 01:00:00	5	0	10	0	4	31	0	3	7	0	0	17	32	1	14	3	5	0	1144465
2008-01-17 02:00:00	11	0	16	0	2	30	0	1	10	0	0	17	32	3	7	1	2	0	1402215
2008-01-17 03:00:00	12	0	13	0	11	41	2	3	16	0	0	29	37	1	8	2	6	0	1628348
2008-01-17 04:00:00	9	1	21	0	4	30	2	1	20	0	0	16	55	1	15	3	2	0	1865115
2008-01-17 05:00:00	4	0	16	0	8	27	1	4	16	0	0	31	49	3	15	4	4	0	1683576
2008-01-17 06:00:00	17	0	14	0	8	38	0	6	8	0	0	43	51	2	15	6	4	0	1778697
2008-01-17 07:00:00	8	3	18	0	11	44	1	3	16	0	0	18	51	0	12	4	6	0	1840144
2008-01-17 08:00:00	8	0	22	0	7	34	3	3	17	0	0	19	33	1	21	2	3	0	1927986
2008-01-17 09:00:00	7	1	18	0	8	55	0	6	6	0	0	23	53	0	27	4	1	0	1847092
2008-01-17 10:00:00	9	0	17	0	7	29	1	2	18	0	0	26	44	0	14	5	2	0	1632726
2008-01-17 11:00:00	9	0	24	0	7	37	0	0	8	0	0	19	64	2	4	2	2	0	1496479
2008-01-17 12:00:00	3	0	18	0	5	24	0	6	15	0	0	21	58	0	15	1	4	0	1678930
2008-01-17 13:00:00	14	0	34	0	11	29	0	4	9	0	0	27	73	1	13	2	7	0	1836477
2008-01-17 14:00:00	10	2	26	0	4	36	1	3	12	0	0	20	55	1	13	7	3	0	1887868
2008-01-17 15:00:00	12	0	32	0	4	22	1	3	10	0	0	31	80	1	10	3	5	0	1859638
2008-01-17 16:00:00	7	0	28	0	8	51	0	3	11	0	0	18	75	4	12	2	5	0	1528294
2008-01-17 17:00:00	8	0	17	0	1	29	0	3	8	0	0	14	28	0	3	1	4	0	1104139
2008-01-17 18:00:00	2	1	20	0	1	19	0	0	4	0	0	7	27	0	2	0	1	0	770209
2008-01-17 19:00:00	7	0	8	0	1	8	0	0	3	0	0	5	21	0	4	0	8	0	552221
2008-01-17 20:00:00	5	0	12	0	2	7	0	0	2	0	0	4	13	1	5	0	0	0	418471
2008-01-17 21:00:00	2	0	6	0	1	29	0	0	3	0	0	5	9	1	2	0	1	0	367517
2008-01-17 22:00:00	3	0	5	0	3	4	2	1	0	0	0	4	10	1	5	0	1	0	366105
2008-01-17 23:00:00	3	0	2	0	0	10	1	1	2	0	0	3	13	1	3	2	1	0	411146
2008-01-18 00:00:00	4	0	5	0	3	13	0	0	7	0	0	11	14	0	7	0	1	0	683620
2008-01-18 01:00:00	7	0	10	0	3	33	1	0	11	0	0	20	40	0	17	0	2	0	1136969
2008-01-18 02:00:00	15	0	10	0	7	30	2	4	13	0	0	22	42	3	13	1	2	0	1402817
2008-01-18 03:00:00	11	0	7	0	3	37	0	6	21	0	0	27	29	2	27	5	1	0	1640998
2008-01-18 04:00:00	7	1	12	0	4	21	0	2	7	0	0	22	42	2	15	7	3	0	1814886
2008-01-18 05:00:00	3	3	20	0	3	29	2	3	20	0	0	32	39	5	9	1	3	0	1648260
2008-01-18 06:00:00	11	2	18	0	5	31	2	3	19	0	0	42	40	0	12	6	6	0	1792296
2008-01-18 07:00:00	15	0	16	0	8	33	1	6	17	0	0	30	40	1	18	3	4	0	1811387
2008-01-18 08:00:00	13	3	26	0	3	34	1	3	11	0	0	24	51	0	14	2	1	0	1892067
2008-01-18 09:00:00	8	2	25	0	6	18	4	1	16	0	0	30	37	2	14	1	0	0	1789619
2008-01-18 10:00:00	8	1	19	0	11	26	0	2	11	0	0	14	30	1	14	4	4	0	1554165
2008-01-18 11:00:00	10	0	15	0	5	24	1	1	12	0	0	20	35	0	10	1	1	0	1399638
2008-01-18 12:00:00	14	2	17	0	7	26	1	1	9	0	0	16	35	0	9	2	2	0	1667558
2008-01-18 13:00:00	10	1	18	0	7	32	2	1	17	0	0	27	45	2	15	1	1	0	1839439
2008-01-18 14:00:00	2	0	28	0	2	31	0	3	15	0	0	33	33	1	12	0	2	0	1963739
2008-01-18 15:00:00	12	0	27	0	7	33	0	2	14	0	0	21	38	1	14	4	1	0	1886096
2008-01-18 16:00:00	14	0	27	0	5	18	0	1	11	0	0	27	32	1	8	4	2	0	1614056
2008-01-18 17:00:00	15	0	19	0	4	27	1	2	5	0	0	10	21	1	3	1	1	0	1260168
2008-01-18 18:00:00	5	1	20	0	5	21	1	1	5	0	0	21	21	1	8	4	1	0	907581
2008-01-18 19:00:00	6	0	15	0	5	31	0	3	6	0	0	6	20	0	2	0	1	0	648935
2008-01-18 20:00:00	5	0	4	0	2	12	0	0	3	0	0	2	18	1	1	1	1	0	461948
2008-01-18 21:00:00	2	0	2	0	1	3	0	0	0	0	0	3	6	1	2	0	1	0	375067
2008-01-18 22:00:00	2	0	3	0	1	5	0	1	1	0	0	2	9	0	1	1	0	0	375715
2008-01-18 23:00:00	0	0	2	0	3	7	0	2	4	0	0	2	2	0	3	1	0	0	419156
2008-01-19 00:00:00	3	0	1	0	3	9	1	1	2	0	0	5	37	0	4	0	2	0	568705
2008-01-19 01:00:00	9	1	10	0	10	10	0	2	7	0	0	12	28	1	6	0	2	0	820324
2008-01-19 02:00:00	9	1	8	0	11	28	0	1	4	0	0	11	42	1	3	1	0	0	1047719
2008-01-19 03:00:00	12	0	17	0	5	26	0	6	6	0	0	17	34	2	9	1	5	0	1252015
2008-01-19 04:00:00	12	1	21	0	6	13	0	2	8	0	0	13	30	0	10	1	2	0	1326817
2008-01-19 05:00:00	7	2	31	0	8	35	3	0	10	0	0	18	21	2	8	2	3	0	1419888
2008-01-19 06:00:00	13	0	21	0	15	29	2	0	9	0	0	22	40	0	9	1	3	0	1537792
2008-01-19 07:00:00	9	0	34	0	16	39	2	1	10	0	0	25	52	0	15	1	1	0	1581474
2008-01-19 08:00:00	13	1	30	0	15	31	1	0	11	0	0	25	39	0	12	2	1	0	1610932
2008-01-19 09:00:00	7	1	20	0	10	28	3	0	17	0	0	20	47	0	15	3	1	0	1593717
2008-01-19 10:00:00	7	0	18	0	9	37	2	4	15	0	0	31	63	0	16	1	2	0	1558348
2008-01-19 11:00:00	8	0	24	0	17	23	1	0	6	0	0	17	26	0	17	0	3	0	1506437
2008-01-19 12:00:00	8	0	13	0	20	35	0	5	5	0	0	18	35	1	18	0	2	0	1632620
2008-01-19 13:00:00	8	1	31	0	14	30	1	3	8	0	0	26	40	2	10	0	1	0	2019794
2008-01-19 14:00:00	8	1	40	0	8	40	1	0	8	0	0	25	41	1	18	4	3	0	2112698
2008-01-19 15:00:00	25	1	28	0	23	29	2	2	7	0	0	33	48	2	12	8	2	0	2050712
2008-01-19 16:00:00	13	0	20	0	11	36	0	5	10	0	0	35	59	2	5	6	6	0	1824758
2008-01-19 17:00:00	13	2	24	0	13	32	0	0	6	0	0	19	45	0	7	0	8	0	1478778
2008-01-19 18:00:00	17	0	25	0	11	23	0	2	9	0	0	6	50	0	3	1	3	0	1079580
2008-01-19 19:00:00	6	1	16	0	6	20	0	0	3	0	0	9	33	0	4	2	2	0	749848
2008-01-19 20:00:00	7	0	12	0	4	6	0	1	3	0	0	4	13	1	2	0	3	0	535779
2008-01-19 21:00:00	2	0	5	0	3	9	0	1	5	0	0	2	11	0	1	1	0	0	421549
2008-01-19 22:00:00	1	0	4	0	1	8	1	0	0	0	0	2	13	0	4	0	0	0	380573
2008-01-19 23:00:00	2	0	9	0	2	6	0	2	1	0	0	1	7	0	3	1	0	0	428261
2008-01-20 00:00:00	9	0	5	0	4	4	0	0	0	0	0	4	5	0	4	1	0	0	561609
2008-01-20 01:00:00	6	0	5	0	9	15	2	0	6	0	0	10	21	1	8	0	1	0	806715
2008-01-20 02:00:00	0	0	13	0	5	14	0	7	5	0	0	10	31	1	7	4	0	0	1093590
2008-01-20 03:00:00	12	2	12	0	4	15	1	0	6	0	0	13	26	0	8	1	1	0	1236803
2008-01-20 04:00:00	3	1	25	0	9	21	3	3	1	0	0	9	21	0	14	0	2	0	1320735
2008-01-20 05:00:00	10	1	25	0	9	22	2	0	7	0	0	13	42	0	11	2	3	0	1430401
2008-01-20 06:00:00	9	0	34	0	8	24	1	1	5	0	0	13	38	1	16	5	6	0	1578056
2008-01-20 07:00:00	14	0	23	0	7	32	1	7	3	0	0	23	41	0	11	1	2	0	1703805
2008-01-20 08:00:00	22	1	32	0	5	39	2	2	9	0	0	21	52	2	12	4	3	0	1786841
2008-01-20 09:00:00	10	1	28	0	4	71	2	3	15	0	0	22	55	1	12	4	4	0	1828959
2008-01-20 10:00:00	14	0	20	0	8	29	0	0	9	0	0	31	32	1	9	2	0	0	1735074
2008-01-20 11:00:00	7	2	26	0	3	31	0	1	4	0	0	18	42	0	13	0	2	0	1832160
2008-01-20 12:00:00	10	1	28	0	12	45	1	4	6	0	0	21	37	0	14	1	6	0	2192516
2008-01-20 13:00:00	16	4	20	0	9	50	3	1	11	0	0	24	46	0	19	4	2	0	2252011
2008-01-20 14:00:00	16	1	35	0	8	42	1	5	14	0	0	35	96	1	21	4	8	0	2322302
2008-01-20 15:00:00	15	0	32	0	7	47	0	3	9	0	0	24	41	0	18	2	3	0	2243727
2008-01-20 16:00:00	14	1	19	0	11	29	0	0	8	0	0	22	51	1	14	2	10	0	1805768
2008-01-20 17:00:00	13	1	22	0	5	28	1	0	2	0	0	13	29	1	5	3	4	0	1327103
2008-01-20 18:00:00	5	0	19	0	4	21	0	1	0	0	0	6	29	0	4	1	0	0	929852
2008-01-20 19:00:00	8	0	10	0	1	12	0	0	2	0	0	9	23	0	1	0	1	0	636374
2008-01-20 20:00:00	2	0	6	0	1	11	0	1	1	0	0	6	10	1	4	0	1	0	504265
2008-01-20 21:00:00	1	0	3	0	0	10	0	0	1	0	0	4	18	4	2	1	0	0	377215
2008-01-20 22:00:00	3	0	2	0	1	8	0	1	4	0	0	2	12	0	7	0	1	0	378775
2008-01-20 23:00:00	1	0	5	0	1	2	0	0	3	0	0	6	12	0	2	3	2	0	429625
2008-01-21 00:00:00	6	1	5	0	3	11	0	4	7	0	0	13	33	1	11	2	0	0	666089
2008-01-21 01:00:00	11	0	2	0	4	21	0	2	3	0	0	18	32	0	9	3	1	0	1116762
2008-01-21 02:00:00	6	1	16	0	7	21	1	2	11	0	0	19	36	2	10	6	4	0	1421248
2008-01-21 03:00:00	6	3	13	0	4	26	3	2	12	0	0	31	30	2	19	1	4	0	1678580
2008-01-21 04:00:00	12	0	7	0	4	30	1	0	8	0	0	36	25	0	9	5	0	0	1894847
2008-01-21 05:00:00	16	0	12	0	5	32	0	2	12	0	0	26	29	0	13	0	4	0	1763377
2008-01-21 06:00:00	19	1	20	0	9	24	1	3	20	0	0	35	33	0	33	6	1	0	1904580
2008-01-21 07:00:00	12	0	29	0	9	37	0	3	14	0	0	27	40	1	29	1	4	0	1941617
2008-01-21 08:00:00	10	1	29	0	7	46	1	9	10	0	0	34	35	4	37	4	1	0	2044110
2008-01-21 09:00:00	16	0	26	0	16	43	1	6	17	0	0	27	36	3	35	3	1	0	1973871
2008-01-21 10:00:00	7	1	16	0	3	29	1	3	13	0	0	21	37	1	15	2	3	0	1774505
2008-01-21 11:00:00	9	0	15	0	5	23	0	4	11	0	0	30	29	1	25	1	2	0	1666434
2008-01-21 12:00:00	8	0	23	0	2	37	1	3	22	0	0	38	29	2	23	1	5	0	1858202
2008-01-21 13:00:00	14	0	21	0	5	46	1	4	13	0	0	38	42	0	23	5	1	0	2080691
2008-01-21 14:00:00	16	0	31	0	6	56	0	0	13	0	0	32	58	0	17	2	3	0	2199391
2008-01-21 15:00:00	14	1	31	0	11	74	1	1	13	0	0	34	56	1	24	2	6	0	1977572
2008-01-21 16:00:00	11	0	30	0	7	29	0	4	9	0	0	28	57	3	4	1	2	0	1598329
2008-01-21 17:00:00	11	0	18	0	6	23	0	2	5	0	0	14	24	2	8	0	2	0	1161141
2008-01-21 18:00:00	7	0	12	0	5	16	0	0	2	0	0	10	27	2	6	0	3	0	818000
2008-01-21 19:00:00	4	0	5	0	6	21	0	0	2	0	0	10	20	0	4	2	0	0	590614
2008-01-21 20:00:00	1	0	6	0	3	6	2	0	2	0	0	3	10	1	3	0	2	0	476347
2008-01-21 21:00:00	3	0	6	0	5	6	1	0	1	0	0	3	6	1	2	0	0	0	395602
2008-01-21 22:00:00	3	1	5	0	2	5	0	0	2	0	0	4	5	0	5	0	1	0	388092
2008-01-21 23:00:00	5	0	4	0	4	7	0	0	3	0	0	5	4	1	8	0	1	0	460139
2008-01-22 00:00:00	11	0	6	0	5	12	0	0	7	0	0	12	20	1	11	1	1	0	727591
2008-01-22 01:00:00	8	2	14	0	4	13	0	4	10	0	0	20	23	1	16	0	3	0	1183548
2008-01-22 02:00:00	9	1	14	0	9	31	3	4	8	0	0	27	36	0	19	1	5	0	1447607
2008-01-22 03:00:00	7	1	14	0	7	41	3	2	17	0	0	24	57	1	18	3	9	0	1685163
2008-01-22 04:00:00	23	0	8	0	16	88	2	6	24	0	0	27	93	0	10	1	5	0	1933059
2008-01-22 05:00:00	23	1	16	0	18	71	0	5	13	0	0	33	73	0	21	0	8	0	1751684
2008-01-22 06:00:00	9	1	17	0	7	43	1	4	21	0	0	39	37	0	12	1	6	0	1887997
2008-01-22 07:00:00	13	2	25	0	6	50	0	5	12	0	0	32	35	0	21	7	3	0	1934811
2008-01-22 08:00:00	16	0	25	0	9	51	0	5	18	0	0	22	48	0	16	0	7	0	1994776
2008-01-22 09:00:00	5	1	21	0	6	50	4	4	19	0	0	37	61	1	18	5	4	0	1961285
2008-01-22 10:00:00	10	1	19	0	5	33	1	8	16	0	0	29	45	3	15	1	4	0	1755169
2008-01-22 11:00:00	11	0	12	0	9	27	0	2	6	0	0	29	40	2	12	15	10	0	1571157
2008-01-22 12:00:00	10	0	15	0	11	34	0	9	16	0	0	30	46	3	17	1	6	0	1761545
2008-01-22 13:00:00	11	0	19	0	12	33	0	9	6	0	0	27	38	0	24	5	3	0	1921696
2008-01-22 14:00:00	13	1	19	0	4	45	0	4	17	0	0	28	49	1	12	4	1	0	2011425
2008-01-22 15:00:00	12	2	34	0	6	52	1	10	19	0	0	36	56	0	18	4	3	0	1936310
2008-01-22 16:00:00	12	1	14	0	12	33	1	4	5	0	0	21	47	1	8	3	3	0	1583142
2008-01-22 17:00:00	6	0	19	0	1	27	0	1	12	0	0	21	38	3	7	2	5	0	1166150
2008-01-22 18:00:00	12	0	9	0	4	17	0	4	1	0	0	7	16	0	11	0	2	0	845621
2008-01-22 19:00:00	6	0	13	0	2	18	0	0	1	0	0	5	19	0	9	1	1	0	608994
2008-01-22 20:00:00	2	0	5	0	2	24	0	0	3	0	0	1	18	0	1	0	2	0	455665
2008-01-22 21:00:00	1	0	8	0	2	10	0	3	3	0	0	7	17	1	3	0	3	0	416372
2008-01-22 22:00:00	2	0	1	0	0	3	0	0	2	0	0	3	10	0	1	0	0	0	373691
2008-01-22 23:00:00	6	0	3	0	2	10	0	0	1	0	0	9	13	0	4	0	0	0	433400
2008-01-23 00:00:00	3	0	6	0	4	13	1	1	7	0	0	8	22	3	11	3	3	0	715155
2008-01-23 01:00:00	7	0	2	0	6	23	2	5	11	0	0	17	21	1	18	0	2	0	1170174
2008-01-23 02:00:00	13	1	12	0	4	29	0	3	18	0	0	28	32	0	12	4	2	0	1484872
2008-01-23 03:00:00	6	3	14	0	3	44	2	2	13	0	0	44	31	1	24	0	8	0	1778823
2008-01-23 04:00:00	5	2	19	0	6	42	0	4	11	0	0	34	54	3	12	1	4	0	1997171
2008-01-23 05:00:00	3	0	22	0	7	42	1	1	13	0	0	32	58	1	18	6	4	0	1844530
2008-01-23 06:00:00	7	0	20	0	6	52	0	5	10	0	0	28	55	0	15	3	9	0	1978121
2008-01-23 07:00:00	15	0	27	0	5	80	0	6	13	0	0	31	56	2	25	4	8	0	2043659
2008-01-23 08:00:00	15	1	31	0	11	147	2	5	26	0	0	33	114	3	17	4	8	0	2147627
2008-01-23 09:00:00	55	1	15	0	21	366	1	6	16	0	0	36	245	1	20	3	15	0	2018684
2008-01-23 10:00:00	38	2	26	0	15	227	2	4	20	0	0	30	146	1	30	4	7	0	1743988
2008-01-23 11:00:00	31	2	16	0	7	109	3	3	7	0	0	28	107	0	17	5	7	0	1551616
2008-01-23 12:00:00	16	0	16	0	8	68	0	4	12	0	0	37	76	1	13	1	3	0	1762746
2008-01-23 13:00:00	16	1	22	0	12	80	4	1	20	0	0	26	67	2	20	4	5	0	1919442
2008-01-23 14:00:00	18	0	24	0	9	113	1	2	16	0	0	38	84	1	12	2	7	0	2110423
2008-01-23 15:00:00	20	1	34	0	7	65	2	1	22	0	0	25	69	0	16	3	6	0	2020517
2008-01-23 16:00:00	24	1	28	0	7	55	2	3	7	0	0	20	66	0	13	0	7	0	1602439
2008-01-23 17:00:00	6	0	19	0	3	44	1	5	9	0	0	16	50	0	7	3	2	0	1159439
2008-01-23 18:00:00	7	0	9	0	5	27	0	9	2	0	0	11	30	0	3	1	2	0	830068
2008-01-23 19:00:00	6	0	12	0	4	15	0	2	1	0	0	2	23	1	3	1	0	0	593596
2008-01-23 20:00:00	0	0	7	0	1	17	0	0	5	0	0	3	15	1	2	0	0	0	470828
2008-01-23 21:00:00	5	0	1	0	3	7	0	0	2	0	0	0	13	1	1	0	3	0	377020
2008-01-23 22:00:00	1	0	2	0	0	16	1	2	2	0	0	3	10	1	4	0	0	0	367934
2008-01-23 23:00:00	4	0	4	0	3	13	0	2	1	0	0	3	7	0	1	1	4	0	421395
2008-01-24 00:00:00	2	0	4	0	1	30	0	4	12	0	0	17	20	0	4	0	4	0	689972
2008-01-24 01:00:00	9	3	16	0	4	29	1	3	8	0	0	25	34	0	10	0	1	0	1172078
2008-01-24 02:00:00	5	0	8	0	7	26	0	4	21	0	0	31	35	0	11	1	2	0	1432087
2008-01-24 03:00:00	2	0	14	0	6	61	2	2	9	0	0	23	44	0	13	1	2	0	1687501
2008-01-24 04:00:00	8	0	13	0	4	47	0	5	16	0	0	17	41	2	18	0	3	0	1936076
2008-01-24 05:00:00	11	0	14	0	4	66	0	4	21	0	0	25	52	6	14	3	4	0	1782764
2008-01-24 06:00:00	11	1	28	0	10	59	0	10	16	0	0	30	36	2	14	1	2	0	1928820
2008-01-24 07:00:00	13	1	24	0	5	49	1	3	18	0	0	29	38	3	19	4	4	0	1898265
2008-01-24 08:00:00	16	1	43	0	4	40	1	6	16	0	0	34	32	0	18	2	7	0	1991094
2008-01-24 09:00:00	14	1	17	0	7	39	0	5	14	0	0	33	53	0	21	4	8	0	1884119
2008-01-24 10:00:00	6	1	33	0	3	23	0	4	11	0	0	24	31	1	18	1	8	0	1654311
2008-01-24 11:00:00	12	0	17	0	4	38	1	4	15	0	0	28	34	2	14	1	5	0	1486001
2008-01-24 12:00:00	3	3	15	0	4	35	2	3	10	0	0	35	33	3	15	6	8	0	1667954
2008-01-24 13:00:00	18	1	11	0	2	35	1	7	17	0	0	37	28	0	19	4	6	0	1867475
2008-01-24 14:00:00	11	1	24	0	4	49	0	11	24	0	0	27	53	0	22	5	4	0	1963287
2008-01-24 15:00:00	11	1	32	0	13	46	3	5	12	0	0	29	47	3	16	5	5	0	1828465
2008-01-24 16:00:00	8	0	23	0	4	54	0	6	7	0	0	30	59	2	6	3	3	0	1542150
2008-01-24 17:00:00	9	1	24	0	1	37	1	5	2	0	0	14	46	2	4	1	0	0	1142612
2008-01-24 18:00:00	4	0	12	0	1	30	1	1	6	0	0	8	27	3	6	1	1	0	844534
2008-01-24 19:00:00	2	0	9	0	3	24	0	2	1	0	0	4	28	1	4	0	1	0	629105
2008-01-24 20:00:00	1	0	4	0	0	20	0	0	4	0	0	2	15	0	2	0	0	0	477000
2008-01-24 21:00:00	2	0	0	0	0	12	0	0	1	0	0	4	18	0	5	0	0	0	387731
2008-01-24 22:00:00	1	1	3	0	3	15	2	0	1	0	0	8	13	0	3	1	1	0	391585
2008-01-24 23:00:00	2	0	4	0	1	16	0	1	2	0	0	2	18	1	3	0	3	0	422652
2008-01-25 00:00:00	5	0	4	0	2	20	1	4	6	0	0	8	20	0	7	0	2	0	699387
2008-01-25 01:00:00	5	0	15	0	6	18	0	1	8	0	0	15	28	0	16	4	0	0	1123989
2008-01-25 02:00:00	11	1	14	0	6	39	1	3	9	0	0	15	34	1	20	1	5	0	1362414
2008-01-25 03:00:00	11	0	12	0	5	34	1	7	4	0	0	25	34	2	14	3	3	0	1602925
2008-01-25 04:00:00	7	0	7	0	5	34	1	2	11	0	0	34	33	0	13	0	1	0	1781602
2008-01-25 05:00:00	5	1	13	0	2	43	3	2	14	0	0	36	39	0	14	1	3	0	1638503
2008-01-25 06:00:00	11	1	19	0	3	41	0	2	14	0	0	24	47	0	17	4	3	0	1769017
2008-01-25 07:00:00	8	0	29	0	6	50	0	1	17	0	0	24	57	1	14	4	4	0	1789888
2008-01-25 08:00:00	7	1	20	0	8	47	2	5	7	0	0	28	35	1	15	2	5	0	1891454
2008-01-25 09:00:00	11	1	19	0	12	36	5	0	8	0	0	33	37	0	11	3	3	0	1776732
2008-01-25 10:00:00	6	0	16	0	8	32	1	6	12	0	0	23	27	0	10	0	4	0	1562577
2008-01-25 11:00:00	6	0	18	0	5	23	1	2	6	0	0	26	22	2	8	0	4	0	1400635
2008-01-25 12:00:00	15	0	14	0	8	40	0	4	8	0	0	45	27	0	15	2	9	0	1575762
2008-01-25 13:00:00	22	0	26	0	8	42	2	2	13	0	0	22	39	2	25	1	3	0	1787764
2008-01-25 14:00:00	15	1	23	0	5	30	0	1	6	0	0	29	43	0	14	2	3	0	1885528
2008-01-25 15:00:00	16	0	38	0	10	33	0	3	19	0	0	22	41	0	14	3	1	0	1818246
2008-01-25 16:00:00	11	1	23	0	6	46	2	6	3	0	0	16	44	1	7	2	2	0	1562247
2008-01-25 17:00:00	6	0	21	0	6	33	2	2	4	0	0	12	21	0	2	1	4	0	1193626
2008-01-25 18:00:00	6	0	15	0	3	26	0	2	0	0	0	10	18	0	5	0	3	0	847441
2008-01-25 19:00:00	3	0	6	0	1	20	0	1	2	0	0	6	13	0	8	0	2	0	586764
2008-01-25 20:00:00	2	0	10	0	0	19	0	0	4	0	0	2	14	1	0	0	3	0	466891
2008-01-25 21:00:00	0	0	8	0	0	11	0	0	1	0	0	4	9	1	0	0	2	0	387449
2008-01-25 22:00:00	1	0	3	0	1	6	0	0	9	0	0	6	2	0	4	1	1	0	371036
2008-01-25 23:00:00	0	1	8	0	2	14	0	2	6	0	0	5	16	0	0	0	1	0	431959
2008-01-26 00:00:00	3	0	2	0	1	11	0	1	2	0	0	3	12	1	4	0	2	0	587938
2008-01-26 01:00:00	0	0	11	0	4	26	0	1	7	0	0	10	17	1	8	0	0	0	815033
2008-01-26 02:00:00	9	0	13	0	4	19	0	0	8	0	0	19	15	2	7	2	3	0	1024867
2008-01-26 03:00:00	4	1	14	0	3	22	0	0	7	0	0	20	15	0	11	1	8	0	1217592
2008-01-26 04:00:00	10	0	13	0	8	21	1	1	11	0	0	11	30	0	14	1	0	0	1282490
2008-01-26 05:00:00	7	3	22	0	3	29	0	4	6	0	0	21	29	0	8	0	1	0	1366541
2008-01-26 06:00:00	6	1	29	0	5	26	0	2	8	0	0	15	24	2	13	1	4	0	1470455
2008-01-26 07:00:00	4	0	30	0	4	35	0	2	6	0	0	13	39	0	13	0	3	0	1561054
2008-01-26 08:00:00	7	0	33	0	4	22	0	3	7	0	0	34	24	0	10	0	3	0	1626322
2008-01-26 09:00:00	7	1	38	0	6	41	1	2	5	0	0	26	36	1	20	0	2	0	1587299
2008-01-26 10:00:00	6	0	17	0	4	23	2	7	5	0	0	19	23	1	13	2	3	0	1492115
2008-01-26 11:00:00	9	0	19	0	1	19	1	3	7	0	0	15	18	1	21	0	5	0	1457808
2008-01-26 12:00:00	11	0	26	0	10	54	0	5	6	0	0	15	92	1	12	0	3	0	1685545
2008-01-26 13:00:00	15	1	24	0	6	42	0	2	7	0	0	10	45	0	19	1	7	0	1953982
2008-01-26 14:00:00	10	0	26	0	10	24	1	1	8	0	0	19	38	1	19	2	2	0	2038979
2008-01-26 15:00:00	16	1	23	0	4	34	2	4	14	0	0	26	42	3	15	4	1	0	1938165
2008-01-26 16:00:00	21	1	37	0	9	47	0	4	7	0	0	25	38	1	9	1	3	0	1784805
2008-01-26 17:00:00	17	0	20	0	3	43	0	4	6	0	0	12	36	5	7	2	3	0	1424379
2008-01-26 18:00:00	9	0	21	0	3	22	0	1	1	0	0	10	38	0	7	0	4	0	1021299
2008-01-26 19:00:00	8	2	8	0	7	19	1	3	5	0	0	9	28	0	4	2	4	0	743300
2008-01-26 20:00:00	9	0	7	0	4	6	0	0	0	0	0	6	12	1	0	0	1	0	532760
2008-01-26 21:00:00	2	0	5	0	0	3	0	0	0	0	0	0	7	0	1	0	2	0	437084
2008-01-26 22:00:00	4	0	8	0	1	2	1	0	1	0	0	1	5	0	2	0	0	0	392903
2008-01-26 23:00:00	1	1	7	0	2	4	0	0	1	0	0	3	5	0	5	2	2	0	421723
2008-01-27 00:00:00	2	0	2	0	3	9	0	2	2	0	0	7	11	0	6	1	2	0	573326
2008-01-27 01:00:00	0	0	0	0	0	0	0	0	0	0	0	0	0	0	0	0	0	0	0
2008-01-27 02:00:00	2	0	12	0	3	13	0	7	12	0	0	12	14	1	8	0	0	0	1062456
2008-01-27 03:00:00	5	2	19	0	1	24	1	4	5	0	0	18	32	0	9	4	3	0	1239722
2008-01-27 04:00:00	2	0	10	0	5	19	1	2	10	0	0	12	29	3	7	1	2	0	1318043
2008-01-27 05:00:00	6	0	19	0	6	15	1	2	2	0	0	19	34	0	3	1	4	0	1413291
2008-01-27 06:00:00	12	0	25	0	6	37	0	6	10	0	0	10	38	0	11	1	6	0	1497414
2008-01-27 07:00:00	22	2	23	0	9	33	2	1	4	0	0	11	37	0	14	1	2	0	1622125
2008-01-27 08:00:00	11	0	27	0	3	38	2	2	6	0	0	15	40	0	14	0	5	0	1695773
2008-01-27 09:00:00	8	0	24	0	6	13	0	2	11	0	0	11	31	0	15	0	3	0	1708504
2008-01-27 10:00:00	5	0	20	0	6	35	1	4	7	0	0	16	20	0	14	0	7	0	1643481
2008-01-27 11:00:00	13	1	14	0	4	16	1	5	10	0	0	22	14	0	8	0	1	0	1705083
2008-01-27 12:00:00	8	0	26	0	3	29	0	5	8	0	0	15	44	0	8	1	2	0	1955653
2008-01-27 13:00:00	18	1	30	0	9	36	1	4	14	0	0	26	28	0	10	3	5	0	2246670
2008-01-27 14:00:00	15	1	19	0	8	53	1	4	12	0	0	21	44	2	15	2	3	0	2369071
2008-01-27 15:00:00	9	1	28	0	15	48	1	4	9	0	0	46	46	0	10	4	3	0	2127864
2008-01-27 16:00:00	14	0	23	0	4	38	0	5	8	0	0	24	37	1	4	2	0	0	1747159
2008-01-27 17:00:00	6	1	20	0	5	41	2	2	5	0	0	15	30	1	10	6	4	0	1288415
2008-01-27 18:00:00	10	2	21	0	6	25	0	1	3	0	0	5	28	0	5	0	1	0	899757
2008-01-27 19:00:00	3	0	4	0	3	19	1	1	2	0	0	5	15	0	3	0	1	0	617977
2008-01-27 20:00:00	5	0	4	0	1	7	0	2	6	0	0	2	10	0	2	0	1	0	453100
2008-01-27 21:00:00	0	1	3	0	2	14	0	1	2	0	0	2	19	1	1	0	0	0	370749
2008-01-27 22:00:00	3	0	6	0	0	8	0	0	0	0	0	4	10	0	7	0	0	0	365873
2008-01-27 23:00:00	3	1	1	0	0	6	0	1	1	0	0	4	12	0	8	1	1	0	412062
2008-01-28 00:00:00	3	0	1	0	2	8	0	1	9	0	0	10	11	0	10	0	2	0	642441
2008-01-28 01:00:00	8	1	5	0	7	44	1	3	14	0	0	8	18	0	13	2	0	0	1074925
2008-01-28 02:00:00	6	1	7	0	3	21	0	1	14	0	0	14	31	0	12	3	1	0	1411652
2008-01-28 03:00:00	2	1	6	0	4	42	2	11	14	0	0	34	36	2	14	1	4	0	1662587
2008-01-28 04:00:00	7	0	8	0	6	28	0	3	16	0	0	28	61	0	16	1	1	0	1882659
2008-01-28 05:00:00	6	0	18	0	5	39	0	5	12	0	0	27	45	1	18	3	3	0	1721946
2008-01-28 06:00:00	9	1	11	0	6	37	0	1	10	0	0	20	46	3	16	3	3	0	1866817
2008-01-28 07:00:00	12	1	19	0	10	43	1	5	21	0	0	40	41	1	12	5	2	0	1915970
2008-01-28 08:00:00	10	1	18	0	5	50	2	5	18	0	0	32	47	2	23	3	14	0	2033246
2008-01-28 09:00:00	10	0	23	0	16	30	1	2	12	0	0	28	31	1	19	4	2	0	1986451
2008-01-28 10:00:00	7	0	23	0	7	36	2	5	10	0	0	22	38	1	18	2	3	0	1730095
2008-01-28 11:00:00	6	1	16	0	2	19	2	4	9	0	0	29	33	0	12	1	1	0	1608036
2008-01-28 12:00:00	7	0	22	0	3	29	0	1	17	0	0	31	46	2	9	0	3	0	1765056
2008-01-28 13:00:00	14	0	25	0	13	38	1	0	11	0	0	40	59	3	23	2	4	0	1984254
2008-01-28 14:00:00	15	1	28	0	10	61	2	3	14	0	0	23	45	1	17	0	5	0	2132493
2008-01-28 15:00:00	49	0	27	0	22	424	0	1	11	0	0	38	367	0	12	4	11	0	1861328
2008-01-28 16:00:00	19	0	18	0	13	88	1	2	12	0	0	21	95	3	12	0	4	0	1527843
2008-01-28 17:00:00	4	0	13	0	5	52	1	2	2	0	0	16	32	0	9	0	1	0	1122359
2008-01-28 18:00:00	7	0	13	0	2	38	0	1	1	0	0	1	36	0	4	1	6	0	810249
2008-01-28 19:00:00	9	0	4	0	4	9	0	6	4	0	0	2	17	1	2	2	1	0	582446
2008-01-28 20:00:00	3	0	5	0	2	24	0	2	1	0	0	1	22	0	3	0	0	0	449960
2008-01-28 21:00:00	5	0	3	0	0	8	0	0	6	0	0	3	11	0	4	0	0	0	385674
2008-01-28 22:00:00	0	0	3	0	0	12	0	1	1	0	0	2	18	0	10	0	4	0	386960
2008-01-28 23:00:00	4	0	2	0	2	15	0	1	3	0	0	9	16	0	7	2	3	0	437102
2008-01-29 00:00:00	7	0	0	0	5	17	0	1	7	0	0	14	18	1	10	1	7	0	716897
2008-01-29 01:00:00	4	0	7	0	5	28	1	1	15	0	0	26	47	0	11	4	5	0	1180289
2008-01-29 02:00:00	10	0	24	0	5	39	0	4	8	0	0	18	27	4	16	7	4	0	1467843
2008-01-29 03:00:00	5	0	11	0	8	66	1	10	13	0	0	28	24	0	18	4	3	0	1691307
2008-01-29 04:00:00	8	1	17	0	7	42	1	3	20	0	0	30	46	4	23	0	8	0	1950896
2008-01-29 05:00:00	9	1	11	0	4	41	1	4	13	0	0	34	46	2	17	3	2	0	1778850
2008-01-29 06:00:00	12	0	19	0	3	43	1	1	15	0	0	28	54	1	12	6	0	0	1915657
2008-01-29 07:00:00	8	3	28	0	8	35	1	2	16	0	0	38	47	0	19	4	5	0	1965800
2008-01-29 08:00:00	7	2	15	0	6	47	1	6	16	0	0	40	56	3	21	2	2	0	2023103
2008-01-29 09:00:00	6	0	27	0	3	49	1	6	13	0	0	31	26	3	16	3	2	0	1937236
2008-01-29 10:00:00	13	0	30	0	8	44	0	3	17	0	0	28	46	2	15	4	3	0	1750025
2008-01-29 11:00:00	8	0	17	0	2	29	1	3	8	0	0	24	33	1	13	2	1	0	1581363
2008-01-29 12:00:00	11	1	28	0	1	39	2	1	14	0	0	25	44	0	25	2	6	0	1707518
2008-01-29 13:00:00	12	1	30	0	3	24	2	1	15	0	0	37	39	1	14	2	1	0	1903135
2008-01-29 14:00:00	22	0	26	0	6	40	2	0	15	0	0	36	52	0	20	5	3	0	1976844
2008-01-29 15:00:00	18	1	28	0	8	47	1	1	12	0	0	37	44	3	12	3	12	0	1867753
2008-01-29 16:00:00	8	2	22	0	11	47	1	2	7	0	0	19	64	0	8	2	4	0	1546179
2008-01-29 17:00:00	7	1	25	0	3	22	3	18	3	0	0	20	34	3	5	2	2	0	1155916
2008-01-29 18:00:00	17	1	10	0	3	26	0	0	3	0	0	12	18	1	2	1	3	0	846496
2008-01-29 19:00:00	5	0	11	0	2	8	0	0	1	0	0	4	20	0	1	1	3	0	597683
2008-01-29 20:00:00	10	0	10	0	0	8	0	0	1	0	0	4	11	1	0	1	1	0	478439
2008-01-29 21:00:00	5	0	3	0	3	5	0	2	1	0	0	7	10	0	7	0	0	0	383264
2008-01-29 22:00:00	1	1	5	0	1	12	0	0	3	0	0	5	4	3	3	0	1	0	397607
2008-01-29 23:00:00	3	0	6	0	2	7	1	0	2	0	0	3	8	1	3	0	0	0	452358
2008-01-30 00:00:00	7	0	4	0	3	14	0	2	7	0	0	11	19	0	10	0	0	0	720950
2008-01-30 01:00:00	5	0	6	0	6	35	0	2	9	0	0	24	62	2	11	0	3	0	1125037
2008-01-30 02:00:00	4	0	11	0	2	32	2	6	13	0	0	23	32	2	26	3	2	0	1401606
2008-01-30 03:00:00	9	0	19	0	4	33	1	1	26	0	0	22	44	2	26	11	5	0	1621780
2008-01-30 04:00:00	5	1	20	0	6	29	0	2	20	0	0	20	41	0	23	1	0	0	1826844
2008-01-30 05:00:00	11	0	15	0	5	52	1	3	17	0	0	46	46	0	24	4	1	0	1678538
2008-01-30 06:00:00	12	0	13	0	6	54	0	2	9	0	0	44	44	2	17	3	4	0	1789787
2008-01-30 07:00:00	3	1	24	0	3	37	1	3	8	0	0	40	49	3	11	3	5	0	1817568
2008-01-30 08:00:00	12	0	19	0	4	42	0	2	17	0	0	41	42	1	12	4	1	0	1922683
2008-01-30 09:00:00	15	0	19	0	10	29	1	0	16	0	0	23	43	1	21	4	2	0	1855368
2008-01-30 10:00:00	6	1	20	0	10	32	1	2	10	0	1	30	42	1	13	2	4	0	1654413
2008-01-30 11:00:00	12	0	17	0	3	23	1	1	6	0	0	28	23	2	10	1	2	0	1449381
2008-01-30 12:00:00	9	1	17	0	3	34	1	4	12	0	0	24	50	1	18	4	7	0	1627846
2008-01-30 13:00:00	18	0	32	0	8	28	0	1	8	0	0	29	43	3	15	4	0	0	1759732
2008-01-30 14:00:00	19	1	26	0	4	63	0	3	15	0	0	35	54	3	8	5	4	0	1866638
2008-01-30 15:00:00	9	1	33	0	5	53	1	1	14	0	0	44	47	3	13	4	4	0	1867067
2008-01-30 16:00:00	13	0	29	0	4	31	0	1	3	0	0	8	48	1	16	3	2	0	1475174
2008-01-30 17:00:00	8	0	11	0	4	21	0	0	9	0	0	12	27	1	5	1	4	0	1091080
2008-01-30 18:00:00	7	0	20	0	1	17	1	1	3	0	0	5	22	1	1	5	2	0	786785
2008-01-30 19:00:00	7	0	8	0	3	10	0	0	3	0	0	11	17	0	2	2	0	0	551155
2008-01-30 20:00:00	0	1	1	0	2	7	0	3	1	0	0	2	8	0	4	4	0	0	423798
2008-01-30 21:00:00	3	0	7	0	3	6	0	0	4	0	0	6	7	0	2	0	0	0	358233
2008-01-30 22:00:00	3	0	5	0	2	3	0	2	1	0	0	1	13	0	7	0	1	0	350944
2008-01-30 23:00:00	3	1	3	0	1	12	1	0	5	0	0	2	14	0	6	0	2	0	416518
2008-01-31 00:00:00	4	0	4	0	2	9	0	0	10	0	0	6	14	0	9	2	0	0	675576
2008-01-31 01:00:00	6	0	13	0	8	27	0	0	5	0	0	19	28	0	9	2	6	0	1113136
2008-01-31 02:00:00	7	0	5	0	3	24	2	1	8	0	0	29	34	2	10	1	3	0	1348738
2008-01-31 03:00:00	7	2	14	0	6	36	0	1	5	0	0	27	32	1	12	1	1	0	1585127
2008-01-31 04:00:00	9	1	12	0	5	31	3	1	11	0	0	28	31	0	14	0	4	0	1771112
2008-01-31 05:00:00	9	0	19	0	2	35	2	4	6	0	0	33	24	1	12	8	2	0	1615790
2008-01-31 06:00:00	9	1	11	0	7	56	0	4	17	0	0	30	32	1	22	5	4	0	1766403
2008-01-31 07:00:00	8	0	28	0	8	30	0	1	13	0	0	33	47	1	13	1	3	0	1774661
2008-01-31 08:00:00	10	0	27	0	12	34	1	3	15	0	0	36	43	1	14	1	4	0	1841190
2008-01-31 09:00:00	9	0	17	0	4	52	2	9	12	0	0	33	40	3	17	3	6	0	1803865
2008-01-31 10:00:00	9	0	23	0	1	31	1	4	13	0	0	26	27	1	12	1	2	0	1606053
2008-01-31 11:00:00	6	1	20	0	10	32	2	1	8	0	0	19	32	1	25	0	3	0	1485691
2008-01-31 12:00:00	15	0	17	0	9	30	1	4	2	0	0	36	46	1	11	2	2	0	1627617
2008-01-31 13:00:00	13	1	20	0	11	63	0	2	9	0	0	23	46	0	14	4	6	0	1772743
2008-01-31 14:00:00	5	1	16	0	4	26	1	1	9	0	0	31	44	1	15	0	8	0	1891996
2008-01-31 15:00:00	14	0	20	0	5	25	0	0	10	0	0	22	41	2	12	2	2	0	1801607
2008-01-31 16:00:00	9	1	23	0	9	52	0	1	13	0	0	32	43	1	7	0	6	0	1465418
2008-01-31 17:00:00	12	0	16	0	3	61	1	2	9	0	0	30	47	0	5	0	7	0	1072318
2008-01-31 18:00:00	6	0	6	0	1	11	0	1	5	0	0	4	32	0	2	3	0	0	769156
2008-01-31 19:00:00	4	0	10	0	0	15	0	2	1	0	0	7	25	0	3	1	7	0	575936
2008-01-31 20:00:00	2	1	5	0	2	10	0	0	0	0	0	2	8	0	1	0	0	0	453853
2008-01-31 21:00:00	2	0	5	0	1	4	0	0	1	0	0	6	14	0	1	0	1	0	371191
2008-01-31 22:00:00	1	0	4	0	1	8	0	0	3	0	0	6	7	1	5	1	2	0	378239
2008-01-31 23:00:00	1	0	2	0	1	4	0	0	2	0	0	6	10	1	7	1	2	0	421888
2008-02-01 00:00:00	1	0	1	0	0	13	0	1	4	0	0	10	13	0	4	2	1	0	662796
2008-02-01 01:00:00	2	0	5	0	1	14	1	1	12	0	0	15	19	0	16	0	1	0	1052781
2008-02-01 02:00:00	5	1	13	0	3	26	1	1	8	0	0	23	14	2	6	2	4	0	1324404
2008-02-01 03:00:00	6	1	18	0	7	31	0	0	6	0	0	26	30	2	8	2	4	0	1558176
2008-02-01 04:00:00	5	0	9	0	2	20	0	5	12	0	0	27	37	0	15	3	1	0	1701765
2008-02-01 05:00:00	13	1	16	0	4	43	2	4	13	0	0	22	41	2	8	3	2	0	1567536
2008-02-01 06:00:00	10	1	15	0	3	35	0	3	11	0	0	27	32	0	7	2	2	0	1703666
2008-02-01 07:00:00	6	1	19	0	6	42	2	3	19	0	0	26	45	2	12	3	0	0	1816428
2008-02-01 08:00:00	11	0	19	0	8	36	1	2	17	0	0	24	33	2	18	2	4	0	1854835
2008-02-01 09:00:00	44	0	13	0	8	34	0	5	19	0	0	29	33	0	10	0	4	0	1732650
2008-02-01 10:00:00	10	0	16	0	7	30	3	5	6	0	0	15	28	0	15	1	2	0	1531129
2008-02-01 11:00:00	5	0	18	0	2	18	2	1	27	0	0	19	26	0	8	0	0	0	1397176
2008-02-01 12:00:00	7	0	26	0	2	22	0	1	16	0	0	24	28	2	11	2	4	0	1577868
2008-02-01 13:00:00	7	0	25	0	0	31	0	2	15	0	0	28	37	0	8	2	3	0	1658787
2008-02-01 14:00:00	16	1	23	0	5	20	1	1	14	0	0	23	34	2	10	3	2	0	1731553
2008-02-01 15:00:00	12	0	25	0	3	30	0	2	10	0	0	19	39	3	7	3	1	0	1766105
2008-02-01 16:00:00	5	0	21	0	5	48	0	0	10	0	0	29	26	0	11	0	6	0	1507254
2008-02-01 17:00:00	9	1	22	0	2	21	3	2	3	0	0	24	19	0	9	1	0	0	1167003
2008-02-01 18:00:00	6	0	19	0	3	21	0	1	2	0	0	11	15	1	2	0	1	0	838271
2008-02-01 19:00:00	5	0	10	0	3	9	0	0	3	0	0	3	13	2	1	3	2	0	588483
2008-02-01 20:00:00	2	0	6	0	1	8	0	0	0	0	0	5	13	0	1	0	1	0	422618
2008-02-01 21:00:00	1	0	3	0	1	4	0	0	1	0	0	7	3	0	11	0	0	0	355749
2008-02-01 22:00:00	0	0	3	0	2	1	1	0	2	0	0	1	3	0	0	0	0	0	338043
2008-02-01 23:00:00	2	0	6	0	0	5	0	0	2	0	0	8	14	0	1	0	4	0	398750
2008-02-02 00:00:00	2	0	5	0	3	13	0	0	7	0	0	2	10	2	4	0	1	0	574114
2008-02-02 01:00:00	5	1	10	0	1	20	1	1	11	0	0	12	22	1	11	1	0	0	804487
2008-02-02 02:00:00	3	1	16	0	4	10	0	0	8	0	0	10	11	1	7	1	1	0	1004111
2008-02-02 03:00:00	11	0	11	0	7	29	2	1	3	0	0	30	35	0	7	5	2	0	1243222
2008-02-02 04:00:00	5	0	17	0	2	34	0	2	7	0	0	15	13	1	11	0	2	0	1300922
2008-02-02 05:00:00	9	0	20	0	2	19	2	2	12	0	0	22	21	0	11	1	2	0	1360272
2008-02-02 06:00:00	6	0	26	0	5	39	0	2	13	0	0	19	22	1	10	1	1	0	1511485
2008-02-02 07:00:00	11	1	26	0	3	27	1	1	11	0	0	16	33	2	8	0	1	0	1553767
2008-02-02 08:00:00	11	0	39	0	5	27	1	2	4	0	0	21	39	0	12	0	2	0	1560459
2008-02-02 09:00:00	11	0	19	0	1	32	0	5	7	0	0	12	29	0	13	1	1	0	1520830
2008-02-02 10:00:00	8	0	29	0	3	22	1	0	15	0	0	23	34	1	8	0	2	0	1483731
2008-02-02 11:00:00	8	0	27	0	4	15	0	6	3	0	0	8	22	0	12	0	2	0	1450334
2008-02-02 12:00:00	8	0	16	0	7	24	0	1	6	0	0	22	23	0	7	1	3	0	1647451
2008-02-02 13:00:00	6	0	26	0	3	33	1	2	15	0	0	31	40	0	17	5	1	0	1898392
2008-02-02 14:00:00	10	1	32	0	4	25	1	1	8	0	0	14	45	1	12	5	7	0	1946657
2008-02-02 15:00:00	102	1	25	0	75	46	0	1	17	0	0	23	59	1	8	1	4	0	1953963
2008-02-02 16:00:00	36	0	31	0	29	38	2	1	4	0	0	22	47	1	11	1	2	0	1734039
2008-02-02 17:00:00	19	0	24	0	11	30	0	3	6	0	0	11	31	1	7	3	1	0	1345071
2008-02-02 18:00:00	6	0	14	0	5	11	0	1	5	0	0	10	21	0	6	1	2	0	980991
2008-02-02 19:00:00	7	0	13	0	2	19	0	0	3	0	0	6	12	0	6	0	1	0	683595
2008-02-02 20:00:00	1	0	13	0	1	7	1	0	4	0	0	1	21	1	5	0	0	0	505180
2008-02-02 21:00:00	3	1	3	0	2	5	0	3	0	0	0	2	8	0	2	2	0	0	398738
2008-02-02 22:00:00	1	0	4	0	1	4	1	1	0	0	0	1	6	0	1	0	0	0	360665
2008-02-02 23:00:00	1	0	7	0	2	5	0	0	4	0	0	4	3	0	2	1	0	0	396694
2008-02-03 00:00:00	2	0	4	0	2	8	0	0	3	1	0	7	7	1	4	0	1	0	557196
2008-02-03 01:00:00	3	0	12	0	2	16	0	1	3	0	0	15	27	2	8	1	1	0	784929
2008-02-03 02:00:00	8	0	16	0	5	18	0	1	5	0	0	11	22	0	10	1	2	0	1059018
2008-02-03 03:00:00	13	0	13	0	5	10	0	0	6	0	0	10	19	0	2	0	4	0	1265597
2008-02-03 04:00:00	4	0	16	0	3	12	1	0	13	0	0	12	33	1	6	0	2	0	1354070
2008-02-03 05:00:00	11	1	29	0	8	28	1	2	6	0	0	16	18	2	12	1	2	0	1516433
2008-02-03 06:00:00	10	0	29	0	6	18	0	2	9	0	0	17	24	1	16	1	1	0	1591926
2008-02-03 07:00:00	24	1	23	0	16	34	0	1	5	0	0	19	32	2	10	1	4	0	1701065
2008-02-03 08:00:00	12	1	30	0	12	26	1	3	13	0	0	15	27	1	6	1	2	0	1770023
2008-02-03 09:00:00	5	0	28	0	4	37	0	1	9	0	0	23	30	1	11	0	4	0	1797336
2008-02-03 10:00:00	12	0	37	0	5	31	0	0	7	0	0	19	24	0	16	1	1	0	1702100
2008-02-03 11:00:00	6	1	31	0	7	47	1	6	7	0	0	22	26	2	21	3	3	0	1666956
2008-02-03 12:00:00	9	0	26	0	7	38	0	6	3	0	0	21	34	1	20	0	3	0	1982364
2008-02-03 13:00:00	14	0	27	0	12	45	1	2	9	0	0	23	42	4	19	3	2	0	2174583
2008-02-03 14:00:00	9	0	27	0	11	32	2	5	12	0	0	25	45	4	20	5	3	0	2326021
2008-02-03 15:00:00	11	0	27	0	8	43	0	2	4	0	0	25	50	1	17	3	4	0	2058425
2008-02-03 16:00:00	18	0	35	0	6	61	1	2	5	0	0	19	63	2	9	2	5	0	1703284
2008-02-03 17:00:00	5	1	19	0	7	27	1	5	7	0	0	24	42	1	4	0	5	0	1237939
2008-02-03 18:00:00	4	0	14	0	2	17	0	0	2	0	0	6	24	0	7	4	1	0	914383
2008-02-03 19:00:00	5	0	12	0	4	17	0	0	0	0	0	3	14	0	1	3	5	0	631344
2008-02-03 20:00:00	4	0	4	0	1	3	0	1	0	0	0	0	9	0	3	0	1	0	482234
2008-02-03 21:00:00	1	0	6	0	2	8	0	0	5	0	0	3	9	2	2	0	0	0	386260
2008-02-03 22:00:00	3	0	0	0	2	10	0	0	4	0	0	9	3	0	2	1	1	0	367083
2008-02-03 23:00:00	4	0	4	0	2	12	1	1	5	0	0	5	14	2	3	0	3	0	405098
2008-02-04 00:00:00	3	0	6	0	7	9	0	0	4	0	0	8	26	1	18	0	2	0	624729
2008-02-04 01:00:00	6	0	4	0	3	26	2	2	18	0	0	26	33	0	11	4	1	0	1029685
2008-02-04 02:00:00	13	1	16	0	6	25	1	4	15	0	0	28	36	1	14	5	2	0	1331765
2008-02-04 03:00:00	7	0	18	0	3	28	2	12	26	0	0	15	47	1	12	2	4	0	1588170
2008-02-04 04:00:00	11	0	12	0	12	40	0	4	28	0	0	30	39	1	14	2	2	0	1843908
2008-02-04 05:00:00	7	1	17	0	4	33	1	2	8	0	0	27	36	1	14	3	1	0	1691563
2008-02-04 06:00:00	9	0	16	0	4	44	1	4	12	0	0	28	45	0	10	4	4	0	1792636
2008-02-04 07:00:00	11	0	26	0	7	34	0	3	16	0	0	25	35	0	15	5	5	0	1825820
2008-02-04 08:00:00	4	0	17	0	9	37	1	4	16	0	0	31	38	0	20	3	4	0	1932356
2008-02-04 09:00:00	11	0	20	0	8	34	1	0	13	0	0	31	38	1	15	1	2	0	1856240
2008-02-04 10:00:00	5	2	18	0	7	44	2	3	20	0	0	39	31	0	12	2	3	0	1618894
2008-02-04 11:00:00	9	1	13	0	6	19	0	3	11	0	0	23	34	2	9	0	1	0	1539516
2008-02-04 12:00:00	12	0	16	0	4	14	0	1	13	0	0	22	31	1	7	3	1	0	1692803
2008-02-04 13:00:00	11	0	15	0	9	25	1	0	27	0	0	32	41	3	13	4	1	0	1920577
2008-02-04 14:00:00	6	1	25	0	5	22	1	2	11	0	0	40	42	2	21	2	0	0	1991507
2008-02-04 15:00:00	10	1	20	0	8	47	2	0	14	0	0	23	41	0	13	2	1	0	1818965
2008-02-04 16:00:00	12	1	34	0	8	26	1	1	5	0	0	14	38	1	9	4	6	0	1464605
2008-02-04 17:00:00	6	0	16	0	3	33	0	1	3	0	0	11	23	1	4	0	2	0	1081839
2008-02-04 18:00:00	7	0	16	0	6	13	0	3	1	0	0	10	19	0	3	0	1	0	779796
2008-02-04 19:00:00	5	0	17	0	2	7	0	0	5	0	0	2	9	0	4	1	2	0	561496
2008-02-04 20:00:00	4	0	10	0	2	8	0	0	2	0	0	4	5	0	3	1	3	0	420396
2008-02-04 21:00:00	3	0	3	0	3	11	0	0	2	0	0	6	5	0	3	1	0	0	349863
2008-02-04 22:00:00	2	1	4	0	1	13	0	0	0	0	0	4	12	0	1	3	1	0	355728
2008-02-04 23:00:00	3	2	7	0	1	6	1	0	3	0	0	2	14	1	6	1	2	0	416845
2008-02-05 00:00:00	5	0	6	0	2	19	0	1	3	0	0	12	17	1	9	2	1	0	671678
2008-02-05 01:00:00	5	0	3	0	6	20	0	0	14	0	0	25	35	1	10	3	1	0	1086535
2008-02-05 02:00:00	9	0	16	0	8	28	2	0	16	0	0	24	31	1	14	3	4	0	1345714
2008-02-05 03:00:00	12	0	15	0	10	28	1	6	23	0	0	19	23	1	19	3	2	0	1578690
2008-02-05 04:00:00	13	0	15	0	11	32	2	5	22	0	0	38	32	1	9	1	1	0	1844568
2008-02-05 05:00:00	10	2	10	0	2	23	4	0	13	0	0	28	37	1	19	3	3	0	1625990
2008-02-05 06:00:00	10	4	22	0	10	39	2	5	21	0	0	17	31	0	12	3	3	0	1808629
2008-02-05 07:00:00	14	0	25	0	4	43	0	2	21	0	0	32	38	0	14	1	5	0	1823661
2008-02-05 08:00:00	10	0	18	0	3	32	0	5	11	0	0	28	31	4	19	15	4	0	1873487
2008-02-05 09:00:00	8	0	23	0	11	40	1	3	25	0	0	25	44	0	15	0	3	0	1813647
2008-02-05 10:00:00	5	1	23	0	7	25	3	4	9	0	0	21	36	2	27	2	4	0	1628837
2008-02-05 11:00:00	6	0	21	0	4	12	2	1	20	0	0	22	19	4	8	3	3	0	1510755
2008-02-05 12:00:00	8	0	17	0	6	21	0	1	9	0	0	28	34	0	14	6	2	0	1694912
2008-02-05 13:00:00	8	0	22	0	6	23	0	3	15	0	0	25	51	0	10	3	1	0	1871273
2008-02-05 14:00:00	16	0	22	0	7	56	0	2	17	0	0	33	41	2	11	3	6	0	1873063
2008-02-05 15:00:00	20	0	31	0	7	32	2	4	10	0	0	18	53	2	6	5	5	0	1835254
2008-02-05 16:00:00	25	2	37	0	6	42	0	14	10	0	0	14	48	0	8	1	5	0	1483181
2008-02-05 17:00:00	12	1	24	0	4	25	1	4	5	0	0	6	20	0	8	2	0	0	1061385
2008-02-05 18:00:00	12	0	22	0	6	27	1	0	4	0	0	10	21	0	4	0	2	0	745641
2008-02-05 19:00:00	7	1	11	0	2	12	0	4	1	0	0	6	20	0	5	1	1	0	521034
2008-02-05 20:00:00	4	2	8	0	0	19	0	2	5	0	0	3	15	0	2	0	2	0	405946
2008-02-05 21:00:00	1	0	6	0	3	4	0	2	2	0	0	3	8	0	0	1	0	0	346700
2008-02-05 22:00:00	3	1	4	0	0	6	0	2	1	0	0	7	2	0	3	0	1	0	344578
2008-02-05 23:00:00	3	0	7	0	2	7	0	4	3	0	0	6	10	0	3	1	2	0	410611
2008-02-06 00:00:00	3	0	4	0	0	14	0	1	5	0	0	4	10	0	8	2	1	0	680163
2008-02-06 01:00:00	9	2	7	0	5	18	1	1	19	0	0	32	14	1	16	1	3	0	1103785
2008-02-06 02:00:00	4	0	8	0	7	21	1	2	13	0	0	15	28	3	8	5	3	0	1383575
2008-02-06 03:00:00	8	2	20	0	7	34	3	3	15	0	0	27	31	0	16	3	3	0	1630846
2008-02-06 04:00:00	5	0	15	0	7	39	1	8	11	0	0	27	18	4	14	2	1	0	1841639
2008-02-06 05:00:00	9	1	13	0	8	33	0	2	23	0	0	23	28	0	13	2	2	0	1665941
2008-02-06 06:00:00	13	0	24	0	6	45	0	3	21	0	0	29	37	2	10	1	2	0	1795289
2008-02-06 07:00:00	11	1	18	0	8	23	0	2	18	0	0	24	31	4	16	3	0	0	1867355
2008-02-06 08:00:00	9	0	29	0	10	25	1	5	18	0	0	31	22	2	17	1	2	0	1981684
2008-02-06 09:00:00	7	0	21	0	3	37	0	1	19	0	0	21	38	1	13	2	3	0	1882956
2008-02-06 10:00:00	11	0	12	0	2	27	0	8	14	0	0	26	25	1	11	3	1	0	1685754
2008-02-06 11:00:00	5	1	16	0	3	29	0	0	19	0	0	24	25	0	7	3	3	0	1480328
2008-02-06 12:00:00	5	0	24	0	6	15	1	2	11	0	0	19	34	2	10	4	1	0	1666068
2008-02-06 13:00:00	9	1	36	0	6	31	0	1	8	0	0	21	30	2	18	4	2	0	1804770
2008-02-06 14:00:00	14	0	33	0	6	29	0	1	12	0	0	37	36	1	19	4	5	0	1915387
2008-02-06 15:00:00	22	0	27	0	8	46	1	4	16	0	0	28	53	0	10	9	3	0	1900412
2008-02-06 16:00:00	16	1	27	0	9	36	2	0	10	0	0	18	47	1	11	1	4	0	1473284
2008-02-06 17:00:00	2	0	21	0	2	20	0	4	2	0	0	15	21	0	5	0	3	0	1097468
2008-02-06 18:00:00	10	0	9	0	5	12	1	1	2	0	0	11	33	0	6	0	0	0	786889
2008-02-06 19:00:00	1	1	9	0	0	12	0	0	2	0	0	7	15	0	4	1	2	0	566890
2008-02-06 20:00:00	3	0	7	0	3	7	0	1	4	0	0	2	10	0	4	1	0	0	451214
2008-02-06 21:00:00	2	0	4	0	1	6	0	3	4	0	0	7	5	1	2	0	0	0	369203
2008-02-06 22:00:00	4	0	0	0	0	9	0	1	6	0	0	4	11	0	1	2	0	0	370268
2008-02-06 23:00:00	2	0	0	0	0	4	0	1	1	0	0	11	7	0	10	0	1	0	446198
2008-02-07 00:00:00	2	0	5	0	0	9	1	1	13	0	0	8	14	0	9	1	2	0	721859
2008-02-07 01:00:00	6	0	10	0	9	18	2	3	10	0	0	15	46	3	10	2	1	0	1154841
2008-02-07 02:00:00	7	1	11	0	6	30	2	2	11	0	0	22	35	3	11	1	2	0	1393539
2008-02-07 03:00:00	8	0	7	0	10	35	4	0	19	0	0	22	43	3	18	1	2	0	1601978
2008-02-07 04:00:00	5	0	6	0	6	23	2	3	19	0	0	33	25	2	18	4	7	0	1824438
2008-02-07 05:00:00	6	0	21	0	3	33	1	6	19	0	0	24	30	2	8	0	3	0	1637527
2008-02-07 06:00:00	7	0	27	0	7	39	1	3	15	0	0	25	36	1	14	2	5	0	1743580
2008-02-07 07:00:00	20	0	21	0	15	39	0	3	10	0	0	24	53	2	20	4	4	0	1768301
2008-02-07 08:00:00	10	0	31	0	5	40	1	12	15	0	0	28	37	1	17	8	5	0	1850217
2008-02-07 09:00:00	10	0	21	0	9	37	2	2	9	0	0	28	31	1	26	2	3	0	1784465
2008-02-07 10:00:00	7	0	15	0	7	29	0	1	14	0	0	25	35	1	20	1	5	0	1582242
2008-02-07 11:00:00	5	1	23	0	9	20	6	4	7	0	0	29	50	1	10	5	6	0	1499349
2008-02-07 12:00:00	15	0	28	0	4	25	1	3	9	0	0	29	29	1	12	3	6	0	1603764
2008-02-07 13:00:00	13	2	26	0	12	42	1	3	19	0	0	31	62	2	14	2	5	0	1839441
2008-02-07 14:00:00	22	1	29	0	12	39	2	5	30	0	0	26	42	3	14	5	5	0	1909022
2008-02-07 15:00:00	13	1	25	0	7	52	0	1	16	0	0	32	42	0	7	2	3	0	1760313
2008-02-07 16:00:00	17	1	20	0	7	22	0	1	12	0	0	21	28	0	11	3	3	0	1452459
2008-02-07 17:00:00	8	1	26	0	4	18	2	3	3	0	0	9	35	0	5	5	4	0	1083131
2008-02-07 18:00:00	6	0	9	0	3	23	3	2	0	0	0	7	17	0	7	0	0	0	754164
2008-02-07 19:00:00	3	0	5	0	0	9	0	0	2	0	0	6	11	1	2	0	2	0	565606
2008-02-07 20:00:00	1	0	7	0	2	6	0	1	2	0	0	8	4	1	5	1	0	0	449321
2008-02-07 21:00:00	1	0	5	0	1	6	0	2	0	0	0	5	6	0	4	0	0	0	403391
2008-02-07 22:00:00	5	1	5	0	4	4	0	1	0	0	0	3	7	1	4	0	1	0	371493
2008-02-07 23:00:00	3	0	1	0	1	8	1	1	1	0	0	7	14	1	4	0	0	0	422808
2008-02-08 00:00:00	7	0	9	0	3	11	1	1	6	0	0	16	20	0	11	0	5	0	668302
2008-02-08 01:00:00	8	2	6	0	5	19	0	2	5	0	0	13	15	1	13	3	2	0	1086120
2008-02-08 02:00:00	6	0	3	0	10	21	2	5	13	0	0	12	22	0	11	1	5	0	1315853
2008-02-08 03:00:00	7	0	17	0	5	26	1	2	11	0	0	23	17	0	12	4	3	0	1555208
2008-02-08 04:00:00	3	0	12	0	4	26	2	2	10	0	0	24	22	3	16	3	4	0	1712032
2008-02-08 05:00:00	8	0	21	0	4	24	1	2	10	0	0	38	16	1	13	2	0	0	1556488
2008-02-08 06:00:00	11	0	20	0	4	34	1	2	14	0	0	20	45	1	19	4	1	0	1684043
2008-02-08 07:00:00	9	0	24	0	5	42	3	2	12	0	0	37	38	1	28	0	3	0	1729507
2008-02-08 08:00:00	13	3	32	0	6	22	5	0	9	0	0	35	30	1	17	3	1	0	1807889
2008-02-08 09:00:00	12	2	24	0	11	32	1	5	15	0	0	23	32	2	14	2	4	0	1717152
2008-02-08 10:00:00	4	0	15	0	5	19	0	7	10	0	0	16	30	1	14	3	2	0	1517205
2008-02-08 11:00:00	8	0	16	0	4	17	0	3	11	0	0	23	22	2	9	0	2	0	1372357
2008-02-08 12:00:00	7	1	13	0	7	21	0	4	7	0	0	9	30	1	9	1	1	0	1597238
2008-02-08 13:00:00	12	0	28	0	5	29	0	0	9	0	0	19	35	1	10	0	6	0	1700804
2008-02-08 14:00:00	6	0	17	0	4	20	0	4	10	0	0	22	33	2	13	2	1	0	1721444
2008-02-08 15:00:00	12	0	26	0	11	35	0	0	13	0	0	18	27	0	3	0	5	0	1728229
2008-02-08 16:00:00	11	0	27	0	7	32	0	0	10	0	0	18	20	0	10	1	2	0	1592665
2008-02-08 17:00:00	3	0	15	0	5	20	1	3	14	0	0	14	19	1	1	3	2	0	1195150
2008-02-08 18:00:00	3	0	9	0	5	15	1	0	6	0	0	7	15	1	4	1	1	0	836070
2008-02-08 19:00:00	3	1	13	0	1	11	2	0	2	0	0	3	27	0	3	2	3	0	577186
2008-02-08 20:00:00	3	0	6	0	1	5	0	2	3	0	0	3	9	1	1	0	0	0	432150
2008-02-08 21:00:00	3	0	6	0	3	3	0	0	1	0	0	5	9	0	7	0	1	0	368123
2008-02-08 22:00:00	5	0	2	0	2	11	0	0	1	0	0	4	3	0	5	0	0	0	356682
2008-02-08 23:00:00	2	0	2	0	2	3	0	0	0	0	0	3	11	2	1	0	1	0	404760
2008-02-09 00:00:00	4	0	4	0	2	10	0	1	2	0	0	6	16	0	1	0	0	0	571098
2008-02-09 01:00:00	4	0	14	0	2	6	0	2	7	0	0	11	12	0	8	0	4	0	782111
2008-02-09 02:00:00	5	1	15	0	5	15	0	0	4	0	0	13	22	3	10	0	1	0	997614
2008-02-09 03:00:00	3	0	13	0	3	12	0	2	8	0	0	25	9	0	8	1	0	0	1162480
2008-02-09 04:00:00	3	1	18	0	5	13	1	0	9	0	0	9	13	3	3	1	1	0	1227192
2008-02-09 05:00:00	12	0	15	0	7	22	0	0	11	0	0	15	21	1	3	1	2	0	1320433
2008-02-09 06:00:00	8	1	27	0	5	18	0	1	8	0	0	18	28	0	4	4	2	0	1422087
2008-02-09 07:00:00	8	0	29	0	3	21	0	1	10	0	0	14	18	0	12	2	0	0	1509470
2008-02-09 08:00:00	13	0	30	0	7	17	1	2	9	0	0	22	33	2	20	5	3	0	1570843
2008-02-09 09:00:00	13	0	31	0	2	29	1	2	15	0	0	22	23	1	12	0	1	0	1582812
2008-02-09 10:00:00	11	0	25	0	4	17	0	2	7	0	0	29	26	1	15	7	1	0	1515881
2008-02-09 11:00:00	3	0	23	0	2	10	0	1	6	0	0	24	25	1	12	1	2	0	1494977
2008-02-09 12:00:00	5	0	21	0	4	15	0	1	10	0	0	20	27	1	11	0	3	0	1662888
2008-02-09 13:00:00	14	0	33	0	6	33	0	1	13	0	0	18	29	1	8	2	1	0	2005993
2008-02-09 14:00:00	8	0	39	0	17	32	0	1	8	0	0	12	29	0	10	3	2	0	2059932
2008-02-09 15:00:00	8	0	34	0	4	13	1	3	7	0	0	30	39	0	6	1	2	0	1945678
2008-02-09 16:00:00	14	0	31	0	4	13	0	0	7	0	0	23	23	0	4	0	2	0	1682652
2008-02-09 17:00:00	4	0	24	0	5	20	0	1	5	0	0	13	25	0	5	2	4	0	1361960
2008-02-09 18:00:00	7	0	18	0	5	15	0	1	2	0	0	10	15	1	1	4	1	0	973111
2008-02-09 19:00:00	4	0	8	0	1	23	0	0	2	0	0	7	15	0	0	0	1	0	684705
2008-02-09 20:00:00	5	0	5	0	0	6	0	0	2	0	0	2	8	3	3	1	0	0	530144
2008-02-09 21:00:00	5	0	4	0	0	4	0	0	4	0	0	2	8	1	3	0	0	0	407448
2008-02-09 22:00:00	2	0	3	0	0	7	0	0	2	0	0	6	7	0	4	0	0	0	389412
2008-02-09 23:00:00	1	0	4	0	1	1	0	0	1	0	0	4	5	1	5	1	1	0	444106
2008-02-10 00:00:00	5	0	9	0	1	7	0	0	3	0	0	6	14	0	5	0	1	0	569590
2008-02-10 01:00:00	4	0	15	0	6	7	1	0	5	0	0	11	11	0	9	2	1	0	771708
2008-02-10 02:00:00	10	0	14	0	3	14	0	5	3	0	0	11	13	0	9	2	1	0	1033680
2008-02-10 03:00:00	6	0	16	0	5	18	0	1	7	0	0	20	24	0	6	2	1	0	1178858
2008-02-10 04:00:00	6	0	11	0	3	19	0	3	5	0	0	10	24	1	6	0	2	0	1210874
2008-02-10 05:00:00	6	0	17	0	4	11	0	1	7	0	0	12	27	1	7	3	5	0	1318582
2008-02-10 06:00:00	5	0	18	0	3	11	1	1	9	0	0	10	27	0	5	3	2	0	1377056
2008-02-10 07:00:00	5	0	24	0	7	21	0	0	3	0	0	11	17	0	10	1	2	0	1441469
2008-02-10 08:00:00	6	0	41	0	4	21	0	1	5	0	0	12	26	0	5	1	4	0	1541472
2008-02-10 09:00:00	6	2	18	0	2	20	0	0	6	0	0	10	15	1	8	1	1	0	1559057
2008-02-10 10:00:00	6	0	14	0	3	14	0	0	5	0	0	11	21	1	5	6	1	0	1506497
2008-02-10 11:00:00	10	0	20	0	4	19	1	1	9	0	0	12	25	2	9	3	1	0	1514552
2008-02-10 12:00:00	8	0	15	0	12	22	1	4	11	0	0	14	28	1	14	5	1	0	1862714
2008-02-10 13:00:00	8	0	14	0	5	28	1	2	15	0	0	18	19	0	14	1	4	0	2020754
2008-02-10 14:00:00	4	0	28	0	3	20	0	0	4	0	0	15	33	2	20	2	2	0	2118531
2008-02-10 15:00:00	9	0	27	0	7	32	0	1	10	0	0	16	24	4	25	2	1	0	2107212
2008-02-10 16:00:00	16	0	32	0	3	31	2	1	9	0	0	19	35	2	8	0	2	0	1796260
2008-02-10 17:00:00	20	0	25	0	8	20	2	2	12	0	0	16	23	1	8	0	1	0	1405614
2008-02-10 18:00:00	7	0	18	0	2	10	0	2	4	0	0	4	16	0	5	4	2	0	1003383
2008-02-10 19:00:00	4	2	13	0	2	7	0	0	1	0	0	5	13	1	2	1	3	0	703332
2008-02-10 20:00:00	2	0	6	0	3	15	0	1	0	0	0	5	12	1	1	0	2	0	530300
2008-02-10 21:00:00	1	0	3	0	2	5	0	1	3	0	0	4	12	0	2	2	0	0	419167
2008-02-10 22:00:00	3	0	4	0	2	2	0	0	2	0	0	0	6	0	1	1	1	0	404962
2008-02-10 23:00:00	2	1	5	0	2	4	0	1	3	0	0	2	10	0	2	1	1	0	465335
2008-02-11 00:00:00	0	0	9	0	3	10	1	0	3	0	0	6	17	0	2	0	0	0	627169
2008-02-11 01:00:00	6	0	9	0	0	5	0	0	1	0	0	9	21	0	11	5	2	0	910603
2008-02-11 02:00:00	7	3	10	0	5	11	0	4	5	0	0	11	19	1	13	1	2	0	1211613
2008-02-11 03:00:00	4	0	19	0	4	18	2	1	8	0	0	13	10	0	21	5	3	0	1394987
2008-02-11 04:00:00	8	1	19	0	4	25	0	4	5	0	0	12	17	1	14	1	4	0	1459980
2008-02-11 05:00:00	9	0	22	0	4	18	0	3	1	0	0	7	28	0	17	2	0	0	1575252
2008-02-11 06:00:00	10	0	25	0	3	18	1	2	6	0	0	10	36	1	13	0	3	0	1668580
2008-02-11 07:00:00	5	1	23	0	4	20	0	1	6	0	0	17	44	1	14	2	5	0	1659508
2008-02-11 08:00:00	5	1	31	0	5	15	0	5	13	0	0	17	20	1	5	3	1	0	1750416
2008-02-11 09:00:00	10	2	34	0	5	26	0	5	7	0	0	18	25	1	15	2	4	0	1755565
2008-02-11 10:00:00	7	0	30	0	4	28	0	3	11	0	0	10	30	2	7	2	3	0	1726797
2008-02-11 11:00:00	4	0	13	0	8	38	2	4	12	0	0	15	30	0	13	0	5	0	1702403
2008-02-11 12:00:00	13	0	24	0	7	30	0	0	9	0	0	18	32	2	8	4	1	0	2079935
2008-02-11 13:00:00	13	2	16	0	16	39	1	3	9	0	0	21	52	1	14	3	2	0	2229833
2008-02-11 14:00:00	15	1	41	0	13	46	0	2	11	0	0	30	64	2	20	4	3	0	2284819
2008-02-11 15:00:00	15	0	27	0	4	39	0	2	7	0	0	32	46	1	10	7	2	0	2054309
2008-02-11 16:00:00	14	0	34	0	5	24	0	1	8	0	0	17	25	1	7	4	3	0	1649243
2008-02-11 17:00:00	10	1	26	0	1	19	0	1	1	0	0	16	12	0	4	7	0	0	1228506
2008-02-11 18:00:00	6	0	16	0	4	29	1	2	4	0	0	5	17	0	4	0	2	0	851722
2008-02-11 19:00:00	3	0	10	0	0	14	0	5	3	0	0	3	9	2	3	0	2	0	608116
2008-02-11 20:00:00	1	0	11	0	3	11	0	0	2	0	0	3	19	1	3	0	3	0	462302
2008-02-11 21:00:00	2	0	1	0	2	5	0	0	2	0	0	3	12	0	1	1	1	0	363437
2008-02-11 22:00:00	4	0	1	0	1	6	0	0	1	0	0	2	13	0	1	1	0	0	359215
2008-02-11 23:00:00	8	1	2	0	1	9	0	0	4	0	0	6	8	1	4	5	2	0	425249
2008-02-12 00:00:00	2	0	3	0	3	12	0	0	1	0	0	8	15	0	7	1	1	0	660808
2008-02-12 01:00:00	4	0	5	0	6	16	0	2	13	0	0	18	21	2	9	1	3	0	1092883
2008-02-12 02:00:00	7	2	8	0	3	24	0	4	6	0	0	15	23	0	11	5	8	0	1408184
2008-02-12 03:00:00	11	0	20	0	10	39	2	4	13	0	0	27	26	2	14	7	4	0	1648866
2008-02-12 04:00:00	7	0	17	0	4	24	0	1	14	0	0	27	29	0	11	0	2	0	1898616
2008-02-12 05:00:00	6	2	22	0	3	25	1	3	20	0	0	25	22	0	15	3	1	0	1749543
2008-02-12 06:00:00	7	0	15	0	3	37	0	3	12	0	0	21	37	2	14	1	3	0	1868034
2008-02-12 07:00:00	7	0	24	0	8	36	1	9	20	0	0	30	29	5	23	3	4	0	1902968
2008-02-12 08:00:00	11	0	24	0	4	39	0	1	12	0	0	19	46	2	13	2	5	0	1994269
2008-02-12 09:00:00	10	2	23	0	1	23	1	3	15	1	0	32	27	1	18	3	2	0	1930743
2008-02-12 10:00:00	12	0	18	0	5	22	0	8	11	0	0	24	37	1	18	3	3	0	1707330
2008-02-12 11:00:00	4	0	15	0	2	21	0	0	15	0	0	21	29	1	14	3	2	0	1536590
2008-02-12 12:00:00	17	0	23	0	5	69	0	3	13	0	0	21	120	2	15	3	5	0	1680918
2008-02-12 13:00:00	16	1	23	0	7	61	0	4	21	0	0	24	84	0	21	1	4	0	1859249
2008-02-12 14:00:00	13	2	31	0	11	74	1	2	15	0	0	22	90	0	11	6	4	0	1943066
2008-02-12 15:00:00	23	1	39	0	14	127	2	3	18	0	0	28	166	0	18	3	4	0	1845537
2008-02-12 16:00:00	25	0	15	0	11	83	0	1	11	0	0	24	111	0	11	4	4	0	1523415
2008-02-12 17:00:00	12	0	21	0	4	52	1	1	5	0	0	7	72	0	7	3	4	0	1124891
2008-02-12 18:00:00	7	0	8	0	5	59	1	0	3	0	0	5	48	0	3	1	1	0	797114
2008-02-12 19:00:00	3	0	5	0	6	26	0	1	2	0	0	5	37	1	2	1	1	0	570001
2008-02-12 20:00:00	3	0	4	0	3	34	0	0	0	0	0	3	21	1	2	0	2	0	443190
2008-02-12 21:00:00	2	0	5	0	4	13	0	2	0	0	0	3	19	1	2	0	2	0	378506
2008-02-12 22:00:00	2	0	12	0	1	11	0	0	1	0	0	6	19	0	3	0	0	0	400453
2008-02-12 23:00:00	8	0	4	0	1	30	1	0	3	0	0	9	23	0	6	0	0	0	453607
2008-02-13 00:00:00	3	0	4	0	1	35	1	1	16	0	0	3	57	0	20	1	0	0	692986
2008-02-13 01:00:00	4	0	9	0	9	31	0	1	7	0	0	14	30	2	9	0	2	0	1113909
2008-02-13 02:00:00	8	2	10	0	6	51	1	2	15	0	0	18	54	0	13	1	2	0	1369293
2008-02-13 03:00:00	13	2	11	0	13	96	0	7	14	0	0	12	65	1	4	4	2	0	1630411
2008-02-13 04:00:00	14	0	14	0	6	81	4	7	16	0	0	28	82	4	7	3	2	0	1930019
2008-02-13 05:00:00	35	0	22	0	11	278	0	4	14	0	0	30	180	1	10	0	15	0	1716243
2008-02-13 06:00:00	27	0	24	0	18	123	1	5	13	0	0	28	86	3	15	7	7	0	1836977
2008-02-13 07:00:00	7	0	16	0	7	58	0	9	18	0	0	33	51	1	13	5	4	0	1899646
2008-02-13 08:00:00	10	1	28	0	7	66	0	0	15	0	0	26	45	2	18	2	3	0	1968023
2008-02-13 09:00:00	10	2	17	0	9	48	1	2	16	0	0	24	44	0	15	4	2	0	1828842
2008-02-13 10:00:00	7	1	19	0	3	35	2	4	9	0	0	17	36	1	13	2	7	0	1609314
2008-02-13 11:00:00	18	0	22	0	3	34	1	3	11	0	0	37	27	1	9	1	3	0	1467010
2008-02-13 12:00:00	18	0	25	0	1	50	1	4	10	0	0	26	35	1	16	3	2	0	1672961
2008-02-13 13:00:00	24	0	29	0	8	32	0	5	14	0	0	17	42	0	9	3	4	0	1770585
2008-02-13 14:00:00	23	0	25	0	21	51	3	2	11	0	0	26	48	1	20	1	3	0	1911743
2008-02-13 15:00:00	13	1	29	0	9	55	0	5	13	0	0	28	45	0	13	4	4	0	1854951
2008-02-13 16:00:00	11	0	24	0	8	41	0	1	10	0	0	16	53	2	3	2	4	0	1478556
2008-02-13 17:00:00	7	2	16	0	2	55	1	1	5	0	0	8	26	1	8	0	2	0	1072346
2008-02-13 18:00:00	13	1	7	0	4	25	1	3	6	0	0	7	20	0	3	1	2	0	783983
2008-02-13 19:00:00	6	0	7	0	1	11	2	2	3	0	0	10	14	1	3	1	1	0	592931
2008-02-13 20:00:00	6	0	6	0	0	10	0	0	2	0	0	5	6	1	1	0	0	0	458241
2008-02-13 21:00:00	3	0	7	0	4	10	1	0	0	0	0	4	9	0	1	0	0	0	407024
2008-02-13 22:00:00	4	1	1	0	2	5	0	0	1	0	0	5	11	0	2	1	0	0	394736
2008-02-13 23:00:00	3	0	2	0	2	8	0	1	5	0	0	7	2	1	1	0	4	0	460643
2008-02-14 00:00:00	3	0	7	0	5	8	0	2	4	0	0	10	16	1	7	2	2	0	742177
2008-02-14 01:00:00	5	0	4	0	3	33	1	2	4	0	0	15	21	3	8	0	2	0	1183535
2008-02-14 02:00:00	7	3	11	0	6	24	3	1	9	0	0	22	33	1	8	2	3	0	1466547
2008-02-14 03:00:00	12	1	13	0	3	35	2	2	17	0	0	20	30	1	7	7	0	0	1672459
2008-02-14 04:00:00	12	0	7	0	6	36	3	1	17	0	0	25	46	3	15	0	4	0	1884922
2008-02-14 05:00:00	10	0	26	0	1	34	1	0	15	0	0	35	45	3	16	1	5	0	1680140
2008-02-14 06:00:00	9	0	20	0	7	42	0	3	14	0	0	17	34	2	18	5	2	0	1826847
2008-02-14 07:00:00	12	0	26	0	12	35	1	6	13	0	0	33	27	1	13	2	7	0	1849476
2008-02-14 08:00:00	12	0	18	0	9	46	0	1	15	0	1	29	47	2	9	2	6	0	1915933
2008-02-14 09:00:00	16	2	21	0	5	33	1	7	17	0	0	15	46	1	19	2	5	0	1841342
2008-02-14 10:00:00	16	0	23	0	6	33	2	6	8	0	0	24	25	3	12	3	4	0	1626183
2008-02-14 11:00:00	11	0	16	0	14	25	1	3	14	0	0	22	27	0	9	1	3	0	1536969
2008-02-14 12:00:00	7	2	16	0	10	26	1	5	11	0	0	17	33	2	10	6	0	0	1661045
2008-02-14 13:00:00	12	1	26	0	2	33	0	0	6	0	0	30	36	0	22	5	1	0	1896489
2008-02-14 14:00:00	15	1	18	0	13	31	1	5	24	0	0	24	42	0	13	6	4	0	1989960
2008-02-14 15:00:00	14	0	27	0	6	50	0	2	19	0	0	18	59	1	14	1	6	0	1911977
2008-02-14 16:00:00	15	0	27	0	6	43	1	2	3	0	0	13	30	1	11	3	2	0	1549939
2008-02-14 17:00:00	10	1	19	0	5	19	0	1	5	0	0	7	22	0	4	2	7	0	1145811
2008-02-14 18:00:00	4	0	12	0	5	19	0	4	3	0	0	5	24	0	5	1	4	0	827526
2008-02-14 19:00:00	2	0	8	0	1	15	2	0	2	0	0	5	8	1	2	0	1	0	602216
2008-02-14 20:00:00	2	0	6	0	2	20	0	0	3	0	0	5	15	0	2	1	0	0	480055
2008-02-14 21:00:00	3	0	5	0	1	17	1	2	0	0	0	4	18	0	2	0	2	0	402227
2008-02-14 22:00:00	0	0	1	0	0	12	0	2	2	0	0	3	8	1	2	2	0	0	410247
2008-02-14 23:00:00	2	0	4	0	2	4	0	5	2	0	0	8	8	0	3	1	0	0	467867
2008-02-15 00:00:00	2	1	1	0	0	18	0	3	0	0	0	8	10	0	8	0	3	0	740364
2008-02-15 01:00:00	2	2	8	0	5	33	2	7	10	0	0	15	33	1	12	1	1	0	1188629
2008-02-15 02:00:00	9	1	7	0	6	22	1	19	7	0	0	27	34	1	12	3	1	0	1388040
2008-02-15 03:00:00	8	0	9	0	6	42	1	9	16	0	0	14	34	6	15	2	4	0	1666214
2008-02-15 04:00:00	10	0	19	0	3	42	0	39	14	0	0	23	31	2	12	0	0	0	1833690
2008-02-15 05:00:00	7	0	9	0	3	36	1	35	19	0	0	26	30	1	8	4	2	0	1673754
2008-02-15 06:00:00	10	0	20	0	7	39	1	35	12	0	0	22	28	2	14	2	4	0	1783139
2008-02-15 07:00:00	16	0	28	0	8	42	0	18	17	0	0	25	54	1	14	6	8	0	1782381
2008-02-15 08:00:00	12	0	31	0	7	37	1	21	13	0	0	29	51	1	19	2	7	0	1904330
2008-02-15 09:00:00	11	0	19	0	12	33	1	37	22	0	0	24	45	0	16	4	6	0	1774869
2008-02-15 10:00:00	4	0	22	0	6	31	0	16	14	0	0	18	27	2	12	7	0	0	1582713
2008-02-15 11:00:00	3	0	16	0	5	19	1	7	11	0	0	22	27	2	7	3	0	0	1432802
2008-02-15 12:00:00	7	1	14	0	4	25	1	6	18	0	0	32	31	1	13	0	3	0	1619258
2008-02-15 13:00:00	17	0	26	0	6	42	3	3	12	0	0	20	39	0	9	1	1	0	1811523
2008-02-15 14:00:00	14	0	32	0	4	38	2	4	8	0	0	26	53	2	14	2	8	0	1975677
2008-02-15 15:00:00	16	1	35	0	10	26	1	5	15	0	0	14	66	2	21	3	6	0	1925174
2008-02-15 16:00:00	14	0	23	0	5	22	0	0	17	0	0	20	36	0	7	0	1	0	1576373
2008-02-15 17:00:00	7	1	20	0	6	27	1	4	7	0	0	9	23	0	8	0	1	0	1197294
2008-02-15 18:00:00	3	0	17	0	2	18	0	1	7	0	0	5	18	0	6	1	0	0	872730
2008-02-15 19:00:00	6	0	9	0	4	6	0	1	5	0	0	3	17	1	0	0	3	0	619657
2008-02-15 20:00:00	4	0	7	0	4	6	1	0	2	0	0	1	14	2	2	0	0	0	486989
2008-02-15 21:00:00	3	0	6	0	3	10	0	0	8	0	0	2	6	0	2	0	0	0	408209
2008-02-15 22:00:00	4	0	6	0	0	5	0	0	4	0	0	4	4	1	1	0	1	0	397493
2008-02-15 23:00:00	2	0	2	0	0	2	1	1	3	0	0	3	2	0	2	1	1	0	454800
2008-02-16 00:00:00	4	0	2	0	4	10	1	1	3	0	0	7	9	0	2	0	0	0	645292
2008-02-16 01:00:00	7	0	6	0	3	27	1	5	7	0	0	7	7	0	7	0	4	0	838327
2008-02-16 02:00:00	12	0	14	0	3	13	1	2	6	0	0	13	38	1	8	1	0	0	1068971
2008-02-16 03:00:00	2	0	29	0	1	23	0	2	9	0	0	18	26	0	11	0	2	0	1267062
2008-02-16 04:00:00	4	1	10	0	5	13	0	1	13	0	0	22	36	1	12	0	3	0	1338880
2008-02-16 05:00:00	13	0	31	0	3	21	0	0	12	0	0	28	24	1	9	1	1	0	1416775
2008-02-16 06:00:00	8	1	22	0	7	13	0	3	4	0	0	24	25	0	10	3	0	0	1511971
2008-02-16 07:00:00	6	0	22	0	3	20	2	0	10	0	0	11	18	2	5	4	1	0	1562914
2008-02-16 08:00:00	13	0	25	0	4	32	0	2	10	0	0	20	36	1	16	0	2	0	1597399
2008-02-16 09:00:00	10	0	23	0	7	15	0	0	7	0	0	16	27	0	14	0	3	0	1579942
2008-02-16 10:00:00	10	0	26	0	3	24	0	1	5	0	0	15	33	1	5	0	3	0	1526522
2008-02-16 11:00:00	5	1	31	0	4	45	0	8	3	0	0	18	24	0	8	5	2	0	1456101
2008-02-16 12:00:00	14	1	21	0	6	25	0	4	5	0	0	17	55	0	8	2	4	0	1719339
2008-02-16 13:00:00	13	0	23	0	11	30	0	2	2	0	0	19	39	1	21	5	1	0	2022673
2008-02-16 14:00:00	10	0	33	0	5	23	0	1	8	0	0	25	21	2	13	1	2	0	2108475
2008-02-16 15:00:00	9	0	22	0	6	26	4	2	13	0	0	17	27	2	23	4	2	0	2041839
2008-02-16 16:00:00	13	0	41	0	6	28	0	1	3	0	0	17	42	1	8	1	4	0	1798772
2008-02-16 17:00:00	10	0	21	0	6	21	0	3	3	0	0	10	20	0	9	6	2	0	1416388
2008-02-16 18:00:00	4	0	17	0	2	14	0	0	2	0	0	4	18	0	9	0	3	0	1015786
2008-02-16 19:00:00	3	0	11	0	2	16	0	0	1	0	0	6	12	0	2	0	0	0	725663
2008-02-16 20:00:00	4	0	7	0	3	11	0	0	0	0	0	3	14	1	1	1	1	0	543646
2008-02-16 21:00:00	3	0	4	0	1	9	0	5	0	0	0	7	11	0	3	1	0	0	436274
2008-02-16 22:00:00	0	0	6	0	0	5	0	0	5	0	0	6	9	1	3	3	1	0	419181
2008-02-16 23:00:00	5	0	5	0	1	9	0	1	2	0	0	9	11	0	4	2	0	0	452981
2008-02-17 00:00:00	7	0	12	0	1	8	0	0	4	0	0	10	12	0	3	0	1	0	597700
2008-02-17 01:00:00	4	0	4	0	3	10	0	2	7	0	0	8	21	0	5	4	0	0	806823
2008-02-17 02:00:00	6	1	14	0	3	9	1	1	6	0	0	15	14	1	5	0	2	0	1058800
2008-02-17 03:00:00	8	1	15	0	5	15	0	1	7	0	0	17	22	0	3	1	3	0	1222919
2008-02-17 04:00:00	7	0	14	0	3	15	0	1	7	0	0	17	20	1	9	0	2	0	1283959
2008-02-17 05:00:00	8	0	18	0	8	16	0	3	7	0	0	9	31	1	4	2	2	0	1414475
2008-02-17 06:00:00	11	0	20	0	5	30	0	5	10	0	0	9	22	1	13	0	6	0	1514775
2008-02-17 07:00:00	8	0	25	0	5	30	0	1	7	0	0	24	30	0	11	1	2	0	1593710
2008-02-17 08:00:00	7	0	22	0	0	18	1	3	9	0	0	20	25	0	6	3	2	0	1601033
2008-02-17 09:00:00	7	2	33	0	7	27	1	6	10	0	0	18	23	1	5	0	5	0	1739757
2008-02-17 10:00:00	13	1	23	0	4	22	0	2	6	0	0	16	33	2	17	3	3	0	1649556
2008-02-17 11:00:00	13	0	22	0	5	31	0	0	5	0	0	13	21	0	6	1	1	0	1635354
2008-02-17 12:00:00	6	0	10	0	6	38	0	2	8	0	0	9	29	0	17	7	5	0	1915468
2008-02-17 13:00:00	30	1	29	0	19	30	3	1	10	0	0	38	36	0	12	2	3	0	2098009
2008-02-17 14:00:00	14	0	32	0	9	27	0	7	7	0	0	19	61	1	17	2	1	0	2177010
2008-02-17 15:00:00	26	0	30	0	11	37	1	0	6	0	0	24	41	3	16	3	1	0	1994924
2008-02-17 16:00:00	7	0	26	0	7	24	0	0	13	0	0	14	35	1	9	4	4	0	1640114
2008-02-17 17:00:00	9	0	26	0	3	23	0	1	8	0	0	7	23	0	4	3	5	0	1224435
2008-02-17 18:00:00	8	0	18	0	6	14	0	0	4	0	0	6	26	0	3	4	3	0	850285
2008-02-17 19:00:00	7	1	10	0	2	8	0	2	3	0	0	2	17	0	3	0	2	0	585840
2008-02-17 20:00:00	3	0	3	0	4	5	0	2	3	0	0	3	11	1	3	1	0	0	442647
2008-02-17 21:00:00	3	1	4	0	3	8	0	0	0	0	0	2	4	0	6	2	0	0	374362
2008-02-17 22:00:00	9	0	4	0	3	10	0	0	2	0	0	4	14	0	7	0	2	0	377120
2008-02-17 23:00:00	2	0	2	0	1	9	0	1	4	0	0	3	11	0	7	1	0	0	434818
2008-02-18 00:00:00	1	0	4	0	1	9	2	7	4	0	0	9	15	0	11	2	0	0	668424
2008-02-18 01:00:00	4	0	9	0	7	25	0	9	2	0	0	12	40	3	12	2	3	0	1083590
2008-02-18 02:00:00	4	1	7	0	2	28	2	6	19	0	0	18	39	2	14	2	4	0	1381395
2008-02-18 03:00:00	10	2	18	0	11	34	5	3	10	0	0	26	41	2	21	2	1	0	1641401
2008-02-18 04:00:00	10	0	14	0	3	23	0	11	12	0	0	30	29	2	18	1	1	0	1833978
2008-02-18 05:00:00	14	2	7	0	5	22	1	4	12	0	0	38	23	4	20	6	9	0	1706179
2008-02-18 06:00:00	5	0	21	0	3	42	0	0	12	0	0	30	30	1	16	4	5	0	1806507
2008-02-18 07:00:00	15	0	28	0	7	44	2	4	15	0	0	35	43	2	22	3	6	0	1846042
2008-02-18 08:00:00	9	1	27	0	11	38	1	6	13	0	0	23	43	4	10	6	3	0	1951159
2008-02-18 09:00:00	19	0	30	0	6	40	0	4	22	0	0	24	31	2	13	5	6	0	1872324
2008-02-18 10:00:00	12	0	23	0	7	27	1	4	9	0	0	19	36	1	11	8	2	0	1667549
2008-02-18 11:00:00	9	0	16	0	5	17	0	4	11	0	0	30	21	0	15	2	3	0	1600432
2008-02-18 12:00:00	8	0	15	0	3	30	2	0	12	0	0	23	26	4	9	2	2	0	1758463
2008-02-18 13:00:00	11	1	16	0	6	42	0	5	14	0	0	21	44	1	21	8	5	0	2003898
2008-02-18 14:00:00	13	1	18	0	10	25	0	2	14	0	0	34	44	1	11	3	1	0	2062201
2008-02-18 15:00:00	19	1	30	0	6	26	1	6	16	0	0	21	46	0	10	3	0	0	1918811
2008-02-18 16:00:00	15	0	27	0	5	34	3	1	14	0	0	22	49	3	11	2	2	0	1529962
2008-02-18 17:00:00	7	0	23	0	8	20	0	1	4	0	0	9	34	1	4	3	0	0	1092627
2008-02-18 18:00:00	10	0	21	0	3	13	0	0	7	0	0	2	36	0	4	1	2	0	772314
2008-02-18 19:00:00	6	0	9	0	3	9	0	0	2	0	0	5	21	0	1	0	2	0	547550
2008-02-18 20:00:00	4	0	13	0	0	8	0	0	1	0	0	2	17	0	4	1	1	0	442726
2008-02-18 21:00:00	4	0	5	0	1	3	1	0	8	0	0	1	11	1	2	0	1	0	371298
2008-02-18 22:00:00	2	0	6	0	2	12	0	0	3	0	0	3	18	1	6	1	2	0	370220
2008-02-18 23:00:00	0	0	6	0	2	9	0	1	5	0	0	2	9	0	7	0	0	0	428274
2008-02-19 00:00:00	5	0	8	0	4	30	0	0	6	0	0	12	28	0	7	1	3	0	721460
2008-02-19 01:00:00	3	2	15	0	2	31	2	4	9	0	0	17	31	0	4	0	3	0	1159606
2008-02-19 02:00:00	10	0	19	0	9	40	1	2	16	0	0	32	58	2	11	4	4	0	1424048
2008-02-19 03:00:00	11	0	23	0	8	33	0	5	11	0	0	24	60	1	14	2	7	0	1644536
2008-02-19 04:00:00	15	1	20	0	5	36	0	11	20	0	0	35	64	1	12	0	3	0	1918676
2008-02-19 05:00:00	29	2	29	0	14	47	2	4	13	0	0	38	84	1	14	1	6	0	1688834
2008-02-19 06:00:00	27	1	36	0	12	53	1	2	14	0	0	19	88	2	18	1	5	0	1827121
2008-02-19 07:00:00	27	1	23	0	5	42	0	3	18	0	0	30	107	5	19	1	3	0	1852908
2008-02-19 08:00:00	10	0	27	0	17	54	0	4	9	0	0	26	95	2	32	18	3	0	1943478
2008-02-19 09:00:00	9	0	26	0	11	36	0	5	17	0	0	25	51	3	11	3	2	0	1891225
2008-02-19 10:00:00	9	1	34	0	3	23	1	3	16	0	0	15	52	0	15	4	4	0	1679483
2008-02-19 11:00:00	9	1	23	0	6	40	1	5	10	0	0	20	55	1	22	1	4	0	1517366
2008-02-19 12:00:00	15	0	30	0	2	39	0	3	9	0	0	23	82	2	15	5	3	0	1694453
2008-02-19 13:00:00	19	0	41	0	13	37	0	1	11	0	0	22	70	2	15	8	1	0	1908646
2008-02-19 14:00:00	15	0	33	0	4	36	1	2	9	0	0	22	55	1	22	3	2	0	1930154
2008-02-19 15:00:00	15	0	33	0	4	53	2	1	9	0	0	28	52	0	8	5	6	0	1860399
2008-02-19 16:00:00	17	0	31	0	9	27	1	1	11	0	0	23	35	0	8	3	1	0	1500379
2008-02-19 17:00:00	15	0	27	0	4	12	0	2	10	0	0	7	28	3	8	1	1	0	1092937
2008-02-19 18:00:00	7	0	11	0	3	21	0	0	4	0	0	13	17	2	3	0	1	0	766481
2008-02-19 19:00:00	6	1	7	0	3	19	0	3	4	0	0	4	17	0	2	0	3	0	542352
2008-02-19 20:00:00	0	0	4	0	0	6	0	0	2	0	0	7	10	0	2	0	0	0	419635
2008-02-19 21:00:00	1	0	10	0	0	14	0	0	1	0	0	2	12	0	3	0	1	0	344150
2008-02-19 22:00:00	2	0	1	0	2	9	0	2	1	0	0	8	7	0	1	1	1	0	343051
2008-02-19 23:00:00	4	0	4	0	2	9	0	0	2	0	0	8	13	0	9	0	0	0	419348
2008-02-20 00:00:00	3	0	11	0	2	21	1	1	2	0	0	12	13	0	6	3	0	0	692350
2008-02-20 01:00:00	6	0	9	0	7	23	1	1	11	0	0	13	12	1	7	1	0	0	1118092
2008-02-20 02:00:00	7	1	16	0	7	14	2	2	20	0	0	21	22	2	12	4	2	0	1366591
2008-02-20 03:00:00	13	1	11	0	8	24	0	2	11	0	0	21	32	1	10	3	0	0	1608422
2008-02-20 04:00:00	4	0	18	0	4	24	0	3	11	0	0	30	22	1	6	0	2	0	1811355
2008-02-20 05:00:00	9	0	15	0	7	47	1	4	10	0	0	13	38	1	9	4	4	0	1653600
2008-02-20 06:00:00	4	2	22	0	9	37	0	2	8	0	0	25	41	1	13	0	2	0	1735108
2008-02-20 07:00:00	2	2	23	0	4	55	2	8	10	0	0	20	30	2	13	1	4	0	1815033
2008-02-20 08:00:00	10	0	21	0	10	38	0	10	9	0	0	28	43	1	12	3	2	0	1913186
2008-02-20 09:00:00	8	0	20	0	7	20	1	1	22	0	0	28	36	0	18	9	1	0	1800283
2008-02-20 10:00:00	4	0	25	0	4	27	0	6	13	0	0	23	44	0	8	4	2	0	1593721
2008-02-20 11:00:00	0	0	26	0	4	19	2	2	5	0	0	19	25	1	12	4	3	0	1390045
2008-02-20 12:00:00	21	0	28	0	6	40	1	2	11	0	0	28	35	2	14	2	0	0	1569391
2008-02-20 13:00:00	15	0	26	0	6	27	0	1	7	0	0	17	50	0	12	5	2	0	1676588
2008-02-20 14:00:00	18	1	34	0	5	40	4	3	16	0	0	23	57	0	15	2	5	0	1944283
2008-02-20 15:00:00	13	0	31	0	8	30	0	3	16	0	0	34	32	1	16	3	3	0	1962957
2008-02-20 16:00:00	16	2	31	0	3	30	0	1	16	0	0	20	41	0	12	0	4	0	1521189
2008-02-20 17:00:00	11	1	23	0	6	22	0	1	9	0	0	13	47	2	7	0	4	0	1072499
2008-02-20 18:00:00	5	0	13	0	5	19	0	3	0	0	0	13	17	1	2	1	4	0	753967
2008-02-20 19:00:00	6	0	12	0	1	14	0	0	3	0	0	3	10	0	6	0	0	0	549833
2008-02-20 20:00:00	2	0	6	0	1	11	0	0	2	0	0	3	5	2	1	0	0	0	406849
2008-02-20 21:00:00	0	0	6	0	0	5	0	3	2	0	0	4	11	0	0	0	0	0	374605
2008-02-20 22:00:00	3	0	8	0	2	10	1	1	6	0	0	0	10	1	3	2	2	0	380797
2008-02-20 23:00:00	3	0	5	0	2	3	0	0	7	0	0	6	9	2	2	1	2	0	436476
2008-02-21 00:00:00	4	0	5	0	1	10	0	1	14	0	0	2	18	0	12	0	0	0	708464
2008-02-21 01:00:00	8	0	12	0	4	10	0	3	10	0	0	14	17	0	15	1	2	0	1147437
2008-02-21 02:00:00	5	2	10	0	4	38	0	3	9	0	0	20	31	1	13	3	2	0	1409795
2008-02-21 03:00:00	10	2	15	0	10	17	0	2	9	0	0	17	31	1	14	3	1	0	1614560
2008-02-21 04:00:00	4	1	7	0	4	24	1	2	12	0	0	13	31	0	21	11	1	0	1801472
2008-02-21 05:00:00	7	1	17	0	7	33	1	6	11	0	0	20	27	1	12	4	3	0	1626437
2008-02-21 06:00:00	13	0	21	0	12	44	0	4	19	0	0	22	32	2	18	2	3	0	1742426
2008-02-21 07:00:00	7	0	54	0	12	31	1	3	16	0	0	22	30	1	11	2	3	0	1770398
2008-02-21 08:00:00	13	3	40	0	11	41	0	11	19	0	0	28	33	4	12	5	4	0	1851732
2008-02-21 09:00:00	11	1	28	0	8	36	2	6	14	0	0	32	38	0	14	2	4	0	1773618
2008-02-21 10:00:00	6	0	19	0	4	23	0	2	13	0	0	21	23	0	9	3	2	0	1582962
2008-02-21 11:00:00	3	1	24	0	5	11	0	1	10	0	0	19	22	0	10	0	5	0	1435372
2008-02-21 12:00:00	16	2	23	0	5	18	0	1	12	0	0	16	32	2	10	7	0	0	1632453
2008-02-21 13:00:00	12	0	35	0	9	27	1	1	18	0	0	25	19	1	14	7	4	0	1773493
2008-02-21 14:00:00	8	0	34	0	5	35	2	3	9	0	0	30	29	1	19	2	2	0	1950273
2008-02-21 15:00:00	12	1	29	0	6	28	0	0	8	0	0	26	39	1	13	4	2	0	1887515
2008-02-21 16:00:00	15	0	29	0	6	21	0	2	8	0	0	15	32	3	13	7	5	0	1500905
2008-02-21 17:00:00	10	0	15	0	5	22	0	1	5	0	0	14	24	2	8	1	2	0	1091436
2008-02-21 18:00:00	14	0	18	0	6	7	0	4	1	0	0	4	24	0	5	0	3	0	747610
2008-02-21 19:00:00	8	0	5	0	1	12	1	1	4	0	0	4	3	0	3	0	1	0	539472
2008-02-21 20:00:00	1	0	4	0	1	11	1	0	1	0	0	3	9	1	3	1	0	0	435773
2008-02-21 21:00:00	2	0	3	0	0	4	0	1	1	0	0	3	6	0	0	0	0	0	360251
2008-02-21 22:00:00	2	0	3	0	2	3	0	0	3	0	0	2	12	0	2	1	1	0	363661
2008-02-21 23:00:00	1	0	4	0	2	10	0	0	5	0	0	9	17	1	0	0	0	0	427957
2008-02-22 00:00:00	3	1	4	0	2	9	1	0	4	0	0	8	15	1	6	2	0	0	679165
2008-02-22 01:00:00	8	0	7	0	4	27	1	0	3	0	0	9	9	3	25	1	1	0	1092469
2008-02-22 02:00:00	4	0	9	0	2	24	0	4	10	0	0	18	18	5	11	2	2	0	1351513
2008-02-22 03:00:00	2	2	10	0	4	35	1	2	16	0	0	31	39	1	15	2	0	0	1611315
2008-02-22 04:00:00	9	1	22	0	5	18	2	1	13	0	0	35	27	0	11	2	4	0	1813142
2008-02-22 05:00:00	18	0	24	0	5	40	1	2	15	0	0	29	32	2	28	3	2	0	1618947
2008-02-22 06:00:00	12	1	25	0	0	27	2	3	12	0	0	32	39	3	16	4	3	0	1710917
2008-02-22 07:00:00	13	0	27	0	5	51	0	1	13	0	0	33	23	1	24	4	2	0	1754162
2008-02-22 08:00:00	5	0	25	0	8	16	1	2	16	0	0	25	27	1	15	1	1	0	1871827
2008-02-22 09:00:00	9	0	22	0	6	28	1	2	25	0	0	23	20	1	20	2	5	0	1797058
2008-02-22 10:00:00	9	0	22	0	6	24	0	2	6	0	0	16	46	0	12	5	7	0	1596447
2008-02-22 11:00:00	8	0	10	0	8	23	2	0	12	0	0	22	13	0	14	2	0	0	1456392
2008-02-22 12:00:00	4	0	23	0	4	30	0	2	8	0	0	19	32	1	18	4	1	0	1685704
2008-02-22 13:00:00	8	1	28	0	6	18	2	1	11	0	0	22	23	1	20	1	2	0	1869919
2008-02-22 14:00:00	13	0	20	0	7	26	0	3	8	0	0	23	37	2	12	6	4	0	1936963
2008-02-22 15:00:00	12	0	18	0	5	29	0	1	13	0	0	20	44	0	17	5	1	0	1906441
2008-02-22 16:00:00	9	0	27	0	5	32	0	3	10	0	0	15	33	0	9	3	2	0	1567597
2008-02-22 17:00:00	9	0	29	0	3	14	2	0	6	0	0	12	22	2	3	1	1	0	1196329
2008-02-22 18:00:00	11	1	24	0	9	30	2	1	6	0	0	6	18	0	6	0	2	0	882125
2008-02-22 19:00:00	5	1	8	0	3	16	0	0	5	0	0	2	12	0	2	1	2	0	605525
2008-02-22 20:00:00	6	0	3	0	2	5	2	0	1	0	0	1	16	1	0	0	1	0	467628
2008-02-22 21:00:00	3	0	6	0	1	5	1	0	0	0	0	2	6	0	3	0	0	0	434441
2008-02-22 22:00:00	2	0	9	0	1	7	0	0	3	0	0	3	9	1	3	0	0	0	397925
2008-02-22 23:00:00	2	0	2	0	0	3	0	0	1	0	0	4	10	3	5	0	0	0	437401
2008-02-23 00:00:00	4	0	14	0	1	15	0	3	6	0	0	5	12	1	5	0	1	0	634857
2008-02-23 01:00:00	4	0	12	0	4	13	1	0	11	0	0	15	22	0	7	10	1	0	834016
2008-02-23 02:00:00	3	0	18	0	2	19	0	0	14	0	0	6	13	0	6	2	1	0	1042767
2008-02-23 03:00:00	3	1	16	0	4	27	1	0	6	0	0	12	27	1	8	0	1	0	1222736
2008-02-23 04:00:00	2	0	23	0	5	21	0	2	6	0	0	15	24	0	7	0	1	0	1269922
2008-02-23 05:00:00	4	0	26	0	3	27	0	1	4	0	0	16	33	1	11	1	3	0	1367550
2008-02-23 06:00:00	10	1	19	0	4	30	0	5	6	0	0	16	18	1	7	3	3	0	1460782
2008-02-23 07:00:00	5	0	25	0	4	16	0	0	10	0	0	16	25	1	11	2	2	0	1549369
2008-02-23 08:00:00	6	0	32	0	7	21	0	0	7	0	0	20	17	1	9	0	1	0	1579451
2008-02-23 09:00:00	7	0	16	0	5	30	1	0	8	0	0	35	33	2	12	2	3	0	1548395
2008-02-23 10:00:00	11	0	14	0	4	36	0	2	12	0	0	14	24	0	10	0	6	0	1502621
2008-02-23 11:00:00	5	0	17	0	1	19	0	0	3	0	0	16	16	3	12	2	0	0	1422588
2008-02-23 12:00:00	5	1	17	0	2	24	0	2	7	0	0	21	36	0	3	1	3	0	1568772
2008-02-23 13:00:00	12	3	22	0	3	29	0	1	11	0	0	12	34	0	3	6	4	0	1910122
2008-02-23 14:00:00	12	2	34	0	7	32	1	4	14	0	1	21	37	1	12	1	3	0	2063853
2008-02-23 15:00:00	16	0	39	0	7	20	0	0	10	0	0	17	30	0	14	4	5	0	1948791
2008-02-23 16:00:00	9	0	34	0	6	27	2	4	7	0	0	17	33	2	1	6	5	0	1688270
2008-02-23 17:00:00	12	1	21	0	6	20	1	0	7	0	0	12	28	1	13	0	2	0	1324269
2008-02-23 18:00:00	7	0	34	0	5	18	1	0	2	0	0	7	30	0	3	0	1	0	937699
2008-02-23 19:00:00	8	0	5	0	1	9	0	2	0	0	0	3	22	0	3	1	0	0	654199
2008-02-23 20:00:00	4	1	8	0	2	8	0	2	1	0	0	2	12	0	4	1	0	0	484130
2008-02-23 21:00:00	0	0	8	0	0	5	0	0	1	0	0	10	8	0	1	3	0	0	377990
2008-02-23 22:00:00	4	0	4	0	0	3	0	0	4	0	0	3	5	0	2	0	0	0	381984
2008-02-23 23:00:00	4	0	4	0	1	4	0	0	5	0	0	3	2	0	3	2	0	0	444109
2008-02-24 00:00:00	7	0	7	0	3	4	0	0	1	0	0	7	12	0	5	0	0	0	623701
2008-02-24 01:00:00	8	0	12	0	2	12	0	0	2	0	0	3	16	1	5	2	1	0	859580
2008-02-24 02:00:00	4	0	14	0	3	8	1	1	2	0	0	12	27	0	9	3	0	0	1129319
2008-02-24 03:00:00	4	0	17	0	1	24	1	1	9	0	0	15	19	4	11	2	2	0	1300325
2008-02-24 04:00:00	8	0	16	0	5	23	0	3	10	0	0	14	31	1	7	0	3	0	1382676
2008-02-24 05:00:00	6	0	18	0	5	21	1	0	9	0	0	15	26	1	10	1	3	0	1498821
2008-02-24 06:00:00	5	0	32	0	7	15	0	0	9	0	0	8	31	1	9	6	1	0	1583717
2008-02-24 07:00:00	6	0	39	0	4	26	2	3	7	0	1	11	34	0	13	0	1	0	1607215
2008-02-24 08:00:00	4	0	22	0	5	16	2	5	8	0	0	17	54	1	12	2	1	0	1682480
2008-02-24 09:00:00	6	0	35	0	6	29	0	0	9	0	0	16	34	0	15	2	1	0	1684588
2008-02-24 10:00:00	4	0	25	0	4	29	1	1	4	0	0	19	15	5	10	4	4	0	1620654
2008-02-24 11:00:00	6	1	25	0	4	33	0	1	12	0	0	18	41	2	15	2	1	0	1568950
2008-02-24 12:00:00	9	1	11	0	8	41	0	2	13	0	0	12	55	3	8	4	4	0	1927191
2008-02-24 13:00:00	12	0	29	0	10	28	0	4	8	0	0	27	65	1	15	5	2	0	2162693
2008-02-24 14:00:00	19	0	28	0	12	27	0	2	13	0	0	26	67	0	17	5	2	0	2241163
2008-02-24 15:00:00	10	0	38	0	9	48	1	0	10	0	0	28	47	0	9	2	3	0	1995877
2008-02-24 16:00:00	4	0	18	0	1	23	3	2	8	0	0	7	24	2	15	1	1	0	1591732
2008-02-24 17:00:00	8	1	19	0	4	18	0	1	2	0	0	12	22	1	3	2	3	0	1164612
2008-02-24 18:00:00	3	1	9	0	1	18	0	0	4	0	0	9	20	2	2	1	1	0	813045
2008-02-24 19:00:00	5	0	13	0	1	9	0	2	4	0	0	0	10	0	3	0	0	0	581264
2008-02-24 20:00:00	0	0	5	0	0	6	0	0	3	0	0	3	8	1	2	0	0	0	456626
2008-02-24 21:00:00	1	1	3	0	1	15	1	0	4	0	0	2	7	0	1	1	1	0	364746
2008-02-24 22:00:00	0	0	5	0	1	5	0	0	2	0	0	3	4	1	3	1	0	0	355792
2008-02-24 23:00:00	1	0	0	0	0	7	0	1	4	0	0	5	8	0	3	0	0	0	421939
2008-02-25 00:00:00	1	1	3	0	0	8	0	1	8	0	0	8	15	0	11	1	2	0	654471
2008-02-25 01:00:00	1	0	10	0	2	14	1	1	10	0	0	24	20	1	6	4	2	0	1059907
2008-02-25 02:00:00	5	0	12	0	4	28	0	0	11	0	0	20	26	4	14	0	6	0	1344317
2008-02-25 03:00:00	5	3	11	0	4	40	1	1	6	0	0	18	22	2	13	2	1	0	1622837
2008-02-25 04:00:00	5	0	11	0	1	18	2	6	21	0	0	28	21	2	15	0	1	0	1851608
2008-02-25 05:00:00	7	0	9	0	6	25	0	3	21	0	0	23	32	2	16	2	1	0	1674231
2008-02-25 06:00:00	11	0	25	0	6	23	0	1	21	0	0	27	29	0	18	2	1	0	1846747
2008-02-25 07:00:00	13	0	21	0	7	25	0	3	13	0	0	25	26	1	15	2	3	0	1851157
2008-02-25 08:00:00	11	2	34	0	5	19	1	9	12	0	1	34	32	0	11	4	5	0	1941527
2008-02-25 09:00:00	10	0	14	0	7	17	0	8	17	0	0	33	28	0	17	3	7	0	1824599
2008-02-25 10:00:00	3	0	20	0	6	20	2	2	12	0	0	21	18	2	12	2	4	0	1620614
2008-02-25 11:00:00	11	0	11	0	5	32	0	1	7	0	0	16	38	4	12	0	3	0	1491608
2008-02-25 12:00:00	7	0	13	0	6	38	0	1	15	0	0	17	35	2	24	1	3	0	1651735
2008-02-25 13:00:00	16	0	21	0	5	30	0	2	19	0	0	20	38	1	13	8	2	0	1851632
2008-02-25 14:00:00	17	1	25	0	13	29	0	5	14	0	0	30	50	1	18	4	2	0	1936087
2008-02-25 15:00:00	10	0	25	0	6	31	3	0	11	0	0	20	60	2	6	2	4	0	1879452
2008-02-25 16:00:00	6	1	22	0	3	30	1	3	15	0	0	25	59	1	9	2	2	0	1442524
2008-02-25 17:00:00	10	0	21	0	5	25	0	4	2	0	0	9	18	0	12	2	1	0	1056269
2008-02-25 18:00:00	1	0	9	0	1	12	0	0	1	0	1	9	13	0	3	1	1	0	735795
2008-02-25 19:00:00	2	0	9	0	2	13	0	0	2	0	0	6	4	1	2	0	1	0	530325
2008-02-25 20:00:00	0	0	4	0	1	7	0	0	6	0	0	2	15	0	1	0	1	0	433099
2008-02-25 21:00:00	1	1	3	0	2	17	0	0	1	0	0	0	14	0	2	0	0	0	370403
2008-02-25 22:00:00	1	0	3	0	2	7	0	0	3	0	0	2	9	0	3	1	0	0	390124
2008-02-25 23:00:00	2	0	5	0	1	11	1	0	5	0	0	4	7	1	12	0	0	0	464004
2008-02-26 00:00:00	5	0	6	0	1	18	0	1	11	0	0	16	22	2	5	0	1	0	701637
2008-02-26 01:00:00	5	0	8	0	5	28	0	5	9	0	0	15	17	1	6	0	4	0	1092069
2008-02-26 02:00:00	5	0	8	0	7	29	0	1	7	0	0	18	24	2	9	3	1	0	1342848
2008-02-26 03:00:00	6	0	11	0	7	32	0	4	16	0	0	16	27	5	15	0	6	0	1605930
2008-02-26 04:00:00	13	0	9	0	6	20	2	0	13	0	2	30	35	2	14	3	2	0	1866670
2008-02-26 05:00:00	7	0	7	0	4	28	0	0	18	0	2	20	32	2	16	0	0	0	1683660
2008-02-26 06:00:00	16	0	22	0	9	24	2	5	17	0	0	32	28	1	13	7	3	0	1807806
2008-02-26 07:00:00	8	0	27	0	12	25	0	2	12	0	0	28	26	0	23	6	5	0	1882291
2008-02-26 08:00:00	13	3	29	0	13	34	3	6	20	0	0	27	52	2	24	1	5	0	1966014
2008-02-26 09:00:00	9	1	22	0	4	27	3	4	10	0	0	33	43	0	15	6	2	0	1910776
2008-02-26 10:00:00	9	0	21	0	3	24	0	2	18	0	0	31	29	0	16	6	3	0	1708777
2008-02-26 11:00:00	6	0	20	0	4	17	1	3	9	0	0	18	22	1	10	2	1	0	1548115
2008-02-26 12:00:00	8	1	19	0	5	36	0	1	11	0	0	19	36	2	14	2	2	0	1684408
2008-02-26 13:00:00	5	0	26	0	3	23	1	2	15	0	0	38	33	1	15	0	3	0	1833418
2008-02-26 14:00:00	4	0	34	0	4	24	0	2	14	0	0	23	50	2	12	10	2	0	1901388
2008-02-26 15:00:00	16	0	24	0	8	36	4	3	7	0	0	27	44	1	13	11	10	0	1845313
2008-02-26 16:00:00	19	0	27	0	5	33	0	1	2	0	0	13	17	4	10	3	1	0	1497942
2008-02-26 17:00:00	9	0	20	0	5	16	0	2	0	0	0	8	30	0	2	1	8	0	1111497
2008-02-26 18:00:00	4	0	8	0	2	14	0	2	3	0	0	12	38	0	4	0	1	0	812772
2008-02-26 19:00:00	4	0	3	0	0	12	0	0	2	0	0	4	32	2	5	1	2	0	602584
2008-02-26 20:00:00	1	0	6	0	0	10	0	0	3	0	0	5	20	0	0	0	1	0	456982
2008-02-26 21:00:00	3	0	4	0	1	2	1	3	2	0	0	4	6	2	1	0	2	0	389488
2008-02-26 22:00:00	1	0	0	0	1	9	0	1	2	0	0	2	9	0	2	0	0	0	364824
2008-02-26 23:00:00	1	0	3	0	0	8	0	1	2	0	0	5	5	1	5	0	0	0	422648
2008-02-27 00:00:00	2	1	7	0	2	17	1	0	4	0	0	5	19	0	16	2	2	0	679890
2008-02-27 01:00:00	6	2	7	0	5	16	1	2	7	0	0	18	19	2	8	3	4	0	1080941
2008-02-27 02:00:00	7	0	10	0	3	25	0	0	11	0	0	20	27	0	17	2	8	0	1367195
2008-02-27 03:00:00	3	1	11	0	8	31	0	4	12	0	0	24	26	5	12	1	0	0	1571247
2008-02-27 04:00:00	7	0	11	0	7	38	0	3	15	0	0	24	42	2	8	2	2	0	1822489
2008-02-27 05:00:00	9	3	14	0	10	28	0	0	17	0	0	33	30	2	18	1	2	0	1666391
2008-02-27 06:00:00	8	0	27	0	2	22	1	1	12	0	0	19	33	0	15	1	0	0	1782150
2008-02-27 07:00:00	10	0	19	0	9	23	1	2	17	0	0	21	28	2	18	3	1	0	1819646
2008-02-27 08:00:00	11	1	24	0	10	36	0	6	18	0	0	15	39	4	15	2	2	0	1912337
2008-02-27 09:00:00	3	1	18	0	7	33	2	5	16	0	0	22	26	1	12	5	1	0	1831035
2008-02-27 10:00:00	5	0	12	0	4	19	1	3	12	0	0	18	34	2	10	9	4	0	1616608
2008-02-27 11:00:00	7	2	23	0	2	18	2	2	8	0	0	18	26	0	8	3	4	0	1444518
2008-02-27 12:00:00	6	0	13	0	7	17	0	3	8	0	0	19	25	1	12	0	7	0	1565749
2008-02-27 13:00:00	8	0	43	0	11	25	0	0	11	0	0	26	37	3	19	2	2	0	1752284
2008-02-27 14:00:00	15	1	16	0	7	26	0	2	14	0	0	22	37	0	7	7	4	0	1860094
2008-02-27 15:00:00	11	0	21	0	7	33	1	2	9	0	0	27	31	2	15	7	7	0	1798065
2008-02-27 16:00:00	11	0	21	0	9	33	0	2	9	0	0	25	18	1	8	4	3	0	1428929
2008-02-27 17:00:00	11	1	13	0	1	39	1	0	4	0	0	10	33	0	10	2	0	0	1084021
2008-02-27 18:00:00	4	0	15	0	3	13	0	1	4	0	0	4	22	1	7	1	0	0	814079
2008-02-27 19:00:00	3	1	7	0	2	10	0	3	1	0	0	2	17	1	1	2	0	0	528610
2008-02-27 20:00:00	6	0	3	0	3	7	1	0	0	0	0	3	16	0	1	0	1	0	421545
2008-02-27 21:00:00	2	0	3	0	4	0	2	1	2	0	0	3	12	0	0	0	1	0	371286
2008-02-27 22:00:00	2	0	4	0	5	12	0	0	1	0	0	1	10	1	3	0	2	0	406822
2008-02-27 23:00:00	3	3	0	0	1	6	0	1	4	0	0	4	5	0	6	0	0	0	410653
2008-02-28 00:00:00	2	0	9	0	0	10	0	1	10	0	0	5	6	0	7	2	2	0	665520
2008-02-28 01:00:00	3	0	3	0	6	10	1	0	23	0	0	14	23	2	10	2	2	0	1107667
2008-02-28 02:00:00	3	0	11	0	4	11	0	5	16	0	0	18	13	1	13	1	2	0	1350495
2008-02-28 03:00:00	9	0	16	0	4	23	1	2	14	0	0	13	29	3	16	5	2	0	1567427
2008-02-28 04:00:00	9	28	12	0	8	23	0	2	19	0	0	28	35	0	5	6	3	0	1793996
2008-02-28 05:00:00	7	3	10	0	8	39	1	7	16	0	0	30	26	5	11	3	5	0	1675143
2008-02-28 06:00:00	11	0	9	0	9	25	0	6	15	0	0	24	28	1	17	3	3	0	1740919
2008-02-28 07:00:00	12	0	26	0	12	31	1	2	13	0	0	24	30	3	13	2	2	0	1777957
2008-02-28 08:00:00	13	0	17	0	7	29	0	3	14	0	0	23	38	2	17	2	6	0	1863769
2008-02-28 09:00:00	8	3	20	0	7	27	1	1	13	0	0	31	38	2	8	2	6	0	1780979
2008-02-28 10:00:00	8	1	19	0	2	25	0	0	13	0	0	16	27	1	6	2	4	0	1575389
2008-02-28 11:00:00	11	1	13	0	6	25	0	1	7	0	0	13	45	1	10	2	5	0	1440773
2008-02-28 12:00:00	11	0	23	0	6	21	1	1	11	0	0	14	43	3	8	1	5	0	1621991
2008-02-28 13:00:00	11	3	18	0	7	47	3	2	15	0	0	24	53	0	12	3	5	0	1779629
2008-02-28 14:00:00	9	0	23	0	7	33	2	3	4	0	0	13	48	1	9	7	2	0	1864064
2008-02-28 15:00:00	24	0	19	0	13	32	0	3	23	0	0	33	44	0	13	0	8	0	1827186
2008-02-28 16:00:00	8	0	24	0	9	19	2	1	14	0	0	14	32	0	5	5	2	0	1465962
2008-02-28 17:00:00	5	0	26	0	3	26	0	1	4	0	0	11	23	0	6	2	3	0	1079114
2008-02-28 18:00:00	6	0	18	0	2	21	0	0	6	0	0	5	22	1	1	0	3	0	747867
2008-02-28 19:00:00	3	0	7	0	2	13	1	3	2	0	0	8	23	0	7	1	3	0	532871
2008-02-28 20:00:00	1	0	4	0	1	4	0	1	4	0	0	5	14	0	1	0	0	0	408007
2008-02-28 21:00:00	3	0	3	0	4	8	1	0	0	0	0	9	8	0	4	0	0	0	331379
2008-02-28 22:00:00	2	0	4	0	0	4	0	0	3	0	0	1	8	0	3	0	0	0	339237
2008-02-28 23:00:00	6	1	3	0	1	7	0	0	4	0	0	6	13	1	3	0	0	0	435672
2008-02-29 00:00:00	1	0	9	0	0	9	0	1	8	0	0	9	11	0	15	1	0	0	664567
2008-02-29 01:00:00	7	0	5	0	5	21	0	1	13	0	0	12	13	2	11	0	2	0	1042499
2008-02-29 02:00:00	2	0	10	0	5	15	0	2	17	0	0	16	22	1	16	1	2	0	1251184
2008-02-29 03:00:00	7	2	16	0	4	21	1	0	13	0	1	16	54	2	6	1	4	0	1463324
2008-02-29 04:00:00	5	3	9	0	4	23	3	3	14	0	0	24	22	2	6	8	3	0	1693448
2008-02-29 05:00:00	10	1	12	0	5	21	0	2	16	0	0	30	32	2	14	3	0	0	1555810
2008-02-29 06:00:00	13	0	13	0	8	13	0	1	17	0	0	23	29	0	11	8	2	0	1641932
2008-02-29 07:00:00	14	3	15	0	7	19	0	10	7	0	0	27	29	1	13	2	0	0	1690621
2008-02-29 08:00:00	8	0	26	0	7	35	1	3	10	0	0	16	24	0	14	1	3	0	1775368
2008-02-29 09:00:00	12	0	16	0	6	32	2	1	12	0	0	24	28	1	18	2	3	0	1693933
2008-02-29 10:00:00	7	0	17	0	3	25	0	4	8	0	0	25	37	1	18	2	3	0	1536629
2008-02-29 11:00:00	10	1	21	0	3	18	0	1	5	0	0	124	22	1	16	1	0	0	1414762
2008-02-29 12:00:00	18	0	14	0	5	16	0	0	5	0	0	71	28	1	9	10	7	0	1589039
2008-02-29 13:00:00	16	3	30	0	9	28	4	0	16	0	0	28	39	0	14	2	1	0	1729109
2008-02-29 14:00:00	15	1	30	0	7	31	0	1	9	0	0	35	21	1	9	4	2	0	1795207
2008-02-29 15:00:00	16	0	25	0	6	21	0	0	10	0	0	20	30	1	8	5	0	0	1756025
2008-02-29 16:00:00	8	0	19	0	9	21	0	2	16	0	0	29	19	4	4	3	0	0	1458570
2008-02-29 17:00:00	11	0	12	0	5	16	0	0	4	0	1	24	14	0	3	2	2	0	1125988
2008-02-29 18:00:00	9	0	21	0	5	14	0	0	2	0	0	14	15	0	4	0	1	0	807883
2008-02-29 19:00:00	13	0	6	0	4	9	0	0	1	0	0	9	16	0	2	0	0	0	548837
2008-02-29 20:00:00	7	0	2	0	2	8	0	1	1	0	0	3	15	0	4	1	4	0	421144
2008-02-29 21:00:00	3	1	4	0	1	6	1	0	0	0	0	7	9	1	2	0	0	0	354615
2008-02-29 22:00:00	2	0	3	0	1	8	0	1	3	0	0	0	10	0	1	0	0	0	350316
2008-02-29 23:00:00	3	0	9	0	1	6	1	0	1	0	0	9	10	1	12	1	0	0	437423
2008-03-01 00:00:00	3	4	6	0	1	7	0	0	3	0	0	9	18	0	3	1	0	0	605224
2008-03-01 01:00:00	1	0	14	0	1	4	0	0	6	0	0	25	12	1	3	0	0	0	833012
2008-03-01 02:00:00	3	1	12	0	2	8	0	3	5	0	0	19	16	1	5	4	1	0	1025149
2008-03-01 03:00:00	3	1	27	0	1	10	0	0	15	0	0	22	20	1	6	0	1	0	1163715
2008-03-01 04:00:00	8	2	21	0	6	23	0	0	12	0	0	13	19	1	8	1	1	0	1235022
2008-03-01 05:00:00	8	1	28	0	4	15	1	4	9	0	1	17	22	0	11	1	1	0	1329698
2008-03-01 06:00:00	7	1	27	0	7	30	0	3	6	0	0	25	37	0	7	1	3	0	1423223
2008-03-01 07:00:00	9	0	31	0	1	18	3	0	9	0	0	22	26	1	10	5	1	0	1436046
2008-03-01 08:00:00	13	1	28	0	10	21	0	2	6	0	0	18	27	1	4	1	0	0	1490678
2008-03-01 09:00:00	7	0	26	0	4	32	0	1	9	0	0	16	33	1	13	2	1	0	1492053
2008-03-01 10:00:00	7	0	22	0	2	16	1	5	8	0	0	19	21	0	10	0	3	0	1437129
2008-03-01 11:00:00	6	0	11	0	3	14	1	2	5	0	0	12	31	1	9	0	2	0	1361901
2008-03-01 12:00:00	8	1	22	0	8	12	0	1	6	0	0	29	12	1	14	1	0	0	1557902
2008-03-01 13:00:00	7	0	24	0	7	27	0	0	10	0	0	27	31	0	11	0	1	0	1816953
2008-03-01 14:00:00	9	2	28	0	7	19	1	2	9	0	0	25	31	2	8	6	3	0	1914231
2008-03-01 15:00:00	6	1	34	0	2	33	0	3	4	0	0	27	44	2	16	4	5	0	1918521
2008-03-01 16:00:00	8	0	25	0	2	23	1	1	8	0	0	14	44	0	4	0	1	0	1673083
2008-03-01 17:00:00	3	0	31	0	2	13	0	1	11	0	0	9	31	1	9	0	4	0	1314620
2008-03-01 18:00:00	5	1	22	0	2	14	0	1	4	0	0	6	11	0	5	1	1	0	917299
2008-03-01 19:00:00	3	0	11	0	4	14	0	2	3	0	0	9	9	0	4	0	0	0	625908
2008-03-01 20:00:00	4	0	4	0	3	7	0	2	2	0	1	6	17	0	1	0	0	0	461582
2008-03-01 21:00:00	5	0	4	0	0	6	0	3	1	0	0	4	9	0	6	0	1	0	361077
2008-03-01 22:00:00	1	0	4	0	0	3	1	1	4	0	0	2	6	1	2	0	0	0	350613
2008-03-01 23:00:00	3	0	6	0	0	7	0	1	2	0	0	5	10	0	3	0	0	0	396129
[truncated: 52,783 more rows]
