# Supplementary material for: Global Disease Monitoring and Forecasting with Wikipedia
Source: PLoS Comput Biol. 2014 Nov 13;10(11):e1003892. doi: 10.1371/journal.pcbi.1003892 (PMC4231164; doi:10.1371/journal.pcbi.1003892)
Supplement: Dataset S1 — Input data, raw results, and additional figures. This archive file contains: (a) inter-language article mappings, (b) figures for the 4 successful contexts not included above, (c) official epidemiological data used as input, (d) complete correlation scores r, (e) wiki input data, and (f) a text file explaining the archive content and file formats. (ZIP) [file pcbi.1003892.s001.zip › S1_supplemental-data/wiki-data/pt_dengue_raw.csv]

timestamp	pt-%C3%89ster_fosfato	pt-Aedes_aegypti	pt-Aedes_albopictus	pt-Aedes_polynesiensis	pt-Aedes_scutellaris	pt-Antiviral	pt-Artralgia	pt-Bradicardia	pt-Cefaleia	pt-Choque_circulat%C3%B3rio	pt-Controle_biol%C3%B3gico	pt-DEET	pt-Dengue	pt-Diur%C3%A9tico_da_ansa	pt-Edema_cerebral	pt-Encefalite	pt-Encefalopatia_hep%C3%A1tica	pt-Exantema	pt-Febre	pt-Flaviv%C3%ADrus	pt-Flaviviridae	pt-Furosemida	pt-Hemorragia	pt-Hipovolemia	pt-Inibidor_de_fus%C3%A3o	pt-Inseticida	pt-Mialgia	pt-Mosquiteiro	pt-Mosquito	pt-Paracetamol	pt-Piretroide	pt-Prurido	pt-Repelente_de_insetos	pt-Replicase_de_RNA	pt-Terapia_de_reidrata%C3%A7%C3%A3o_oral	pt-Terapia_intravenosa	pt-Transfus%C3%A3o_de_sangue	pt-Trombocitopenia	pt-V%C3%ADrus_da_dengue	pt-Vasculite	pt
2007-12-09 17:00:00	0	0	0	0	0	0	0	0	0	0	0	0	0	0	0	0	0	0	0	0	0	0	0	0	0	0	0	0	0	0	0	0	0	0	0	0	0	0	0	0	0
2007-12-09 18:00:00	0	1	0	0	0	0	1	0	0	0	0	0	7	0	0	0	1	0	2	0	0	0	0	0	0	0	0	0	0	0	0	0	0	0	0	0	4	1	0	0	33047
2007-12-09 19:00:00	0	2	0	0	0	0	0	6	0	10	1	0	30	0	0	1	6	7	9	0	0	0	6	0	0	3	1	0	1	20	0	1	0	0	0	0	15	3	0	1	250172
2007-12-09 20:00:00	0	5	1	0	0	0	1	7	2	6	0	0	29	0	0	2	1	8	16	0	0	4	14	0	0	2	2	0	7	13	0	3	0	0	0	0	12	7	0	2	252447
2007-12-09 21:00:00	0	3	1	0	0	0	1	2	0	11	0	0	30	0	0	4	2	2	5	0	0	3	7	0	0	3	3	0	6	11	0	0	0	0	0	0	22	8	0	5	252240
2007-12-09 22:00:00	0	4	1	0	0	0	1	5	0	4	1	0	50	1	0	5	2	8	9	0	0	15	5	0	0	1	2	0	7	15	0	0	0	0	2	0	15	4	0	1	258035
2007-12-09 23:00:00	0	4	0	0	0	0	5	11	1	16	2	1	41	1	0	2	0	6	17	0	0	9	12	0	0	0	10	0	9	22	0	1	0	0	0	0	27	2	0	0	248296
2007-12-10 00:00:00	0	6	0	0	0	0	0	8	1	13	0	0	31	0	0	4	2	7	13	0	0	15	5	0	0	0	5	0	7	23	0	3	0	0	0	0	24	3	0	1	249014
2007-12-10 01:00:00	0	6	1	0	0	1	4	5	0	2	0	1	44	0	0	1	1	5	15	0	0	6	7	0	0	2	4	0	8	16	0	1	0	0	0	0	27	6	0	1	238570
2007-12-10 02:00:00	0	6	1	0	0	0	1	4	2	8	0	0	32	0	0	4	1	4	5	0	0	3	2	0	0	2	1	0	2	8	0	0	0	0	0	0	22	5	0	2	202471
2007-12-10 03:00:00	0	5	1	0	0	0	0	0	0	9	0	0	12	0	0	1	0	4	0	0	0	5	1	0	0	0	0	0	6	13	0	1	0	0	1	0	8	7	0	0	158545
2007-12-10 04:00:00	0	3	0	0	0	0	0	3	0	1	1	0	19	0	0	1	0	2	4	0	0	0	1	0	0	1	3	0	3	3	0	3	0	0	0	0	2	1	0	0	117705
2007-12-10 05:00:00	0	1	1	0	0	0	0	1	0	2	0	0	2	0	0	1	1	1	2	0	0	0	0	0	0	0	0	0	1	2	0	0	0	0	0	0	2	1	0	0	83462
2007-12-10 06:00:00	0	0	0	0	0	0	0	0	0	0	0	0	1	0	0	1	0	0	2	0	0	0	1	0	0	0	0	0	0	3	0	0	0	0	0	0	3	1	0	1	64531
2007-12-10 07:00:00	0	0	0	0	0	0	1	0	0	0	0	0	3	1	0	0	0	3	4	0	0	1	1	0	0	0	0	0	1	1	0	0	0	0	0	0	0	0	0	1	60692
2007-12-10 08:00:00	0	0	2	0	0	0	0	2	0	1	0	0	4	0	0	0	0	0	1	0	0	0	0	0	0	0	0	0	0	0	0	0	0	0	0	0	1	0	0	0	59394
2007-12-10 09:00:00	0	0	0	0	0	0	0	1	0	2	0	0	5	0	0	3	0	2	1	0	0	1	0	1	0	2	0	0	0	3	0	0	0	0	0	0	4	1	0	1	68738
2007-12-10 10:00:00	0	1	0	0	0	0	0	4	0	0	0	1	9	0	0	0	0	0	3	0	0	1	1	0	0	2	0	0	1	2	0	0	0	0	0	0	7	3	0	2	102329
2007-12-10 11:00:00	0	3	0	0	0	0	0	2	1	5	0	1	26	0	0	0	6	3	3	0	0	6	4	0	0	0	4	0	5	3	0	0	0	0	0	0	2	4	0	1	155954
2007-12-10 12:00:00	0	3	0	0	0	0	1	4	2	3	1	1	40	0	0	5	1	5	5	0	0	7	9	0	0	5	8	0	7	19	0	1	0	0	0	0	11	9	0	0	248151
2007-12-10 13:00:00	0	7	1	0	0	0	1	5	1	13	1	0	53	0	0	3	4	6	9	0	0	9	10	0	0	3	0	0	4	8	0	1	0	0	0	0	20	10	0	0	298368
2007-12-10 14:00:00	0	2	0	0	0	0	4	5	1	6	1	0	52	0	0	5	2	2	14	0	0	3	6	0	0	1	3	0	6	15	0	1	0	0	1	2	25	12	0	3	288561
2007-12-10 15:00:00	0	4	0	0	0	0	2	7	0	2	1	1	58	0	0	8	2	10	5	0	0	14	9	0	0	6	5	0	3	22	0	3	0	0	0	1	27	9	0	2	284711
2007-12-10 16:00:00	0	6	0	0	0	0	2	0	0	4	0	0	60	0	0	4	1	3	13	0	0	11	9	0	0	2	6	0	9	14	0	3	0	0	2	2	24	8	0	2	309956
2007-12-10 17:00:00	0	2	0	0	0	0	5	1	1	11	0	2	72	0	0	17	1	13	7	0	0	10	11	0	0	1	3	0	5	11	0	5	0	0	0	2	22	8	0	2	340967
2007-12-10 18:00:00	0	10	1	0	0	0	1	0	0	14	2	1	65	3	0	3	1	17	13	0	0	9	10	0	0	4	3	0	8	14	0	3	0	0	0	2	24	6	0	4	358740
2007-12-10 19:00:00	0	8	0	0	0	0	0	4	0	11	3	0	65	1	0	6	2	13	10	0	0	9	11	0	0	12	4	0	7	14	0	3	0	0	0	1	18	22	0	2	367772
2007-12-10 20:00:00	0	7	1	0	0	0	2	4	0	11	0	0	53	0	0	7	1	9	12	0	0	12	6	0	0	1	5	0	6	16	0	2	0	0	0	0	22	5	0	3	348676
2007-12-10 21:00:00	0	6	0	0	0	0	6	7	0	9	0	0	62	0	0	8	2	7	13	0	0	11	7	0	0	11	7	0	4	8	0	2	0	0	0	0	12	11	0	2	305643
2007-12-10 22:00:00	0	4	0	0	0	0	1	4	1	18	1	0	55	0	0	6	2	4	7	0	0	10	7	0	0	3	0	0	5	14	0	2	0	0	1	0	16	10	0	1	296320
2007-12-10 23:00:00	0	10	0	0	0	0	1	2	0	8	1	0	79	2	0	3	5	11	10	0	0	9	9	0	0	2	10	0	6	12	0	2	0	0	0	0	29	6	0	1	302959
2007-12-11 00:00:00	0	7	0	0	0	0	0	4	2	7	1	0	44	3	0	2	0	5	6	0	0	15	10	0	0	8	2	0	6	7	0	2	0	0	0	1	48	8	0	1	288345
2007-12-11 01:00:00	0	5	0	0	0	0	3	4	1	11	1	1	34	0	0	2	1	6	7	0	0	17	5	0	0	5	4	0	4	14	0	0	0	0	0	0	12	4	0	0	244405
2007-12-11 02:00:00	0	1	0	0	0	0	2	6	0	5	0	0	41	1	0	7	2	12	5	0	0	6	8	0	0	1	2	0	6	12	0	3	0	0	0	0	14	6	0	0	194486
2007-12-11 03:00:00	0	3	0	0	0	0	3	3	0	2	0	0	20	0	0	2	0	19	3	0	0	1	3	0	0	2	2	0	3	4	0	2	0	0	2	0	9	3	0	0	151451
2007-12-11 04:00:00	0	1	0	0	0	0	0	1	1	1	0	0	9	1	0	0	1	2	3	0	0	5	3	0	0	2	1	0	0	4	0	0	0	0	0	0	3	1	0	0	108677
2007-12-11 05:00:00	0	2	1	0	0	0	1	0	0	2	0	0	3	0	0	2	2	3	1	0	0	0	2	0	0	0	3	0	1	2	0	0	0	0	0	0	1	1	0	0	78720
2007-12-11 06:00:00	0	2	1	0	0	0	0	1	0	1	0	0	4	0	0	0	0	0	0	0	0	1	3	0	0	1	0	0	1	0	0	1	0	0	0	0	2	1	0	0	60180
2007-12-11 07:00:00	0	1	0	0	0	0	0	0	0	2	0	0	5	0	0	3	0	0	1	0	0	0	1	0	0	0	0	0	0	1	0	0	0	0	0	3	1	0	0	0	56200
2007-12-11 08:00:00	0	0	0	0	0	0	0	0	0	1	0	0	2	0	0	0	0	0	1	0	0	0	0	0	0	0	0	0	0	0	0	1	0	0	0	0	1	3	0	0	48189
2007-12-11 09:00:00	0	1	0	0	0	0	0	0	0	1	0	0	6	0	0	0	0	0	3	0	0	0	0	0	0	0	1	0	0	0	0	0	0	0	0	0	0	1	0	0	50668
2007-12-11 10:00:00	0	0	0	0	0	0	0	1	0	2	0	0	19	1	0	2	1	1	4	0	0	0	3	0	0	0	0	0	3	1	0	0	0	0	0	0	8	1	0	1	95627
2007-12-11 11:00:00	0	4	0	0	0	0	1	4	0	4	0	1	20	0	0	3	2	2	4	0	0	4	1	0	0	3	9	0	2	8	0	0	0	0	0	0	11	3	0	0	156373
2007-12-11 12:00:00	0	4	2	0	0	0	2	1	0	10	0	0	52	0	0	9	3	1	8	0	0	13	11	0	0	0	3	0	7	9	0	1	0	0	0	2	10	7	0	2	245388
2007-12-11 13:00:00	0	6	1	0	0	0	2	6	0	15	0	0	73	0	0	7	1	6	14	0	0	8	4	0	0	7	6	0	7	9	0	3	0	0	0	0	25	11	0	0	313711
2007-12-11 14:00:00	0	3	1	0	0	0	8	5	0	6	2	1	62	0	0	1	0	6	11	0	0	9	8	0	0	8	8	0	4	12	0	0	0	0	1	4	24	11	0	2	293913
2007-12-11 15:00:00	0	9	0	0	0	0	2	5	0	14	0	0	62	0	0	5	3	3	8	0	0	8	8	0	0	4	4	0	3	13	0	0	0	0	0	0	30	8	0	1	285613
2007-12-11 16:00:00	0	5	1	0	0	0	0	3	0	7	1	0	61	0	0	6	4	7	13	0	0	5	7	0	0	7	6	0	3	8	0	4	0	0	0	1	20	7	0	0	311546
2007-12-11 17:00:00	0	3	0	0	0	0	3	2	0	10	0	0	52	0	0	6	3	4	13	0	0	6	9	0	0	7	2	0	9	10	0	4	0	0	0	0	25	12	0	1	344787
2007-12-11 18:00:00	0	7	4	0	0	0	0	9	0	9	0	2	63	0	0	6	2	5	11	0	0	5	11	0	0	6	9	0	7	27	0	3	0	0	0	0	21	6	0	2	358566
2007-12-11 19:00:00	0	5	0	0	0	0	1	8	2	13	4	0	67	0	0	4	1	6	10	0	0	15	6	0	0	7	2	0	9	21	0	2	0	0	1	0	29	5	0	2	362915
2007-12-11 20:00:00	0	5	1	0	0	0	3	1	1	13	1	0	65	0	0	3	1	9	14	0	0	7	8	0	0	1	2	0	3	22	0	4	0	0	0	0	17	8	0	3	331508
2007-12-11 21:00:00	0	5	1	0	0	0	1	2	0	5	1	0	59	0	0	8	1	5	11	0	0	11	16	0	0	5	6	0	9	20	0	4	0	0	0	0	11	9	0	5	298557
2007-12-11 22:00:00	0	2	0	0	0	0	0	1	0	11	1	0	63	2	0	4	3	5	14	0	0	6	6	0	0	2	3	0	5	15	0	3	0	0	0	0	10	9	0	2	295149
2007-12-11 23:00:00	0	8	1	0	0	0	1	4	0	8	1	0	48	0	0	4	0	5	17	0	0	8	10	0	0	3	7	0	6	8	0	0	0	0	0	0	20	9	0	3	315918
2007-12-12 00:00:00	0	2	0	0	0	0	4	3	0	6	1	0	45	2	0	8	3	11	7	0	0	13	11	0	0	6	6	0	3	25	0	1	0	0	1	1	18	9	0	1	313978
2007-12-12 01:00:00	0	4	0	0	0	0	1	1	0	11	2	0	43	0	0	5	3	3	6	0	0	6	6	0	0	2	2	0	1	7	0	3	0	0	0	0	28	13	0	2	252595
2007-12-12 02:00:00	0	7	0	0	0	0	1	5	0	7	0	1	20	1	0	4	1	7	9	0	0	7	9	0	0	1	2	0	7	18	0	6	0	0	0	0	10	9	0	6	192756
2007-12-12 03:00:00	0	1	0	0	0	0	1	1	0	6	0	0	19	0	0	0	1	8	12	0	0	4	5	0	0	0	1	0	0	2	0	1	0	0	1	1	6	5	0	1	164137
2007-12-12 04:00:00	0	0	1	0	0	0	0	0	0	2	0	0	7	1	0	0	2	3	7	0	0	2	5	0	0	2	1	0	4	1	0	1	0	0	0	0	4	0	0	0	103196
2007-12-12 05:00:00	0	0	0	0	0	0	1	0	0	0	0	1	3	0	0	0	0	1	3	0	0	2	1	0	0	1	2	0	0	3	0	0	0	0	0	0	3	3	0	1	80150
2007-12-12 06:00:00	0	0	0	0	0	0	0	0	0	1	0	0	2	0	0	1	0	0	2	0	0	0	5	0	0	0	0	0	0	1	0	0	0	0	0	0	0	1	0	0	54749
2007-12-12 07:00:00	0	0	0	0	0	0	0	0	0	0	0	0	1	0	0	0	0	0	0	0	0	0	2	0	0	1	3	0	0	0	0	1	0	0	0	0	3	0	0	0	42503
2007-12-12 08:00:00	0	0	0	0	0	0	0	1	1	4	0	0	1	0	0	0	0	0	2	0	0	3	3	0	0	0	0	0	0	0	0	0	0	0	0	0	1	0	0	1	38102
2007-12-12 09:00:00	0	1	0	0	0	0	0	0	0	2	0	0	1	0	0	0	0	0	2	0	0	0	1	0	0	1	1	0	0	0	0	1	0	0	0	0	2	1	0	0	54750
2007-12-12 10:00:00	0	0	0	0	0	0	0	0	0	5	1	0	8	0	0	0	1	1	0	0	0	1	0	0	0	4	4	0	1	4	0	0	0	0	0	0	7	1	0	1	84096
2007-12-12 11:00:00	0	0	0	0	0	0	2	4	0	0	0	1	35	0	0	6	1	11	7	0	0	1	4	0	0	4	3	0	3	7	0	0	0	0	0	0	11	1	0	1	147631
2007-12-12 12:00:00	0	3	1	0	0	0	3	10	0	8	0	0	45	0	0	8	1	6	7	0	0	4	4	0	0	5	2	0	4	13	0	0	0	0	1	0	8	6	0	2	221509
2007-12-12 13:00:00	0	3	0	0	0	0	0	5	0	15	0	0	61	0	0	13	3	12	9	0	0	7	8	0	0	3	0	0	5	11	0	0	0	0	0	0	11	7	0	0	258764
2007-12-12 14:00:00	0	9	2	0	0	0	1	10	0	9	1	0	50	0	0	4	2	1	17	0	0	5	9	0	0	1	3	0	4	10	0	2	0	0	0	0	14	8	0	2	274545
2007-12-12 15:00:00	0	6	0	0	0	0	2	9	1	13	0	2	47	0	0	7	1	6	9	0	0	1	13	0	0	1	4	0	5	15	0	0	0	0	0	0	18	11	0	0	280591
2007-12-12 16:00:00	0	3	1	0	0	0	0	2	0	4	1	0	46	0	0	8	1	4	8	0	0	7	9	0	0	5	3	0	5	18	0	2	0	0	2	0	19	6	0	2	301691
2007-12-12 17:00:00	0	2	0	0	0	0	3	5	0	7	0	0	49	0	0	10	1	6	7	0	0	12	21	0	0	13	3	0	6	16	0	2	0	0	0	0	15	9	0	0	335585
2007-12-12 18:00:00	0	9	0	0	0	0	2	7	0	12	2	2	57	0	0	19	2	5	13	0	0	4	7	0	0	4	2	0	7	7	0	3	0	0	0	0	26	10	0	2	335920
2007-12-12 19:00:00	0	10	2	0	0	0	2	5	0	12	0	0	69	0	0	4	1	7	10	0	0	9	7	0	0	2	3	0	8	19	0	4	0	0	0	0	17	14	0	1	359889
2007-12-12 20:00:00	0	8	0	0	0	0	0	10	0	8	0	0	55	0	0	6	1	5	12	0	0	2	6	0	0	16	1	0	6	12	0	0	0	0	0	0	12	5	0	3	315413
2007-12-12 21:00:00	0	5	3	0	0	0	2	17	1	9	2	0	52	0	0	6	1	10	8	0	0	8	6	0	0	1	9	0	9	23	0	2	0	0	0	0	15	14	0	2	271484
2007-12-12 22:00:00	0	4	0	0	0	0	0	8	0	6	0	0	41	3	0	1	1	9	12	0	0	6	1	0	0	1	4	0	8	11	0	0	0	0	0	0	16	8	0	2	266471
2007-12-12 23:00:00	0	2	0	0	0	0	1	9	0	7	1	0	43	0	0	4	1	10	10	0	0	7	5	0	0	5	1	0	5	22	0	0	0	0	1	0	19	0	0	3	269444
2007-12-13 00:00:00	0	2	0	0	0	0	1	4	0	6	0	0	50	0	0	2	3	5	25	0	0	14	6	0	0	5	2	0	8	13	0	0	0	0	2	0	16	12	0	4	258853
2007-12-13 01:00:00	0	14	2	0	0	0	2	2	0	9	2	0	58	0	0	1	0	5	5	0	0	4	4	0	0	4	5	0	3	8	0	1	0	0	0	0	11	8	0	6	217289
2007-12-13 02:00:00	0	13	1	0	0	0	1	2	1	9	0	0	29	0	0	0	1	5	6	0	0	2	7	0	0	1	0	0	2	10	0	0	0	0	0	1	19	8	0	1	179534
2007-12-13 03:00:00	0	2	0	0	0	0	0	3	1	2	1	0	15	0	0	1	1	4	5	0	0	5	4	0	0	1	1	0	1	4	0	2	0	0	0	0	1	2	0	1	142215
2007-12-13 04:00:00	0	1	0	0	0	0	1	1	1	1	0	0	17	0	0	0	1	2	2	0	0	2	0	0	0	0	1	0	6	2	0	0	0	0	0	0	4	5	0	1	105451
2007-12-13 05:00:00	0	0	1	0	0	0	1	0	0	2	0	0	6	0	0	0	0	3	2	0	0	0	1	0	0	1	0	0	0	1	0	0	0	0	0	0	4	0	0	0	74283
2007-12-13 06:00:00	0	1	0	0	0	0	0	0	0	0	0	0	3	0	0	0	0	0	2	0	0	0	1	0	0	0	0	0	0	2	0	0	0	0	1	0	3	0	0	1	51658
2007-12-13 07:00:00	0	1	0	0	0	0	0	1	0	0	0	1	1	0	0	0	0	1	2	0	0	1	0	0	0	0	0	0	0	0	0	0	0	0	1	0	2	0	0	0	40236
2007-12-13 08:00:00	0	0	0	0	0	0	0	0	0	0	0	0	4	0	0	0	0	0	1	0	0	0	0	0	0	1	0	0	0	1	0	0	0	0	0	0	1	1	0	1	39080
2007-12-13 09:00:00	0	0	0	0	0	0	1	0	0	0	0	0	2	1	0	0	0	2	3	0	0	1	0	0	0	0	0	0	0	0	0	0	0	0	0	0	0	2	0	0	48911
2007-12-13 10:00:00	0	2	1	0	0	0	0	6	0	1	0	0	6	1	0	0	1	2	3	0	0	1	0	0	0	0	2	0	0	4	0	0	0	0	0	1	2	3	0	1	79100
2007-12-13 11:00:00	0	0	0	0	0	0	1	2	0	2	0	0	19	0	0	1	0	3	5	0	0	3	4	0	0	4	4	0	1	7	0	0	0	0	1	0	7	6	0	1	133417
2007-12-13 12:00:00	0	1	0	0	0	0	0	1	0	8	0	0	23	0	0	2	0	4	7	0	0	4	3	0	0	3	5	0	3	18	0	1	0	0	0	1	18	7	0	2	173023
2007-12-13 13:00:00	0	7	0	0	0	0	1	2	0	8	0	0	54	0	0	4	2	9	6	0	0	5	5	0	0	5	3	0	7	12	0	3	0	0	1	0	13	8	0	1	253364
2007-12-13 14:00:00	0	7	1	0	0	0	0	4	0	6	1	0	49	0	0	5	1	5	4	0	0	4	6	0	0	2	2	0	4	10	0	1	0	0	0	0	25	4	0	3	276412
2007-12-13 15:00:00	0	5	1	0	0	0	0	4	0	5	1	0	37	0	0	5	0	4	17	0	0	2	10	0	0	4	3	0	1	14	0	1	0	0	0	0	15	7	0	0	276436
2007-12-13 16:00:00	0	6	0	0	0	0	0	3	0	12	1	0	38	0	0	3	3	6	6	0	0	4	4	0	0	2	7	0	5	14	0	4	0	0	0	1	8	7	0	1	285229
2007-12-13 17:00:00	0	6	3	0	0	0	3	4	1	5	0	2	31	0	0	7	1	10	5	0	0	9	6	0	0	3	6	0	9	9	0	2	0	0	0	0	22	9	0	1	306521
2007-12-13 18:00:00	0	4	1	0	0	0	3	2	0	3	1	0	58	0	0	6	1	6	9	0	0	10	18	0	0	8	6	0	8	22	0	2	0	0	0	0	7	14	0	3	321632
2007-12-13 19:00:00	0	11	2	0	0	0	2	1	1	10	0	2	42	0	0	3	4	8	16	0	0	10	8	0	0	6	3	0	2	14	0	1	0	0	0	0	7	10	0	3	329737
2007-12-13 20:00:00	0	4	0	0	0	0	1	3	0	13	3	0	54	1	0	3	3	6	12	0	0	20	7	0	0	5	11	0	5	22	0	3	0	0	1	0	11	5	0	4	309140
2007-12-13 21:00:00	0	13	3	0	0	0	0	4	1	10	1	0	51	2	0	6	3	3	13	0	0	5	7	0	0	3	2	0	3	23	0	2	0	0	0	0	14	14	0	3	274384
2007-12-13 22:00:00	0	3	0	0	0	0	2	8	2	10	1	0	33	0	0	2	2	8	10	0	0	8	2	0	0	0	0	0	8	6	0	0	0	0	0	0	13	4	0	1	253926
2007-12-13 23:00:00	0	4	2	0	0	0	0	2	0	3	0	0	40	0	0	7	1	7	7	0	0	8	5	0	0	1	2	0	5	9	0	1	0	0	3	0	8	4	0	2	259786
2007-12-14 00:00:00	0	5	1	0	0	0	1	3	1	11	0	0	38	1	0	2	1	7	4	0	0	8	8	0	0	1	4	0	3	3	0	0	0	0	1	0	15	6	0	3	236541
2007-12-14 01:00:00	0	3	0	0	0	0	4	1	0	6	1	2	48	0	0	4	3	3	8	0	0	12	5	0	0	5	5	0	6	11	0	2	0	0	0	0	10	5	0	0	206387
2007-12-14 02:00:00	0	3	0	0	0	0	1	4	2	10	0	0	28	0	0	2	5	4	4	0	0	2	2	0	0	5	9	0	5	9	0	2	0	0	0	0	7	4	0	0	171387
2007-12-14 03:00:00	0	1	0	0	0	0	2	7	0	5	1	0	13	1	0	2	1	6	5	0	0	2	4	0	0	3	8	0	0	3	0	1	0	0	0	0	9	8	0	1	140178
2007-12-14 04:00:00	0	1	0	0	0	0	0	4	0	2	0	0	8	0	0	2	0	4	0	0	0	3	2	0	0	1	4	0	1	2	0	1	0	0	1	0	4	1	0	1	108374
2007-12-14 05:00:00	0	0	0	0	0	0	0	0	0	0	0	0	7	0	0	0	0	5	1	0	0	2	1	0	0	0	0	0	0	1	0	0	0	0	0	0	0	1	0	0	79544
2007-12-14 06:00:00	0	0	0	0	0	0	0	1	1	2	1	0	5	0	0	0	0	1	1	0	0	0	3	0	0	0	0	0	1	1	0	1	0	0	0	0	1	0	0	0	54105
2007-12-14 07:00:00	0	0	0	0	0	0	0	0	0	1	0	0	1	0	0	0	0	0	1	0	0	1	0	0	0	0	0	0	0	2	0	0	0	0	1	0	1	0	0	0	38372
2007-12-14 08:00:00	0	0	0	0	0	0	0	0	0	1	0	0	4	0	0	0	0	0	0	0	0	0	6	0	0	0	0	0	0	2	0	1	0	0	0	0	0	0	0	0	31332
2007-12-14 09:00:00	0	1	1	0	0	0	2	3	0	1	0	0	8	0	0	1	0	0	0	0	0	1	5	0	0	1	5	0	3	1	0	0	0	0	0	0	2	0	0	0	38630
2007-12-14 10:00:00	0	0	0	0	0	0	0	0	0	2	1	0	7	0	0	2	0	3	3	0	0	1	0	0	0	0	1	0	0	1	0	0	0	0	0	0	4	2	0	1	62765
2007-12-14 11:00:00	0	3	0	0	0	0	1	0	0	2	0	0	23	0	0	7	0	4	2	0	0	2	3	0	0	2	2	0	0	5	0	1	0	0	0	0	4	3	0	1	109843
2007-12-14 12:00:00	0	1	0	0	0	0	2	11	0	5	1	0	36	1	0	3	1	2	6	0	0	4	6	0	0	3	4	0	7	9	0	0	0	0	0	1	14	5	0	1	180717
2007-12-14 13:00:00	0	8	1	0	0	0	1	2	0	11	0	1	43	0	0	1	0	4	13	0	0	1	4	0	0	3	1	0	4	8	0	0	0	0	0	0	27	8	0	7	219529
2007-12-14 14:00:00	0	7	2	0	0	0	0	1	0	6	0	0	50	0	0	4	1	2	15	0	0	4	3	0	0	6	8	0	3	37	0	0	0	0	0	0	19	4	0	1	235346
2007-12-14 15:00:00	0	11	0	0	0	0	0	7	1	7	0	0	30	0	0	8	0	5	6	0	0	3	7	0	0	4	2	0	6	14	0	1	0	0	1	0	9	8	0	3	227650
2007-12-14 16:00:00	0	4	0	0	0	0	0	8	0	6	1	3	40	0	0	6	0	6	9	0	0	10	8	0	0	4	4	0	11	10	0	1	0	0	1	0	10	6	0	4	239708
2007-12-14 17:00:00	0	7	0	0	0	0	1	4	0	11	0	0	49	0	0	2	3	6	6	0	0	3	8	0	0	4	5	0	4	7	0	0	0	0	0	0	16	1	0	2	260691
2007-12-14 18:00:00	0	9	0	0	0	0	4	4	0	5	1	0	52	1	0	3	6	5	13	0	0	9	8	0	0	3	3	0	4	19	0	1	0	0	0	0	13	3	0	3	275466
2007-12-14 19:00:00	0	19	0	0	0	0	3	4	0	7	0	0	40	0	0	3	0	6	3	0	0	5	2	0	0	8	1	0	4	20	0	6	0	0	1	0	13	10	0	1	268251
2007-12-14 20:00:00	0	7	1	0	0	0	1	3	0	4	0	0	40	0	0	6	2	1	8	0	0	4	10	0	0	5	7	0	7	10	0	0	0	0	0	1	16	5	0	1	232728
2007-12-14 21:00:00	0	8	1	0	0	0	1	0	0	5	1	0	25	0	0	0	0	5	4	0	0	2	0	0	0	4	1	0	2	5	0	1	0	0	1	0	7	9	0	0	199949
2007-12-14 22:00:00	0	4	1	0	0	0	2	1	0	3	0	1	32	0	0	2	0	4	2	0	0	9	5	0	0	1	1	0	1	14	0	3	0	0	1	2	9	2	0	1	192176
2007-12-14 23:00:00	0	3	0	0	0	0	0	3	0	4	0	0	23	0	0	8	1	7	8	0	0	5	3	0	0	0	2	0	1	9	0	1	0	0	0	0	8	9	0	1	188900
2007-12-15 00:00:00	0	3	1	0	0	0	0	2	0	3	0	0	22	0	0	2	0	10	10	0	0	5	3	0	0	1	1	0	1	8	0	2	0	0	0	0	9	2	0	3	183314
2007-12-15 01:00:00	0	3	0	0	0	0	0	1	0	1	0	0	25	0	0	4	2	1	3	0	0	2	7	0	0	0	2	0	2	8	0	2	0	0	0	0	6	4	0	1	169766
2007-12-15 02:00:00	0	1	0	0	0	0	1	4	0	0	0	0	17	1	0	1	1	1	10	0	0	9	3	0	0	2	0	0	4	7	0	1	0	0	0	0	3	6	0	3	154083
2007-12-15 03:00:00	0	1	0	0	0	0	0	1	0	3	0	0	13	0	0	1	1	3	8	0	0	2	2	0	0	1	0	0	1	7	0	1	0	0	0	0	1	4	0	0	129153
2007-12-15 04:00:00	0	1	0	0	0	0	0	0	0	0	0	0	7	1	0	1	0	3	3	0	0	3	1	0	0	2	1	0	0	4	0	0	0	0	0	0	3	1	0	0	104192
2007-12-15 05:00:00	0	1	1	0	0	0	0	1	0	2	0	0	4	0	0	0	1	3	1	0	0	0	0	0	0	0	0	0	0	6	0	0	0	0	0	0	0	0	0	1	79437
2007-12-15 06:00:00	0	1	0	0	0	0	0	1	0	0	0	0	2	0	0	0	0	0	1	0	0	0	1	0	0	1	0	0	0	1	0	0	0	0	0	0	1	1	0	2	61488
2007-12-15 07:00:00	0	1	2	0	0	0	0	1	0	0	0	0	2	0	0	0	0	0	0	0	0	0	0	0	0	0	0	0	1	3	0	1	0	0	0	0	0	1	0	2	46159
2007-12-15 08:00:00	0	0	0	0	0	0	0	0	0	0	1	0	0	0	0	0	0	2	1	0	0	1	0	0	0	0	2	0	1	2	0	0	0	0	1	0	0	0	0	1	38815
2007-12-15 09:00:00	0	1	1	0	0	0	0	0	0	3	0	0	3	0	0	0	0	0	0	0	0	0	0	0	0	0	0	0	1	1	0	0	0	0	0	0	0	2	0	0	43099
2007-12-15 10:00:00	0	0	0	0	0	0	2	1	0	0	0	0	4	0	0	2	0	1	2	0	0	2	0	0	0	1	0	0	0	0	0	1	0	0	0	0	1	0	0	0	53243
2007-12-15 11:00:00	0	2	0	0	0	0	2	1	1	0	0	0	10	0	0	1	0	2	3	0	0	1	2	0	0	0	0	0	0	3	0	1	0	0	1	0	4	1	0	2	83269
2007-12-15 12:00:00	0	0	0	0	0	0	0	0	0	1	0	0	17	0	0	0	0	2	4	0	0	3	6	0	0	3	0	0	1	7	0	0	0	0	0	0	7	5	0	1	109806
2007-12-15 13:00:00	0	6	0	0	0	0	1	0	0	3	0	0	29	0	0	5	1	2	7	0	0	3	4	0	0	4	1	0	1	7	0	0	0	0	0	0	9	4	0	1	145536
2007-12-15 14:00:00	0	5	2	0	0	0	0	6	0	2	0	1	22	0	0	1	1	4	3	0	0	0	1	0	0	1	1	0	3	8	0	3	0	0	0	0	13	2	0	0	167799
2007-12-15 15:00:00	0	5	0	0	0	0	3	6	0	2	0	0	30	0	0	1	2	5	3	0	0	2	0	0	0	3	2	0	2	8	0	0	0	0	0	0	5	7	0	1	170700
2007-12-15 16:00:00	0	1	0	0	0	0	0	2	1	6	1	0	26	0	0	5	2	2	4	0	0	1	2	0	0	4	2	0	1	6	0	0	0	0	0	0	5	4	0	2	175813
2007-12-15 17:00:00	0	1	0	0	0	0	1	5	0	4	0	0	17	0	0	0	0	4	6	0	0	5	2	0	0	0	2	0	6	10	0	1	0	0	0	0	9	3	0	0	193898
2007-12-15 18:00:00	0	3	2	0	0	0	0	2	1	5	0	0	26	0	0	3	0	4	11	0	0	5	2	0	0	2	2	0	0	9	0	1	0	0	0	3	8	3	0	2	203208
2007-12-15 19:00:00	0	2	1	0	0	0	0	1	0	3	0	0	24	0	0	2	1	7	9	0	0	14	2	0	0	1	4	0	2	6	0	4	0	0	0	0	12	1	0	2	198776
2007-12-15 20:00:00	0	10	0	0	0	0	0	3	0	4	1	0	24	0	0	0	1	2	6	0	0	12	3	0	0	0	2	0	4	6	0	0	0	0	0	2	6	4	0	1	209264
2007-12-15 21:00:00	0	3	1	0	0	0	3	1	0	3	0	0	21	0	0	0	1	1	9	0	0	8	3	0	0	3	3	0	3	13	0	0	0	0	0	0	6	4	0	0	205957
2007-12-15 22:00:00	0	3	0	0	0	0	0	1	0	2	0	0	23	0	0	4	1	8	9	0	0	4	4	0	0	0	3	0	6	4	0	3	0	0	0	0	3	6	0	1	193422
2007-12-15 23:00:00	0	4	1	0	0	0	0	1	0	2	0	0	25	0	0	1	1	3	2	0	0	7	10	0	0	1	5	0	4	11	0	0	0	0	0	0	9	2	0	0	198777
2007-12-16 00:00:00	0	4	1	0	0	0	2	3	1	1	0	0	30	0	0	2	0	4	8	0	0	2	3	0	0	2	2	0	2	17	0	0	0	0	1	0	5	4	0	2	198384
2007-12-16 01:00:00	0	4	1	0	0	0	0	4	0	5	0	0	15	0	0	0	1	14	8	0	0	1	2	0	0	1	4	0	5	9	0	5	0	0	1	0	14	1	0	1	187378
2007-12-16 02:00:00	0	2	0	0	0	0	0	0	0	3	0	0	18	0	0	1	1	6	6	0	0	3	3	0	0	2	0	0	1	6	0	4	0	0	0	0	5	4	0	4	175710
2007-12-16 03:00:00	0	3	0	0	0	0	1	4	0	2	0	0	8	0	0	2	0	2	4	0	0	0	2	0	0	0	0	0	3	2	0	1	0	0	0	2	3	1	0	1	136064
2007-12-16 04:00:00	0	2	1	0	0	0	0	2	0	1	0	0	9	0	0	1	0	1	1	0	0	0	3	0	0	0	0	0	2	2	0	0	0	0	0	0	1	1	0	0	99939
2007-12-16 05:00:00	0	0	0	0	0	0	0	0	0	1	0	0	9	0	0	0	0	0	2	0	0	0	7	0	0	0	0	0	1	2	0	0	0	0	0	0	4	0	0	0	73549
2007-12-16 06:00:00	0	1	0	0	0	0	0	1	0	1	0	0	2	0	0	0	0	2	1	0	0	0	0	0	0	0	0	0	0	1	0	0	0	0	0	0	1	1	0	0	55178
2007-12-16 07:00:00	0	0	0	0	0	0	0	1	0	0	0	0	1	0	0	0	0	2	2	0	0	0	0	0	0	0	0	0	1	0	0	0	0	0	0	0	0	0	0	0	37740
2007-12-16 08:00:00	0	0	0	0	0	0	0	0	0	0	0	0	2	0	0	0	0	1	6	0	0	0	0	0	0	0	0	0	1	0	0	0	0	0	1	0	0	0	0	0	32711
2007-12-16 09:00:00	0	0	0	0	0	0	0	0	0	0	0	0	1	0	0	0	0	0	3	0	0	1	1	0	0	1	0	0	1	1	0	0	0	0	0	1	0	1	0	0	35624
2007-12-16 10:00:00	0	1	0	0	0	0	0	1	0	1	0	0	3	0	0	0	0	1	0	0	0	2	0	0	0	1	3	0	0	2	0	0	0	0	0	0	2	2	0	1	49007
2007-12-16 11:00:00	0	0	0	0	0	0	0	2	0	0	0	0	6	0	0	0	1	1	2	0	0	2	0	0	0	2	0	0	2	5	0	2	0	0	0	0	7	0	0	0	56245
2007-12-16 12:00:00	0	0	0	0	0	0	0	2	0	1	0	0	8	0	0	1	1	3	1	0	0	5	2	0	0	0	2	0	3	11	0	0	0	0	0	0	4	0	0	0	84085
2007-12-16 13:00:00	0	0	0	0	0	0	0	1	0	3	0	0	24	0	0	4	0	0	6	0	0	4	1	0	0	1	3	0	2	6	0	1	0	0	0	1	3	3	0	0	126571
2007-12-16 14:00:00	0	2	0	0	0	0	1	1	0	4	0	0	27	1	0	2	0	3	7	0	0	6	7	0	0	0	2	0	5	10	0	0	0	0	1	1	5	6	0	0	162742
2007-12-16 15:00:00	0	1	0	0	0	0	1	2	2	2	1	1	36	0	0	0	1	2	8	0	0	5	4	0	0	3	2	0	2	6	0	1	0	0	0	2	5	4	0	2	172360
2007-12-16 16:00:00	0	4	0	0	0	0	2	5	2	4	0	0	33	0	0	4	0	4	4	0	0	4	16	0	0	1	0	0	1	14	0	4	0	0	0	0	13	3	0	4	178966
2007-12-16 17:00:00	0	6	2	0	0	0	0	3	0	10	0	0	32	1	0	2	1	7	7	0	0	5	6	0	0	2	1	0	3	11	0	1	0	0	0	0	4	6	0	1	193959
2007-12-16 18:00:00	0	9	3	0	0	0	0	2	1	4	2	2	26	2	0	1	5	6	10	0	0	9	3	0	0	3	1	0	3	17	0	0	0	0	0	0	11	9	0	4	213440
2007-12-16 19:00:00	0	3	2	0	0	0	1	3	0	9	2	0	23	0	0	0	2	2	9	0	0	1	4	0	0	2	1	0	3	20	0	1	0	0	0	3	7	4	0	5	220372
2007-12-16 20:00:00	0	3	0	0	0	0	1	4	0	5	0	0	32	0	0	8	1	3	9	0	0	2	5	0	0	1	2	0	7	10	0	2	0	0	0	1	4	6	0	1	218440
2007-12-16 21:00:00	0	14	1	0	0	0	3	4	0	5	0	0	34	0	0	1	2	3	11	0	0	6	14	0	0	1	2	0	7	17	0	1	0	0	0	1	10	2	0	3	231768
2007-12-16 22:00:00	0	5	3	0	0	0	1	11	1	2	0	0	27	1	0	3	0	11	5	0	0	3	3	0	0	1	1	0	6	19	0	1	0	0	0	0	10	5	0	0	215303
2007-12-16 23:00:00	0	4	1	0	0	0	1	0	0	7	0	0	17	3	0	7	3	3	18	0	0	3	7	0	0	2	5	0	3	21	0	1	0	0	0	0	11	4	0	1	220265
2007-12-17 00:00:00	0	4	0	0	0	0	1	5	0	10	0	0	35	0	0	6	1	2	13	0	0	5	5	0	0	1	5	0	5	12	0	2	0	0	1	1	9	4	0	0	224692
2007-12-17 01:00:00	0	3	1	0	0	0	1	2	0	4	0	0	37	1	0	3	2	5	4	0	0	8	3	0	0	5	1	0	2	15	0	4	0	0	0	3	12	5	0	3	225491
2007-12-17 02:00:00	0	0	0	0	0	0	1	1	0	1	0	0	16	0	0	3	3	2	11	0	0	1	1	0	0	4	5	0	5	9	0	1	0	0	0	0	4	2	0	0	192415
2007-12-17 03:00:00	0	2	0	0	0	0	0	1	0	7	0	0	15	0	0	0	0	1	14	0	0	0	3	0	0	1	0	0	4	9	0	0	0	0	0	0	10	0	0	1	141550
2007-12-17 04:00:00	0	2	0	0	0	0	1	1	0	3	0	0	12	0	0	3	1	2	3	0	0	1	2	0	0	0	2	0	1	6	0	0	0	0	0	0	2	0	0	0	107077
2007-12-17 05:00:00	0	0	0	0	0	0	0	2	0	1	1	0	5	0	0	1	0	5	0	0	0	1	0	0	0	0	0	0	4	2	0	2	0	0	0	0	2	0	0	1	77258
2007-12-17 06:00:00	0	1	0	0	0	0	0	0	0	0	0	0	0	0	0	0	0	4	2	0	0	1	0	0	0	2	0	0	1	1	0	1	0	0	0	0	1	0	0	0	52415
2007-12-17 07:00:00	0	0	0	0	0	0	0	1	0	2	0	0	0	0	0	0	0	3	0	0	0	0	0	0	0	1	0	0	0	1	0	0	0	0	0	0	0	1	0	0	40567
2007-12-17 08:00:00	0	0	0	0	0	0	0	0	0	3	0	0	0	0	0	2	0	0	1	0	0	0	0	0	0	0	0	0	0	0	0	0	0	0	0	0	1	1	0	0	33452
2007-12-17 09:00:00	0	0	0	0	0	0	0	0	0	2	0	0	1	0	0	1	0	0	2	0	0	1	1	0	0	0	0	0	0	1	0	2	0	0	1	0	1	0	0	0	35082
2007-12-17 10:00:00	0	0	0	0	0	0	1	1	0	2	2	0	13	1	0	0	0	2	3	0	0	2	1	0	0	0	2	0	1	3	0	1	0	0	0	0	2	2	0	0	56220
2007-12-17 11:00:00	0	0	0	0	0	0	4	1	0	2	0	1	26	0	0	6	3	3	4	0	0	0	4	0	0	2	4	0	1	5	0	2	0	0	0	0	7	1	0	0	110602
2007-12-17 12:00:00	0	3	0	0	0	0	1	4	1	6	0	0	31	0	0	5	0	12	12	0	0	3	6	0	0	0	3	0	2	8	0	0	0	0	0	0	8	5	0	1	174030
2007-12-17 13:00:00	0	5	1	0	0	0	1	7	1	9	1	0	58	1	0	3	2	7	16	0	0	6	5	0	0	2	2	0	8	15	0	2	0	0	0	2	18	3	0	1	235718
2007-12-17 14:00:00	0	2	1	0	0	0	1	1	0	2	1	0	51	2	0	2	1	4	8	0	0	9	4	0	0	2	5	0	5	9	0	1	0	0	0	0	11	11	0	2	254005
2007-12-17 15:00:00	0	4	2	0	0	0	2	3	0	4	0	1	58	1	0	4	1	1	13	0	0	8	4	0	0	6	5	0	3	6	0	5	0	0	0	0	10	13	0	2	242790
2007-12-17 16:00:00	0	15	0	0	0	0	1	8	0	9	0	1	53	0	0	2	3	5	9	0	0	6	4	0	0	7	1	0	5	11	0	4	0	0	0	1	19	8	0	2	257783
2007-12-17 17:00:00	0	4	0	0	0	0	2	5	0	14	0	0	43	1	0	3	1	3	12	0	0	8	9	0	0	0	2	0	7	30	0	0	0	0	0	1	28	10	0	2	280655
2007-12-17 18:00:00	0	8	0	0	0	0	1	4	0	12	1	0	39	0	0	9	2	5	7	0	0	11	9	0	0	2	2	0	3	5	0	3	0	0	0	0	26	7	0	3	290281
2007-12-17 19:00:00	0	8	1	0	0	0	3	4	0	5	0	0	49	0	0	1	0	1	10	0	0	9	14	0	0	3	10	0	2	16	0	2	0	0	0	0	13	18	0	2	297814
2007-12-17 20:00:00	0	7	0	0	0	0	0	1	0	3	1	0	47	0	0	5	2	5	5	0	0	4	4	0	0	1	2	0	4	26	0	2	0	0	0	2	13	10	0	1	271605
2007-12-17 21:00:00	0	2	1	0	0	0	4	3	1	4	0	0	37	0	0	4	0	9	7	0	0	2	4	0	0	4	2	0	3	9	0	1	0	0	1	0	9	3	0	1	248211
2007-12-17 22:00:00	0	4	1	0	0	0	0	3	1	9	0	0	46	0	0	5	0	3	7	0	0	2	10	0	0	3	3	0	1	13	0	0	0	0	1	1	14	5	0	3	235554
2007-12-17 23:00:00	0	5	0	0	0	0	1	9	0	7	0	0	34	0	0	4	2	4	14	0	0	12	13	0	0	1	4	0	3	15	0	0	0	0	1	1	10	6	0	3	250059
2007-12-18 00:00:00	0	5	0	0	0	0	1	3	1	9	0	0	45	0	0	4	2	4	10	0	0	3	3	0	0	1	4	0	5	22	0	0	0	0	0	1	9	7	0	1	231705
2007-12-18 01:00:00	0	5	1	0	0	0	2	5	0	4	0	0	26	2	0	5	0	5	7	0	0	4	4	0	0	2	5	0	5	10	0	1	0	0	0	0	9	3	0	5	236714
2007-12-18 02:00:00	0	4	0	0	0	0	2	1	0	4	0	0	25	0	0	3	2	3	14	0	0	2	3	0	0	2	3	0	0	6	0	1	0	0	0	0	7	2	0	0	190220
2007-12-18 03:00:00	0	1	0	0	0	0	0	2	0	5	1	0	8	0	0	3	2	4	5	0	0	0	4	0	0	1	2	0	1	8	0	0	0	0	0	0	6	6	0	0	161331
2007-12-18 04:00:00	0	0	1	0	0	0	0	3	4	2	0	0	7	0	0	2	0	4	5	0	0	0	1	0	0	1	4	0	0	10	0	0	0	0	1	0	1	0	0	0	141049
2007-12-18 05:00:00	0	0	0	0	0	0	1	1	0	1	0	0	4	0	0	0	0	1	4	0	0	5	0	0	0	0	0	0	0	4	0	0	0	0	0	0	2	0	0	1	81522
2007-12-18 06:00:00	0	0	0	0	0	0	0	0	0	1	0	0	1	0	0	3	0	0	0	0	0	0	0	0	0	0	1	0	0	2	0	0	0	0	0	0	0	2	0	1	50000
2007-12-18 07:00:00	0	2	1	0	0	0	0	0	0	0	0	0	3	0	0	0	1	1	0	0	0	0	1	0	0	0	3	0	1	2	0	0	0	0	0	0	0	0	0	0	39717
2007-12-18 08:00:00	0	1	0	0	0	0	0	0	0	0	0	0	3	0	0	0	1	2	0	0	0	0	1	0	0	0	0	0	0	2	0	0	0	0	0	0	2	1	0	0	32987
2007-12-18 09:00:00	0	0	0	0	0	0	0	3	0	0	0	0	3	0	0	0	0	4	0	0	0	1	0	0	0	0	0	0	0	2	0	2	0	0	0	0	0	0	0	0	36832
2007-12-18 10:00:00	0	1	0	0	0	0	0	2	0	1	0	0	6	0	0	0	0	0	6	0	0	1	1	0	0	0	1	0	0	5	0	0	0	0	0	0	3	5	0	2	61224
2007-12-18 11:00:00	0	10	2	0	0	0	1	2	0	7	0	0	18	0	0	2	1	8	1	0	0	2	1	0	0	0	0	0	1	9	0	1	0	0	0	0	6	0	0	4	114206
2007-12-18 12:00:00	0	1	2	0	0	0	4	7	1	5	0	0	39	2	0	3	0	1	11	0	0	10	1	0	0	5	3	0	3	7	0	1	0	0	1	0	5	7	0	1	175619
2007-12-18 13:00:00	0	3	0	0	0	0	3	4	1	9	1	0	40	0	0	1	0	5	3	0	0	9	9	0	0	6	2	0	1	10	0	2	0	0	0	0	20	9	0	4	227981
2007-12-18 14:00:00	0	8	0	0	0	0	0	6	0	4	0	0	44	2	0	6	0	7	9	0	0	8	6	0	0	2	1	0	6	15	0	0	0	0	1	1	21	5	0	1	246083
2007-12-18 15:00:00	0	7	0	0	0	0	1	1	0	1	0	0	34	0	0	2	0	3	12	0	0	6	7	0	0	0	0	0	13	6	0	2	0	0	0	0	16	1	0	5	227587
2007-12-18 16:00:00	0	2	1	0	0	0	1	2	0	4	0	1	32	0	0	2	0	5	13	0	0	10	3	0	0	1	8	0	5	8	0	0	0	0	0	0	15	5	0	2	258587
2007-12-18 17:00:00	0	5	1	0	0	0	0	4	0	2	1	0	35	0	0	4	1	6	17	0	0	6	3	0	0	4	4	0	5	22	0	2	0	0	1	0	24	10	0	3	276560
2007-12-18 18:00:00	0	4	0	0	0	0	1	4	0	6	0	0	42	0	0	5	0	11	14	0	0	11	7	0	0	2	2	0	5	13	0	3	0	0	0	0	14	6	0	2	289005
2007-12-18 19:00:00	0	11	1	0	0	0	0	2	1	7	0	0	50	1	0	3	5	10	9	0	0	11	6	0	0	2	4	0	7	10	0	5	0	0	0	0	22	11	0	4	297622
2007-12-18 20:00:00	0	6	1	0	0	0	2	2	1	9	3	0	36	0	0	0	4	7	10	0	0	10	5	0	0	3	3	0	4	12	0	1	0	0	0	0	26	5	0	3	268985
2007-12-18 21:00:00	0	5	0	0	0	0	0	4	0	8	1	0	39	0	0	6	2	5	9	0	0	6	4	0	0	2	2	0	4	15	0	1	0	0	1	0	10	4	0	2	235328
2007-12-18 22:00:00	0	3	0	0	0	0	1	7	1	4	0	1	30	0	0	5	1	2	9	0	0	4	5	0	0	0	3	0	4	16	0	1	0	0	0	0	11	11	0	5	228783
2007-12-18 23:00:00	0	1	0	0	0	0	1	2	0	9	0	0	27	0	0	2	1	11	14	0	0	3	2	0	0	7	2	0	2	7	0	2	0	0	0	0	16	11	0	6	233299
2007-12-19 00:00:00	0	6	3	0	0	0	3	4	0	1	0	0	39	0	0	2	1	4	10	0	0	4	11	0	0	3	3	0	3	10	0	2	0	0	0	2	9	11	0	1	238604
2007-12-19 01:00:00	0	10	3	0	0	0	0	6	1	4	0	0	36	0	0	8	1	6	5	0	0	5	5	0	0	2	2	0	24	18	0	1	0	0	0	2	7	5	0	1	222571
2007-12-19 02:00:00	0	1	1	0	0	0	0	2	0	1	0	0	25	1	0	9	1	7	4	0	0	4	5	0	0	2	5	0	1	9	0	0	0	0	0	1	10	5	0	2	182408
2007-12-19 03:00:00	0	1	0	0	0	0	0	1	1	3	0	0	10	1	0	4	1	5	5	0	0	9	1	0	0	0	0	0	6	4	0	0	0	0	0	0	4	0	0	2	158507
2007-12-19 04:00:00	0	1	0	0	0	0	0	0	0	2	0	0	11	0	0	1	2	2	0	0	0	0	4	0	0	1	0	0	1	6	0	2	0	0	0	0	3	2	0	0	136920
2007-12-19 05:00:00	0	0	0	0	0	0	0	1	0	0	0	0	7	0	0	1	0	0	0	0	0	0	3	0	0	2	0	0	2	4	0	0	0	0	0	0	4	1	0	1	83402
2007-12-19 06:00:00	0	1	0	0	0	0	0	1	0	1	0	0	7	0	0	0	0	4	3	0	0	1	2	0	0	2	0	0	1	0	0	0	0	0	0	0	0	2	0	0	50649
2007-12-19 07:00:00	0	0	0	0	0	0	0	0	0	0	0	0	4	0	0	1	0	0	4	0	0	1	1	0	0	0	0	0	0	0	0	1	0	0	0	0	0	0	0	0	36851
2007-12-19 08:00:00	0	0	0	0	0	0	0	0	1	0	0	0	2	0	0	0	0	0	0	0	0	0	0	0	0	0	1	0	0	1	0	0	0	0	0	0	1	0	0	2	34541
2007-12-19 09:00:00	0	1	0	0	0	0	0	0	0	0	0	0	2	0	0	0	0	0	0	0	0	0	0	0	0	2	0	0	0	0	0	1	0	0	0	0	1	1	0	1	36209
2007-12-19 10:00:00	0	0	0	0	0	0	1	2	0	1	0	0	6	0	0	0	1	1	2	0	0	0	1	0	0	0	1	0	0	7	0	0	0	0	0	0	1	0	0	0	58891
2007-12-19 11:00:00	0	2	0	0	0	0	0	2	0	2	0	0	11	0	0	1	0	3	5	0	0	1	2	0	0	2	3	0	7	5	0	3	0	0	0	3	6	3	0	2	108897
2007-12-19 12:00:00	0	2	1	0	0	0	0	1	1	2	0	0	30	0	0	4	1	2	4	0	0	6	3	0	0	1	2	0	4	16	0	1	0	0	1	0	12	11	0	1	167737
2007-12-19 13:00:00	0	2	2	0	0	0	0	2	0	3	0	2	35	0	0	3	0	4	13	0	0	6	4	0	0	6	10	0	6	11	0	3	0	0	0	0	17	9	0	0	213198
2007-12-19 14:00:00	0	8	2	0	0	0	1	5	0	5	2	0	49	0	0	2	1	3	3	0	0	7	4	0	0	6	6	0	1	13	0	0	0	0	0	0	12	6	0	2	233679
2007-12-19 15:00:00	0	2	2	0	0	0	1	4	0	3	0	0	37	0	0	1	0	8	8	0	0	6	1	0	0	4	3	0	4	14	0	0	0	0	0	0	12	2	0	1	235405
2007-12-19 16:00:00	0	2	2	0	0	0	2	2	0	10	2	0	42	0	0	2	1	9	12	0	0	8	8	0	0	2	1	0	9	23	0	1	0	0	0	1	13	6	0	1	254236
2007-12-19 17:00:00	0	8	2	0	0	0	0	4	0	8	1	1	42	0	0	7	0	5	3	0	0	2	7	0	0	0	3	0	5	12	0	0	0	0	0	0	13	3	0	2	272697
2007-12-19 18:00:00	0	5	1	0	0	0	2	1	0	4	0	0	27	0	0	6	5	6	14	0	0	9	2	0	0	1	5	0	13	11	0	3	0	0	0	0	9	4	0	1	277294
2007-12-19 19:00:00	0	3	0	0	0	0	0	6	3	7	1	0	36	0	0	5	2	1	9	0	0	5	2	0	0	3	4	0	2	14	0	4	0	0	0	0	31	4	0	0	286835
2007-12-19 20:00:00	0	1	2	0	0	0	1	7	1	5	0	1	32	0	0	0	1	6	12	0	0	5	9	0	0	0	2	0	4	11	0	2	0	0	0	0	17	8	0	1	262536
2007-12-19 21:00:00	0	9	1	0	0	0	1	2	2	4	0	0	38	1	0	8	0	4	6	0	0	4	3	0	0	2	1	0	8	9	0	0	0	0	0	0	9	8	0	1	227044
2007-12-19 22:00:00	0	3	0	0	0	0	1	2	0	2	0	0	26	0	0	6	1	5	6	0	0	3	7	0	0	6	2	0	4	12	0	1	0	0	0	0	12	5	0	1	223216
2007-12-19 23:00:00	0	3	0	0	0	0	3	9	0	4	0	0	35	0	0	2	2	4	3	0	0	15	3	0	0	2	3	0	2	20	0	0	0	0	0	0	11	5	0	3	236296
2007-12-20 00:00:00	0	2	1	0	0	0	0	5	0	3	0	0	29	0	0	1	1	7	13	0	0	10	1	0	0	1	10	0	5	12	0	5	0	0	0	1	9	6	0	4	232484
2007-12-20 01:00:00	0	4	0	0	0	0	1	3	0	0	0	0	25	0	0	1	2	8	4	0	0	5	12	0	0	1	1	0	3	11	0	0	0	0	0	1	12	3	0	2	207867
2007-12-20 02:00:00	0	1	0	0	0	0	0	4	0	6	0	0	24	0	1	0	0	9	8	0	0	5	5	0	0	1	2	0	3	6	0	0	0	0	1	0	8	7	0	0	180101
2007-12-20 03:00:00	0	2	1	0	0	0	0	3	0	4	0	0	6	0	0	8	0	7	2	0	0	3	2	0	0	0	1	0	3	9	0	2	0	0	0	0	4	7	0	0	152701
2007-12-20 04:00:00	0	4	0	0	0	0	1	5	1	5	0	0	9	0	0	4	1	4	8	0	0	2	3	0	0	1	0	0	4	1	0	2	0	0	0	0	6	1	0	0	133544
2007-12-20 05:00:00	0	0	0	0	0	0	0	1	0	2	0	0	1	0	0	0	0	3	0	0	0	2	2	0	0	0	0	0	2	9	0	0	0	0	1	0	2	7	0	0	92383
2007-12-20 06:00:00	0	0	0	0	0	0	0	0	0	0	0	0	4	0	0	1	0	0	4	0	0	1	2	0	0	1	0	0	0	2	0	1	0	0	0	0	0	0	0	0	55024
2007-12-20 07:00:00	0	0	0	0	0	0	0	0	0	0	0	0	1	0	0	0	0	0	1	0	0	0	1	0	0	0	0	0	0	1	0	0	0	0	0	0	2	0	0	0	43286
2007-12-20 08:00:00	0	0	0	0	0	0	0	0	0	0	0	0	4	0	0	0	0	1	0	0	0	1	0	0	0	0	0	0	0	0	0	0	0	0	0	0	1	1	0	1	37808
2007-12-20 09:00:00	0	0	0	0	0	0	1	0	0	3	0	0	2	0	0	1	0	2	0	0	0	0	1	0	0	0	0	0	0	4	0	0	0	0	0	0	0	1	0	0	43627
2007-12-20 10:00:00	0	0	0	0	0	0	0	1	0	1	0	0	7	0	0	0	0	0	2	0	0	0	1	0	0	0	6	0	0	1	0	2	0	0	0	0	0	6	0	0	61354
2007-12-20 11:00:00	0	3	0	0	0	0	1	3	0	2	0	0	11	1	0	4	0	0	4	0	0	1	2	0	0	2	0	0	1	6	0	1	0	0	0	0	12	2	0	2	104291
2007-12-20 12:00:00	0	2	1	0	0	0	2	3	0	2	0	0	31	0	0	3	0	0	8	0	0	3	2	0	0	2	3	0	6	6	0	0	0	0	1	0	7	4	0	3	157867
2007-12-20 13:00:00	0	1	1	0	0	0	0	4	0	3	0	3	37	1	0	3	0	2	4	0	0	10	4	0	0	7	9	0	3	14	0	1	0	0	0	3	12	3	0	1	198809
2007-12-20 14:00:00	0	4	2	0	0	0	0	2	0	4	1	0	46	0	0	1	0	3	8	0	0	8	5	0	0	1	3	0	2	11	0	1	0	0	0	3	26	11	0	4	219466
2007-12-20 15:00:00	0	4	1	0	0	0	1	7	2	3	0	0	39	0	0	1	0	6	4	0	0	8	10	0	0	9	2	0	1	17	0	0	0	0	2	0	10	8	0	1	210506
2007-12-20 16:00:00	0	5	1	0	0	0	2	2	1	3	0	1	24	0	0	5	1	10	8	0	0	5	6	0	0	8	4	0	2	13	0	1	0	0	0	0	11	6	0	0	222765
2007-12-20 17:00:00	0	2	1	0	0	0	1	5	2	3	0	1	39	0	0	4	0	2	14	0	0	5	5	0	0	3	4	0	5	29	0	1	0	0	1	5	11	4	0	2	239902
2007-12-20 18:00:00	0	4	0	0	0	0	0	5	0	7	0	0	30	0	0	0	2	2	10	0	0	6	5	0	0	1	1	0	5	10	0	0	0	0	0	1	11	11	0	1	246099
2007-12-20 19:00:00	0	7	2	0	0	0	0	7	0	7	0	0	35	0	0	7	1	8	8	0	0	3	6	0	0	1	4	0	5	6	0	0	0	0	0	0	8	11	0	2	246727
2007-12-20 20:00:00	0	3	0	0	0	0	1	6	0	5	0	1	31	0	0	0	3	5	7	0	0	6	11	0	0	1	1	0	9	8	0	3	0	0	0	0	12	5	0	2	231697
2007-12-20 21:00:00	0	7	0	0	0	0	0	1	0	4	0	0	29	0	0	3	0	3	12	0	0	5	6	0	0	3	3	0	1	22	0	0	0	0	0	0	5	1	0	1	203842
2007-12-20 22:00:00	0	1	0	0	0	0	2	3	0	6	0	1	19	0	0	2	3	3	6	0	0	4	4	0	0	2	2	0	2	16	0	4	0	0	0	0	9	3	0	6	187763
2007-12-20 23:00:00	0	4	0	0	0	0	0	7	0	3	1	0	19	0	0	0	1	7	9	0	0	5	3	0	0	5	4	0	3	18	0	1	0	0	0	1	7	4	0	0	183824
2007-12-21 00:00:00	0	3	0	0	0	0	0	6	0	5	0	0	29	0	0	4	0	3	10	0	0	8	5	0	0	2	2	0	3	3	0	3	0	0	0	0	5	9	0	2	183098
2007-12-21 01:00:00	0	1	1	0	0	0	4	6	0	2	0	0	24	2	0	10	5	3	11	0	0	3	1	0	0	0	1	0	1	6	0	4	0	0	0	1	4	5	0	2	175566
2007-12-21 02:00:00	0	13	1	0	0	0	1	3	0	2	1	0	25	0	0	1	0	2	2	0	0	2	4	0	0	4	1	0	2	18	0	0	0	0	0	1	7	1	0	0	148496
2007-12-21 03:00:00	0	0	1	0	0	0	1	1	0	3	0	0	5	0	0	0	0	1	6	0	0	1	3	0	0	0	1	0	1	4	0	0	0	0	0	0	3	1	0	0	134168
2007-12-21 04:00:00	0	1	0	0	0	0	0	3	0	1	0	0	5	0	0	1	0	3	2	0	0	2	0	0	0	1	0	0	4	8	0	0	0	0	0	0	1	1	0	0	105092
2007-12-21 05:00:00	0	1	0	0	0	0	0	2	0	1	0	0	5	0	0	1	0	1	2	0	0	1	1	0	0	3	0	0	2	0	0	0	0	0	0	0	0	1	0	2	77503
2007-12-21 06:00:00	0	0	0	0	0	0	0	0	0	0	0	0	2	0	0	0	0	1	0	0	0	0	0	0	0	0	0	0	2	0	0	1	0	0	0	0	0	0	0	2	58740
2007-12-21 07:00:00	0	3	0	0	0	0	2	1	0	0	0	0	5	0	0	0	0	0	2	0	0	0	0	0	0	0	0	0	1	2	0	0	0	0	0	0	0	0	0	0	53561
2007-12-21 08:00:00	0	0	0	0	0	0	2	0	1	0	0	0	1	0	0	0	0	2	3	0	0	0	0	0	0	1	1	0	0	2	0	0	0	0	0	1	0	0	0	0	47391
2007-12-21 09:00:00	0	0	0	0	0	0	0	0	0	0	0	0	2	0	0	0	0	0	1	0	0	1	1	0	0	0	0	0	0	1	0	0	0	0	0	0	0	1	0	0	48059
2007-12-21 10:00:00	0	0	0	0	0	0	0	0	0	4	0	0	6	0	0	3	0	0	1	0	0	3	0	0	0	0	0	0	1	4	0	0	0	0	0	0	3	2	0	3	65195
2007-12-21 11:00:00	0	0	0	0	0	0	1	3	0	5	0	0	10	0	0	0	0	0	8	0	0	5	2	0	0	4	0	0	0	6	0	0	0	0	0	0	3	2	0	0	112789
2007-12-21 12:00:00	0	3	0	0	0	0	4	3	1	3	0	0	23	0	0	3	1	3	10	0	0	3	1	0	0	0	2	0	3	10	0	0	0	0	0	0	6	12	0	0	159366
2007-12-21 13:00:00	0	2	1	0	0	0	0	4	1	2	0	0	28	0	0	3	2	1	3	0	0	2	8	0	0	1	1	0	2	10	0	2	0	0	1	1	15	4	0	1	209179
2007-12-21 14:00:00	0	6	0	0	0	0	2	2	0	3	1	0	26	0	0	6	0	3	7	0	0	2	7	0	0	2	3	0	1	9	0	0	0	0	0	0	10	3	0	1	193956
2007-12-21 15:00:00	0	4	1	0	0	0	1	3	0	5	0	0	24	0	0	8	0	2	9	0	0	7	4	0	0	3	3	0	4	12	0	2	0	0	0	0	5	3	0	1	186876
2007-12-21 16:00:00	0	12	2	0	0	0	0	1	0	2	0	0	32	0	0	0	5	1	8	0	0	5	2	0	0	2	4	0	3	13	0	0	0	0	0	0	11	4	0	1	198003
2007-12-21 17:00:00	0	3	0	0	0	0	0	4	1	3	0	0	30	0	0	6	1	6	9	0	0	4	1	0	0	4	5	0	5	8	0	0	0	0	1	0	12	6	0	4	214843
2007-12-21 18:00:00	0	2	1	0	0	0	0	6	1	2	0	0	21	0	0	0	1	3	12	0	0	0	1	0	0	2	9	0	4	3	0	0	0	0	0	1	14	6	0	1	217897
2007-12-21 19:00:00	0	5	0	0	0	0	1	2	1	3	1	1	38	0	0	7	1	5	13	0	0	2	3	0	0	4	1	0	7	5	0	1	0	0	0	1	10	2	0	2	213742
2007-12-21 20:00:00	0	5	0	0	0	0	0	3	0	9	0	0	32	0	0	3	2	10	4	0	0	8	1	0	0	1	1	0	7	5	0	1	0	0	0	0	5	3	0	0	279293
2007-12-21 21:00:00	0	4	0	0	0	0	1	6	0	9	0	0	21	0	0	1	0	6	10	0	0	1	4	0	0	0	2	0	2	4	0	4	0	0	0	0	8	4	0	1	207411
2007-12-21 22:00:00	0	5	1	0	0	0	1	2	1	0	0	0	23	0	0	2	1	5	11	0	0	3	2	0	0	1	5	0	3	15	0	3	0	0	0	0	9	4	0	2	163812
2007-12-21 23:00:00	0	1	0	0	0	0	2	0	0	3	1	0	18	0	0	0	0	1	5	0	0	9	2	0	0	1	4	0	0	13	0	2	0	0	0	0	8	11	0	4	166835
2007-12-22 00:00:00	0	4	0	0	0	0	0	3	0	2	0	0	18	0	0	3	3	1	4	0	0	8	3	0	0	0	4	0	1	7	0	2	0	0	0	0	5	3	0	0	161159
2007-12-22 01:00:00	0	1	1	0	0	0	1	1	0	3	0	0	8	0	0	0	4	5	7	0	0	1	3	0	0	0	4	0	4	7	0	1	0	0	0	0	1	6	0	2	163884
2007-12-22 02:00:00	0	1	0	0	0	0	0	0	0	9	0	0	14	0	0	4	0	2	5	0	0	2	3	0	0	1	5	0	1	4	0	3	0	0	0	2	3	7	0	4	151590
2007-12-22 03:00:00	0	0	0	0	0	0	1	1	1	3	0	0	11	0	0	0	0	5	4	0	0	0	2	0	0	0	0	0	2	5	0	3	0	0	0	1	1	3	0	1	135252
2007-12-22 04:00:00	0	0	0	0	0	0	0	1	0	0	0	0	5	0	0	0	2	0	4	0	0	0	1	0	0	0	0	0	0	6	0	0	0	0	0	0	0	3	0	2	119518
2007-12-22 05:00:00	0	0	0	0	0	0	0	0	2	0	0	0	2	0	1	0	0	0	6	0	0	0	0	0	0	0	1	0	1	1	0	0	0	0	0	0	2	2	0	0	97388
2007-12-22 06:00:00	0	0	1	0	0	0	0	0	0	0	0	0	0	0	0	0	0	5	0	0	0	0	0	0	0	0	0	0	0	4	0	0	0	0	0	0	0	1	0	0	88053
2007-12-22 07:00:00	0	0	0	0	0	0	0	0	0	0	0	0	2	0	0	0	0	0	5	0	0	0	0	0	0	0	0	0	1	1	0	1	0	0	0	0	0	0	0	0	69552
2007-12-22 08:00:00	0	0	0	0	0	0	0	0	0	1	0	0	1	0	0	0	0	0	1	0	0	0	1	0	0	1	0	0	0	0	0	0	0	0	0	0	0	0	0	0	33391
2007-12-22 09:00:00	0	0	0	0	0	0	0	1	0	0	0	0	1	0	0	1	0	1	2	0	0	0	1	0	0	0	0	0	0	2	0	1	0	0	0	0	1	0	0	0	36220
2007-12-22 10:00:00	0	0	0	0	0	0	0	1	0	1	0	0	3	0	0	2	0	0	2	0	0	2	0	0	0	1	0	0	1	0	0	1	0	0	0	1	0	0	0	0	49957
2007-12-22 11:00:00	0	3	0	0	0	0	0	1	0	1	0	1	4	0	0	0	0	3	1	0	0	0	1	0	0	3	0	0	0	5	0	0	0	0	0	0	4	0	0	0	64383
2007-12-22 12:00:00	0	0	0	0	0	0	0	2	0	0	0	0	7	0	0	0	0	10	4	0	0	0	3	0	0	0	0	0	0	3	0	0	0	0	1	0	4	0	0	4	97213
2007-12-22 13:00:00	0	1	0	0	0	0	0	3	1	4	0	0	6	0	0	0	0	6	2	0	0	2	1	0	0	0	0	0	2	4	0	2	0	0	0	0	1	8	0	0	120002
2007-12-22 14:00:00	0	3	1	0	0	0	1	2	2	2	0	2	21	0	0	0	0	3	4	0	0	0	7	0	0	1	2	0	1	10	0	0	0	0	0	0	8	3	0	0	128920
2007-12-22 15:00:00	0	0	6	0	0	0	1	3	0	2	0	0	20	0	0	0	0	2	1	0	0	2	2	0	0	2	1	0	1	4	0	0	0	0	1	0	2	1	0	0	144709
2007-12-22 16:00:00	0	2	0	0	0	0	0	3	0	1	0	0	23	0	0	1	1	10	4	0	0	3	2	0	0	0	0	0	0	2	0	1	0	0	0	0	9	1	0	1	151001
2007-12-22 17:00:00	0	2	0	0	0	0	0	2	0	3	0	0	13	0	0	2	1	3	7	0	0	2	2	0	0	0	1	0	0	2	0	0	0	0	0	1	1	4	0	1	159520
2007-12-22 18:00:00	0	1	0	0	0	0	0	6	0	1	0	1	12	0	0	0	1	6	7	0	0	5	0	0	0	0	0	0	4	6	0	1	0	0	0	0	6	2	0	3	160439
2007-12-22 19:00:00	0	2	0	0	0	0	1	1	0	1	0	0	16	0	0	1	2	2	10	0	0	3	3	0	0	0	2	0	1	5	0	0	0	0	0	0	4	1	0	0	173972
2007-12-22 20:00:00	0	1	0	0	0	0	3	2	1	4	0	0	16	0	0	5	0	12	5	0	0	1	0	0	0	2	1	0	3	7	0	2	0	0	0	0	9	1	0	1	169619
2007-12-22 21:00:00	0	2	0	0	0	0	0	1	1	4	0	1	15	0	0	0	0	3	10	0	0	0	3	0	0	1	1	0	2	8	0	0	0	0	0	0	4	2	0	1	178533
2007-12-22 22:00:00	0	3	0	0	0	0	0	1	0	3	0	0	17	1	0	1	0	2	7	0	0	0	3	0	0	2	1	0	2	5	0	1	0	0	0	0	4	4	0	0	153369
2007-12-22 23:00:00	0	0	0	0	0	0	1	1	1	4	0	0	16	0	0	6	0	5	9	0	0	4	4	0	0	0	1	0	2	5	0	1	0	0	0	0	6	1	0	1	152709
2007-12-23 00:00:00	0	2	2	0	0	0	0	3	0	1	0	0	19	0	0	7	0	1	8	0	0	1	2	0	0	0	1	0	1	6	0	3	0	0	0	0	4	3	0	1	155538
2007-12-23 01:00:00	0	3	0	0	0	0	0	0	0	3	0	0	17	1	0	4	0	6	8	0	0	3	2	0	0	0	0	0	4	8	0	0	0	0	0	0	4	3	0	0	151330
2007-12-23 02:00:00	0	1	0	0	0	0	0	8	0	0	0	0	6	0	0	1	0	6	6	0	0	0	0	0	0	1	2	0	1	5	0	1	0	0	0	0	4	5	0	2	134963
2007-12-23 03:00:00	0	1	0	0	0	0	0	0	0	1	0	0	5	0	0	3	0	2	5	0	0	4	0	0	0	0	1	0	3	6	0	1	0	0	0	1	4	9	0	1	126243
2007-12-23 04:00:00	0	0	0	0	0	0	0	0	0	2	0	0	4	0	0	1	0	4	4	0	0	1	3	0	0	0	0	0	1	1	0	0	0	0	0	0	3	0	0	4	95958
2007-12-23 05:00:00	0	1	0	0	0	0	1	1	0	0	0	0	5	0	0	1	0	0	3	0	0	0	2	0	0	0	0	0	2	1	0	3	0	0	0	0	1	2	0	1	80462
2007-12-23 06:00:00	0	0	1	0	0	0	1	0	0	0	0	0	0	0	0	3	0	1	1	0	0	0	0	0	0	1	0	0	0	1	0	0	0	0	0	0	0	2	0	1	58143
2007-12-23 07:00:00	0	0	0	0	0	0	0	0	0	2	0	0	1	1	0	0	0	1	1	0	0	0	0	0	0	1	1	0	0	1	0	0	0	0	0	0	2	0	0	0	52408
2007-12-23 08:00:00	0	0	0	0	0	0	0	1	0	0	0	0	1	0	0	0	0	0	1	0	0	0	0	0	0	0	0	0	0	3	0	0	0	0	0	0	0	1	0	0	38305
2007-12-23 09:00:00	0	0	0	0	0	0	0	0	0	1	0	0	1	0	0	0	0	5	1	0	0	0	0	0	0	0	0	0	2	0	0	0	0	0	0	0	0	1	0	0	38763
2007-12-23 10:00:00	0	0	0	0	0	0	0	1	0	0	0	0	1	0	0	0	1	0	0	0	0	1	0	0	0	2	1	0	1	1	0	0	0	0	0	0	1	1	0	0	49518
2007-12-23 11:00:00	0	0	0	0	0	0	1	1	0	0	0	0	6	0	0	1	1	3	2	0	0	1	0	0	0	0	0	0	2	2	0	0	0	0	0	0	0	2	0	3	60449
2007-12-23 12:00:00	0	1	0	0	0	0	0	1	1	0	0	0	9	0	0	0	1	7	2	0	0	0	1	0	0	0	0	0	5	8	0	0	0	0	0	0	1	1	0	2	86023
2007-12-23 13:00:00	0	1	0	0	0	0	1	1	0	0	0	0	8	0	0	0	0	3	2	0	0	2	0	0	0	1	2	0	1	10	0	0	0	0	0	0	3	1	0	1	114607
2007-12-23 14:00:00	0	2	0	0	0	0	1	2	0	1	0	0	19	0	0	0	1	1	3	0	0	0	3	0	0	1	2	0	2	2	0	0	0	0	1	0	8	1	0	2	132938
2007-12-23 15:00:00	0	0	0	0	0	0	3	4	0	2	0	1	13	0	0	1	0	5	3	0	0	0	5	0	0	2	1	0	3	4	0	0	0	0	0	1	6	2	0	4	158537
2007-12-23 16:00:00	0	0	0	0	0	0	0	0	0	1	1	1	15	0	0	0	2	0	6	0	0	1	3	0	0	0	0	0	2	5	0	0	0	0	0	0	8	2	0	1	146178
2007-12-23 17:00:00	0	1	1	0	0	0	2	1	0	1	0	0	9	0	0	2	0	7	3	0	0	1	0	0	0	0	2	0	0	12	0	1	0	0	0	0	7	0	0	2	146176
2007-12-23 18:00:00	0	1	0	0	0	0	0	4	0	2	0	0	11	0	0	0	0	4	5	0	0	5	3	0	0	0	1	0	1	5	0	0	0	0	1	1	14	8	0	1	150551
2007-12-23 19:00:00	0	2	1	0	0	0	0	1	0	0	0	0	11	0	0	0	0	4	4	0	0	2	3	0	0	0	0	0	3	3	0	1	0	0	0	0	5	3	0	1	153059
2007-12-23 20:00:00	0	3	0	0	0	0	0	2	0	4	0	0	19	1	0	1	2	2	4	0	0	3	3	0	0	2	0	0	0	7	0	1	0	0	0	0	7	1	0	1	155740
2007-12-23 21:00:00	0	8	1	0	0	0	0	1	0	2	1	0	17	0	0	1	1	7	5	0	0	2	3	0	0	1	2	0	7	10	0	1	0	0	0	0	7	0	0	0	158749
2007-12-23 22:00:00	0	3	0	0	0	0	1	1	0	4	0	0	23	2	0	4	0	8	5	0	0	1	3	0	0	1	1	0	4	5	0	2	0	0	0	0	1	4	0	3	160451
2007-12-23 23:00:00	0	5	0	0	0	0	1	1	0	1	0	0	7	0	0	1	0	2	4	0	0	1	1	0	0	0	0	0	3	9	0	1	0	0	0	0	2	2	0	2	158058
2007-12-24 00:00:00	0	2	0	0	0	0	0	0	2	1	0	0	13	1	0	3	1	3	5	0	0	6	0	0	0	1	1	0	1	6	0	0	0	0	0	0	5	1	0	0	155402
2007-12-24 01:00:00	0	4	0	0	0	0	0	1	0	3	0	1	16	0	0	1	0	1	5	0	0	1	1	0	0	1	1	0	1	9	0	1	0	0	0	0	7	4	0	0	156952
2007-12-24 02:00:00	0	3	1	0	0	0	2	3	0	4	0	0	11	0	0	1	1	6	5	0	0	1	2	0	0	1	1	0	6	10	0	1	0	0	0	0	0	1	0	0	156636
2007-12-24 03:00:00	0	0	1	0	0	0	0	1	0	2	0	1	13	0	0	1	0	2	4	0	0	0	0	0	0	2	4	0	2	4	0	1	0	0	0	0	1	0	0	2	131766
2007-12-24 04:00:00	0	1	0	0	0	0	0	0	0	2	1	0	7	0	0	1	0	7	5	0	0	0	2	0	0	1	2	0	0	5	0	0	0	0	0	0	2	1	0	0	109755
2007-12-24 05:00:00	0	1	0	0	0	0	0	0	0	0	0	0	3	0	0	1	0	3	1	0	0	0	0	0	0	0	1	0	4	0	0	0	0	0	0	0	2	0	0	2	87446
2007-12-24 06:00:00	0	3	0	0	0	0	0	0	0	2	0	0	3	0	0	0	0	4	4	0	0	1	1	0	0	0	0	0	2	8	0	0	0	0	0	0	2	1	0	1	56623
2007-12-24 07:00:00	0	0	1	0	0	0	0	0	0	0	0	0	3	0	0	0	0	0	0	0	0	0	0	0	0	0	1	0	0	1	0	0	0	0	0	0	1	1	0	0	48274
2007-12-24 08:00:00	0	0	0	0	0	0	0	0	0	1	0	0	1	0	0	1	0	0	2	0	0	0	1	0	0	0	0	0	0	1	0	0	0	0	0	0	0	1	0	0	48996
2007-12-24 09:00:00	0	0	0	0	0	0	0	0	0	0	0	0	1	0	0	1	0	1	0	0	0	0	0	0	0	0	0	0	0	1	0	0	0	0	0	0	0	0	0	0	48306
2007-12-24 10:00:00	0	1	0	0	0	0	0	0	0	0	0	0	2	0	0	0	0	0	2	0	0	1	0	0	0	0	0	0	0	0	0	0	0	0	0	0	0	1	0	0	60595
2007-12-24 11:00:00	0	1	0	0	0	0	0	1	0	1	0	0	7	0	0	0	0	2	3	0	0	4	0	0	0	0	1	0	2	1	0	0	0	0	0	0	3	0	0	0	82686
2007-12-24 12:00:00	0	1	1	0	0	0	0	2	1	0	0	0	4	0	0	0	1	3	4	0	0	5	0	0	0	2	0	0	3	10	0	2	0	0	0	1	3	3	0	0	115752
2007-12-24 13:00:00	0	3	1	0	0	0	0	0	0	3	0	0	21	1	0	3	0	4	6	0	0	6	1	0	0	0	0	0	5	10	0	2	0	0	0	0	4	1	0	1	137521
2007-12-24 14:00:00	0	1	0	0	0	0	0	1	2	0	0	0	17	0	0	3	1	4	3	0	0	3	2	0	0	1	1	0	1	8	0	1	0	0	0	0	3	3	0	0	144214
2007-12-24 15:00:00	0	3	0	0	0	0	1	0	0	1	0	0	10	0	0	1	1	9	2	0	0	2	4	0	0	0	2	0	6	6	0	2	0	0	0	0	4	3	0	1	131619
2007-12-24 16:00:00	0	3	1	0	0	0	0	1	0	1	0	0	20	2	0	1	0	3	7	0	0	1	2	0	0	1	1	0	2	5	0	0	0	0	0	0	2	3	0	1	136400
2007-12-24 17:00:00	0	7	3	0	0	0	0	5	0	3	0	0	24	0	0	0	0	2	2	0	0	2	2	0	0	2	1	0	3	5	0	0	0	0	0	0	4	3	0	4	146846
2007-12-24 18:00:00	0	3	1	0	0	0	0	4	0	2	0	0	12	0	0	1	1	4	2	0	0	1	1	0	0	0	1	0	5	9	0	0	0	0	0	0	5	3	0	2	149575
2007-12-24 19:00:00	0	1	0	0	0	0	0	2	0	2	0	0	12	0	0	2	4	2	3	0	0	2	4	0	0	1	1	0	3	7	0	1	0	0	0	0	5	0	0	2	150614
2007-12-24 20:00:00	0	2	0	0	0	0	0	0	0	2	0	0	18	1	0	0	0	1	5	0	0	5	2	0	0	0	3	0	1	8	0	0	0	0	0	0	7	0	0	1	146895
2007-12-24 21:00:00	0	2	0	0	0	0	0	5	0	1	0	0	12	0	0	0	0	2	7	0	0	1	3	0	0	1	1	0	3	11	0	0	0	0	0	0	5	3	0	1	136410
2007-12-24 22:00:00	0	3	0	0	0	0	0	0	1	1	0	0	19	0	0	0	0	1	5	0	0	0	0	0	0	3	1	0	2	4	0	0	0	0	0	0	1	2	0	3	130213
2007-12-24 23:00:00	0	1	1	0	0	0	2	2	0	2	0	0	8	0	0	7	1	0	4	0	0	1	6	0	0	0	1	0	3	1	0	1	0	0	1	0	1	1	0	0	122274
2007-12-25 00:00:00	0	1	0	0	0	0	1	0	0	0	0	0	10	0	0	0	1	3	4	0	0	0	0	0	0	0	4	0	4	8	0	0	0	0	0	0	3	1	0	0	104514
2007-12-25 01:00:00	0	2	0	0	0	0	0	1	0	0	0	0	11	0	0	2	2	1	1	0	0	0	0	0	0	0	2	0	2	3	0	1	0	0	0	0	0	1	0	0	93064
2007-12-25 02:00:00	0	0	0	0	0	0	1	0	0	2	0	0	9	0	0	2	0	3	4	0	0	0	0	0	0	2	0	0	2	5	0	0	0	0	0	0	3	0	0	0	96546
2007-12-25 03:00:00	0	2	0	0	0	0	1	3	0	0	0	0	5	0	0	0	0	0	5	0	0	0	0	0	0	0	0	0	0	1	0	0	0	0	0	0	3	0	0	0	84474
2007-12-25 04:00:00	0	2	0	0	0	0	1	0	0	1	0	0	4	0	0	0	1	0	0	0	0	2	1	0	0	0	0	0	5	3	0	1	0	0	0	0	2	2	0	1	88646
2007-12-25 05:00:00	0	3	0	0	0	0	0	0	0	0	0	0	5	0	0	0	0	2	4	0	0	0	0	0	0	0	0	0	0	3	0	1	0	0	0	0	0	0	0	0	83533
2007-12-25 06:00:00	0	0	0	0	0	0	0	1	0	0	0	0	3	0	0	0	0	0	0	0	0	0	1	0	0	0	0	0	0	2	0	0	0	0	0	0	0	1	0	1	80957
2007-12-25 07:00:00	0	5	0	0	0	0	0	1	0	0	0	0	0	0	0	0	0	0	1	0	0	0	1	0	0	0	0	0	1	1	0	0	0	0	0	0	0	0	0	0	65434
2007-12-25 08:00:00	0	0	1	0	0	0	0	0	0	0	0	0	0	0	0	4	0	0	1	0	0	0	0	0	0	0	0	0	1	1	0	0	0	0	0	0	2	1	0	0	63191
2007-12-25 09:00:00	0	0	0	0	0	0	0	0	0	1	0	1	1	0	0	0	0	0	0	0	0	0	0	0	0	1	1	0	0	0	0	0	0	0	0	1	0	0	0	0	64815
2007-12-25 10:00:00	0	0	0	0	0	0	0	0	0	0	0	0	2	0	0	0	0	1	4	0	0	1	0	0	0	0	0	0	0	1	0	1	0	0	0	0	0	0	0	1	35917
2007-12-25 11:00:00	0	0	1	0	0	0	0	1	0	0	0	0	4	0	0	0	0	0	2	0	0	1	0	0	0	1	0	0	0	0	0	0	0	0	0	0	1	0	0	0	42718
2007-12-25 12:00:00	0	0	0	0	0	0	0	4	0	0	0	0	5	0	0	0	0	2	3	0	0	2	2	0	0	0	2	0	2	4	0	0	0	0	0	0	0	5	0	0	61159
2007-12-25 13:00:00	0	0	0	0	0	0	0	1	0	2	0	0	7	0	0	1	0	1	4	0	0	2	1	0	0	0	1	0	1	2	0	0	0	0	0	0	3	3	0	2	84532
2007-12-25 14:00:00	0	3	0	0	0	0	0	2	1	2	0	0	9	0	0	0	0	1	5	0	0	4	1	0	0	1	3	0	5	4	0	3	0	0	1	0	4	1	0	2	100903
2007-12-25 15:00:00	0	0	0	0	0	0	0	0	0	0	0	0	15	0	0	1	0	10	6	0	0	2	0	0	0	0	1	0	2	1	0	1	0	0	0	0	1	0	0	0	112204
2007-12-25 16:00:00	0	4	0	0	0	0	0	1	0	0	0	0	13	0	0	0	1	5	1	0	0	1	0	0	0	0	1	0	2	4	0	0	0	0	0	0	4	3	0	0	117128
2007-12-25 17:00:00	0	1	0	0	0	0	0	1	0	0	0	0	10	0	0	2	0	6	0	0	0	2	1	0	0	0	0	0	8	1	0	0	0	0	0	0	7	1	0	0	126425
2007-12-25 18:00:00	0	2	0	0	0	0	1	0	0	1	0	0	13	0	0	2	0	3	5	0	0	6	0	0	0	0	3	0	4	2	0	2	0	0	0	1	2	2	0	0	145636
2007-12-25 19:00:00	0	2	0	0	0	0	0	2	0	1	0	0	15	0	0	2	0	0	8	0	0	3	3	0	0	1	2	0	0	5	0	1	0	0	0	1	2	2	0	1	148503
2007-12-25 20:00:00	0	4	1	0	0	0	0	3	0	1	0	0	17	0	0	3	0	3	8	0	0	2	0	0	0	1	2	0	7	11	0	0	0	0	0	1	4	1	0	0	161744
2007-12-25 21:00:00	0	1	0	0	0	0	1	1	0	2	0	1	19	0	0	0	0	2	7	0	0	2	2	0	0	1	3	0	6	2	0	0	0	0	0	0	8	7	0	1	179416
2007-12-25 22:00:00	0	3	0	0	0	0	0	0	0	1	0	0	20	0	0	0	1	12	10	0	0	8	3	0	0	1	1	0	4	8	0	1	0	0	0	0	9	2	0	2	177670
2007-12-25 23:00:00	0	6	0	0	0	0	2	1	0	2	0	0	24	0	0	2	1	6	5	0	0	12	1	0	0	0	1	0	2	14	0	3	0	0	0	0	9	6	0	0	184578
2007-12-26 00:00:00	0	6	0	0	0	0	0	2	0	4	0	0	17	0	0	2	3	4	9	0	0	2	0	0	0	1	8	0	2	14	0	1	0	0	0	0	7	1	0	1	196945
2007-12-26 01:00:00	0	1	0	0	0	0	3	2	0	8	0	0	11	0	0	0	0	1	9	0	0	3	3	0	0	0	0	0	3	4	0	0	0	0	0	0	4	3	0	2	195354
2007-12-26 02:00:00	0	1	0	0	0	0	0	0	0	5	0	0	15	0	0	4	0	4	6	0	0	2	2	0	0	1	1	0	5	3	0	0	0	0	3	0	3	3	0	1	187461
2007-12-26 03:00:00	0	1	0	0	0	0	2	6	0	3	0	0	11	0	0	1	0	9	12	0	0	3	3	0	0	0	1	0	2	13	0	1	0	0	0	0	1	2	0	0	161048
2007-12-26 04:00:00	0	1	0	0	0	0	0	2	0	3	0	0	8	0	0	1	0	2	4	0	1	0	1	0	0	0	0	0	0	1	0	0	0	0	0	1	2	3	0	0	123928
2007-12-26 05:00:00	0	1	0	0	0	0	1	1	0	1	0	0	5	0	0	1	2	0	1	0	0	2	0	0	0	0	0	0	0	3	0	0	0	0	0	0	1	0	0	0	101493
2007-12-26 06:00:00	0	0	0	0	0	0	0	0	0	1	0	0	3	0	0	0	0	3	3	0	0	0	0	0	0	2	0	0	1	1	0	0	0	0	0	0	0	0	0	0	83431
2007-12-26 07:00:00	0	0	0	0	0	0	0	0	0	1	0	0	3	0	0	0	0	2	0	0	0	0	0	0	0	0	1	0	0	3	0	0	0	0	0	0	4	0	0	0	49275
2007-12-26 08:00:00	0	1	1	0	0	0	0	0	0	0	0	0	6	0	0	0	0	0	3	0	0	1	0	0	0	0	0	0	1	1	0	0	0	0	1	0	0	2	0	0	31745
2007-12-26 09:00:00	0	0	0	0	0	0	0	0	0	1	0	3	6	0	0	0	0	1	1	0	0	0	0	0	0	0	1	0	0	6	0	0	0	0	0	0	0	2	0	0	33455
2007-12-26 10:00:00	0	0	0	0	0	0	0	0	0	0	0	0	3	0	0	6	0	2	0	0	0	0	0	0	0	0	1	0	0	3	0	0	0	0	0	0	0	0	0	1	47237
2007-12-26 11:00:00	0	0	0	0	0	0	0	2	0	0	0	0	8	0	0	2	0	0	2	0	0	4	0	0	0	0	3	0	1	0	0	0	0	0	0	0	2	1	0	1	82292
2007-12-26 12:00:00	0	4	1	0	0	0	0	4	0	1	0	0	21	0	0	5	0	6	5	0	0	5	9	0	0	0	1	0	4	12	0	2	0	0	0	0	5	3	0	2	133786
2007-12-26 13:00:00	0	5	1	0	0	0	0	4	1	9	0	0	38	1	0	3	0	10	3	0	0	4	6	0	0	1	0	0	2	9	0	1	0	0	0	0	4	2	0	0	181743
2007-12-26 14:00:00	0	7	0	0	0	0	3	0	0	3	0	0	38	0	0	10	0	4	9	0	0	5	8	0	0	2	4	0	7	24	0	2	0	0	0	1	10	7	0	0	203074
2007-12-26 15:00:00	0	4	2	0	0	0	0	2	0	8	0	0	32	0	0	3	0	9	5	0	0	3	1	0	0	2	4	0	5	5	0	1	0	0	1	1	12	2	0	2	205934
2007-12-26 16:00:00	0	2	2	0	0	0	0	3	2	9	0	0	32	0	0	1	1	12	8	0	0	6	3	0	0	3	5	0	4	7	0	4	0	0	0	1	10	8	0	0	235077
2007-12-26 17:00:00	0	3	0	0	0	0	3	1	0	3	0	1	53	0	0	1	1	4	6	0	0	7	4	0	0	1	3	0	5	13	0	0	0	0	0	0	10	5	0	3	249480
2007-12-26 18:00:00	0	4	2	0	0	0	3	2	1	4	0	0	39	0	0	5	1	12	11	0	0	1	6	0	0	1	8	0	10	15	0	2	0	0	3	2	29	2	0	3	262427
2007-12-26 19:00:00	0	12	4	0	0	0	2	7	0	8	0	0	52	0	0	2	5	3	8	0	0	10	2	0	0	1	4	0	5	6	0	2	0	0	2	0	8	9	0	4	262836
2007-12-26 20:00:00	0	6	0	0	0	0	1	3	0	5	0	1	42	1	0	9	2	2	8	0	0	1	7	0	0	0	3	0	5	11	0	2	0	0	0	1	9	6	0	2	244964
2007-12-26 21:00:00	0	8	1	0	0	0	2	4	0	4	0	0	27	0	0	0	1	3	1	0	0	10	1	0	0	3	2	0	2	6	0	0	0	0	0	0	7	1	0	0	218140
2007-12-26 22:00:00	0	2	0	0	0	0	6	3	1	4	2	0	29	1	0	1	0	2	10	0	0	4	6	0	0	4	4	0	10	16	0	1	0	0	0	2	9	4	0	1	201546
2007-12-26 23:00:00	0	1	0	0	0	0	1	1	0	5	1	0	22	0	0	1	1	4	13	0	0	1	7	0	0	0	2	0	3	9	0	5	0	0	0	1	5	2	0	3	210770
2007-12-27 00:00:00	0	2	0	0	0	0	2	1	1	7	0	0	33	0	0	0	0	2	8	0	0	4	2	0	0	2	1	0	4	10	0	3	0	0	0	1	8	4	0	1	212586
2007-12-27 01:00:00	0	5	2	0	0	0	1	5	0	2	0	0	20	0	0	0	1	2	2	0	0	4	1	0	0	2	2	0	13	13	0	1	0	0	0	0	5	7	0	1	208649
2007-12-27 02:00:00	0	5	0	0	0	0	0	3	0	2	0	0	25	0	0	0	0	10	10	0	0	4	0	0	0	2	4	0	11	2	0	4	0	0	0	0	3	2	0	1	201759
2007-12-27 03:00:00	0	5	0	0	0	0	0	0	0	0	0	0	9	1	0	6	0	2	35	0	0	5	5	0	0	0	0	0	6	0	0	1	0	0	0	0	6	11	0	0	156361
2007-12-27 04:00:00	0	0	0	0	0	0	0	0	1	4	1	0	10	0	0	1	0	0	5	1	0	2	0	0	0	1	1	0	1	1	0	0	0	0	0	0	1	4	0	0	149962
2007-12-27 05:00:00	0	1	2	0	0	0	0	2	0	0	0	0	9	0	0	2	0	1	3	0	0	0	1	0	0	0	0	0	6	5	0	0	0	0	0	0	0	1	0	0	82544
2007-12-27 06:00:00	0	1	0	0	0	0	0	0	1	2	0	0	7	0	0	0	0	3	3	0	0	0	0	0	0	0	1	0	2	2	0	0	0	0	0	0	1	2	0	0	61563
2007-12-27 07:00:00	0	0	0	0	0	0	0	2	1	0	0	0	5	0	0	0	0	0	1	0	0	0	0	0	0	0	0	0	0	1	0	1	0	0	0	2	0	0	0	0	45549
2007-12-27 08:00:00	0	0	1	0	0	0	0	0	0	0	0	0	2	0	0	0	0	0	1	0	0	0	0	0	0	0	2	0	1	0	0	0	0	0	0	0	1	0	0	0	34435
2007-12-27 09:00:00	0	1	0	0	0	0	0	0	0	1	0	0	0	0	0	0	1	2	3	0	0	0	1	0	0	1	0	0	0	0	0	0	0	0	0	0	2	0	0	0	35504
2007-12-27 10:00:00	0	2	0	0	0	0	0	1	0	2	0	0	7	0	0	0	1	0	2	0	0	1	0	0	0	0	1	0	0	0	0	0	0	0	0	0	3	2	0	0	55899
2007-12-27 11:00:00	0	3	0	0	0	0	1	2	0	4	1	0	17	0	0	2	2	3	7	0	0	4	3	0	0	0	2	0	2	2	0	0	0	0	0	0	2	4	0	2	107156
2007-12-27 12:00:00	0	1	0	0	0	0	1	3	0	7	0	0	26	0	0	4	4	9	12	0	0	5	2	0	0	5	1	0	2	14	0	5	0	0	0	0	10	5	0	2	157740
2007-12-27 13:00:00	0	2	0	0	0	0	1	6	0	1	0	1	38	0	0	2	0	4	11	0	0	1	4	0	0	2	4	0	5	10	0	1	0	0	0	0	8	5	0	0	192706
2007-12-27 14:00:00	0	10	1	0	0	0	2	6	0	4	1	0	40	0	0	1	1	8	10	0	0	6	7	0	0	1	3	0	7	15	0	6	0	0	0	0	10	4	0	2	214753
2007-12-27 15:00:00	0	2	4	0	0	0	3	2	1	5	0	0	26	0	0	2	0	5	17	0	0	6	2	0	0	2	2	0	3	10	0	2	0	0	0	2	15	3	0	0	216246
2007-12-27 16:00:00	0	1	0	0	0	0	0	3	0	7	0	0	34	0	0	4	0	12	11	0	0	7	3	0	0	0	2	0	1	15	0	0	0	0	0	0	7	3	0	2	236704
2007-12-27 17:00:00	0	5	0	0	0	0	1	8	0	4	0	0	39	0	0	0	0	6	12	0	0	4	2	0	0	3	4	0	5	6	0	2	0	0	2	0	20	14	0	1	256985
2007-12-27 18:00:00	0	5	0	0	0	0	0	5	0	1	1	0	44	0	0	1	2	4	10	0	0	6	3	0	0	2	3	0	4	16	0	0	0	0	0	1	8	9	0	4	260258
2007-12-27 19:00:00	0	5	0	0	0	0	3	2	1	2	0	0	32	0	0	2	1	2	11	0	0	3	4	0	0	4	4	0	5	9	0	3	0	0	0	0	9	8	0	4	266921
2007-12-27 20:00:00	0	3	0	0	0	0	2	9	0	10	1	0	30	0	0	14	1	2	10	0	0	12	5	0	0	4	2	0	1	5	0	5	0	0	0	0	12	5	0	6	262993
2007-12-27 21:00:00	0	3	0	0	0	0	3	0	1	4	0	0	35	0	0	5	4	2	12	0	0	8	3	0	0	2	1	0	6	14	0	0	0	0	0	5	11	7	0	0	220557
2007-12-27 22:00:00	0	1	0	0	0	0	1	3	0	3	1	1	25	0	0	1	3	4	10	0	0	6	6	0	0	3	5	0	3	7	0	1	0	0	0	0	6	2	0	2	205263
2007-12-27 23:00:00	0	1	0	0	0	0	3	6	0	5	1	0	20	0	0	3	2	6	11	0	0	2	2	0	0	1	2	0	8	16	0	2	0	0	0	0	7	8	0	2	213610
2007-12-28 00:00:00	0	4	0	0	0	0	1	0	0	4	0	0	36	0	0	1	1	4	10	0	0	5	2	0	0	3	1	0	3	8	0	2	0	0	0	0	8	5	0	0	206651
2007-12-28 01:00:00	0	4	0	0	0	0	1	5	0	8	0	0	17	0	0	0	2	9	11	0	0	4	3	0	0	0	0	0	1	5	0	0	0	0	0	0	7	3	0	1	182887
2007-12-28 02:00:00	0	3	0	0	0	0	2	1	0	1	0	0	13	0	0	9	0	3	8	0	0	3	6	0	0	5	2	0	1	10	0	1	0	0	0	3	5	4	0	5	158586
2007-12-28 03:00:00	0	2	1	0	0	0	0	1	0	2	0	0	9	0	0	0	0	8	6	0	0	2	1	0	0	0	4	0	2	5	0	1	0	0	0	0	3	2	0	0	221168
2007-12-28 04:00:00	0	2	0	0	0	0	0	2	0	0	0	0	8	0	0	0	0	0	8	0	0	0	3	0	0	1	2	0	3	0	0	0	0	0	0	1	3	0	0	1	161938
2007-12-28 05:00:00	0	0	0	0	0	0	0	0	0	0	0	0	4	0	0	0	2	4	2	0	0	0	1	0	0	2	2	0	6	3	0	0	0	0	0	0	1	8	0	3	136008
2007-12-28 06:00:00	0	1	0	0	0	0	0	0	0	0	0	0	3	0	0	1	0	3	0	0	0	0	0	0	0	0	1	0	3	5	0	0	0	0	0	0	0	1	0	1	77609
2007-12-28 07:00:00	0	1	0	0	0	0	0	0	0	0	0	1	5	0	0	0	0	1	2	0	0	3	0	0	0	0	0	0	4	7	0	1	0	0	0	0	0	0	0	0	42277
2007-12-28 08:00:00	0	0	0	0	0	0	0	1	0	1	1	0	3	0	0	0	1	3	2	0	0	0	0	0	0	1	1	0	0	0	0	0	0	0	0	0	0	1	0	0	41063
2007-12-28 09:00:00	0	0	1	0	0	0	0	0	0	0	0	0	4	0	0	0	0	0	4	0	0	0	1	0	0	1	1	0	1	3	0	0	0	0	0	0	0	0	0	1	47073
2007-12-28 10:00:00	0	7	0	0	0	0	0	2	0	0	1	0	7	0	0	2	1	0	4	0	0	0	2	0	0	0	0	0	0	4	0	0	0	0	0	0	1	1	0	0	61638
2007-12-28 11:00:00	0	2	0	0	0	0	0	0	0	3	0	0	13	0	0	0	1	5	5	0	0	1	3	0	0	1	1	0	1	10	0	0	0	0	0	0	6	1	0	1	104445
2007-12-28 12:00:00	0	1	1	0	0	0	4	2	0	1	1	1	20	0	0	2	0	6	11	0	0	7	2	0	0	0	3	0	7	11	0	3	0	0	2	2	3	8	0	0	152216
2007-12-28 13:00:00	0	5	1	0	0	0	1	6	0	6	0	1	23	1	0	1	0	6	11	0	0	11	0	0	0	1	2	0	3	7	0	3	0	0	0	0	6	4	0	0	201334
2007-12-28 14:00:00	0	4	1	0	0	0	2	4	0	5	0	0	35	0	0	1	3	1	4	0	0	6	6	0	0	4	0	0	4	4	0	0	0	0	0	0	19	4	0	1	216325
2007-12-28 15:00:00	0	5	0	0	0	0	1	4	0	5	1	0	20	2	0	2	1	3	12	0	0	2	3	0	0	4	1	0	1	8	0	0	0	0	2	0	5	5	0	2	218479
2007-12-28 16:00:00	0	5	0	0	0	0	0	7	1	3	0	0	29	1	0	1	1	3	8	0	0	3	5	0	0	1	6	0	2	11	0	3	0	0	0	0	8	4	0	1	232075
2007-12-28 17:00:00	0	6	0	0	0	0	2	4	0	3	0	0	31	4	0	6	0	17	6	0	0	11	6	0	0	2	5	0	2	5	0	3	0	0	0	0	7	7	0	1	242642
2007-12-28 18:00:00	0	4	0	0	0	0	0	1	0	6	1	1	27	0	0	1	0	4	12	0	0	4	9	0	0	2	7	0	3	15	0	5	0	0	0	1	14	6	0	4	252103
2007-12-28 19:00:00	0	1	0	0	0	0	0	6	0	8	1	0	31	0	0	1	2	1	5	0	0	5	6	0	0	1	4	0	4	11	0	1	0	0	1	0	11	6	0	1	261420
2007-12-28 20:00:00	0	8	0	0	0	0	0	2	0	3	0	1	30	0	0	3	1	1	14	0	0	6	1	0	0	1	2	0	3	8	0	3	0	0	0	0	12	7	0	0	227667
2007-12-28 21:00:00	0	8	0	0	0	0	2	3	1	1	0	0	25	0	0	1	1	5	7	0	0	3	3	0	0	1	0	0	8	4	0	2	0	0	0	0	6	7	0	0	180289
2007-12-28 22:00:00	0	0	0	0	0	0	1	2	1	4	0	0	28	0	0	0	3	14	6	0	0	6	2	0	0	0	0	0	3	4	0	2	0	0	1	0	4	1	0	0	171898
2007-12-28 23:00:00	0	2	0	0	0	0	1	4	0	5	0	1	22	0	0	3	1	5	12	0	0	3	4	0	0	2	0	0	5	14	0	0	0	0	0	1	7	7	0	4	172256
2007-12-29 00:00:00	0	5	1	0	0	0	0	2	0	13	0	0	36	0	0	1	1	2	15	0	0	6	2	0	0	0	1	0	3	6	0	1	0	0	1	0	5	5	0	0	173761
2007-12-29 01:00:00	0	2	1	0	0	0	3	3	1	4	0	0	18	0	0	3	2	1	9	0	0	1	3	0	0	1	3	0	6	5	0	3	0	0	0	0	4	3	0	2	166855
2007-12-29 02:00:00	0	2	0	0	0	0	1	2	0	0	0	1	9	0	0	0	1	9	12	0	0	3	3	0	0	0	3	0	3	2	0	0	0	0	0	0	8	1	0	4	150166
2007-12-29 03:00:00	0	3	2	0	0	0	0	1	0	5	0	0	5	0	0	3	0	4	4	0	0	2	3	0	0	7	1	0	2	5	0	1	0	0	0	0	3	4	0	1	127170
2007-12-29 04:00:00	0	2	0	0	0	0	0	1	0	0	0	0	9	0	0	2	1	1	4	0	0	0	2	0	0	2	0	0	5	3	0	1	0	0	0	1	7	3	0	1	107760
2007-12-29 05:00:00	0	4	0	0	0	0	0	2	0	0	0	0	4	0	0	0	0	0	3	0	0	4	0	0	0	0	0	0	2	6	0	0	0	0	0	0	1	1	0	0	90591
2007-12-29 06:00:00	0	0	0	0	0	0	0	0	0	0	0	1	6	0	0	0	1	7	4	0	0	0	1	0	0	0	0	0	3	2	0	1	0	0	0	0	1	1	0	0	68898
2007-12-29 07:00:00	0	0	0	0	0	0	0	0	0	0	0	1	3	0	0	0	0	0	1	0	0	0	0	0	0	4	1	0	7	4	0	0	0	0	0	0	1	1	0	0	51530
2007-12-29 08:00:00	0	1	0	0	0	0	0	0	0	0	0	0	3	0	0	0	0	1	0	0	0	1	1	0	0	0	0	0	3	0	0	0	0	0	0	0	0	0	0	0	37987
2007-12-29 09:00:00	0	1	0	0	0	0	0	0	1	0	0	0	1	0	0	0	0	2	1	0	0	0	0	0	0	0	0	0	0	1	0	0	0	0	0	0	0	1	0	0	45610
2007-12-29 10:00:00	0	0	1	0	0	0	0	0	0	1	0	0	3	0	0	0	0	0	2	0	0	1	0	0	0	0	0	0	1	1	0	0	0	0	1	0	0	2	0	0	53713
2007-12-29 11:00:00	0	1	0	0	0	0	0	0	0	2	0	0	13	0	0	0	0	1	2	0	0	3	1	0	0	0	1	0	1	3	0	0	0	0	0	0	1	0	0	1	74460
2007-12-29 12:00:00	0	1	0	0	0	0	0	1	0	0	0	0	14	0	0	5	1	9	3	0	0	0	1	0	0	0	1	0	0	3	0	0	0	0	0	0	8	1	0	0	106258
2007-12-29 13:00:00	0	0	2	0	0	0	1	5	0	4	1	0	14	0	0	1	2	4	5	0	1	3	2	0	0	0	0	0	3	9	0	0	0	0	0	1	5	1	0	0	144223
2007-12-29 14:00:00	0	1	1	0	0	0	2	2	0	2	0	0	19	0	0	0	1	6	3	0	0	5	2	0	0	0	2	0	5	4	0	1	0	0	0	0	13	5	0	3	164802
2007-12-29 15:00:00	0	2	0	0	0	0	1	6	0	3	0	0	13	1	0	4	1	1	7	0	0	5	3	0	0	0	2	0	2	5	0	1	0	0	0	0	7	2	0	2	148615
2007-12-29 16:00:00	0	3	0	0	0	0	1	2	0	1	0	0	7	1	0	4	1	5	6	0	0	0	1	0	0	0	3	0	1	5	0	0	0	0	0	0	11	5	0	2	153480
2007-12-29 17:00:00	0	0	1	0	0	0	2	2	1	8	1	0	15	1	0	0	1	2	8	0	0	5	4	0	0	1	4	0	4	10	0	1	0	0	0	0	5	0	0	0	169055
2007-12-29 18:00:00	0	3	0	0	0	0	1	2	2	1	1	0	25	0	0	2	2	2	8	0	0	2	1	0	0	1	1	0	0	11	0	0	0	0	0	0	8	1	0	1	180537
2007-12-29 19:00:00	0	4	1	0	0	0	0	1	0	5	0	0	15	0	0	2	3	5	6	0	0	0	1	0	0	0	7	0	0	6	0	0	0	0	0	0	3	3	0	0	179567
2007-12-29 20:00:00	0	3	0	0	0	0	1	0	0	1	0	0	16	0	0	1	1	3	4	0	0	3	4	0	0	1	1	0	2	4	0	0	0	0	0	0	4	5	0	2	167272
2007-12-29 21:00:00	0	3	2	0	0	0	1	3	0	1	0	0	18	0	0	2	1	5	16	0	0	2	4	0	0	0	0	0	3	7	0	3	0	0	0	0	7	5	0	1	181139
2007-12-29 22:00:00	0	7	0	0	0	0	0	2	0	6	0	0	21	0	0	2	0	1	7	0	0	4	1	0	0	3	4	0	8	10	0	7	0	0	0	0	4	8	0	0	185653
2007-12-29 23:00:00	0	5	1	0	0	0	1	0	0	2	0	0	21	1	0	7	0	4	15	0	0	1	3	0	0	1	0	0	0	9	0	0	0	0	0	1	1	6	0	0	185282
2007-12-30 00:00:00	0	3	1	0	0	0	4	1	0	2	0	0	25	3	0	0	1	5	6	0	0	3	0	0	0	2	5	0	2	14	0	3	0	0	0	0	8	5	0	2	184624
2007-12-30 01:00:00	0	5	1	0	0	0	2	3	0	3	1	0	19	0	0	3	0	6	5	0	0	3	2	0	0	1	2	0	2	3	0	2	0	0	0	0	4	1	0	2	170304
2007-12-30 02:00:00	0	5	0	0	0	0	2	2	1	2	0	0	20	1	0	1	2	7	6	0	0	2	6	0	0	0	1	0	6	11	0	0	0	0	0	0	6	6	0	1	164837
2007-12-30 03:00:00	0	1	0	0	0	0	3	1	0	2	0	0	7	0	0	1	0	0	4	0	0	0	2	0	0	0	1	0	8	6	0	1	0	0	0	0	4	0	0	2	136881
2007-12-30 04:00:00	0	2	0	0	0	0	1	0	4	2	0	0	9	0	0	0	1	0	5	0	0	1	0	0	0	2	1	0	4	2	0	0	0	0	0	0	2	1	0	0	116683
2007-12-30 05:00:00	0	0	0	0	0	0	0	1	0	1	0	0	13	0	0	0	0	3	1	0	0	1	2	0	0	1	0	0	0	1	0	0	0	0	0	0	0	0	0	1	93558
2007-12-30 06:00:00	0	0	0	0	0	0	0	0	0	0	0	0	4	0	0	0	0	1	3	0	0	1	1	0	0	1	0	0	0	7	0	0	0	0	0	0	1	0	0	0	75367
2007-12-30 07:00:00	0	0	0	0	0	0	0	2	0	0	0	0	2	0	0	0	0	0	2	0	0	0	0	0	0	0	0	0	1	1	0	0	0	0	1	0	1	0	0	0	66010
2007-12-30 08:00:00	0	0	0	0	0	0	0	0	0	0	0	0	0	0	0	0	0	1	1	0	0	0	0	0	0	0	0	0	1	1	0	0	0	0	0	0	0	0	0	0	57020
2007-12-30 09:00:00	0	1	0	0	0	0	0	0	0	1	0	0	3	0	0	1	0	1	3	0	0	1	0	0	0	0	0	0	1	0	0	0	0	0	0	0	0	0	0	0	53409
2007-12-30 10:00:00	0	0	1	0	0	0	0	1	0	0	0	0	4	0	0	0	1	3	1	0	0	0	1	0	0	1	0	0	0	1	0	0	0	0	0	1	1	0	0	0	67353
2007-12-30 11:00:00	0	0	0	0	0	0	0	0	0	4	0	0	6	0	0	1	0	0	0	0	0	2	2	0	0	1	0	0	2	3	0	0	0	0	0	1	3	0	0	0	72579
2007-12-30 12:00:00	0	5	1	0	0	0	0	0	0	5	0	1	13	0	0	1	0	1	6	0	0	2	0	0	0	0	1	0	1	5	0	0	0	0	0	1	3	3	0	0	78651
2007-12-30 13:00:00	0	2	0	0	0	0	2	4	1	5	0	0	10	1	0	4	0	7	3	0	0	9	2	0	0	2	2	0	3	4	0	2	0	0	0	0	3	7	0	0	110016
2007-12-30 14:00:00	0	9	1	0	0	0	0	1	0	6	0	0	15	0	0	5	0	0	5	0	0	2	3	0	0	1	1	0	10	9	0	1	0	0	0	1	8	2	0	1	129979
2007-12-30 15:00:00	0	1	0	0	0	0	0	1	0	1	0	0	24	0	0	1	0	2	5	0	0	1	1	0	0	1	1	0	3	5	0	2	0	0	0	0	4	6	0	3	140235
2007-12-30 16:00:00	0	1	1	0	0	0	0	0	1	7	0	0	16	0	0	2	1	1	3	0	0	3	0	0	0	3	1	0	4	6	0	1	0	0	0	0	7	5	0	0	150707
2007-12-30 17:00:00	0	1	0	0	0	0	1	1	0	0	0	0	14	1	0	2	0	5	6	0	0	1	3	0	0	1	2	0	4	5	0	1	0	0	0	0	2	2	0	0	165651
2007-12-30 18:00:00	0	3	0	0	0	0	0	1	0	3	0	0	13	0	0	4	0	3	18	0	0	1	1	0	0	1	5	0	6	5	0	0	0	0	0	1	5	3	0	2	166811
2007-12-30 19:00:00	0	4	0	0	0	0	0	0	0	1	0	0	19	0	0	0	2	2	9	0	0	6	3	0	0	0	2	0	1	5	0	1	0	0	0	0	5	2	0	7	171599
2007-12-30 20:00:00	0	2	0	0	0	0	2	1	0	1	0	0	13	0	0	1	0	9	10	0	0	3	4	0	0	2	4	0	4	6	0	2	0	0	0	1	2	3	0	0	175064
2007-12-30 21:00:00	0	6	0	0	0	0	0	6	0	3	1	0	17	0	0	3	0	3	4	0	0	3	0	0	0	0	9	0	0	8	0	3	0	0	0	0	2	2	0	1	178037
2007-12-30 22:00:00	0	4	1	0	0	0	2	1	0	4	0	0	12	0	0	0	2	5	13	0	0	2	4	0	0	0	1	0	3	9	0	1	0	0	0	1	3	1	0	0	171875
2007-12-30 23:00:00	0	1	1	0	0	0	1	0	1	0	0	0	16	0	0	1	1	2	8	0	0	5	1	0	0	1	0	0	2	7	0	1	0	0	0	0	4	0	0	0	170280
2007-12-31 00:00:00	0	4	1	0	0	0	1	0	0	0	0	0	19	1	0	5	0	1	5	0	0	2	4	0	0	3	0	0	8	3	0	2	0	0	0	0	6	3	0	0	162737
2007-12-31 01:00:00	0	2	0	0	0	0	1	3	0	2	0	0	18	0	0	7	0	4	10	0	0	3	5	0	0	0	4	0	3	3	0	2	0	0	0	0	5	1	0	1	176444
2007-12-31 02:00:00	0	2	0	0	0	0	1	4	1	1	0	0	14	0	0	3	0	3	16	0	0	2	3	0	0	0	4	0	2	4	0	2	0	0	1	0	9	3	0	0	168315
2007-12-31 03:00:00	0	1	0	0	0	0	1	3	0	3	0	0	10	0	0	1	0	5	7	0	0	2	0	0	0	3	1	0	2	4	0	0	0	0	0	1	1	0	0	0	143118
2007-12-31 04:00:00	0	1	0	0	0	0	0	2	0	3	0	0	10	0	0	2	0	1	1	0	0	0	1	0	0	2	0	0	2	4	0	0	0	0	0	0	1	2	0	1	113378
2007-12-31 05:00:00	0	1	0	0	0	0	0	1	0	0	0	0	7	0	0	0	0	0	2	0	0	0	0	0	0	2	0	0	2	4	0	0	0	0	0	0	1	2	0	1	86262
2007-12-31 06:00:00	0	0	0	0	0	0	1	0	0	0	0	0	3	0	0	1	0	9	4	0	0	0	0	0	0	0	0	0	1	2	0	0	0	0	0	0	0	0	0	0	71957
2007-12-31 07:00:00	0	2	0	0	0	0	0	0	0	0	0	0	0	0	0	0	0	0	0	0	0	0	0	0	0	0	0	0	0	1	0	0	0	0	0	0	0	0	0	0	55154
2007-12-31 08:00:00	0	1	1	0	0	0	1	0	0	0	0	0	2	0	0	1	0	3	2	0	0	0	0	0	0	0	0	0	0	0	0	2	0	0	0	0	0	0	0	1	56333
2007-12-31 09:00:00	0	0	0	0	0	0	0	0	0	0	0	0	4	0	0	0	1	0	2	0	0	0	0	0	0	0	0	0	0	2	0	0	0	0	1	0	0	0	0	0	48399
2007-12-31 10:00:00	0	1	0	0	0	0	0	1	0	0	0	0	7	0	0	0	0	2	7	0	0	0	0	0	0	1	0	0	0	1	0	0	0	0	1	0	2	0	0	0	51646
2007-12-31 11:00:00	0	5	1	0	0	0	0	3	2	0	0	0	6	0	0	0	0	0	5	0	0	0	0	0	0	0	1	0	0	2	0	0	0	0	0	0	0	0	0	0	72183
2007-12-31 12:00:00	0	4	1	0	0	0	0	1	0	0	0	0	10	0	0	1	0	8	7	0	0	2	4	0	0	0	4	0	4	3	0	0	0	0	0	0	1	0	0	1	106786
2007-12-31 13:00:00	0	1	0	0	0	0	0	2	2	1	0	0	10	0	0	2	1	4	3	0	0	1	2	0	0	0	4	0	2	3	0	0	0	0	1	0	4	1	0	0	143994
2007-12-31 14:00:00	0	3	0	0	0	0	1	2	0	2	0	0	19	0	0	0	0	1	4	0	0	2	1	0	0	0	0	0	3	7	0	4	0	0	0	2	8	9	0	1	165575
2007-12-31 15:00:00	0	6	1	0	0	0	0	2	0	2	0	0	21	0	0	4	0	10	2	0	0	5	2	0	0	1	0	0	6	2	0	0	0	0	0	0	2	6	0	0	146611
2007-12-31 16:00:00	0	0	0	0	0	0	0	0	0	2	0	1	13	0	0	3	1	2	4	0	0	0	1	0	0	0	4	0	16	14	0	0	0	0	0	0	3	3	0	0	153304
2007-12-31 17:00:00	0	2	1	0	0	0	0	5	0	0	0	0	19	0	0	0	0	5	4	0	0	3	2	0	0	4	3	0	6	8	0	0	0	0	0	1	6	5	0	0	153820
2007-12-31 18:00:00	0	1	1	0	0	0	0	1	0	3	0	0	10	0	0	2	0	3	13	0	0	0	1	0	0	2	3	0	4	9	0	0	0	0	0	0	3	0	0	1	157314
2007-12-31 19:00:00	0	5	0	0	0	0	1	1	1	3	0	0	17	0	0	0	1	2	13	0	0	1	1	0	0	7	2	0	1	14	0	1	0	0	0	0	7	2	0	3	166287
2007-12-31 20:00:00	0	2	0	0	0	0	0	1	0	3	0	0	9	0	0	1	2	2	8	0	0	4	2	0	0	0	0	0	1	1	0	0	0	0	0	0	15	1	0	0	150217
2007-12-31 21:00:00	0	0	0	0	0	0	2	0	0	5	0	0	23	0	0	2	0	3	8	0	0	1	5	0	0	0	0	0	1	1	0	0	0	0	0	0	3	3	0	0	136382
2007-12-31 22:00:00	0	1	0	0	0	0	1	1	0	0	0	0	17	0	0	1	0	2	4	0	0	0	1	0	0	1	3	0	3	11	0	1	0	0	1	1	1	3	0	1	133058
2007-12-31 23:00:00	0	1	0	0	0	1	0	1	1	1	0	0	12	0	0	4	0	2	4	0	0	0	5	0	0	1	3	0	4	8	0	2	0	0	0	0	2	2	0	0	114857
2008-01-01 00:00:00	0	4	0	0	0	0	0	1	0	0	0	0	12	0	0	0	0	2	5	0	0	3	1	0	0	0	2	0	1	1	0	0	0	0	0	0	5	1	0	0	97823
2008-01-01 01:00:00	0	8	0	0	0	0	0	0	0	1	0	0	12	0	0	1	1	3	2	0	0	0	2	0	0	0	0	0	2	1	0	0	0	0	0	0	2	0	0	0	81225
2008-01-01 02:00:00	0	1	0	0	0	0	0	1	0	0	0	0	4	0	0	0	0	1	3	0	0	1	2	0	0	0	0	0	0	2	0	0	0	0	0	0	0	2	0	0	71254
2008-01-01 03:00:00	0	1	0	0	0	0	1	0	0	1	0	0	2	0	0	0	0	0	2	0	0	0	1	0	0	0	1	0	1	3	0	0	0	0	0	0	0	0	0	0	62144
2008-01-01 04:00:00	0	1	0	0	0	0	0	1	0	2	0	0	2	0	0	0	0	0	2	0	0	0	1	0	0	0	0	0	3	3	0	0	0	0	0	0	2	0	0	0	66653
2008-01-01 05:00:00	0	0	0	0	0	0	0	0	0	0	0	0	0	0	0	0	1	2	2	0	0	0	0	0	0	0	0	0	1	8	0	0	0	0	0	0	3	0	0	0	58177
2008-01-01 06:00:00	0	0	0	0	0	0	0	0	0	0	0	0	0	0	0	1	0	0	2	0	0	0	0	0	0	0	0	0	0	1	0	2	0	0	0	0	1	0	0	1	50869
2008-01-01 07:00:00	0	0	0	0	0	0	0	2	0	0	0	0	5	1	0	0	0	3	1	0	0	1	1	0	0	0	0	0	0	0	0	2	0	0	0	0	1	1	0	0	44010
2008-01-01 08:00:00	0	0	0	0	0	0	0	0	0	0	0	0	4	0	0	1	0	0	1	0	0	0	1	0	0	0	0	0	0	2	0	0	0	0	0	0	1	0	0	0	39542
2008-01-01 09:00:00	0	0	0	0	0	0	0	1	0	0	0	0	1	0	0	0	0	0	1	0	0	0	0	0	0	0	0	0	1	3	0	0	0	0	0	0	0	0	0	0	28857
2008-01-01 10:00:00	0	2	0	0	0	0	0	0	0	0	0	0	3	0	0	0	0	0	6	0	0	0	0	0	0	0	0	0	0	1	0	0	0	0	0	0	0	0	0	0	28249
2008-01-01 11:00:00	0	0	0	0	0	0	0	8	0	0	0	0	2	0	0	0	0	0	2	0	0	1	0	0	0	0	0	0	2	0	0	0	0	0	0	0	0	0	0	0	46866
2008-01-01 12:00:00	0	0	4	0	0	0	0	1	0	1	0	0	11	0	0	4	0	1	2	0	0	0	2	0	0	0	0	0	3	2	0	0	0	0	1	0	1	0	0	1	56346
2008-01-01 13:00:00	0	0	1	0	0	0	1	0	0	0	0	0	3	0	0	0	1	1	2	0	0	1	3	0	0	1	3	0	0	4	0	1	0	0	0	0	3	1	0	0	78429
2008-01-01 14:00:00	0	2	0	0	0	0	0	2	0	4	0	0	16	0	0	0	0	3	3	0	0	6	2	0	0	4	2	0	4	4	0	0	0	0	0	1	4	3	0	1	97902
2008-01-01 15:00:00	0	2	0	0	0	0	1	14	0	7	0	0	13	1	0	0	1	1	4	0	0	3	1	0	0	0	1	0	1	3	0	0	0	0	0	0	2	0	0	0	108686
2008-01-01 16:00:00	0	0	0	0	0	0	0	0	0	2	0	0	6	3	0	1	0	5	3	0	0	3	0	0	0	0	1	0	0	3	0	0	0	0	0	0	3	1	0	1	121547
2008-01-01 17:00:00	0	2	1	0	0	0	1	0	0	2	0	0	26	0	0	0	0	3	7	0	0	0	0	0	0	1	2	0	4	6	0	2	0	0	0	0	1	4	0	0	133386
2008-01-01 18:00:00	0	0	0	0	0	0	0	2	0	3	0	0	19	1	0	0	2	1	6	0	0	4	2	0	0	9	2	0	1	6	0	2	0	0	0	1	9	0	0	0	158908
2008-01-01 19:00:00	0	3	1	0	0	0	0	2	0	4	0	1	15	0	0	1	1	2	7	0	0	2	1	0	0	0	4	0	4	5	0	2	0	0	0	0	9	3	0	0	167418
2008-01-01 20:00:00	0	0	0	0	0	0	1	3	0	3	0	0	10	0	0	7	0	1	11	0	0	12	3	0	0	0	1	0	3	10	0	0	0	0	0	1	4	2	0	1	177273
2008-01-01 21:00:00	0	3	0	0	0	0	0	9	0	0	0	0	14	0	0	3	0	5	4	0	0	5	3	0	0	0	0	0	4	7	0	1	0	0	0	0	8	4	0	1	184376
2008-01-01 22:00:00	0	5	1	0	0	0	1	3	0	5	0	0	17	0	0	6	0	9	7	0	0	2	1	0	0	1	1	0	2	10	0	1	0	0	0	0	10	1	0	1	200428
2008-01-01 23:00:00	0	0	0	0	0	0	0	2	0	2	0	1	16	0	0	3	2	9	14	0	0	0	3	0	0	1	6	0	10	8	0	1	0	0	0	0	5	6	0	1	207950
2008-01-02 00:00:00	0	5	0	0	0	0	3	3	0	4	0	0	22	0	0	3	1	4	4	0	0	2	3	0	0	2	7	0	8	13	0	0	0	0	0	0	6	2	0	1	211589
2008-01-02 01:00:00	0	3	0	0	0	0	1	6	0	2	0	1	26	0	0	2	0	7	9	0	0	3	6	0	0	1	1	0	2	5	0	2	0	0	0	1	4	2	0	2	192516
2008-01-02 02:00:00	0	1	0	0	0	0	1	1	0	1	0	0	10	0	0	1	0	9	6	0	0	3	1	0	0	1	0	0	5	8	0	1	0	0	0	0	3	2	0	0	169696
2008-01-02 03:00:00	0	4	0	0	0	0	0	2	0	2	0	0	17	0	0	1	2	2	5	0	0	2	4	0	0	0	1	0	7	9	0	1	0	0	0	0	5	8	0	0	147641
2008-01-02 04:00:00	0	1	0	0	0	0	1	0	0	1	0	0	11	0	0	1	0	0	9	0	0	3	1	0	0	1	0	0	3	3	0	1	0	0	0	0	4	0	0	0	118201
2008-01-02 05:00:00	0	0	0	0	0	0	0	0	0	1	0	0	2	0	0	1	11	4	4	0	0	0	0	0	0	2	0	0	0	6	0	0	0	0	0	0	6	0	0	0	92228
2008-01-02 06:00:00	0	1	0	0	0	0	0	3	0	1	0	0	5	0	0	0	0	1	4	0	0	0	1	0	0	0	0	0	0	2	0	0	0	0	0	0	1	0	0	0	62544
2008-01-02 07:00:00	0	2	0	0	0	0	0	0	1	0	1	0	2	0	0	0	0	1	0	0	0	0	0	0	0	0	1	0	6	1	0	0	0	0	0	0	0	0	0	0	50945
2008-01-02 08:00:00	0	0	0	0	0	0	0	1	0	0	0	0	0	0	0	0	0	0	0	0	0	0	1	0	0	0	0	0	0	1	0	0	0	0	0	0	2	0	0	1	45753
2008-01-02 09:00:00	0	0	0	0	0	0	1	0	0	0	0	0	3	0	0	0	1	0	1	0	0	0	0	0	0	1	0	0	0	3	0	0	0	0	0	0	3	1	0	0	37175
2008-01-02 10:00:00	0	1	0	0	0	0	0	0	0	0	0	0	3	0	0	1	0	1	1	0	0	1	0	0	0	0	3	0	1	0	0	0	0	0	0	0	1	0	0	1	53080
2008-01-02 11:00:00	0	0	0	0	0	0	0	1	0	4	0	0	21	1	0	0	0	6	4	0	0	2	0	0	0	1	3	0	0	7	0	1	0	0	0	0	1	3	0	0	98007
2008-01-02 12:00:00	0	5	0	0	0	0	0	5	1	5	0	0	23	0	0	2	2	16	3	0	0	4	2	0	0	0	3	0	5	6	0	1	0	0	0	0	6	4	0	1	146273
2008-01-02 13:00:00	0	10	2	0	0	0	1	4	2	9	0	0	33	1	0	1	6	4	11	0	0	7	4	0	0	0	3	0	4	6	0	2	0	0	0	0	7	11	0	1	194075
2008-01-02 14:00:00	0	5	0	0	0	0	3	5	1	9	0	1	28	0	0	4	1	8	13	0	0	8	8	0	0	3	1	0	3	14	0	2	0	0	0	0	9	4	0	2	223692
2008-01-02 15:00:00	0	4	1	0	0	0	3	9	0	18	1	0	51	0	0	8	0	13	5	0	0	6	7	0	0	3	3	0	2	24	0	4	0	0	2	0	12	5	0	2	241813
2008-01-02 16:00:00	0	3	1	0	0	0	1	4	2	3	0	0	46	0	0	1	1	6	24	0	0	6	2	0	0	3	7	0	4	13	0	0	0	0	0	1	9	9	0	2	272352
2008-01-02 17:00:00	0	17	1	0	0	0	4	2	0	9	0	1	50	0	0	1	3	10	16	0	0	5	9	0	0	2	2	0	4	26	0	2	0	0	0	1	12	9	0	3	293772
2008-01-02 18:00:00	0	4	1	0	0	0	3	10	1	5	0	0	37	1	0	2	1	5	9	0	0	1	8	0	0	7	6	0	4	12	0	0	0	0	0	1	18	11	0	3	303508
2008-01-02 19:00:00	0	6	0	0	0	0	4	2	0	10	0	0	52	0	0	3	0	6	15	0	0	7	4	0	0	4	6	0	5	10	0	1	0	0	0	0	9	6	0	2	317834
2008-01-02 20:00:00	0	6	0	0	0	0	3	7	0	5	1	0	33	0	0	2	1	1	9	0	0	12	7	0	0	4	9	0	5	11	0	2	0	0	0	1	10	12	0	0	294597
2008-01-02 21:00:00	0	5	0	0	0	0	1	1	0	3	1	1	39	0	0	3	3	17	19	0	0	5	6	0	0	7	1	0	8	11	0	2	0	0	0	0	7	16	0	7	251758
2008-01-02 22:00:00	0	2	1	0	0	0	0	5	1	3	0	2	46	0	0	1	3	7	14	0	0	3	4	0	0	5	2	0	2	8	0	2	0	0	0	0	14	7	0	1	231311
2008-01-02 23:00:00	0	3	3	0	0	0	0	2	0	7	0	0	45	0	0	5	1	7	16	0	0	7	4	0	0	6	10	0	9	17	0	3	0	0	0	0	7	5	0	4	235755
2008-01-03 00:00:00	0	3	1	0	0	0	2	4	1	2	0	1	36	0	0	6	3	6	8	0	0	4	6	0	0	1	1	0	2	17	0	1	0	0	0	0	18	10	0	1	229762
2008-01-03 01:00:00	0	4	1	0	0	0	1	7	1	2	0	0	33	0	0	3	1	3	6	0	0	5	2	0	0	1	2	0	16	7	0	0	0	0	0	0	3	2	0	2	208159
2008-01-03 02:00:00	0	1	0	0	0	0	1	1	1	5	1	0	24	1	0	1	1	5	11	0	0	7	2	0	0	0	6	0	13	4	0	0	0	0	0	0	7	2	0	1	177491
2008-01-03 03:00:00	0	0	0	0	0	0	3	0	1	3	0	0	16	0	0	1	1	2	14	0	0	3	4	0	0	4	1	0	12	2	0	2	0	0	0	0	3	2	0	2	160520
2008-01-03 04:00:00	0	2	0	0	0	0	1	5	0	1	0	0	13	0	0	1	0	4	10	0	0	1	3	0	0	2	0	0	11	2	0	0	0	0	0	0	2	3	0	0	126112
2008-01-03 05:00:00	0	1	0	0	0	0	0	2	1	4	0	0	9	0	0	0	0	5	5	0	0	0	1	0	0	0	0	0	4	4	0	0	0	0	0	0	2	1	0	0	87026
2008-01-03 06:00:00	0	0	0	0	0	0	0	2	0	1	0	0	2	0	0	0	0	0	2	0	0	1	0	0	0	1	0	0	5	2	0	0	0	0	0	0	1	1	0	0	64293
2008-01-03 07:00:00	0	2	0	0	0	0	0	0	0	0	0	1	8	1	0	0	0	0	2	0	0	1	0	0	0	0	1	0	1	0	0	0	0	0	0	0	0	0	0	0	59445
2008-01-03 08:00:00	0	0	0	0	0	0	0	0	0	0	0	0	2	0	0	1	0	1	3	0	0	0	0	0	0	1	0	0	2	0	0	1	0	0	0	0	0	0	0	0	44806
2008-01-03 09:00:00	0	0	0	0	0	0	0	0	1	0	0	0	1	0	0	0	0	0	2	0	0	0	1	0	0	0	0	0	3	0	0	0	0	0	0	1	1	0	0	0	46880
2008-01-03 10:00:00	0	4	0	0	0	0	0	0	1	0	0	0	5	1	0	3	5	6	6	0	0	1	2	0	0	0	2	0	4	5	0	0	0	0	0	0	5	1	0	0	78383
2008-01-03 11:00:00	0	2	0	0	0	0	2	0	0	9	0	0	17	1	0	3	1	12	4	0	0	6	1	0	0	1	2	0	18	11	0	0	0	0	0	0	5	2	0	1	120250
2008-01-03 12:00:00	0	8	4	0	0	0	3	5	0	9	0	0	42	1	0	3	1	6	6	0	0	12	10	0	0	2	2	0	13	12	0	2	0	0	0	0	9	5	0	2	174470
2008-01-03 13:00:00	0	4	1	0	0	0	1	0	2	8	0	0	50	1	0	4	2	4	18	0	0	8	9	0	0	2	6	0	19	13	0	2	0	0	0	0	10	5	0	2	222425
2008-01-03 14:00:00	0	10	4	0	0	0	4	4	1	5	0	0	44	2	0	4	1	9	5	0	0	11	5	0	0	1	4	0	16	16	0	0	0	0	0	1	15	5	0	5	243412
2008-01-03 15:00:00	0	4	2	0	0	0	1	5	0	10	0	0	42	0	0	1	2	4	11	0	0	9	3	0	0	2	1	0	16	12	0	4	0	0	0	0	15	3	0	1	250427
2008-01-03 16:00:00	0	5	0	0	0	0	3	3	2	6	0	0	41	0	0	3	1	12	10	0	0	14	2	0	0	5	7	0	12	13	0	0	0	0	0	0	14	12	0	2	280554
2008-01-03 17:00:00	0	9	2	0	0	0	2	5	1	7	0	0	67	0	0	4	3	8	16	0	0	7	1	0	0	3	3	0	20	13	0	2	0	0	1	0	20	9	0	0	298346
2008-01-03 18:00:00	0	7	1	0	0	0	2	6	2	5	0	1	64	0	0	3	1	13	12	0	0	12	22	0	0	4	2	0	26	12	0	0	0	0	0	3	14	13	0	1	306872
2008-01-03 19:00:00	0	6	3	0	0	0	3	3	0	9	0	1	46	1	0	7	3	7	9	0	0	5	7	0	0	4	4	0	23	15	0	3	0	0	1	0	16	3	0	1	308504
2008-01-03 20:00:00	0	9	1	0	0	0	0	5	0	7	1	4	55	0	0	2	4	4	15	0	0	7	4	0	0	3	8	0	15	17	0	1	0	0	0	0	25	10	0	3	283885
2008-01-03 21:00:00	0	3	0	0	0	0	0	2	1	5	1	1	39	0	0	6	2	4	16	0	0	12	5	0	0	0	1	0	16	15	0	2	0	0	0	0	10	12	0	2	250639
2008-01-03 22:00:00	0	6	1	0	0	0	0	8	0	5	0	0	46	0	0	6	2	23	17	0	0	6	10	0	0	1	1	0	10	9	0	6	0	0	0	0	12	10	0	2	242152
2008-01-03 23:00:00	0	5	2	0	0	0	0	5	0	6	0	0	54	1	0	6	1	7	15	0	0	17	8	0	0	1	4	0	18	15	0	4	0	0	0	0	5	6	0	0	246257
2008-01-04 00:00:00	0	2	0	0	0	0	0	5	0	9	1	0	47	0	0	0	3	8	7	0	0	6	3	0	0	0	1	0	9	15	0	1	0	0	1	1	13	9	0	0	222350
2008-01-04 01:00:00	0	3	0	0	0	0	0	3	0	12	0	0	43	1	0	2	3	4	8	0	0	9	5	0	0	2	8	0	10	9	0	1	0	0	0	1	14	1	0	1	203011
2008-01-04 02:00:00	0	3	1	0	0	0	2	3	0	4	0	0	22	3	0	0	2	10	13	0	0	5	1	0	0	0	4	0	9	22	0	3	0	0	0	1	5	8	0	0	166161
2008-01-04 03:00:00	0	2	0	0	0	0	2	0	0	2	1	0	12	0	0	9	0	3	11	0	0	4	3	0	0	1	0	0	4	4	0	1	0	0	0	0	4	3	0	0	150721
2008-01-04 04:00:00	0	3	0	0	0	0	0	1	0	0	0	0	7	0	0	2	0	4	3	0	0	1	1	0	0	1	0	0	6	4	0	2	0	0	1	0	4	4	0	0	116799
2008-01-04 05:00:00	0	3	1	0	0	0	2	1	0	0	0	0	8	0	0	1	0	1	8	0	0	1	0	0	0	1	1	0	4	1	0	0	0	0	0	1	1	1	0	0	84071
2008-01-04 06:00:00	0	2	0	0	0	0	0	0	0	0	0	0	3	0	0	1	0	3	1	0	0	0	1	0	0	0	1	0	3	7	0	0	0	0	0	0	1	4	0	1	62280
2008-01-04 07:00:00	0	0	0	0	0	0	0	0	0	0	0	0	3	0	0	0	0	0	0	0	0	0	1	0	0	2	0	0	1	1	0	0	0	0	0	0	0	0	0	0	52738
2008-01-04 08:00:00	0	0	0	0	0	0	0	0	0	1	0	0	1	0	0	0	0	0	0	0	0	4	0	0	0	0	0	0	2	3	0	0	0	0	0	0	1	0	0	0	44818
2008-01-04 09:00:00	0	0	0	0	0	0	0	1	0	3	0	0	9	0	0	0	0	0	1	0	0	0	3	0	0	0	2	0	6	1	0	0	0	0	0	0	0	0	0	0	47850
2008-01-04 10:00:00	0	0	1	0	0	0	1	1	0	1	1	0	9	0	0	2	0	4	1	0	0	1	1	0	0	3	2	0	4	9	0	0	0	0	2	0	3	1	0	0	86408
2008-01-04 11:00:00	0	1	0	0	0	0	0	2	0	2	0	0	18	0	0	2	1	3	7	0	0	7	3	0	0	2	4	0	12	3	0	0	0	0	0	0	9	2	0	2	124780
2008-01-04 12:00:00	0	2	0	0	0	0	0	2	1	3	0	0	41	0	0	1	0	8	11	0	0	7	3	0	0	0	2	0	14	7	0	0	0	0	0	0	11	4	0	2	176136
2008-01-04 13:00:00	0	4	0	0	0	0	2	8	1	4	0	0	35	0	0	6	0	8	12	0	0	12	5	0	0	3	4	0	13	13	0	3	0	0	1	0	11	12	0	5	213609
2008-01-04 14:00:00	0	6	1	0	0	0	3	2	1	5	1	1	44	0	0	10	0	5	8	0	0	11	6	0	0	2	2	0	16	17	0	3	0	0	0	0	15	4	0	2	227896
2008-01-04 15:00:00	0	6	1	0	0	0	3	7	1	5	1	0	36	0	0	3	1	14	11	0	0	4	3	0	0	3	1	0	13	11	0	0	0	0	0	0	14	5	0	2	239483
2008-01-04 16:00:00	0	5	2	0	0	0	1	4	2	4	0	2	39	2	0	8	3	10	16	0	0	11	2	0	0	5	5	0	7	18	0	2	0	0	0	0	20	2	0	1	263653
2008-01-04 17:00:00	0	5	0	0	0	0	2	8	3	3	0	1	47	0	0	6	1	7	17	0	0	7	8	0	0	5	3	0	11	16	0	2	0	0	0	0	19	1	0	4	279424
2008-01-04 18:00:00	0	4	0	0	0	0	2	5	0	9	0	0	33	0	0	0	2	5	9	0	0	12	9	0	0	2	2	0	15	10	0	1	0	0	0	0	9	9	0	9	280802
2008-01-04 19:00:00	0	6	2	0	0	0	4	6	1	4	0	1	42	0	0	3	2	4	13	0	0	3	10	0	0	4	5	0	11	22	0	3	0	0	0	0	10	6	0	5	279621
2008-01-04 20:00:00	0	7	0	0	0	0	5	3	0	7	0	0	33	1	0	11	0	3	11	0	0	5	8	0	0	0	7	0	17	19	0	1	0	0	0	0	17	7	0	0	256424
2008-01-04 21:00:00	0	5	0	0	0	0	0	2	0	6	0	0	40	0	0	3	1	8	8	0	0	6	0	0	0	6	2	0	16	9	0	1	0	0	0	0	12	12	0	2	223016
2008-01-04 22:00:00	0	0	1	0	0	0	1	3	0	6	0	1	38	0	0	0	1	6	11	0	0	2	1	0	0	1	3	0	4	17	0	0	0	0	0	1	10	6	0	2	214341
2008-01-04 23:00:00	0	5	0	0	0	0	0	5	0	5	1	0	33	0	0	7	2	4	12	0	0	9	4	0	0	0	2	0	17	6	0	0	0	0	0	0	21	12	0	1	212314
2008-01-05 00:00:00	0	3	0	0	0	0	2	6	0	2	0	0	32	0	0	4	0	5	8	0	0	3	4	0	0	2	2	0	10	17	0	1	0	0	0	0	9	9	0	0	201062
2008-01-05 01:00:00	0	3	1	0	0	0	2	2	0	5	2	0	21	0	0	10	1	5	13	0	0	7	4	0	0	3	6	0	7	18	0	2	0	0	0	1	16	9	0	1	202449
2008-01-05 02:00:00	0	8	0	0	0	0	0	8	1	4	0	0	24	1	0	1	1	4	7	0	0	4	2	0	0	2	7	0	5	10	0	0	0	0	0	0	3	3	0	1	173418
2008-01-05 03:00:00	0	1	0	0	0	0	0	3	0	4	0	0	18	0	0	2	0	0	8	0	0	0	3	0	0	0	1	0	11	5	0	4	0	0	0	1	8	1	0	1	156636
2008-01-05 04:00:00	0	2	0	0	0	0	0	0	0	2	0	0	8	0	0	1	0	1	4	0	0	0	3	0	0	0	1	0	3	4	0	0	0	0	1	1	2	1	0	0	122534
2008-01-05 05:00:00	0	0	0	0	0	0	0	0	0	3	0	0	4	0	0	0	0	1	3	0	0	1	1	0	0	0	0	0	7	4	0	0	0	0	0	0	1	1	0	0	89370
2008-01-05 06:00:00	0	0	0	0	0	0	1	0	0	0	0	0	0	0	0	1	0	0	0	0	0	0	2	0	0	0	1	0	2	1	0	0	0	0	0	0	0	0	0	0	69365
2008-01-05 07:00:00	0	0	0	0	0	0	0	1	0	0	0	0	0	0	0	0	0	1	2	0	0	0	0	0	0	1	0	0	4	2	0	0	0	0	0	0	2	1	0	1	55353
2008-01-05 08:00:00	0	1	0	0	0	0	0	1	0	1	0	0	2	0	0	0	0	0	1	0	0	0	0	0	0	0	0	0	1	1	0	0	0	0	0	0	0	0	0	0	42406
2008-01-05 09:00:00	0	0	0	0	0	0	0	0	0	2	0	0	1	0	0	0	0	0	6	0	0	0	0	0	0	0	1	0	4	0	0	0	0	0	0	0	1	0	0	0	43821
2008-01-05 10:00:00	0	0	0	0	0	0	0	0	0	0	0	0	5	0	0	0	0	0	2	0	0	0	1	0	0	0	0	0	1	4	0	1	0	0	0	0	1	1	0	0	51839
2008-01-05 11:00:00	0	0	0	0	0	0	2	2	0	3	0	0	8	0	0	0	0	0	3	0	0	0	1	0	0	1	2	0	0	6	0	0	0	0	0	0	2	3	0	1	79819
2008-01-05 12:00:00	0	3	0	0	0	0	3	0	0	4	1	0	12	0	0	7	1	7	7	0	0	2	6	0	0	2	0	0	7	12	0	2	0	0	0	0	8	6	0	3	118853
2008-01-05 13:00:00	0	3	0	0	0	0	1	1	0	1	0	0	24	0	0	2	0	7	5	0	0	11	3	0	0	1	4	0	8	4	0	1	0	0	1	1	6	2	0	0	157065
2008-01-05 14:00:00	0	1	0	0	0	0	1	1	0	4	0	2	25	0	0	4	1	6	4	0	0	6	4	0	0	1	1	0	17	13	0	1	0	0	0	0	14	6	0	0	183016
2008-01-05 15:00:00	0	5	1	0	0	0	0	0	0	5	1	0	30	0	0	4	4	2	8	0	0	5	2	0	0	2	1	0	10	16	0	1	0	0	0	0	8	8	0	2	192700
2008-01-05 16:00:00	0	7	0	0	0	0	2	2	0	1	0	0	30	1	0	2	0	4	8	0	0	3	7	0	0	1	3	0	6	11	0	3	0	0	0	0	7	4	0	1	210676
2008-01-05 17:00:00	0	6	2	0	0	0	0	0	0	9	0	0	25	0	0	2	8	13	16	0	0	8	8	0	0	2	3	0	13	40	0	1	0	0	0	0	10	2	0	3	231203
2008-01-05 18:00:00	0	9	3	0	0	0	0	4	0	4	0	0	32	0	0	2	4	3	7	0	0	2	11	0	0	3	4	0	9	27	0	1	0	0	0	1	10	5	0	0	244360
2008-01-05 19:00:00	0	5	1	0	0	0	0	5	0	1	0	0	36	0	0	2	0	1	11	0	0	5	1	0	0	0	1	0	4	36	0	1	0	0	0	2	7	11	0	0	236668
2008-01-05 20:00:00	0	11	2	0	0	0	0	4	0	7	0	0	40	0	0	2	0	9	12	0	0	5	3	0	0	1	3	0	13	18	0	1	0	0	0	4	9	5	0	2	227781
2008-01-05 21:00:00	0	11	2	0	0	0	3	5	3	4	0	1	31	0	0	1	0	4	11	0	0	11	7	0	0	0	5	0	6	19	0	2	0	0	0	0	12	3	0	2	225335
2008-01-05 22:00:00	0	0	0	0	0	0	1	8	0	7	0	0	19	0	0	3	0	2	11	0	0	2	5	0	0	2	5	0	6	21	0	3	0	0	0	0	7	3	0	0	219674
2008-01-05 23:00:00	0	8	1	0	0	0	0	3	0	9	1	0	43	0	0	6	3	2	10	0	0	10	6	0	0	2	6	0	8	10	0	1	0	0	0	1	8	4	0	1	224466
2008-01-06 00:00:00	0	6	0	0	0	0	2	2	0	6	1	0	26	0	0	4	1	7	9	0	0	0	4	0	0	3	2	0	13	7	0	1	0	0	0	0	10	3	0	0	220922
2008-01-06 01:00:00	0	5	0	0	0	0	1	4	0	4	0	0	29	0	0	1	0	4	14	0	0	3	3	0	0	1	2	0	13	18	0	2	0	0	0	0	7	3	0	2	217810
2008-01-06 02:00:00	0	4	0	0	0	0	0	2	0	1	0	2	25	0	0	4	0	1	6	0	0	3	6	0	0	1	1	0	13	15	0	1	0	0	0	1	13	3	0	4	192271
2008-01-06 03:00:00	0	4	1	0	0	0	1	3	0	2	0	0	11	0	0	0	0	5	4	0	0	3	4	0	0	2	0	0	10	11	0	2	0	0	0	0	6	1	0	0	165305
2008-01-06 04:00:00	0	0	2	0	0	0	0	6	0	0	0	0	8	0	0	0	1	3	8	0	0	0	8	0	0	1	5	0	8	16	0	2	0	0	1	1	4	2	0	0	129373
2008-01-06 05:00:00	0	1	1	0	0	0	0	0	0	0	0	0	7	0	0	0	0	1	2	0	0	3	1	0	0	0	0	0	4	5	0	0	0	0	0	0	2	1	0	0	94717
2008-01-06 06:00:00	0	4	0	0	0	0	0	0	0	0	0	0	3	0	0	0	1	2	2	0	0	0	0	0	0	0	0	0	6	5	0	1	0	0	0	0	0	1	0	0	74630
2008-01-06 07:00:00	0	2	1	0	0	0	0	1	0	0	0	0	4	0	0	0	0	1	1	0	0	1	1	0	0	0	0	0	4	1	0	0	0	0	0	0	1	1	0	2	56449
2008-01-06 08:00:00	0	0	0	0	0	0	0	1	0	1	0	0	0	0	0	0	1	0	1	0	0	0	1	0	0	0	0	0	3	1	0	0	0	0	0	0	0	0	0	0	45127
2008-01-06 09:00:00	0	0	0	0	0	0	0	1	0	0	0	1	2	0	0	0	0	0	0	0	0	1	0	0	0	1	0	0	4	3	0	1	0	0	0	0	1	0	0	0	40393
2008-01-06 10:00:00	0	0	0	0	0	0	0	0	0	0	0	0	3	0	0	0	0	0	2	0	0	1	1	0	0	0	1	0	1	0	0	0	0	0	0	0	1	1	0	0	49894
2008-01-06 11:00:00	0	1	1	0	0	0	2	2	0	0	0	0	8	1	0	0	0	4	4	0	0	2	4	0	0	1	2	0	0	2	0	0	0	0	1	0	0	1	0	1	68181
2008-01-06 12:00:00	0	4	0	0	0	0	1	2	0	0	0	0	14	0	0	2	0	5	6	0	0	6	1	0	0	1	2	0	4	6	0	0	0	0	1	1	2	2	0	0	98169
2008-01-06 13:00:00	0	4	1	0	0	0	1	7	0	4	0	0	28	1	0	0	2	3	4	0	0	13	3	0	0	1	3	0	5	10	0	1	0	0	0	1	9	6	0	0	145090
2008-01-06 14:00:00	0	7	3	0	0	0	4	2	0	2	0	0	30	0	0	2	0	6	10	0	0	1	3	0	0	1	1	0	10	5	0	1	0	0	0	0	7	6	0	1	172158
2008-01-06 15:00:00	0	9	3	0	0	0	1	4	0	6	0	0	38	0	0	7	1	11	7	0	0	2	10	0	0	2	5	0	8	24	0	0	0	0	0	0	6	1	0	0	192793
2008-01-06 16:00:00	0	3	1	0	0	0	1	3	1	4	1	0	27	0	0	1	1	7	5	0	0	3	4	0	0	3	3	0	11	23	0	0	0	0	0	0	9	5	0	0	212425
2008-01-06 17:00:00	0	4	2	0	0	0	2	12	0	5	0	0	24	0	0	7	1	8	11	0	0	4	2	0	0	0	3	0	10	31	0	2	0	0	0	0	10	3	0	1	240118
2008-01-06 18:00:00	0	3	0	0	0	0	0	1	0	4	1	0	30	1	0	2	0	4	13	0	0	4	4	0	0	2	1	0	10	10	0	3	0	0	0	0	6	3	0	0	247357
2008-01-06 19:00:00	0	0	0	0	0	0	1	0	2	2	0	0	25	1	0	6	1	4	8	0	0	3	9	0	0	2	1	0	17	13	0	1	0	0	1	1	14	1	0	1	248522
2008-01-06 20:00:00	0	4	1	0	0	0	3	0	1	5	1	0	20	0	0	8	1	8	13	0	0	8	4	0	0	1	3	0	9	23	0	0	0	0	0	0	10	3	0	0	255686
2008-01-06 21:00:00	0	1	1	0	0	0	4	12	1	3	0	0	32	0	0	2	0	7	9	0	0	5	6	0	0	2	4	0	10	10	0	4	0	0	0	1	7	5	0	2	253672
2008-01-06 22:00:00	0	6	0	0	0	0	2	3	1	8	0	0	33	0	0	2	1	3	15	0	0	6	5	0	0	9	6	0	6	24	0	2	0	0	0	0	10	0	0	3	263553
2008-01-06 23:00:00	0	6	0	0	0	0	4	6	0	3	0	0	20	0	0	2	4	12	13	0	0	3	7	0	0	3	3	0	16	3	0	2	0	0	0	0	3	10	0	2	249957
2008-01-07 00:00:00	0	7	0	0	0	0	3	4	0	5	0	0	35	0	0	2	1	3	13	0	0	5	2	0	0	4	4	0	14	9	0	1	0	0	0	0	13	5	0	1	240402
2008-01-07 01:00:00	0	3	0	0	0	0	0	6	0	9	0	0	34	0	0	2	1	3	17	0	0	3	3	0	0	5	2	0	13	10	0	3	0	0	0	0	6	2	0	3	227752
2008-01-07 02:00:00	0	3	0	0	0	0	3	6	0	2	1	0	27	0	0	2	0	2	8	0	0	8	3	0	0	2	0	0	8	7	0	1	0	0	0	0	8	1	0	1	209050
2008-01-07 03:00:00	0	3	0	0	0	0	0	1	0	4	0	0	9	0	0	2	0	1	5	0	0	2	6	0	0	1	2	0	6	7	0	1	0	0	0	0	1	3	0	0	161847
2008-01-07 04:00:00	0	0	0	0	0	0	0	0	1	1	0	0	16	1	0	1	1	3	4	0	0	1	1	0	0	2	2	0	3	8	0	0	0	0	0	0	0	0	0	0	130623
2008-01-07 05:00:00	0	1	0	0	0	0	0	1	0	0	0	0	9	0	0	0	2	0	6	0	0	4	1	0	0	2	0	0	5	9	0	1	0	0	0	0	1	1	0	0	96581
2008-01-07 06:00:00	0	1	0	0	0	0	0	0	0	0	0	0	3	0	0	0	1	0	0	0	0	1	0	0	0	0	0	0	0	2	0	0	0	0	0	0	1	0	0	0	65227
2008-01-07 07:00:00	0	0	1	0	0	0	1	0	0	0	0	0	0	0	0	0	0	1	2	0	0	0	2	0	0	1	0	0	2	0	0	1	0	0	0	0	0	0	0	1	52376
2008-01-07 08:00:00	0	1	0	0	0	0	0	1	0	1	0	0	4	0	0	0	2	1	3	0	0	1	0	0	0	0	0	0	1	3	0	1	0	0	0	0	0	1	0	0	69716
2008-01-07 09:00:00	0	0	0	0	0	0	0	2	0	0	0	0	2	0	0	0	0	0	7	0	0	1	1	0	0	0	0	0	5	0	0	0	0	0	0	0	0	1	0	1	57818
2008-01-07 10:00:00	0	2	0	0	0	0	0	0	0	0	0	0	9	0	0	0	0	5	5	0	0	1	1	0	0	0	1	0	6	4	0	0	0	0	0	0	1	2	0	0	80753
2008-01-07 11:00:00	0	1	0	0	0	0	1	1	0	2	0	0	20	0	0	8	0	4	10	0	0	0	7	0	0	2	3	0	3	4	0	1	0	0	0	0	8	7	0	1	128676
2008-01-07 12:00:00	0	2	0	0	0	0	5	4	2	9	1	0	28	0	0	2	0	6	8	0	0	6	10	0	0	8	6	0	10	10	0	0	0	0	1	0	9	4	0	1	184783
2008-01-07 13:00:00	0	5	1	0	0	0	2	3	1	7	1	1	57	0	0	2	1	7	17	0	0	7	8	0	0	7	6	0	11	8	0	1	0	0	0	0	6	4	0	3	234090
2008-01-07 14:00:00	0	1	0	0	0	0	1	6	1	7	2	0	52	0	0	3	2	9	21	0	0	5	8	0	0	1	6	0	19	6	0	1	0	0	0	3	14	10	0	1	246702
2008-01-07 15:00:00	0	11	5	0	0	0	2	3	0	7	0	0	40	0	0	3	1	6	8	0	0	6	4	0	0	1	5	0	12	10	0	1	0	0	0	1	7	7	0	2	262303
2008-01-07 16:00:00	0	3	0	0	0	0	1	3	0	7	0	0	38	0	0	2	2	0	11	0	0	13	7	0	0	2	4	0	10	12	0	1	0	0	0	0	11	4	0	1	284342
2008-01-07 17:00:00	0	5	4	0	0	0	0	5	0	10	0	0	41	0	0	6	3	12	13	0	0	8	13	0	0	3	3	0	23	11	0	3	0	0	0	0	15	11	0	4	306769
2008-01-07 18:00:00	0	13	5	0	0	0	2	9	4	9	3	0	57	0	0	4	2	4	15	0	0	6	6	0	0	4	4	0	11	15	0	1	0	0	0	3	9	8	0	4	315296
2008-01-07 19:00:00	0	10	1	0	0	0	1	11	1	4	0	0	42	0	0	5	2	8	19	0	0	7	3	0	0	3	3	0	11	18	0	2	0	0	0	0	18	7	0	2	315106
2008-01-07 20:00:00	0	4	0	0	0	0	3	10	1	8	0	0	48	0	0	2	2	9	20	0	0	10	5	0	0	2	3	0	11	18	0	2	0	0	0	1	12	3	0	4	305099
2008-01-07 21:00:00	0	6	0	0	0	0	2	6	0	9	0	0	39	0	0	6	3	10	17	0	0	9	3	0	0	2	4	0	10	8	0	1	0	0	0	2	6	5	0	3	266305
2008-01-07 22:00:00	0	7	5	0	0	0	0	5	0	6	0	0	39	0	0	1	1	5	11	0	0	10	12	0	0	1	7	0	12	27	0	3	0	0	0	0	10	6	0	3	272467
2008-01-07 23:00:00	0	17	3	0	0	0	4	2	0	3	0	0	51	0	0	2	4	13	19	0	0	15	9	0	0	2	4	0	11	6	0	5	0	0	1	2	13	9	0	5	265235
2008-01-08 00:00:00	0	9	2	0	0	0	1	6	0	4	0	0	52	0	0	3	4	5	15	0	0	9	7	0	0	3	1	0	15	15	0	0	0	0	0	0	9	9	0	4	247366
2008-01-08 01:00:00	0	7	1	0	0	0	1	6	0	4	0	0	35	0	0	9	0	7	11	0	0	4	4	0	0	2	3	0	11	8	0	8	0	0	0	0	7	5	0	0	238725
2008-01-08 02:00:00	0	9	0	0	0	0	0	4	1	5	0	0	22	0	0	3	1	6	9	0	0	4	10	0	0	1	3	0	10	19	0	2	0	0	0	0	8	2	0	3	197507
2008-01-08 03:00:00	0	3	1	0	0	0	0	2	0	4	0	0	17	0	0	0	1	8	13	0	0	2	2	0	0	3	5	0	19	8	0	1	0	0	2	1	4	2	0	0	163581
2008-01-08 04:00:00	0	4	0	0	0	0	0	3	0	8	1	0	9	0	0	3	0	1	8	0	0	0	1	0	0	1	0	0	6	4	0	1	0	0	0	1	11	1	0	0	126640
2008-01-08 05:00:00	0	0	0	0	0	0	1	2	0	3	1	0	8	0	0	1	0	2	2	0	0	5	1	0	0	0	0	0	5	2	0	0	0	0	0	0	1	0	0	2	96564
2008-01-08 06:00:00	0	1	0	0	0	0	0	0	0	2	0	0	1	0	0	1	1	0	0	0	0	2	0	0	0	0	0	0	1	2	0	2	0	0	0	0	5	0	0	0	62540
2008-01-08 07:00:00	0	0	0	0	0	0	0	0	0	2	0	0	0	1	0	0	0	5	0	0	0	0	1	0	0	1	2	0	0	1	0	0	0	0	0	0	0	1	0	0	47364
2008-01-08 08:00:00	0	0	0	0	0	0	1	1	0	3	0	0	2	0	0	0	0	1	0	0	0	0	0	0	0	0	1	0	5	0	0	0	0	0	0	0	1	1	0	0	38211
2008-01-08 09:00:00	0	4	0	0	0	0	0	0	0	3	0	0	2	0	0	0	0	0	2	0	0	1	1	0	0	0	0	0	2	0	0	0	0	0	0	0	0	2	0	0	46694
2008-01-08 10:00:00	0	1	0	0	0	0	0	0	0	5	0	1	10	0	0	2	1	0	9	0	0	3	2	0	0	0	3	0	3	6	0	1	0	0	0	0	7	0	0	0	84773
2008-01-08 11:00:00	0	3	1	0	0	0	1	3	0	0	0	0	29	0	0	3	0	1	8	0	0	2	2	0	0	1	2	0	6	4	0	2	0	0	0	1	10	7	0	2	128476
2008-01-08 12:00:00	0	5	3	0	0	0	1	1	2	5	1	0	69	0	0	5	0	16	9	0	0	4	7	0	0	1	4	0	7	11	0	0	0	0	0	0	9	6	0	7	197196
2008-01-08 13:00:00	0	14	6	0	0	0	6	3	3	6	0	0	65	0	0	1	1	5	11	0	0	9	3	0	0	5	8	0	21	9	0	2	0	0	0	0	16	7	0	1	237393
2008-01-08 14:00:00	0	17	0	0	0	0	3	4	1	5	0	0	70	0	0	6	1	11	11	0	0	8	5	0	0	2	12	0	17	18	0	0	0	0	0	0	18	6	0	1	259005
2008-01-08 15:00:00	0	3	1	0	0	0	2	9	1	7	0	0	40	0	0	2	2	2	10	0	0	12	8	0	0	12	4	0	7	14	0	7	0	0	0	2	21	8	0	2	262043
2008-01-08 16:00:00	0	14	2	0	0	0	2	4	1	12	0	0	64	1	0	3	1	2	8	0	0	12	10	0	0	9	6	0	21	19	0	1	0	0	1	0	13	7	0	2	293780
2008-01-08 17:00:00	0	14	2	0	0	0	2	7	1	10	0	1	65	0	0	1	8	11	12	0	0	8	18	0	0	5	6	0	17	10	0	2	0	0	0	0	16	6	0	1	315738
2008-01-08 18:00:00	0	10	7	0	0	0	3	8	0	7	1	0	45	0	0	7	1	17	10	0	0	5	14	0	0	7	6	0	18	21	0	1	0	0	0	0	14	5	0	1	318373
2008-01-08 19:00:00	0	12	3	0	0	0	2	5	0	8	0	0	72	0	0	10	2	11	17	0	0	7	15	0	0	4	8	0	7	27	0	1	0	0	0	1	12	11	0	7	321399
2008-01-08 20:00:00	0	13	2	0	0	0	2	14	1	4	0	1	62	0	0	4	0	11	14	0	0	7	14	0	0	4	6	0	13	22	0	1	0	0	0	1	14	6	0	2	304683
2008-01-08 21:00:00	0	5	3	0	0	0	0	4	0	9	0	0	64	0	0	2	1	8	21	0	0	4	7	0	0	3	8	0	11	12	0	3	0	0	0	0	9	9	0	3	267448
2008-01-08 22:00:00	0	10	1	0	0	0	1	3	2	4	0	0	53	0	0	5	6	7	17	0	0	15	6	0	0	2	5	0	11	12	0	6	0	0	0	1	8	14	0	6	265039
2008-01-08 23:00:00	0	8	1	0	0	0	0	4	1	3	1	0	53	0	0	6	3	6	23	0	0	6	12	0	0	5	2	0	15	3	0	5	0	0	0	0	9	9	0	0	267048
2008-01-09 00:00:00	0	10	1	0	0	0	2	1	0	12	0	1	43	1	0	5	1	2	15	0	0	9	3	0	0	4	5	0	9	14	0	2	0	0	0	0	12	9	0	3	238174
2008-01-09 01:00:00	0	8	1	0	0	0	2	4	0	3	0	1	32	0	0	1	1	9	8	0	0	2	8	0	0	1	8	0	9	11	0	0	0	0	0	1	6	9	0	3	200973
2008-01-09 02:00:00	0	10	2	0	0	0	0	5	0	6	0	0	30	0	0	1	2	1	10	0	0	1	0	0	0	0	3	0	10	5	0	0	0	0	0	1	8	1	0	0	177151
2008-01-09 03:00:00	0	1	3	0	0	0	2	1	0	1	0	0	17	0	0	0	1	6	8	0	0	1	0	0	0	0	3	0	9	9	0	3	0	0	0	0	5	0	0	0	146236
2008-01-09 04:00:00	0	6	3	0	0	0	0	1	0	4	0	0	14	0	0	4	1	7	12	0	0	0	2	0	0	6	3	0	7	6	0	0	0	0	1	0	7	4	0	0	121585
2008-01-09 05:00:00	0	4	0	0	0	0	0	0	0	2	1	0	4	0	0	0	0	3	0	0	0	2	3	0	0	1	2	0	6	1	0	0	0	0	0	0	1	1	0	2	88853
2008-01-09 06:00:00	0	1	0	0	0	0	0	1	0	1	0	0	5	0	0	0	0	1	2	0	0	0	1	0	0	0	0	0	2	1	0	0	0	0	0	0	1	1	0	0	61244
2008-01-09 07:00:00	0	0	0	0	0	0	0	1	0	0	0	0	0	0	0	1	0	0	1	0	0	1	1	0	0	0	0	0	1	0	0	0	0	0	1	0	0	2	0	0	49184
2008-01-09 08:00:00	0	0	0	0	0	0	0	0	0	1	0	0	2	0	0	0	0	1	3	0	0	0	1	0	0	0	0	0	0	0	0	0	0	0	0	0	0	0	0	0	43992
2008-01-09 09:00:00	0	0	0	0	0	0	1	3	0	1	0	0	3	0	0	1	0	0	1	0	0	1	1	0	0	0	0	0	4	3	0	0	0	0	1	0	2	1	0	1	55455
2008-01-09 10:00:00	0	3	4	0	0	0	0	2	0	3	1	0	14	2	0	8	0	4	3	0	0	0	1	0	0	0	1	0	3	5	0	0	0	0	0	0	4	2	0	0	102884
2008-01-09 11:00:00	0	3	2	0	0	0	0	1	0	3	0	1	30	0	0	5	0	3	12	0	0	3	7	0	0	5	2	0	5	4	0	3	0	0	0	0	4	2	0	1	140485
2008-01-09 12:00:00	0	8	4	0	0	0	1	6	0	4	0	4	38	0	0	7	0	7	10	0	0	8	6	0	0	2	5	0	8	5	0	1	0	0	1	0	11	3	0	1	201306
2008-01-09 13:00:00	0	8	3	0	0	0	1	11	1	4	0	0	56	0	0	5	5	9	13	0	0	8	6	0	0	3	4	0	11	14	0	1	0	0	0	0	15	7	0	1	247969
2008-01-09 14:00:00	0	7	4	0	0	0	1	3	1	4	1	1	66	0	0	5	2	3	6	0	0	7	11	0	0	1	10	0	11	19	0	0	0	0	1	0	22	9	0	1	257825
2008-01-09 15:00:00	0	14	2	0	0	0	2	3	0	2	0	0	43	0	0	12	2	5	18	0	0	14	8	0	0	1	14	0	15	12	0	2	0	0	0	0	23	7	0	3	273078
2008-01-09 16:00:00	0	9	2	0	0	0	2	12	0	1	0	0	64	0	0	4	2	1	22	0	0	4	10	0	0	0	4	0	14	8	0	3	0	0	0	1	15	8	0	2	302811
2008-01-09 17:00:00	0	13	3	0	0	0	6	6	0	11	0	0	61	0	0	5	1	7	19	0	0	10	11	0	0	2	8	0	19	11	0	2	0	0	0	1	14	12	0	5	316869
2008-01-09 18:00:00	0	12	4	0	0	0	2	1	0	6	1	0	44	0	0	3	1	5	13	0	0	9	10	0	0	15	4	0	11	17	0	0	0	0	0	7	25	16	0	3	326694
2008-01-09 19:00:00	0	11	4	0	0	0	0	7	1	15	1	1	69	0	0	3	2	5	17	0	0	16	8	0	0	13	5	0	14	20	0	1	0	0	2	0	19	11	0	1	327996
2008-01-09 20:00:00	0	13	1	0	0	0	1	4	0	7	0	0	63	2	0	0	2	8	17	0	0	12	7	0	0	7	1	0	14	18	0	3	0	0	0	1	16	9	0	3	301746
2008-01-09 21:00:00	0	11	0	0	0	0	1	7	1	8	0	0	53	0	0	1	0	4	15	0	0	3	14	0	0	2	2	0	12	10	0	0	0	0	0	0	17	13	0	1	260286
2008-01-09 22:00:00	0	9	4	0	0	0	2	3	0	7	0	0	57	2	0	6	1	5	12	0	0	10	9	0	0	2	9	0	6	20	0	1	0	0	0	0	8	6	0	3	263646
2008-01-09 23:00:00	0	7	4	0	0	0	8	1	0	4	0	0	61	1	1	1	1	9	24	0	0	9	3	0	0	3	5	0	12	14	0	0	0	0	0	2	12	13	0	2	252209
2008-01-10 00:00:00	0	5	0	0	0	0	1	5	0	3	1	1	53	1	0	2	5	3	20	0	0	3	5	0	0	3	5	0	9	15	0	1	0	0	0	0	8	9	0	5	230280
2008-01-10 01:00:00	0	3	0	0	0	0	3	8	1	3	1	0	46	0	0	9	6	9	16	0	0	6	3	0	0	7	3	0	9	10	0	2	0	0	2	0	5	6	0	1	222194
2008-01-10 02:00:00	0	3	5	0	0	0	3	4	0	4	0	1	35	0	0	7	0	7	9	0	0	3	0	0	0	2	2	0	10	9	0	4	0	0	0	3	9	6	0	1	186467
2008-01-10 03:00:00	0	9	1	0	0	0	0	3	0	3	0	0	22	0	0	2	0	3	8	0	0	2	3	0	0	1	2	0	11	7	0	1	0	0	0	0	1	7	0	1	150102
2008-01-10 04:00:00	0	5	0	0	0	0	0	3	0	4	0	0	15	0	0	4	3	6	7	0	0	1	1	0	0	2	2	0	8	3	0	0	0	0	0	0	3	0	0	0	123515
2008-01-10 05:00:00	0	4	0	0	0	0	0	3	2	1	0	0	5	0	0	2	0	2	8	0	0	2	2	0	0	0	0	0	4	3	0	4	0	0	0	0	1	1	0	3	90553
2008-01-10 06:00:00	0	0	1	0	0	0	0	0	0	0	0	0	2	1	0	1	1	2	2	0	0	2	1	0	0	2	0	0	2	3	0	0	0	0	0	0	0	2	0	0	60553
2008-01-10 07:00:00	0	0	0	0	0	0	0	1	0	2	0	0	1	0	0	0	0	2	0	0	0	0	0	0	0	0	0	0	2	1	0	0	0	0	0	0	0	0	0	0	50409
2008-01-10 08:00:00	0	0	0	0	0	0	0	0	0	0	0	1	7	0	0	0	0	0	1	0	0	0	0	0	0	0	3	0	1	1	0	0	0	0	0	0	0	1	0	0	42541
2008-01-10 09:00:00	0	0	0	0	0	0	0	0	0	1	0	0	5	0	0	0	0	0	0	0	0	0	0	0	0	0	1	0	6	1	0	1	0	0	0	0	1	2	0	0	55306
2008-01-10 10:00:00	0	0	0	0	0	0	0	0	0	4	0	0	17	0	0	3	0	2	4	0	0	4	1	0	0	2	3	0	8	0	0	7	0	0	0	0	3	1	0	0	97158
2008-01-10 11:00:00	0	1	0	0	0	0	0	3	2	7	0	0	26	0	0	6	0	3	12	0	0	0	1	0	0	0	1	0	7	5	0	0	0	0	0	0	4	7	0	1	139610
2008-01-10 12:00:00	0	14	3	0	0	0	1	3	0	6	0	0	50	0	0	6	1	6	10	0	0	14	4	0	0	9	5	0	9	7	0	3	0	0	0	0	5	10	0	2	199840
2008-01-10 13:00:00	0	7	1	0	0	0	2	7	0	3	2	0	65	0	0	4	1	6	12	0	0	2	4	0	0	1	3	0	10	7	0	1	0	0	0	1	10	7	0	1	242705
2008-01-10 14:00:00	0	10	2	0	0	0	1	5	0	15	1	1	65	1	0	4	2	10	17	0	0	7	4	0	0	0	6	0	18	20	0	5	0	0	0	1	8	8	0	8	254950
2008-01-10 15:00:00	0	17	4	0	0	0	1	9	1	4	0	1	44	0	0	7	0	6	13	0	0	7	8	0	0	1	9	0	6	6	0	3	0	0	0	0	22	10	0	4	265281
2008-01-10 16:00:00	0	10	5	0	0	0	1	8	3	8	1	0	61	0	0	9	0	5	11	0	0	7	2	0	0	0	5	0	16	13	0	3	0	0	0	0	13	8	0	6	294255
2008-01-10 17:00:00	0	11	2	0	0	0	1	3	0	8	1	1	65	1	0	5	2	4	16	0	0	9	6	0	0	1	6	0	15	20	0	4	0	0	1	2	24	10	0	3	314636
2008-01-10 18:00:00	0	9	2	0	0	0	3	4	0	6	0	2	66	1	0	14	2	23	15	0	0	4	15	0	0	6	2	0	15	21	0	1	0	0	2	0	15	8	0	3	321509
2008-01-10 19:00:00	0	13	5	0	0	0	3	4	0	10	0	0	64	1	0	4	2	5	11	0	0	13	7	0	0	3	5	0	18	9	0	0	0	0	1	1	14	8	0	0	329436
2008-01-10 20:00:00	0	9	0	0	0	0	1	1	2	8	1	0	74	1	0	12	2	7	10	0	0	8	7	0	0	3	4	0	7	7	0	1	0	0	0	0	11	12	0	2	303816
2008-01-10 21:00:00	0	9	2	0	0	0	1	1	0	2	1	0	43	2	0	11	2	6	15	0	0	5	14	0	0	2	6	0	12	16	0	2	0	0	1	2	11	12	0	3	250966
2008-01-10 22:00:00	0	7	4	0	0	0	0	2	0	2	0	0	41	0	0	12	0	11	19	0	0	7	8	0	0	0	3	0	7	8	0	5	0	0	0	1	12	11	0	2	252869
2008-01-10 23:00:00	0	11	2	0	0	0	2	26	1	4	0	0	46	0	0	11	1	5	10	0	0	9	4	0	0	3	3	0	18	9	0	7	0	0	0	1	15	14	0	1	255682
2008-01-11 00:00:00	0	9	2	0	0	0	1	3	0	3	1	1	51	0	0	11	1	8	10	0	0	9	7	0	0	2	7	0	14	18	0	4	0	0	0	0	10	6	0	2	237519
2008-01-11 01:00:00	0	7	3	0	0	0	1	2	0	6	0	1	34	0	0	7	1	13	12	0	0	5	4	0	0	0	6	0	8	5	0	0	0	0	0	1	16	4	0	5	207194
2008-01-11 02:00:00	0	4	0	0	0	0	2	4	0	0	0	1	28	0	0	10	1	5	5	0	0	8	3	0	0	1	2	0	6	2	0	2	0	0	0	0	8	8	0	1	182998
2008-01-11 03:00:00	0	6	7	0	0	0	1	1	0	3	0	0	19	0	0	1	0	3	16	0	0	1	4	0	0	0	3	0	6	6	0	5	0	0	1	0	7	6	0	2	163578
2008-01-11 04:00:00	0	8	2	0	0	0	0	1	0	0	0	0	11	0	0	0	0	5	3	0	0	3	3	0	0	1	0	0	3	5	0	0	0	0	0	0	4	4	0	0	118207
2008-01-11 05:00:00	0	1	0	0	0	0	0	1	0	1	0	0	9	0	0	1	1	0	6	0	0	0	2	0	0	0	0	0	5	0	0	1	0	0	0	0	3	0	0	1	95844
2008-01-11 06:00:00	0	3	0	0	0	0	1	1	0	1	0	0	5	0	0	0	0	1	6	0	0	0	0	0	0	1	3	0	3	1	0	0	0	0	1	0	2	1	0	0	71086
2008-01-11 07:00:00	0	0	0	0	0	0	0	1	0	0	0	0	2	0	0	0	0	3	3	0	0	1	0	0	0	0	0	0	3	1	0	0	0	0	0	0	1	3	0	0	47503
2008-01-11 08:00:00	0	0	0	0	0	0	0	0	0	1	0	0	2	0	0	0	0	1	2	0	0	2	0	0	0	0	1	0	0	1	0	1	0	0	0	0	0	0	0	2	42757
2008-01-11 09:00:00	0	1	0	0	0	0	0	1	0	0	0	0	10	0	0	0	0	0	2	0	1	1	1	0	0	0	0	0	6	7	0	1	0	0	0	0	0	2	0	0	54376
2008-01-11 10:00:00	0	1	1	0	0	0	0	3	0	1	0	0	8	0	0	0	0	2	5	0	0	1	3	0	0	0	2	0	7	3	0	0	0	0	0	0	4	0	0	2	96089
2008-01-11 11:00:00	0	11	4	0	0	0	2	2	0	4	0	0	37	0	0	10	0	1	8	0	0	6	3	0	0	0	2	0	10	5	0	0	0	0	1	1	11	2	0	3	149290
2008-01-11 12:00:00	0	17	3	0	0	0	2	8	1	4	3	0	51	0	0	10	1	6	17	0	0	7	3	0	0	6	5	0	16	18	0	1	0	0	0	1	10	1	0	0	202651
2008-01-11 13:00:00	0	12	6	0	0	0	3	4	0	6	0	4	56	0	0	6	1	11	2	0	0	5	11	0	0	1	8	0	21	13	0	3	0	0	0	0	16	6	0	4	248189
2008-01-11 14:00:00	0	11	0	0	0	0	5	5	0	11	1	0	65	0	0	3	1	5	12	0	0	2	14	0	0	7	5	0	10	8	0	2	0	0	0	0	13	7	0	3	257218
2008-01-11 15:00:00	0	15	4	0	0	0	0	4	1	7	0	1	67	2	0	2	2	4	8	0	0	5	10	0	0	5	6	0	12	10	0	1	0	0	0	0	16	14	0	1	268956
2008-01-11 16:00:00	0	15	1	0	0	0	1	5	0	7	1	0	73	0	0	6	1	4	12	0	0	18	7	0	0	1	6	0	12	11	0	0	0	0	1	1	20	5	0	3	296525
2008-01-11 17:00:00	0	10	2	0	0	0	1	5	1	6	0	2	63	0	0	11	1	5	8	0	0	9	10	0	0	6	5	0	28	12	0	0	0	0	0	2	34	2	0	5	308523
2008-01-11 18:00:00	0	21	2	0	0	0	0	4	0	6	0	2	55	0	0	4	1	6	13	0	0	6	10	0	0	3	1	0	18	11	0	4	0	0	0	0	18	11	0	2	313828
2008-01-11 19:00:00	0	12	6	0	0	0	1	2	0	7	1	0	63	0	0	9	0	2	12	0	0	7	8	0	0	4	1	0	15	12	0	2	0	0	0	0	17	2	0	2	275440
2008-01-11 20:00:00	0	12	1	0	0	0	3	4	0	7	1	1	54	0	0	7	2	4	11	0	0	1	8	0	0	3	3	0	14	6	0	0	0	0	0	0	14	5	0	3	265549
2008-01-11 21:00:00	0	9	4	0	0	0	4	6	0	4	0	1	54	2	0	2	2	3	14	0	0	2	8	0	0	0	3	0	12	8	0	3	0	0	0	0	10	9	0	5	235941
2008-01-11 22:00:00	0	9	5	0	0	0	1	1	1	3	0	0	38	0	0	9	3	1	12	0	0	6	4	0	0	4	3	0	7	7	0	1	0	0	0	0	5	10	0	1	229081
2008-01-11 23:00:00	0	16	2	0	0	0	1	2	0	6	0	0	47	0	0	6	3	10	15	0	0	7	1	0	0	1	2	0	14	25	0	6	0	0	1	0	8	12	0	0	224760
2008-01-12 00:00:00	0	14	8	0	0	0	3	4	1	6	0	1	37	0	0	4	0	16	18	0	0	1	1	0	0	0	5	0	15	13	0	2	0	0	0	0	14	4	0	1	211175
2008-01-12 01:00:00	0	11	4	0	0	0	1	1	0	3	0	1	27	0	0	4	0	13	10	0	0	10	2	0	0	4	5	0	2	9	0	0	0	0	0	0	8	4	0	1	194295
2008-01-12 02:00:00	0	6	1	0	0	0	0	2	0	5	0	0	26	0	0	6	0	5	12	0	0	3	0	0	0	1	1	0	7	8	0	1	0	0	0	0	23	5	0	1	183809
2008-01-12 03:00:00	0	4	1	0	0	0	2	2	0	1	0	0	22	0	0	1	0	1	11	0	0	6	3	0	0	2	1	0	7	5	0	0	0	0	0	1	2	2	0	0	160536
2008-01-12 04:00:00	0	5	1	0	0	0	0	2	0	2	0	0	17	0	0	1	1	0	3	0	0	1	0	0	0	1	4	0	3	8	0	1	0	0	0	0	0	2	0	2	118008
2008-01-12 05:00:00	0	3	1	0	0	0	0	1	1	3	0	1	8	0	0	0	0	2	1	0	0	0	2	0	0	0	1	0	5	2	0	0	0	0	0	0	3	3	0	0	92380
2008-01-12 06:00:00	0	0	0	0	0	0	0	2	0	1	0	0	4	0	0	0	0	2	4	0	0	0	2	0	0	0	0	0	4	3	0	0	0	0	0	0	2	0	0	0	69046
2008-01-12 07:00:00	0	0	0	0	0	0	0	0	0	0	0	0	9	0	0	2	0	1	1	0	0	1	1	0	0	1	1	0	5	2	0	1	0	0	0	2	1	2	0	0	54075
2008-01-12 08:00:00	0	0	0	0	0	0	0	0	0	0	0	0	1	0	0	0	0	1	1	0	0	0	0	0	0	0	0	0	3	1	0	1	0	0	0	0	0	0	0	0	45543
2008-01-12 09:00:00	0	0	0	0	0	0	0	0	0	0	0	0	0	0	0	1	0	0	1	0	0	0	1	0	0	0	0	0	5	1	0	0	0	0	0	0	1	0	0	0	42917
2008-01-12 10:00:00	0	0	0	0	0	0	0	0	0	1	0	0	9	0	0	0	1	0	2	0	0	0	0	0	0	1	0	0	3	2	0	0	0	0	0	0	3	2	0	0	56753
2008-01-12 11:00:00	0	10	0	0	0	0	1	3	0	3	1	0	17	0	0	1	1	2	1	0	0	3	1	0	0	2	4	0	2	9	0	0	0	0	1	0	2	1	0	0	84158
2008-01-12 12:00:00	0	4	2	0	0	0	1	2	0	2	0	0	28	0	0	0	0	4	7	0	0	2	1	0	0	3	4	0	3	16	0	5	0	0	0	0	8	4	0	1	122017
2008-01-12 13:00:00	0	4	0	0	0	0	1	3	0	3	0	0	19	0	0	7	0	2	4	0	0	2	2	0	0	1	1	0	19	9	0	0	0	0	0	0	11	4	0	0	165709
2008-01-12 14:00:00	0	2	2	0	0	0	1	1	0	2	0	0	34	0	0	3	0	3	4	0	0	2	4	0	0	2	2	0	14	13	0	0	0	0	0	0	7	7	0	0	186624
2008-01-12 15:00:00	0	13	5	0	0	0	1	1	0	5	1	0	38	0	0	4	0	6	13	0	0	3	2	0	0	5	3	0	10	10	0	1	0	0	0	0	8	7	0	1	210248
2008-01-12 16:00:00	0	4	6	0	0	0	2	3	2	4	0	0	28	0	0	1	2	11	5	1	0	6	4	0	0	5	3	0	13	10	0	0	0	0	0	0	7	11	0	3	217817
2008-01-12 17:00:00	0	8	2	0	0	0	1	1	1	0	0	0	42	3	0	2	0	8	11	0	0	6	0	0	0	2	2	0	8	16	0	0	0	0	0	0	11	2	0	1	233653
2008-01-12 18:00:00	0	14	3	0	0	0	15	4	0	8	0	0	48	0	0	8	0	1	13	0	0	3	7	0	0	2	6	0	17	7	0	0	0	0	0	0	9	9	0	1	240390
2008-01-12 19:00:00	0	6	0	0	0	0	23	1	0	4	0	0	31	2	0	5	1	6	16	0	0	8	5	0	0	2	7	0	12	9	0	1	0	0	0	0	11	2	0	3	243683
2008-01-12 20:00:00	0	8	6	0	0	0	4	0	1	5	0	0	27	0	0	12	4	8	18	0	0	3	4	0	0	2	3	0	6	9	0	3	0	0	0	1	8	4	0	2	237933
2008-01-12 21:00:00	0	7	5	0	0	0	1	2	0	9	0	0	32	0	0	7	5	3	10	0	0	3	9	0	0	2	2	0	9	13	0	0	0	0	0	0	9	6	0	2	232020
2008-01-12 22:00:00	0	7	3	0	0	0	0	2	0	2	0	0	45	1	0	3	2	4	17	0	0	4	2	0	0	4	5	0	14	8	0	3	0	0	0	0	16	11	0	3	229087
2008-01-12 23:00:00	0	21	4	0	0	0	3	15	1	5	1	0	57	1	0	10	1	8	15	0	0	5	5	0	0	0	4	0	12	2	0	0	0	0	2	0	11	4	0	1	237905
2008-01-13 00:00:00	0	13	8	0	0	0	1	0	1	4	0	0	41	0	0	9	0	9	5	0	0	4	6	0	0	2	4	0	18	11	0	0	0	0	1	0	10	6	0	3	220259
2008-01-13 01:00:00	0	12	2	0	0	0	0	4	0	2	0	4	36	0	0	3	3	3	8	0	0	9	1	0	0	3	2	0	11	11	0	3	0	0	1	0	6	8	0	0	200162
2008-01-13 02:00:00	0	4	1	0	0	0	1	1	0	5	0	1	38	0	0	2	1	2	4	0	0	4	2	0	0	1	3	0	19	9	0	1	0	0	0	1	6	2	0	1	185987
2008-01-13 03:00:00	0	5	3	0	0	0	0	0	1	3	0	0	18	0	0	7	2	1	5	0	0	2	6	0	0	1	1	0	6	8	0	1	0	0	0	0	2	4	0	0	160391
2008-01-13 04:00:00	0	2	1	0	0	0	1	3	0	2	0	0	4	0	0	2	0	1	6	0	0	0	3	0	0	1	1	0	3	3	0	0	0	0	0	1	3	1	0	3	128274
2008-01-13 05:00:00	0	3	1	0	0	0	1	0	0	2	0	0	14	0	0	0	0	1	4	0	0	3	1	0	0	1	0	0	5	1	0	0	0	0	0	0	2	2	0	1	101936
2008-01-13 06:00:00	0	1	0	0	0	0	0	0	0	0	0	0	7	0	0	1	0	2	1	0	0	1	1	0	0	0	1	0	5	4	0	0	0	0	0	0	1	2	0	0	73734
2008-01-13 07:00:00	0	0	0	0	0	0	0	0	0	0	0	0	3	0	0	2	1	0	2	0	0	2	0	0	0	0	0	0	3	1	0	0	0	0	0	0	0	3	0	0	52819
2008-01-13 08:00:00	0	0	0	0	0	0	0	0	0	2	0	0	2	0	0	0	0	1	3	0	0	0	1	0	0	0	1	0	1	0	0	1	0	0	0	0	2	0	0	0	45719
2008-01-13 09:00:00	0	2	0	0	0	0	0	0	0	5	0	0	3	2	0	4	0	0	1	0	0	4	0	0	0	1	0	0	5	3	0	1	0	0	0	0	0	1	0	0	42781
2008-01-13 10:00:00	0	1	0	0	0	0	0	0	0	0	0	0	5	0	0	0	0	1	1	0	0	0	0	0	0	0	0	0	1	3	0	0	0	0	0	0	1	0	0	0	50248
2008-01-13 11:00:00	0	3	1	0	0	0	0	2	0	0	0	1	8	0	0	7	0	1	6	0	0	4	1	0	0	1	0	0	3	7	0	0	0	0	0	0	3	3	0	0	77786
2008-01-13 12:00:00	0	8	4	0	0	0	0	3	0	2	0	0	18	0	0	4	0	2	0	0	0	2	1	0	0	0	3	0	3	9	0	2	0	0	0	0	5	5	0	2	109496
2008-01-13 13:00:00	0	8	1	0	0	0	1	2	0	3	0	0	33	1	0	6	0	3	8	0	0	6	3	0	0	0	6	0	14	11	0	0	0	0	0	0	8	5	0	0	160001
2008-01-13 14:00:00	0	12	3	0	0	0	0	3	2	8	1	0	26	0	0	5	0	9	5	0	0	2	2	0	0	1	2	0	8	8	0	2	0	0	0	0	8	1	0	5	188846
2008-01-13 15:00:00	0	6	3	0	0	0	0	4	0	8	0	0	44	0	0	4	1	6	7	0	0	3	5	0	0	2	0	0	13	6	0	1	0	0	1	0	6	7	0	1	211569
2008-01-13 16:00:00	0	26	4	0	0	0	0	1	2	10	0	0	26	0	0	6	1	4	5	0	0	13	4	0	0	2	1	0	3	8	0	1	0	0	2	2	5	4	0	1	232540
2008-01-13 17:00:00	0	14	4	0	0	0	0	2	1	2	0	0	20	0	0	8	3	5	18	0	0	9	8	0	0	1	3	0	9	17	0	0	0	0	1	1	4	4	0	2	256149
2008-01-13 18:00:00	0	15	1	0	0	0	2	4	1	4	0	3	38	0	0	4	0	4	8	0	0	9	11	0	0	5	2	0	8	17	0	1	0	0	0	3	9	3	0	1	263154
2008-01-13 19:00:00	0	10	3	0	0	0	0	7	0	5	0	0	53	0	0	2	2	2	4	0	0	4	5	0	0	2	0	0	15	27	0	1	0	0	0	0	8	8	0	1	261463
2008-01-13 20:00:00	0	13	2	0	0	0	5	4	0	5	0	0	54	1	0	5	6	2	13	0	0	3	6	0	0	3	3	0	14	14	0	0	0	0	2	0	11	4	0	1	266110
2008-01-13 21:00:00	0	16	6	0	0	0	0	4	0	7	0	0	32	2	0	9	0	2	20	0	0	7	11	0	0	5	6	0	7	7	0	1	0	0	0	0	13	4	0	2	258826
2008-01-13 22:00:00	0	6	0	0	0	0	1	3	1	8	0	0	34	0	0	4	9	12	18	0	0	8	3	0	0	2	4	0	11	23	0	0	0	0	0	1	16	6	0	1	265003
2008-01-13 23:00:00	0	17	1	0	0	0	5	2	3	5	0	0	57	0	0	7	7	3	25	0	0	6	14	0	0	2	8	0	15	29	0	4	0	0	0	1	15	4	0	0	266611
2008-01-14 00:00:00	0	7	0	0	0	0	1	1	1	6	0	0	43	0	0	10	7	9	10	0	0	9	2	0	0	2	1	0	8	6	0	5	0	0	0	0	10	4	0	0	243568
2008-01-14 01:00:00	0	36	7	0	0	0	0	5	1	9	0	1	64	0	0	5	4	6	8	0	0	6	9	0	0	8	6	0	11	18	0	2	0	0	0	0	27	6	0	3	225642
2008-01-14 02:00:00	0	6	2	0	0	0	0	1	0	7	0	0	19	1	0	2	1	4	9	0	0	5	4	0	0	1	3	0	8	13	0	1	0	0	1	0	10	1	0	1	183237
2008-01-14 03:00:00	0	3	0	0	0	0	0	0	0	5	0	0	13	0	0	2	0	3	9	0	0	5	7	0	0	0	1	0	4	10	0	0	0	0	0	0	9	4	0	3	157706
2008-01-14 04:00:00	0	2	2	0	0	0	0	0	0	2	0	0	12	0	0	3	2	3	5	0	0	1	1	0	0	0	1	0	7	4	0	0	0	0	0	0	4	2	0	1	120924
2008-01-14 05:00:00	0	0	0	0	0	0	1	2	0	0	0	0	5	0	0	2	0	0	2	0	0	0	2	0	0	0	1	0	7	5	0	1	0	0	0	1	1	1	0	0	91595
2008-01-14 06:00:00	0	3	0	0	0	0	1	0	0	0	0	0	6	0	0	1	0	1	2	0	0	0	1	0	0	6	1	0	8	33	0	0	0	0	0	2	0	0	0	0	67935
2008-01-14 07:00:00	0	0	0	0	0	0	0	0	0	1	0	0	1	0	0	0	0	4	2	0	0	0	0	0	0	1	0	0	1	3	0	0	0	0	0	0	2	0	0	0	51053
2008-01-14 08:00:00	0	1	0	0	0	0	2	0	0	0	0	1	2	0	0	0	0	2	0	0	0	0	0	0	0	0	1	0	1	1	0	1	0	0	0	0	0	0	0	0	44845
2008-01-14 09:00:00	0	2	1	0	0	0	0	0	0	0	0	0	3	0	0	1	0	1	4	0	0	0	2	0	0	0	0	0	3	1	0	0	0	0	0	0	3	0	0	0	53868
2008-01-14 10:00:00	0	6	6	0	0	0	1	3	0	2	0	0	30	0	0	3	0	4	10	0	0	1	1	0	0	1	0	0	8	3	0	1	0	0	0	0	3	0	0	1	89563
2008-01-14 11:00:00	0	8	3	0	0	0	0	0	0	1	0	0	55	0	0	3	0	7	8	0	0	4	3	0	0	0	3	0	12	5	0	0	0	0	0	1	10	1	0	0	136269
2008-01-14 12:00:00	0	16	3	0	0	0	4	4	0	10	0	5	53	0	0	4	2	4	11	0	0	4	2	0	0	0	1	0	15	14	0	1	0	0	0	1	20	6	0	1	204510
2008-01-14 13:00:00	0	22	2	0	0	0	1	1	0	8	0	0	58	0	0	3	2	5	20	0	0	14	7	0	0	1	6	0	14	14	0	6	0	0	0	2	10	15	0	2	255407
2008-01-14 14:00:00	0	19	5	0	0	0	3	8	0	6	0	0	64	0	0	6	0	11	8	0	0	5	10	0	0	4	2	0	20	14	0	3	0	0	0	0	10	7	0	3	274772
2008-01-14 15:00:00	0	14	2	0	0	0	1	4	0	6	1	2	53	0	0	1	0	11	25	0	0	9	7	0	0	2	7	0	11	22	0	5	0	0	2	1	11	5	0	5	280454
2008-01-14 16:00:00	0	21	2	0	0	0	1	8	1	5	0	2	83	0	0	2	3	6	19	0	0	8	11	0	0	3	3	0	22	20	0	4	0	0	0	2	7	9	0	1	309029
2008-01-14 17:00:00	0	19	0	0	0	0	4	4	0	6	1	1	104	0	0	5	5	11	16	0	0	5	9	0	0	0	11	0	11	10	0	4	0	0	1	1	25	13	0	2	332010
2008-01-14 18:00:00	0	23	9	0	0	0	4	4	0	5	1	0	76	0	0	4	5	8	13	0	0	6	7	0	0	6	4	0	31	12	0	1	0	0	0	0	11	14	0	5	343607
2008-01-14 19:00:00	0	17	5	0	0	0	3	6	1	16	2	0	59	0	0	8	7	12	9	0	0	12	13	0	0	4	11	0	8	24	0	1	0	0	0	2	17	13	0	8	350385
2008-01-14 20:00:00	0	15	7	0	0	0	3	14	0	9	0	0	63	0	0	10	2	7	25	0	0	7	6	0	0	6	8	0	15	23	0	2	0	0	0	0	22	14	0	4	330549
2008-01-14 21:00:00	0	14	6	0	0	0	0	5	1	9	0	2	53	1	0	15	3	8	12	0	0	10	4	0	0	3	2	0	19	25	0	4	0	0	1	0	20	11	0	2	289446
2008-01-14 22:00:00	0	10	2	0	0	0	1	3	0	10	0	1	58	0	0	17	2	6	22	0	0	5	6	0	0	1	5	0	13	19	0	0	0	0	0	0	9	7	0	1	290566
2008-01-14 23:00:00	0	19	4	0	0	0	0	9	1	9	0	0	75	1	0	15	9	3	11	0	0	9	19	0	0	4	5	0	12	14	0	2	0	0	0	1	18	14	0	7	279637
2008-01-15 00:00:00	0	14	3	0	0	0	2	5	0	4	0	0	46	0	0	10	2	3	10	0	0	9	3	0	0	6	4	0	22	24	0	2	0	0	0	0	15	10	0	2	263384
2008-01-15 01:00:00	0	10	4	0	0	0	1	3	0	3	1	1	42	0	0	2	2	5	8	0	0	10	6	0	0	1	9	0	11	16	0	2	0	0	0	0	10	9	0	1	229535
2008-01-15 02:00:00	0	8	0	0	0	0	1	0	0	5	0	0	31	0	0	4	1	4	16	0	0	6	5	0	0	6	4	0	8	6	0	0	0	0	0	0	5	4	0	1	215472
2008-01-15 03:00:00	0	7	0	0	0	0	0	5	0	6	0	1	21	0	0	3	0	2	2	0	0	4	2	0	0	4	2	0	7	4	0	3	0	0	1	0	4	0	0	1	164008
2008-01-15 04:00:00	0	4	1	0	0	0	0	1	0	3	0	0	12	0	0	9	2	0	3	0	0	2	1	0	0	0	0	0	4	6	0	2	0	0	1	0	6	0	0	0	130911
2008-01-15 05:00:00	0	0	0	0	0	0	0	0	0	1	0	1	4	0	0	0	0	4	2	0	0	0	2	0	0	0	0	0	2	2	0	0	0	0	0	0	1	1	0	1	92312
2008-01-15 06:00:00	0	1	0	0	0	0	1	0	1	1	0	0	4	0	0	0	1	1	2	0	0	0	0	0	0	1	0	0	1	4	0	0	0	0	0	0	0	0	0	0	67640
2008-01-15 07:00:00	0	1	0	0	0	0	0	0	0	0	0	0	2	0	0	0	0	0	0	0	0	1	0	0	0	0	1	0	1	1	0	0	0	0	0	0	1	0	0	0	51644
2008-01-15 08:00:00	0	2	0	0	0	0	0	1	0	1	0	0	4	0	0	0	1	3	7	0	0	0	0	0	0	1	0	0	2	4	0	0	0	0	0	0	3	1	0	1	46667
2008-01-15 09:00:00	0	1	2	0	0	0	0	0	0	2	0	0	3	0	0	0	0	0	0	0	0	0	9	0	0	0	1	0	6	0	0	0	0	0	0	0	0	1	0	0	60193
2008-01-15 10:00:00	0	3	3	0	0	0	1	1	0	2	0	0	6	0	0	1	0	2	4	0	0	3	12	0	0	0	4	0	4	7	0	2	0	0	0	0	1	1	0	1	95744
2008-01-15 11:00:00	0	12	5	0	0	0	2	1	0	9	0	1	30	0	0	3	0	2	11	0	0	8	8	0	0	2	4	0	2	11	0	1	0	0	1	0	11	8	0	2	147745
2008-01-15 12:00:00	0	14	4	0	0	0	2	7	1	7	0	2	54	0	0	5	4	2	14	0	0	8	5	0	0	2	9	0	11	14	0	4	0	0	0	1	14	10	0	1	215214
2008-01-15 13:00:00	0	15	2	0	0	0	3	3	1	7	1	0	58	0	0	7	4	4	9	0	0	13	6	0	0	3	4	0	10	21	0	0	0	0	1	0	17	13	0	6	268752
2008-01-15 14:00:00	0	25	7	0	0	0	3	8	0	9	0	3	56	1	0	7	3	15	15	0	0	11	9	0	0	2	3	0	15	6	0	3	0	0	1	0	21	6	0	1	282286
2008-01-15 15:00:00	0	16	6	0	0	0	0	11	1	14	0	0	53	0	0	8	1	11	11	0	0	5	6	0	0	1	4	0	13	19	0	3	0	0	0	0	21	12	0	2	296444
2008-01-15 16:00:00	0	21	5	0	0	0	5	2	0	6	0	2	82	0	0	6	2	9	16	0	0	5	9	0	0	1	12	0	26	23	0	0	0	0	1	0	14	8	0	2	324928
2008-01-15 17:00:00	0	8	2	0	0	0	1	4	0	9	0	0	54	1	0	9	1	10	10	0	0	3	6	0	0	5	10	0	22	13	0	2	0	0	0	0	8	7	0	3	250106
2008-01-15 18:00:00	0	34	7	0	0	0	2	4	2	10	0	1	80	0	0	4	2	5	16	0	0	4	9	0	0	9	7	0	26	20	0	2	0	0	0	0	13	15	0	2	335194
2008-01-15 19:00:00	0	7	6	0	0	0	2	6	1	21	0	0	88	0	0	4	2	6	20	0	0	6	5	0	0	3	8	0	17	26	0	1	0	0	0	0	14	11	0	3	342110
2008-01-15 20:00:00	0	19	7	0	0	0	2	2	1	20	0	1	74	1	0	6	3	6	11	0	0	13	7	0	0	1	11	0	26	11	0	2	0	0	0	2	20	13	0	5	315905
2008-01-15 21:00:00	0	9	1	0	0	0	2	2	0	11	0	0	42	1	0	9	2	9	18	0	0	8	9	0	0	6	5	0	35	16	0	1	0	0	0	0	18	15	0	0	276251
2008-01-15 22:00:00	0	14	4	0	0	0	1	3	2	4	0	0	66	0	0	4	2	9	22	0	0	6	12	0	0	2	5	0	21	24	0	0	0	0	0	0	9	25	0	3	273585
2008-01-15 23:00:00	0	15	7	0	0	0	1	7	0	7	0	0	66	1	0	7	1	9	16	0	0	10	6	0	0	3	10	0	9	13	0	6	0	0	0	0	11	15	0	2	270183
2008-01-16 00:00:00	0	14	6	0	0	0	1	4	0	7	0	0	62	0	0	8	3	5	23	0	0	7	5	0	0	6	7	0	18	8	0	1	0	0	1	0	13	16	0	3	256708
2008-01-16 01:00:00	0	19	5	0	0	0	1	1	0	4	0	2	44	0	0	7	0	6	14	0	0	3	1	0	0	0	2	0	9	15	0	0	0	0	0	0	10	5	0	0	208939
2008-01-16 02:00:00	0	16	4	0	0	0	2	1	3	2	0	0	33	2	0	9	1	1	16	0	0	8	4	0	0	1	0	0	11	9	0	2	0	0	0	1	6	10	0	0	182412
2008-01-16 03:00:00	0	10	1	0	0	0	0	1	1	3	1	1	18	0	0	7	2	8	6	0	0	2	1	0	0	2	2	0	8	12	0	2	0	0	0	0	3	2	0	2	154607
2008-01-16 04:00:00	0	11	4	0	0	0	0	5	0	1	0	0	17	0	0	2	0	9	6	0	0	3	2	0	0	0	2	0	5	2	0	0	0	0	0	0	0	1	0	0	122421
2008-01-16 05:00:00	0	1	2	0	0	0	1	1	0	1	0	0	11	0	0	2	0	1	2	0	0	0	0	0	0	1	1	0	7	6	0	4	0	0	0	1	6	0	0	1	92964
2008-01-16 06:00:00	0	3	0	0	0	0	2	0	0	0	0	0	6	0	0	1	0	1	1	0	0	0	0	0	0	0	0	0	0	0	0	0	0	0	0	1	0	0	0	0	65234
2008-01-16 07:00:00	0	0	0	0	0	0	0	0	0	2	0	0	2	0	0	0	1	1	1	0	0	0	1	0	0	0	0	0	1	2	0	0	0	0	0	0	0	0	0	0	51874
2008-01-16 08:00:00	0	0	0	0	0	0	1	0	0	0	1	0	5	0	0	0	0	0	3	0	0	5	0	0	0	1	0	0	1	0	0	1	0	0	0	0	0	1	0	0	49126
2008-01-16 09:00:00	0	2	0	0	0	0	0	1	0	0	0	0	2	0	0	4	0	0	1	0	0	1	2	0	0	0	1	0	3	3	0	0	0	0	0	0	0	0	0	0	57865
2008-01-16 10:00:00	0	1	1	0	0	0	0	3	0	6	0	0	11	0	0	1	1	1	7	0	0	3	3	0	0	0	4	0	3	6	0	1	0	0	0	1	3	3	0	0	98548
2008-01-16 11:00:00	0	14	4	0	0	0	2	8	0	2	0	0	49	0	0	5	1	5	13	0	0	5	2	0	0	1	6	0	8	5	0	2	0	0	1	0	6	4	0	0	141331
2008-01-16 12:00:00	0	17	0	0	0	0	1	3	0	9	0	0	68	0	0	6	1	12	9	0	0	10	3	0	0	2	11	0	9	13	0	1	0	0	0	0	10	10	0	3	207610
2008-01-16 13:00:00	0	28	4	0	0	0	1	6	1	9	1	0	70	1	0	6	5	8	12	0	0	17	3	0	0	1	5	0	8	17	0	0	0	0	0	0	10	11	0	4	250834
2008-01-16 14:00:00	0	17	2	0	0	0	1	1	2	6	0	0	77	0	0	6	1	6	7	0	0	18	9	0	0	2	10	0	12	21	0	2	0	0	1	0	7	27	0	4	269839
2008-01-16 15:00:00	0	19	4	0	0	0	1	4	1	5	0	0	73	2	0	12	4	11	20	0	0	25	5	0	0	7	4	0	9	11	0	2	0	0	0	1	30	6	0	3	277899
2008-01-16 16:00:00	0	21	7	0	0	0	3	3	0	7	0	1	51	1	0	14	0	5	11	0	0	5	9	0	0	7	4	0	14	30	0	0	0	0	0	1	21	9	0	1	301918
2008-01-16 17:00:00	0	26	6	0	0	0	1	3	1	12	0	1	62	0	0	19	1	3	14	0	0	7	4	0	0	6	13	0	12	16	0	1	0	0	1	0	22	5	0	0	328011
2008-01-16 18:00:00	0	15	3	0	0	0	2	2	1	14	2	0	65	0	0	13	1	5	15	0	0	1	11	0	0	2	3	0	9	12	0	1	0	0	0	5	15	6	0	0	349389
2008-01-16 19:00:00	0	19	3	0	0	0	1	3	1	14	0	1	58	1	0	10	5	10	19	0	0	9	10	0	0	2	7	0	16	13	0	4	0	0	0	2	23	11	0	2	341092
2008-01-16 20:00:00	0	13	5	0	0	0	6	2	0	12	0	1	70	0	0	4	3	7	30	0	0	6	7	0	0	4	4	0	13	20	0	1	0	0	0	0	10	7	0	1	308517
2008-01-16 21:00:00	0	18	7	0	0	0	1	1	1	11	0	0	57	0	0	5	2	3	8	0	0	8	7	0	0	2	3	0	14	16	0	2	0	0	0	1	13	11	0	1	266439
2008-01-16 22:00:00	0	21	8	0	0	0	2	4	0	13	0	1	71	0	0	9	2	10	15	0	0	4	9	0	0	2	6	0	15	17	0	2	0	0	1	2	9	9	0	4	264003
2008-01-16 23:00:00	0	15	3	0	0	0	2	6	2	7	0	0	58	2	0	9	2	4	18	0	0	4	4	0	0	1	1	0	15	21	0	2	0	0	1	0	7	5	0	4	263933
2008-01-17 00:00:00	0	13	8	0	0	0	3	8	0	3	0	0	51	0	0	12	2	11	15	0	0	6	12	0	0	0	4	0	16	9	0	0	0	0	0	1	7	9	0	2	244698
2008-01-17 01:00:00	0	12	4	0	0	0	4	3	0	6	0	1	48	0	0	11	2	8	4	0	0	6	5	0	0	0	3	0	7	13	0	0	0	0	1	0	8	8	0	1	217143
2008-01-17 02:00:00	0	13	2	0	0	0	2	3	0	8	1	1	51	1	0	14	1	5	11	0	0	5	5	0	0	3	5	0	11	17	0	1	0	0	0	0	6	7	0	1	189864
2008-01-17 03:00:00	0	7	2	0	0	0	0	0	0	2	1	3	28	0	0	4	0	2	3	0	0	4	3	0	0	3	2	0	5	12	0	0	0	0	0	1	2	3	0	3	158895
2008-01-17 04:00:00	0	7	2	0	0	0	1	0	2	1	0	0	6	0	0	1	2	0	7	0	0	3	1	0	0	3	0	0	6	10	0	1	0	0	0	0	5	5	0	0	126214
2008-01-17 05:00:00	0	6	0	0	0	0	0	0	0	2	3	0	7	0	0	0	0	1	1	0	0	0	2	0	0	2	5	0	9	1	0	0	0	0	1	0	3	2	0	1	90782
2008-01-17 06:00:00	0	0	1	0	0	0	0	0	0	0	1	0	3	0	0	1	0	0	2	0	0	0	0	0	0	2	0	0	1	0	0	0	0	0	0	0	2	0	0	0	63077
2008-01-17 07:00:00	0	1	0	0	0	0	0	0	0	0	1	0	7	0	0	0	0	0	0	0	0	0	1	0	0	1	1	0	3	2	0	0	0	0	0	0	2	0	0	0	58028
2008-01-17 08:00:00	0	2	1	0	0	0	0	0	0	1	0	0	9	0	0	1	0	1	3	0	0	0	1	0	0	3	0	0	2	1	0	1	0	0	0	0	0	0	0	0	49659
2008-01-17 09:00:00	0	4	0	0	0	0	0	0	0	0	3	0	9	0	0	0	1	0	2	0	0	1	1	0	0	0	0	0	3	3	0	0	0	0	0	0	0	0	0	0	55622
2008-01-17 10:00:00	0	6	2	0	0	0	0	1	0	0	0	0	14	0	0	1	0	1	4	0	0	3	0	0	0	0	0	0	2	12	0	0	0	0	0	0	1	3	0	2	91701
2008-01-17 11:00:00	0	17	3	0	0	0	0	2	1	3	0	0	31	1	0	0	0	3	14	0	0	10	1	0	0	1	4	0	10	6	0	1	0	0	0	0	4	4	0	0	148973
2008-01-17 12:00:00	0	15	4	0	0	0	0	6	0	14	1	0	85	0	0	5	1	2	6	0	0	7	6	0	0	1	6	0	7	13	0	0	0	0	0	0	15	5	0	1	209465
2008-01-17 13:00:00	0	19	8	0	0	0	1	4	0	17	6	0	62	0	0	7	3	3	9	0	0	6	3	0	0	4	2	0	18	15	0	2	0	0	0	1	20	3	0	2	268493
2008-01-17 14:00:00	0	22	6	0	0	0	2	2	0	12	5	1	77	0	0	5	5	6	14	0	0	6	11	0	0	1	8	0	9	14	0	1	0	0	0	1	14	23	0	3	280874
2008-01-17 15:00:00	0	13	2	0	0	0	1	6	1	9	2	2	61	0	0	16	1	12	10	0	0	16	12	0	0	4	11	0	19	8	0	2	0	0	0	0	12	8	0	1	289472
2008-01-17 16:00:00	0	17	11	0	0	0	0	2	2	11	3	0	56	0	0	12	0	7	17	0	0	11	7	0	0	4	3	0	19	16	0	0	0	0	0	1	14	20	0	2	311593
2008-01-17 17:00:00	0	16	3	0	0	0	2	7	0	8	4	1	91	0	0	4	3	6	10	0	0	4	6	0	0	6	9	0	23	17	0	5	0	0	1	1	11	8	0	3	321737
2008-01-17 18:00:00	0	14	4	0	0	0	0	7	2	7	1	1	88	1	0	6	4	11	14	0	0	9	9	0	0	7	10	0	21	19	0	1	0	0	0	0	22	8	0	5	333141
2008-01-17 19:00:00	0	21	3	0	0	0	5	7	0	13	2	1	73	0	0	3	3	6	10	0	0	16	10	0	0	3	10	0	12	9	0	0	0	0	0	0	14	4	0	1	331282
2008-01-17 20:00:00	0	11	5	0	0	0	2	4	0	6	3	1	58	0	0	9	5	8	16	0	0	5	6	0	0	5	2	0	23	15	0	1	0	0	1	1	13	9	0	3	310381
2008-01-17 21:00:00	0	16	2	0	0	0	0	2	0	10	4	0	44	0	0	3	2	18	20	0	0	14	8	0	0	4	6	0	17	9	0	3	0	0	0	0	10	11	0	3	270305
2008-01-17 22:00:00	0	11	8	0	0	0	6	1	1	17	3	0	59	0	0	7	1	5	13	0	0	9	7	0	0	4	9	0	7	13	0	2	0	0	0	0	17	10	0	2	265258
2008-01-17 23:00:00	0	16	4	0	0	0	5	5	0	12	1	0	67	0	0	15	2	5	13	0	0	10	9	0	0	4	6	0	9	14	0	2	0	0	0	0	11	11	0	1	270933
2008-01-18 00:00:00	0	17	8	0	0	0	3	0	0	6	2	0	55	0	0	6	3	6	12	0	0	5	7	0	0	2	9	0	14	20	0	2	0	0	0	0	14	12	0	1	246014
2008-01-18 01:00:00	0	9	9	0	0	0	2	3	0	11	3	0	39	0	0	5	2	4	15	0	0	3	11	0	0	2	2	0	9	10	0	2	0	0	0	1	6	6	0	2	231794
2008-01-18 02:00:00	0	9	2	0	0	0	0	1	1	3	2	0	51	0	0	8	2	7	8	0	0	8	4	0	0	1	2	0	6	14	0	4	0	0	0	0	8	5	0	3	206123
2008-01-18 03:00:00	0	13	2	0	0	0	0	1	0	5	1	0	25	0	0	7	0	3	8	0	0	4	3	0	0	2	1	0	5	12	0	3	0	0	0	1	6	5	0	0	169526
2008-01-18 04:00:00	0	0	2	0	0	0	0	4	0	1	1	1	19	0	0	3	0	9	7	0	1	4	1	0	0	0	3	0	2	10	0	1	0	0	0	0	3	1	0	0	137036
2008-01-18 05:00:00	0	3	3	0	0	0	0	2	0	4	7	0	4	0	0	1	0	1	7	0	0	0	1	0	0	1	0	0	5	2	0	0	0	0	0	0	0	1	0	0	110358
2008-01-18 06:00:00	0	1	0	0	0	0	0	0	0	2	1	0	8	0	0	1	0	1	4	0	0	1	0	0	0	1	1	0	3	4	0	2	0	0	0	0	0	2	0	0	85586
2008-01-18 07:00:00	0	0	0	0	0	0	0	0	0	0	1	0	1	0	0	1	0	5	1	0	0	1	1	0	0	1	1	0	1	1	0	0	0	0	0	0	0	3	0	0	66858
2008-01-18 08:00:00	0	1	1	0	0	0	0	0	0	0	1	0	4	0	0	0	1	0	4	0	0	0	2	0	0	0	0	0	2	0	0	2	0	0	0	0	0	2	0	0	62128
2008-01-18 09:00:00	0	0	1	0	0	0	0	1	0	2	2	0	5	0	0	0	0	1	2	0	0	1	2	0	0	0	0	0	3	5	0	1	0	0	0	0	1	2	0	2	81941
2008-01-18 10:00:00	0	2	1	0	0	0	0	0	0	3	4	0	13	0	0	2	0	11	1	0	0	1	1	0	0	2	5	0	5	3	0	0	0	0	0	0	10	0	0	2	110676
2008-01-18 11:00:00	0	10	4	0	0	0	3	3	0	6	2	0	28	0	0	7	1	4	9	0	0	10	2	0	0	2	0	0	12	17	0	1	0	0	0	2	8	0	0	0	163643
2008-01-18 12:00:00	0	16	1	0	0	0	2	1	0	6	4	1	45	0	0	4	0	3	12	0	0	6	5	0	0	6	2	0	15	11	0	0	0	0	0	1	11	10	0	1	227225
2008-01-18 13:00:00	0	17	1	0	0	0	1	5	3	11	2	0	76	0	0	4	1	9	10	0	0	14	7	0	0	3	8	0	17	11	0	5	0	0	0	0	14	9	0	7	269755
2008-01-18 14:00:00	0	12	3	0	0	0	3	1	0	10	1	1	40	0	0	10	2	4	11	0	0	10	12	0	0	1	10	0	6	20	0	0	0	0	0	1	13	13	0	2	276031
2008-01-18 15:00:00	0	13	3	0	0	0	1	3	1	8	1	0	55	0	0	25	4	9	12	0	0	9	5	0	0	6	4	0	10	10	0	0	0	0	2	2	10	3	0	3	293021
2008-01-18 16:00:00	0	22	5	0	0	0	2	4	0	4	1	1	70	0	0	9	2	8	12	0	0	8	8	0	0	5	14	0	12	26	0	5	0	0	0	2	15	6	0	0	310973
2008-01-18 17:00:00	0	13	7	0	0	0	3	2	0	12	3	0	59	0	0	4	0	11	14	0	0	7	16	0	0	5	6	0	13	10	0	1	0	0	0	0	14	9	0	1	331121
2008-01-18 18:00:00	0	23	9	0	0	0	4	3	1	10	5	0	54	0	0	13	0	7	12	0	0	10	2	0	0	1	8	0	13	11	0	4	0	0	1	0	15	8	0	2	344957
2008-01-18 19:00:00	0	20	4	0	0	0	1	3	0	4	2	2	48	0	0	4	2	6	21	0	0	4	8	0	0	0	4	0	13	12	0	5	0	0	0	0	12	15	0	2	337661
2008-01-18 20:00:00	0	19	2	0	0	0	4	10	3	6	2	0	56	0	0	5	7	5	14	0	0	12	6	0	0	1	3	0	11	12	0	1	0	0	1	1	9	5	0	3	285464
2008-01-18 21:00:00	0	10	4	0	0	0	0	7	0	8	4	1	47	1	0	6	5	11	15	0	0	1	12	0	0	1	4	0	12	9	0	4	0	0	0	1	6	11	0	3	250037
2008-01-18 22:00:00	0	14	3	0	0	0	1	3	0	6	2	0	37	0	0	4	7	8	11	0	0	6	5	0	0	0	3	0	12	17	0	2	0	0	0	0	8	11	0	3	241721
2008-01-18 23:00:00	0	12	4	0	0	0	2	2	0	5	4	0	59	0	0	7	0	10	19	0	0	2	5	0	0	0	7	0	13	14	0	4	0	0	0	1	15	10	0	1	241809
2008-01-19 00:00:00	0	18	6	0	0	0	1	11	0	3	2	0	35	0	0	3	0	2	10	0	0	6	7	0	0	4	3	0	16	9	0	1	0	0	0	0	14	2	0	1	235153
2008-01-19 01:00:00	0	17	4	0	0	0	3	1	1	3	0	0	27	0	0	3	0	0	12	0	0	0	6	0	0	0	2	0	20	10	0	1	0	0	0	1	9	3	0	4	218223
2008-01-19 02:00:00	0	6	0	0	0	0	0	1	1	1	0	0	20	0	0	5	3	3	6	0	0	4	4	0	0	2	2	0	10	16	0	2	0	0	2	0	13	3	0	0	210721
2008-01-19 03:00:00	0	9	0	0	0	0	0	0	0	5	0	0	31	0	0	5	0	5	13	0	0	2	4	0	0	3	2	0	12	5	0	1	0	0	1	0	10	3	0	0	182450
2008-01-19 04:00:00	0	3	2	0	0	0	2	1	0	0	0	1	15	0	0	1	0	2	4	0	0	0	0	0	0	4	3	0	7	4	0	6	0	0	0	0	2	2	0	0	153147
2008-01-19 05:00:00	0	5	2	0	0	0	0	7	0	1	1	0	8	0	0	1	0	1	0	0	0	0	1	0	0	0	0	0	4	1	0	2	0	0	0	0	4	3	0	0	117082
2008-01-19 06:00:00	0	2	1	0	0	0	0	0	0	1	1	0	4	0	0	0	0	3	2	0	0	0	0	0	0	0	0	0	3	0	0	1	0	0	0	0	0	0	0	0	95308
2008-01-19 07:00:00	0	0	1	0	0	0	0	3	0	0	0	0	4	0	0	0	0	0	3	0	0	0	0	0	0	0	0	0	0	0	0	0	0	0	0	1	3	0	0	1	78381
2008-01-19 08:00:00	0	1	0	0	0	0	0	0	0	1	0	0	1	0	0	0	0	0	2	0	0	0	1	0	0	0	1	0	1	2	0	0	0	0	1	0	0	1	0	0	70996
2008-01-19 09:00:00	0	1	0	0	0	0	0	0	0	0	5	1	1	0	0	0	0	0	0	0	0	0	0	0	0	1	0	0	4	0	0	0	0	0	0	0	3	0	0	0	83289
2008-01-19 10:00:00	0	0	0	0	0	0	1	0	0	4	3	0	9	0	0	0	0	0	1	0	1	0	0	0	0	0	0	0	5	2	0	1	0	0	0	0	1	2	0	1	94504
2008-01-19 11:00:00	0	1	0	0	0	0	0	1	0	1	4	0	12	0	0	2	0	5	2	0	0	1	1	0	0	0	1	0	2	3	0	1	0	0	0	0	2	3	0	3	116285
2008-01-19 12:00:00	0	4	0	0	0	0	0	2	0	4	0	0	13	1	0	4	0	2	8	0	0	1	4	0	0	1	5	0	4	2	0	1	0	0	0	1	6	5	0	1	143243
2008-01-19 13:00:00	0	9	0	0	0	0	1	2	1	1	2	0	52	0	0	6	2	4	8	0	0	2	5	0	0	1	4	0	9	8	0	1	0	0	0	2	17	2	0	1	186961
2008-01-19 14:00:00	0	12	5	0	0	0	1	4	0	4	1	0	29	1	0	5	1	13	11	0	0	4	4	0	0	1	3	0	7	7	0	0	0	0	0	1	5	4	0	1	194347
2008-01-19 15:00:00	0	6	2	0	0	0	0	4	0	6	3	1	39	0	0	7	0	2	14	0	0	9	2	0	0	1	4	0	8	11	0	0	0	0	0	0	9	6	0	0	207514
2008-01-19 16:00:00	0	8	4	0	0	0	0	2	1	8	4	0	28	0	0	6	1	2	7	0	0	2	8	0	0	0	3	0	11	5	0	3	0	0	0	0	8	8	0	2	224080
2008-01-19 17:00:00	0	14	3	0	0	0	2	1	0	7	2	0	51	1	0	9	1	8	9	0	0	5	12	0	0	8	5	0	13	4	0	1	0	0	0	0	10	7	0	2	240809
2008-01-19 18:00:00	0	14	1	0	0	0	3	6	0	6	0	0	44	0	0	4	1	5	13	0	0	5	13	0	0	0	3	0	11	3	0	1	0	0	2	0	15	8	0	1	255576
2008-01-19 19:00:00	0	27	6	0	0	0	1	6	1	3	2	0	40	1	0	8	0	3	6	0	0	5	7	0	0	1	3	0	5	12	0	0	0	0	0	0	18	6	0	2	266278
2008-01-19 20:00:00	0	10	7	0	0	0	2	5	0	3	5	0	36	2	0	9	0	8	9	0	0	4	15	0	0	3	7	0	8	12	0	1	0	0	0	0	14	7	0	3	259843
2008-01-19 21:00:00	0	13	2	0	0	0	1	0	0	8	2	0	32	1	0	7	2	8	19	0	0	5	7	0	0	1	5	0	9	6	0	2	0	0	0	1	12	5	0	3	257969
2008-01-19 22:00:00	0	14	5	0	0	0	0	4	0	12	0	0	40	0	0	7	1	2	13	0	0	4	9	0	0	4	6	0	10	8	0	2	0	0	0	0	14	12	0	3	255802
2008-01-19 23:00:00	0	11	8	0	0	0	1	8	0	8	5	0	45	0	0	9	0	6	8	0	0	7	11	0	0	0	5	0	9	11	0	3	0	0	1	0	19	13	0	2	264387
2008-01-20 00:00:00	0	13	2	0	0	0	0	8	1	5	0	0	28	1	0	6	0	7	12	0	0	4	4	0	0	0	2	0	8	15	0	1	0	0	0	0	4	4	0	2	253224
2008-01-20 01:00:00	0	10	4	0	0	0	2	1	0	2	0	0	26	0	0	7	0	14	7	0	0	3	5	0	0	0	2	0	5	13	0	4	0	0	0	0	7	6	0	3	240310
2008-01-20 02:00:00	0	5	5	0	0	0	2	7	1	3	0	0	21	0	0	9	5	2	6	0	0	1	8	0	0	1	4	0	3	7	0	2	0	0	0	1	6	10	0	2	227645
2008-01-20 03:00:00	0	8	1	0	0	0	0	3	0	12	0	0	18	0	0	2	0	1	2	0	0	4	4	0	0	6	3	0	8	10	0	1	0	0	0	0	4	3	0	2	186952
2008-01-20 04:00:00	0	5	3	0	0	0	2	1	0	2	2	0	13	0	0	2	0	1	3	0	0	0	2	0	0	1	1	0	7	7	0	1	0	0	0	1	1	4	0	0	152217
2008-01-20 05:00:00	0	8	1	0	0	0	1	1	0	0	2	0	8	0	0	0	0	2	3	0	0	2	2	0	0	1	0	0	6	7	0	0	0	0	0	0	0	0	0	0	104036
2008-01-20 06:00:00	0	2	1	0	0	0	0	2	0	1	1	0	5	0	0	1	0	4	3	0	0	0	0	0	0	0	0	0	3	3	0	0	0	0	0	0	1	1	0	3	86121
2008-01-20 07:00:00	0	0	1	0	0	0	0	1	0	7	0	0	2	0	0	1	0	1	0	0	0	0	0	0	0	1	0	0	2	9	0	0	0	0	0	0	1	0	0	0	70466
2008-01-20 08:00:00	0	0	1	0	0	0	1	1	0	0	3	0	3	0	0	0	0	0	2	0	0	0	0	0	0	0	1	0	0	2	0	0	0	0	0	0	2	0	0	0	60256
2008-01-20 09:00:00	0	2	1	0	0	0	0	1	0	1	4	0	6	0	0	0	0	0	1	0	0	0	0	0	0	0	0	0	4	2	0	1	0	0	0	0	0	0	0	1	72661
2008-01-20 10:00:00	0	1	0	0	0	0	1	0	0	0	1	0	5	0	1	0	0	0	3	0	0	0	0	0	0	0	0	0	2	1	0	1	0	0	0	0	0	3	0	0	70229
2008-01-20 11:00:00	0	2	2	0	0	0	1	2	0	1	2	1	15	0	0	2	1	9	1	0	0	4	1	0	0	0	4	0	7	4	0	3	0	0	0	0	0	6	0	2	95423
2008-01-20 12:00:00	0	1	5	0	0	0	3	0	1	2	0	0	17	0	0	2	1	1	4	0	0	4	2	0	0	2	2	0	8	7	0	0	0	0	0	0	4	2	0	1	132369
2008-01-20 13:00:00	0	7	1	0	0	0	1	2	0	1	1	0	24	0	0	6	0	3	14	0	0	5	3	0	0	0	2	0	8	6	0	0	0	0	0	1	1	10	0	2	166041
2008-01-20 14:00:00	0	19	2	0	0	0	0	8	1	5	3	0	42	0	0	5	0	6	10	0	0	1	0	0	0	2	10	0	5	4	0	4	0	0	0	0	10	5	0	1	196457
2008-01-20 15:00:00	0	8	0	0	0	0	3	2	0	3	0	0	31	0	0	2	1	4	7	0	0	4	11	0	0	0	1	0	9	7	0	1	0	0	0	0	15	7	0	1	215350
2008-01-20 16:00:00	0	8	0	0	0	0	0	2	0	2	2	0	30	0	0	4	2	12	10	0	0	4	3	0	0	0	4	0	6	8	0	1	0	0	0	0	6	3	0	0	237271
2008-01-20 17:00:00	0	10	2	0	0	0	1	3	0	3	6	0	42	0	0	4	2	2	5	0	0	5	2	0	0	3	1	0	11	18	0	2	0	0	0	0	14	3	0	1	250896
2008-01-20 18:00:00	0	3	1	0	0	0	0	6	1	4	1	0	31	0	0	4	2	3	8	0	0	11	9	0	0	7	4	0	11	16	0	1	0	0	0	0	6	3	0	3	278759
2008-01-20 19:00:00	0	12	2	0	0	0	1	4	0	8	1	0	39	1	0	7	0	6	2	0	0	5	11	0	0	3	5	0	6	8	0	1	0	0	0	0	9	5	0	2	268304
2008-01-20 20:00:00	0	9	7	0	0	0	1	6	1	5	0	0	34	0	0	2	3	7	13	0	0	6	1	0	0	2	2	0	13	16	0	1	0	0	0	0	4	15	0	1	288685
2008-01-20 21:00:00	0	11	3	0	0	0	4	2	0	12	0	1	32	1	0	7	1	9	9	0	0	4	7	0	0	2	4	0	3	11	0	2	0	0	3	0	4	6	0	4	278559
2008-01-20 22:00:00	0	22	1	0	0	0	2	4	0	2	1	0	63	0	0	3	0	7	13	0	0	3	3	0	0	6	5	0	18	18	0	4	0	0	1	0	7	3	0	3	280452
2008-01-20 23:00:00	0	7	0	0	0	0	1	8	0	5	0	1	33	1	0	7	1	4	12	0	0	1	10	0	0	0	5	0	4	10	0	2	0	0	0	0	6	6	0	2	270913
2008-01-21 00:00:00	0	12	4	0	0	0	0	5	0	4	0	1	30	1	0	1	0	11	15	0	0	5	9	0	0	2	5	0	14	22	0	0	0	0	0	0	5	2	0	4	261961
2008-01-21 01:00:00	0	9	3	0	0	0	1	6	0	9	0	0	54	0	0	10	1	3	9	0	0	12	6	0	0	3	6	0	9	15	0	3	0	0	0	0	7	7	0	1	260000
2008-01-21 02:00:00	0	2	2	0	0	0	2	6	0	3	0	0	35	0	0	4	1	4	18	0	0	0	3	0	0	0	8	0	4	16	0	1	0	0	0	0	3	6	0	1	209531
2008-01-21 03:00:00	0	1	0	0	0	0	0	2	0	8	0	0	16	0	0	11	1	3	5	0	0	7	0	0	0	1	1	0	0	4	0	1	0	0	0	0	4	7	0	0	178706
2008-01-21 04:00:00	0	4	1	0	0	0	0	0	0	1	0	0	9	0	0	1	0	0	5	0	0	5	4	0	0	2	0	0	5	6	0	0	0	0	0	0	2	0	0	1	149669
2008-01-21 05:00:00	0	4	0	0	0	0	0	0	0	1	0	0	5	0	0	1	1	0	3	0	0	0	1	0	0	2	0	0	3	4	0	0	0	0	0	0	1	0	0	0	122690
2008-01-21 06:00:00	0	0	0	0	0	0	0	1	0	1	0	0	5	0	0	1	0	1	3	0	0	0	0	0	0	0	0	0	0	3	0	0	0	0	1	0	0	0	0	0	99969
2008-01-21 07:00:00	0	0	0	0	0	0	0	0	0	0	1	0	1	0	0	0	0	0	3	0	0	0	0	0	0	0	0	0	1	1	0	0	0	0	0	0	1	3	0	0	73119
2008-01-21 08:00:00	0	1	0	0	0	0	1	0	0	0	0	0	1	0	0	0	0	2	2	0	0	1	1	0	0	1	0	0	2	1	0	0	0	0	0	0	1	1	0	0	91125
2008-01-21 09:00:00	0	0	0	0	0	0	0	0	0	1	0	0	4	0	0	0	0	0	2	1	0	1	2	0	0	0	1	0	1	2	0	0	0	0	2	0	3	0	0	0	87024
2008-01-21 10:00:00	0	1	0	0	0	0	0	1	0	4	1	0	8	1	0	4	1	1	7	0	0	3	4	0	0	1	2	0	4	5	0	0	0	0	0	0	10	0	0	0	138916
2008-01-21 11:00:00	0	5	0	0	0	0	5	0	1	7	0	0	55	0	0	1	2	3	0	0	0	3	1	0	0	2	5	0	2	4	0	3	0	0	0	1	9	2	0	0	194653
2008-01-21 12:00:00	0	14	9	0	0	0	0	4	0	2	1	0	52	0	0	6	0	3	8	0	0	8	7	0	0	2	8	0	8	11	0	0	0	0	0	0	8	5	0	2	262077
2008-01-21 13:00:00	0	22	5	0	0	0	0	1	0	6	1	1	55	0	0	7	4	7	17	0	0	12	11	0	0	8	7	0	12	14	0	0	0	0	0	1	16	6	0	2	293853
2008-01-21 14:00:00	0	16	4	0	0	0	2	1	1	8	0	1	73	0	0	11	1	6	16	0	0	9	10	0	0	2	6	0	6	11	0	1	0	0	0	4	19	10	0	4	293785
2008-01-21 15:00:00	0	14	2	0	0	0	1	8	0	8	3	0	57	1	0	10	2	10	8	0	0	8	9	0	0	6	9	0	6	7	0	5	0	0	0	0	15	7	0	1	307239
2008-01-21 16:00:00	0	17	12	0	0	0	4	6	3	15	1	0	61	0	0	9	0	13	14	0	0	14	7	0	0	1	4	0	12	8	0	2	0	0	0	0	17	10	0	1	336492
2008-01-21 17:00:00	0	8	2	0	0	0	0	6	0	7	0	0	62	1	0	13	2	2	15	0	0	3	10	0	0	1	4	0	7	11	0	3	0	0	1	0	25	7	0	3	363172
2008-01-21 18:00:00	0	26	6	0	0	0	2	13	2	13	0	2	69	0	0	7	4	7	16	0	0	9	15	0	0	4	4	0	13	18	0	3	0	0	0	1	29	20	0	5	371264
2008-01-21 19:00:00	0	15	6	0	0	0	3	9	1	8	0	0	68	1	0	6	2	4	22	0	0	8	22	0	0	3	8	0	10	31	0	2	0	0	0	0	16	17	0	4	371378
2008-01-21 20:00:00	0	15	3	0	0	0	1	12	0	10	0	0	45	3	0	6	6	12	11	0	0	8	13	0	0	5	5	0	15	17	0	6	0	0	0	0	21	7	0	2	362249
2008-01-21 21:00:00	0	7	3	0	0	0	3	2	1	9	0	0	52	0	0	4	1	5	11	0	0	7	7	0	0	2	4	0	4	13	0	2	0	0	0	0	18	11	0	2	319671
2008-01-21 22:00:00	0	15	5	0	0	0	0	5	1	6	0	0	46	1	0	5	6	2	16	0	0	15	11	0	0	0	3	0	11	21	0	3	0	0	1	0	13	18	0	4	318961
2008-01-21 23:00:00	0	10	8	0	0	0	6	6	5	8	0	0	57	1	0	6	1	8	18	0	0	11	9	0	0	2	5	0	2	12	0	1	0	0	1	0	10	13	0	6	301596
2008-01-22 00:00:00	0	20	1	0	0	0	1	10	2	5	0	1	46	0	0	9	2	12	30	0	0	12	17	0	0	5	3	0	5	11	0	0	0	0	0	0	25	22	0	2	338023
2008-01-22 01:00:00	0	7	2	0	0	0	3	8	1	8	1	0	48	0	0	1	4	6	8	0	0	7	7	0	0	1	2	0	9	13	0	4	0	0	3	0	3	10	0	3	304813
2008-01-22 02:00:00	0	8	1	0	0	0	1	4	0	5	0	0	26	0	0	3	4	6	7	0	0	2	5	0	0	0	7	0	5	20	0	2	0	0	0	0	7	5	0	1	246271
2008-01-22 03:00:00	0	4	1	0	0	0	1	4	0	7	1	0	19	0	0	4	5	2	7	0	0	1	5	0	0	1	0	0	7	6	0	0	0	0	0	0	2	3	0	2	198596
2008-01-22 04:00:00	0	2	0	0	0	0	2	5	0	3	0	0	11	0	0	2	1	1	3	0	0	5	0	0	0	2	0	0	2	2	0	1	0	0	0	0	2	4	0	0	168261
2008-01-22 05:00:00	0	3	1	0	0	0	0	0	0	3	0	0	7	0	0	1	1	3	3	0	0	2	4	0	0	2	1	0	3	2	0	0	0	0	0	0	2	0	0	0	115773
2008-01-22 06:00:00	0	5	1	0	0	0	1	0	0	0	0	0	7	0	0	0	1	1	2	0	0	0	1	0	0	0	2	0	4	2	0	3	0	0	0	0	2	0	0	0	79708
2008-01-22 07:00:00	0	2	0	0	0	0	0	3	0	0	0	0	2	0	0	0	0	1	0	0	0	0	0	0	0	0	1	0	1	1	0	0	0	0	0	0	1	3	0	0	64457
2008-01-22 08:00:00	0	0	0	0	0	0	0	0	0	1	0	0	1	0	0	0	0	2	2	0	0	0	0	0	0	0	1	0	3	0	0	0	0	0	1	1	0	2	0	2	64407
2008-01-22 09:00:00	0	1	0	0	0	0	1	1	0	0	0	0	6	0	0	0	1	1	0	0	0	1	1	0	0	1	0	0	2	1	0	0	0	0	0	0	1	1	0	0	74422
2008-01-22 10:00:00	0	0	0	0	0	1	0	3	0	1	0	0	7	1	0	0	0	4	5	0	0	1	5	0	0	0	3	0	0	6	0	0	0	0	0	0	7	2	0	0	118524
2008-01-22 11:00:00	0	12	2	0	0	0	1	2	4	2	1	0	35	0	0	3	1	1	6	0	0	9	4	0	0	3	1	0	4	11	0	0	0	0	0	1	9	2	0	1	177857
2008-01-22 12:00:00	0	9	1	0	0	0	2	2	1	5	0	0	44	1	0	5	0	2	6	0	0	6	2	0	0	3	11	0	6	5	0	1	0	0	0	1	14	14	0	2	243991
2008-01-22 13:00:00	0	15	2	0	0	0	3	9	0	7	0	1	50	0	0	7	3	8	11	0	0	8	11	0	0	0	13	0	12	15	0	1	0	0	0	0	13	10	0	2	303120
2008-01-22 14:00:00	0	17	2	0	0	0	4	6	1	13	0	0	64	0	0	11	2	8	15	0	0	10	7	0	0	2	7	0	5	18	0	1	0	0	0	3	26	5	0	1	331111
2008-01-22 15:00:00	0	19	5	0	0	0	1	12	0	11	1	0	74	0	0	6	1	6	16	0	0	5	4	0	0	1	9	0	4	17	0	0	0	0	1	0	15	7	0	1	330290
2008-01-22 16:00:00	0	8	1	0	0	0	2	5	1	7	0	1	57	3	0	8	0	13	11	0	0	10	9	0	0	4	7	0	7	19	0	1	0	0	0	1	18	11	0	4	352862
2008-01-22 17:00:00	0	16	4	0	0	0	1	6	0	9	1	3	75	1	0	8	0	15	13	0	0	7	12	0	0	1	7	0	12	18	0	1	0	0	0	0	12	13	0	1	371144
2008-01-22 18:00:00	0	22	6	0	0	0	2	6	1	6	1	0	85	3	0	4	2	9	17	0	0	6	7	0	0	3	1	0	13	19	0	1	0	0	0	0	14	14	0	2	377604
2008-01-22 19:00:00	0	21	7	0	0	0	4	9	1	18	0	3	43	0	0	6	4	1	13	0	0	12	20	0	0	1	10	0	2	16	0	2	0	0	0	0	18	12	0	3	386198
2008-01-22 20:00:00	0	12	1	0	0	0	5	2	0	5	1	0	52	0	0	4	3	11	7	0	0	10	5	0	0	1	6	0	8	24	0	0	0	0	0	1	29	15	0	0	364435
2008-01-22 21:00:00	0	16	3	0	0	0	0	4	0	11	2	0	45	0	0	2	2	10	12	0	0	8	5	0	0	8	6	0	8	15	0	4	0	0	1	1	10	10	0	2	321637
2008-01-22 22:00:00	0	8	1	0	0	0	2	4	1	11	0	0	65	0	0	2	0	9	23	0	0	4	9	0	0	1	2	0	14	14	0	4	0	0	0	0	14	17	0	0	334122
2008-01-22 23:00:00	0	15	0	0	0	0	1	5	0	14	0	0	77	1	0	8	1	6	19	0	0	10	5	0	0	2	0	0	13	21	0	0	0	0	1	0	3	6	0	1	298404
2008-01-23 00:00:00	0	17	3	0	0	0	4	7	0	11	1	0	60	0	0	4	0	8	13	0	0	13	13	0	0	0	1	0	4	31	0	4	0	0	0	0	22	11	0	1	276604
2008-01-23 01:00:00	0	5	1	0	0	0	0	3	1	8	0	0	38	0	0	4	3	14	15	0	0	2	8	0	0	4	5	0	10	10	0	2	0	0	0	0	7	17	0	1	235325
2008-01-23 02:00:00	0	12	3	0	0	0	3	2	0	9	1	0	37	0	0	2	2	2	17	0	0	4	3	0	0	4	1	0	4	13	0	6	0	0	0	0	5	7	0	0	206322
2008-01-23 03:00:00	0	5	0	0	0	0	2	2	1	5	0	0	17	0	0	0	0	2	14	0	0	2	4	0	0	0	4	0	6	9	0	1	0	0	0	0	12	6	0	0	172974
2008-01-23 04:00:00	0	1	0	0	0	0	0	2	0	3	2	0	13	0	0	1	0	5	11	0	0	1	3	0	0	3	0	0	3	1	0	1	0	0	1	0	9	0	0	0	145055
2008-01-23 05:00:00	0	2	1	0	0	0	1	2	0	1	0	0	8	0	0	1	1	2	4	0	0	1	2	0	0	1	0	0	2	3	0	0	0	0	0	0	0	1	0	0	110523
2008-01-23 06:00:00	0	0	0	0	0	0	0	1	0	1	0	0	3	0	0	1	0	8	1	0	0	0	1	0	0	0	0	0	0	1	0	1	0	0	0	1	0	0	0	0	94136
2008-01-23 07:00:00	0	0	0	0	0	0	0	1	0	0	1	0	3	0	0	0	0	2	0	0	0	0	1	0	0	0	1	0	2	2	0	1	0	0	0	0	2	0	0	0	64421
2008-01-23 08:00:00	0	0	0	0	0	0	1	1	0	0	0	0	2	0	0	0	0	3	2	0	0	0	0	0	0	0	0	0	1	1	0	1	0	0	0	0	1	0	0	0	68843
2008-01-23 09:00:00	0	1	0	0	0	0	0	1	0	1	0	0	5	0	0	0	0	3	1	0	0	2	0	0	0	0	0	0	2	1	0	1	0	0	1	0	0	1	0	0	79201
2008-01-23 10:00:00	0	1	0	0	0	0	1	3	0	8	0	0	8	0	0	3	0	0	4	0	0	1	1	0	0	0	2	0	0	1	0	1	0	0	0	0	3	0	0	1	140337
2008-01-23 11:00:00	0	10	1	0	0	0	2	1	1	2	0	0	26	0	0	4	1	4	8	0	0	5	7	0	0	5	7	0	5	6	0	0	0	0	0	0	6	1	0	3	192890
2008-01-23 12:00:00	0	14	2	0	0	0	0	7	2	7	0	0	49	0	0	5	1	9	6	0	0	9	4	0	0	4	9	0	9	5	0	3	0	0	0	1	15	11	0	1	262620
2008-01-23 13:00:00	0	16	2	0	0	1	2	5	2	4	0	1	86	1	0	3	0	9	8	0	0	8	0	0	0	5	5	0	17	19	0	3	0	0	0	1	10	10	0	0	301041
2008-01-23 14:00:00	0	20	4	0	0	0	2	9	0	8	0	0	63	1	0	14	4	8	10	0	0	20	5	0	0	5	13	0	6	24	0	4	0	0	0	0	11	11	0	5	315005
2008-01-23 15:00:00	0	13	2	0	0	0	2	2	0	10	0	0	59	0	0	3	1	11	17	0	0	7	9	0	0	4	5	0	7	15	0	0	0	0	0	0	22	11	0	3	330109
2008-01-23 16:00:00	0	17	2	0	0	0	2	9	1	3	0	1	52	0	0	8	1	6	17	0	0	4	9	0	0	5	5	0	7	11	0	2	0	0	0	1	12	19	0	2	342288
2008-01-23 17:00:00	0	27	10	0	0	0	1	7	2	3	1	0	78	0	0	8	3	6	24	0	0	9	6	0	0	5	4	0	8	17	0	3	0	0	0	0	16	16	0	4	361129
2008-01-23 18:00:00	0	21	2	0	0	0	2	5	0	5	0	3	71	0	0	6	1	4	12	0	0	10	11	0	0	3	11	0	12	19	0	1	0	0	0	2	14	16	0	2	356039
2008-01-23 19:00:00	0	15	4	0	0	0	1	10	0	8	0	1	58	0	0	2	1	7	23	0	0	11	14	0	0	2	4	0	11	26	0	0	0	0	0	0	17	9	0	2	373259
2008-01-23 20:00:00	0	10	4	0	0	0	1	11	1	9	0	0	61	0	0	6	9	8	11	0	0	21	10	0	0	6	5	0	6	12	0	3	0	0	0	0	17	12	0	7	344309
2008-01-23 21:00:00	0	13	3	0	0	0	1	5	1	8	0	0	37	0	0	4	2	12	27	0	0	4	8	0	0	3	12	0	1	16	0	5	0	0	0	0	12	15	0	2	316225
2008-01-23 22:00:00	0	20	5	0	0	0	1	8	0	9	0	0	56	1	0	4	2	11	17	0	0	11	8	0	0	1	5	0	9	14	0	0	0	0	0	0	17	7	0	5	305199
2008-01-23 23:00:00	0	11	5	0	0	0	2	3	0	15	0	0	53	0	0	9	2	6	21	0	0	12	7	0	0	1	3	0	3	18	0	0	0	0	0	1	14	13	0	1	300333
2008-01-24 00:00:00	0	11	2	0	0	0	1	1	0	7	0	0	33	0	0	2	0	8	12	0	0	4	10	0	0	2	4	0	6	9	0	3	0	0	0	1	13	16	0	1	282989
2008-01-24 01:00:00	0	14	1	0	0	0	5	6	0	5	0	1	55	0	0	3	4	3	12	0	0	6	7	0	0	0	2	0	5	18	0	2	0	0	0	0	20	4	0	5	268151
2008-01-24 02:00:00	0	6	1	0	0	0	7	6	1	5	0	0	29	0	0	6	1	4	9	0	0	6	4	0	0	3	4	0	5	7	0	0	0	0	0	0	15	4	0	0	239277
2008-01-24 03:00:00	0	7	0	0	0	0	1	6	0	4	0	0	20	0	0	3	1	0	4	0	0	6	5	0	0	0	2	0	1	11	0	0	0	0	0	0	6	2	0	1	207971
2008-01-24 04:00:00	0	6	0	0	0	0	0	0	0	0	0	0	6	0	0	2	0	1	2	0	0	6	1	0	0	0	0	0	1	7	0	4	0	0	0	0	0	1	0	0	173517
2008-01-24 05:00:00	0	3	0	0	0	0	0	1	0	1	1	0	7	0	0	1	0	2	4	0	0	0	1	0	0	1	1	0	3	4	0	0	0	0	0	2	0	1	0	0	142034
2008-01-24 06:00:00	0	1	0	0	0	0	0	2	0	1	2	0	2	0	0	1	0	0	2	0	0	1	0	0	0	0	0	0	0	3	0	0	0	0	0	0	0	0	0	0	118110
2008-01-24 07:00:00	0	0	0	0	0	0	0	0	0	0	0	0	0	0	0	0	1	0	3	0	0	1	1	0	0	0	0	0	0	1	0	1	0	0	0	0	0	3	0	0	103096
2008-01-24 08:00:00	0	2	0	0	0	0	0	1	0	0	0	0	3	0	0	0	0	0	0	0	0	0	6	0	0	1	5	0	2	4	0	0	0	0	0	0	0	1	0	0	90542
2008-01-24 09:00:00	0	2	0	0	0	0	0	0	0	0	0	0	5	0	0	5	0	0	4	0	0	0	0	0	0	0	0	0	2	1	0	0	0	0	0	0	9	4	0	0	78156
2008-01-24 10:00:00	0	4	4	0	0	0	1	3	1	3	0	0	6	0	0	2	0	2	3	1	0	2	0	0	0	0	3	0	4	3	0	0	0	0	0	0	2	5	0	1	109439
2008-01-24 11:00:00	0	2	0	0	0	0	3	1	0	28	0	0	10	0	0	4	2	9	5	0	0	5	2	0	0	0	5	0	2	8	0	2	0	0	0	0	5	7	0	4	174283
2008-01-24 12:00:00	0	14	2	0	0	0	1	1	0	8	0	0	40	0	0	1	1	11	10	0	0	7	4	0	0	0	10	0	8	16	0	0	0	0	0	0	20	12	0	2	256872
2008-01-24 13:00:00	0	19	4	0	0	0	2	5	1	7	1	0	59	0	0	4	2	6	15	0	0	13	9	0	0	4	3	0	9	21	0	3	0	0	0	0	13	3	0	3	299096
2008-01-24 14:00:00	0	11	2	0	0	0	3	8	0	2	0	0	63	0	0	7	0	15	16	0	0	10	4	0	0	4	9	0	7	19	0	2	0	0	0	1	26	5	0	0	315043
2008-01-24 15:00:00	0	17	3	0	0	0	1	7	0	5	0	1	45	0	0	6	3	7	14	0	0	5	9	0	0	2	13	0	10	14	0	2	0	0	0	1	13	11	0	1	299609
2008-01-24 16:00:00	0	13	3	0	0	0	3	7	2	12	4	1	61	0	0	4	1	12	18	0	0	10	13	0	0	3	5	0	10	10	0	1	0	0	1	0	12	16	0	2	327353
2008-01-24 17:00:00	0	18	6	0	0	0	5	5	0	10	0	0	49	1	0	9	0	8	17	0	0	8	13	0	0	3	8	0	3	22	0	1	0	0	1	0	14	9	0	3	358970
2008-01-24 18:00:00	0	20	7	0	0	0	2	2	0	12	0	0	73	0	0	6	2	4	22	0	0	16	14	0	0	1	13	0	15	10	0	3	0	0	1	0	21	7	0	4	354170
2008-01-24 19:00:00	0	19	3	0	0	0	2	1	0	9	0	0	43	1	0	2	2	6	19	0	0	9	23	0	0	0	9	0	17	8	0	7	0	0	0	3	29	9	0	3	360246
2008-01-24 20:00:00	0	16	1	0	0	0	6	5	0	7	1	0	63	0	0	5	0	4	8	0	0	5	6	0	0	3	10	0	16	19	0	1	0	0	0	1	14	12	0	4	337786
2008-01-24 21:00:00	0	16	4	0	0	0	4	9	1	5	0	0	50	0	0	1	9	4	10	0	0	9	2	0	0	2	7	0	6	15	0	3	0	0	0	0	10	3	0	4	292481
2008-01-24 22:00:00	0	14	6	0	0	0	0	1	1	8	0	0	66	1	0	7	1	2	13	0	0	7	11	0	0	2	5	0	6	19	0	2	0	0	0	0	8	9	0	5	288651
2008-01-24 23:00:00	0	18	3	0	0	0	1	5	1	7	2	0	60	0	0	3	1	3	19	0	0	10	10	0	0	1	0	0	3	13	0	1	0	0	0	0	11	9	0	0	281404
2008-01-25 00:00:00	0	17	7	0	0	0	1	3	4	4	0	0	41	0	0	8	0	7	14	0	0	6	4	0	0	3	4	0	4	9	0	2	0	0	0	0	13	16	0	1	275079
2008-01-25 01:00:00	0	12	1	0	0	0	1	3	2	7	0	0	52	0	0	7	0	8	9	0	0	3	12	0	0	3	6	0	5	9	0	1	0	0	0	0	3	8	0	1	234493
2008-01-25 02:00:00	0	5	1	0	0	0	1	2	0	5	0	0	21	0	0	9	2	8	3	0	0	4	3	0	0	0	6	0	1	23	0	1	0	0	0	0	3	5	0	2	205433
2008-01-25 03:00:00	0	9	2	0	0	0	0	2	0	2	2	0	28	0	0	1	0	3	8	0	0	4	3	0	0	1	3	0	4	7	0	0	0	0	0	3	5	0	0	0	178275
2008-01-25 04:00:00	0	1	1	0	0	0	4	2	0	7	0	0	14	0	0	2	0	1	3	0	0	2	2	0	0	2	1	0	1	6	0	1	0	0	0	0	3	1	0	1	139078
2008-01-25 05:00:00	0	2	2	0	0	0	2	0	0	0	0	0	6	0	0	2	1	1	3	0	0	1	0	0	0	0	2	0	2	5	0	0	0	0	0	0	0	4	0	0	112613
2008-01-25 06:00:00	0	3	2	0	0	0	0	1	0	3	1	0	5	1	0	0	0	3	5	0	0	2	3	0	0	0	0	0	5	2	0	1	0	0	0	1	2	0	0	1	85529
2008-01-25 07:00:00	0	0	1	0	0	0	0	1	0	0	0	0	0	0	0	0	0	3	4	0	0	0	2	0	0	0	0	0	0	1	0	1	0	0	0	0	0	0	0	0	76283
2008-01-25 08:00:00	0	1	0	0	0	0	0	1	0	1	0	0	3	0	0	0	0	3	0	0	0	0	0	0	0	0	0	0	0	0	0	0	0	0	1	0	1	0	0	0	60265
2008-01-25 09:00:00	0	1	0	0	0	0	0	0	0	0	0	0	2	0	0	1	1	0	4	0	0	0	4	0	0	0	0	0	1	3	0	0	0	0	0	0	0	0	0	0	72096
2008-01-25 10:00:00	0	1	2	0	0	0	0	12	0	1	0	0	9	1	0	1	0	2	5	0	0	3	0	0	0	0	2	0	2	2	0	0	0	0	0	0	1	3	0	3	101800
2008-01-25 11:00:00	0	5	2	0	0	0	3	2	1	1	0	0	25	0	0	6	0	10	4	0	0	4	5	0	0	1	7	0	7	8	0	2	0	0	0	0	5	8	0	3	180894
2008-01-25 12:00:00	0	10	2	0	0	0	2	1	1	8	1	0	30	0	0	8	1	4	15	0	0	12	5	0	0	2	2	0	5	11	0	0	0	0	0	0	15	12	0	1	233899
2008-01-25 13:00:00	0	11	4	0	0	0	1	5	1	11	1	1	38	0	0	8	0	8	8	0	0	8	9	0	0	1	4	0	6	8	0	4	0	0	0	1	16	9	0	0	269066
2008-01-25 14:00:00	0	11	3	0	0	0	2	1	0	5	0	0	39	1	0	3	5	10	8	0	0	11	8	0	0	0	5	0	5	22	0	0	0	0	0	2	15	8	0	1	290357
2008-01-25 15:00:00	0	12	5	0	0	0	0	6	0	6	0	0	44	0	0	7	0	8	11	0	0	1	2	0	0	1	0	0	3	11	0	2	0	0	0	0	17	5	0	7	284439
2008-01-25 16:00:00	0	3	5	0	0	0	2	5	1	6	0	0	43	0	0	8	0	3	9	0	0	11	10	0	0	3	5	0	5	23	0	1	0	0	0	0	8	13	0	3	299588
2008-01-25 17:00:00	0	13	5	0	0	0	3	4	2	6	0	0	44	0	0	8	2	6	13	0	0	12	7	0	0	5	6	0	3	16	0	2	0	0	0	1	21	8	0	5	326061
2008-01-25 18:00:00	0	15	9	0	0	0	1	5	0	6	2	1	46	0	0	8	2	6	12	0	0	10	3	0	0	4	6	0	3	24	0	1	0	0	0	0	16	9	0	2	329997
2008-01-25 19:00:00	0	11	1	0	0	0	2	5	3	11	0	1	76	1	0	3	0	10	14	0	0	8	6	0	0	3	6	0	7	15	0	0	0	0	0	1	17	3	0	3	331235
2008-01-25 20:00:00	0	7	1	0	0	0	4	3	1	4	0	0	38	0	0	8	2	0	13	0	0	7	5	0	0	4	7	0	12	7	0	1	0	0	0	1	22	8	0	3	298040
2008-01-25 21:00:00	0	4	0	0	0	0	0	4	0	1	1	0	34	0	0	5	0	4	13	0	0	5	8	0	0	1	1	0	7	14	0	1	0	0	0	0	23	13	0	0	247219
2008-01-25 22:00:00	0	13	1	0	0	0	1	5	1	4	0	0	46	2	0	0	1	7	13	0	0	5	8	0	0	5	3	0	3	13	0	3	0	0	0	0	7	12	0	5	245216
2008-01-25 23:00:00	0	5	0	0	0	0	1	4	0	2	1	1	32	0	0	3	2	6	7	0	0	9	3	0	0	0	4	0	6	14	0	0	0	0	1	0	27	14	0	11	248152
2008-01-26 00:00:00	0	7	2	0	0	0	2	6	0	4	0	0	46	2	0	8	1	10	7	0	0	7	9	0	0	3	1	0	10	9	0	3	0	0	0	0	14	8	0	3	234660
2008-01-26 01:00:00	0	8	1	0	0	0	0	4	1	4	0	0	25	0	0	2	0	1	11	0	0	1	4	0	0	0	1	0	7	9	0	3	0	0	0	1	14	8	0	3	211133
2008-01-26 02:00:00	0	6	2	0	0	0	2	4	1	6	0	0	23	0	0	3	0	5	7	0	0	1	2	0	0	0	4	0	1	15	0	0	0	0	0	0	6	3	0	1	202584
2008-01-26 03:00:00	0	5	0	0	0	0	1	2	1	1	0	0	13	0	0	2	0	4	12	0	0	2	8	0	0	3	1	0	3	6	0	2	0	0	0	0	9	5	0	1	175405
2008-01-26 04:00:00	0	5	4	0	0	0	7	2	0	0	0	0	16	0	0	2	0	4	5	0	0	3	5	0	0	0	2	0	6	10	0	0	0	0	0	0	5	2	0	0	134995
2008-01-26 05:00:00	0	0	0	0	0	0	0	1	0	0	0	0	15	0	0	3	0	1	3	0	0	4	3	0	0	1	0	0	1	2	0	0	0	0	0	0	0	2	0	4	102918
2008-01-26 06:00:00	0	1	0	0	0	0	0	2	0	0	0	1	6	0	0	1	0	2	1	0	0	0	2	0	0	0	1	0	0	4	0	0	0	0	0	0	0	0	0	0	89518
2008-01-26 07:00:00	0	1	1	0	0	0	0	0	0	1	0	0	1	0	0	0	0	1	1	0	0	0	3	0	0	0	0	0	1	1	0	0	0	0	0	0	1	0	0	0	78407
2008-01-26 08:00:00	0	1	0	0	0	0	0	1	0	0	1	0	2	0	0	0	0	0	1	0	0	0	0	0	0	1	0	0	1	1	0	0	0	0	0	1	1	1	0	0	70864
2008-01-26 09:00:00	0	0	0	0	0	0	0	0	0	2	1	1	3	0	0	0	0	0	0	0	0	0	0	0	0	0	1	0	1	1	0	0	0	0	0	0	1	1	0	0	60337
2008-01-26 10:00:00	0	0	0	0	0	0	0	0	0	2	0	0	5	0	0	0	24	2	0	0	0	1	0	0	0	0	0	0	0	1	0	10	0	0	0	0	2	4	0	0	62157
2008-01-26 11:00:00	0	2	0	0	0	0	0	1	0	2	0	0	21	0	0	2	4	1	3	0	0	1	0	0	0	1	1	0	7	1	0	0	0	0	0	0	4	2	0	0	84214
2008-01-26 12:00:00	0	4	0	0	0	0	2	2	0	3	0	0	28	0	0	1	0	2	4	0	0	1	0	0	0	2	2	0	6	7	0	0	0	0	0	0	0	5	0	1	137724
2008-01-26 13:00:00	0	7	2	0	0	0	2	4	0	7	0	0	28	0	0	2	4	3	3	1	0	4	5	0	0	1	5	0	3	5	0	0	0	0	0	0	10	10	0	0	174389
2008-01-26 14:00:00	0	6	0	0	0	0	0	6	0	3	1	0	31	0	0	4	1	3	6	0	0	6	6	0	0	0	1	0	2	7	0	3	0	0	0	0	15	5	0	1	190263
2008-01-26 15:00:00	0	10	1	0	0	0	0	3	0	5	0	0	23	0	0	4	0	2	5	0	0	5	8	0	0	2	1	0	7	5	0	1	0	0	1	0	6	10	0	5	217432
2008-01-26 16:00:00	0	11	4	0	0	0	2	2	1	2	0	0	38	0	0	3	1	2	9	0	0	6	5	0	0	2	1	0	6	6	0	1	0	0	0	0	8	2	0	2	225779
2008-01-26 17:00:00	0	6	2	0	0	0	0	1	1	8	0	0	27	0	0	6	1	11	9	0	0	9	5	0	0	0	2	0	1	9	0	2	0	0	0	0	21	6	0	0	251675
2008-01-26 18:00:00	0	10	3	0	0	0	5	3	2	2	1	0	31	0	0	5	1	4	5	0	0	8	5	0	0	1	1	0	3	18	0	2	0	0	1	0	8	8	0	1	250958
2008-01-26 19:00:00	0	8	2	0	0	0	0	1	0	11	1	0	33	0	0	6	0	6	12	0	0	6	6	0	0	0	4	0	1	4	0	1	0	0	0	0	12	10	0	0	268537
2008-01-26 20:00:00	0	10	2	0	0	0	0	2	0	5	1	0	20	0	0	1	2	7	12	1	0	4	5	0	0	2	1	0	3	13	0	2	0	0	0	0	11	2	0	1	255880
2008-01-26 21:00:00	0	8	1	0	0	0	4	5	0	3	0	0	30	0	0	4	1	3	8	0	0	12	6	0	0	0	3	0	1	13	0	0	0	0	0	0	11	7	0	2	254924
2008-01-26 22:00:00	0	8	1	0	0	0	0	5	0	11	0	0	20	0	0	4	5	2	9	0	0	4	9	0	0	2	7	0	4	12	0	1	0	0	0	0	7	2	0	3	250428
2008-01-26 23:00:00	0	6	1	0	0	0	4	5	0	6	0	0	40	0	0	3	0	15	12	0	0	7	7	0	0	0	1	0	6	13	0	4	0	0	0	0	10	1	0	2	251666
2008-01-27 00:00:00	0	4	2	0	0	0	0	5	0	5	0	2	25	0	0	4	2	5	5	0	0	4	4	0	0	4	3	0	5	6	0	1	0	0	0	0	16	7	0	1	254001
2008-01-27 01:00:00	0	0	0	0	0	0	0	0	0	0	0	0	0	0	0	0	0	0	0	0	0	0	0	0	0	0	0	0	0	0	0	0	0	0	0	0	0	0	0	0	0
2008-01-27 02:00:00	0	5	0	0	0	0	0	7	0	5	0	0	15	0	0	1	4	8	11	0	0	6	1	0	0	2	8	0	4	10	0	0	0	0	0	0	9	2	0	3	203375
2008-01-27 03:00:00	0	9	1	0	0	0	1	4	0	3	0	0	11	0	0	3	0	2	7	0	0	1	5	0	0	0	1	0	2	7	0	1	0	0	1	0	6	3	0	1	169965
2008-01-27 04:00:00	0	2	0	0	0	0	0	1	0	3	0	0	14	0	0	1	0	3	4	0	0	1	3	0	0	2	1	0	2	3	0	2	0	0	0	1	0	3	0	0	147164
2008-01-27 05:00:00	0	5	1	0	0	0	0	0	0	1	0	0	8	0	0	1	0	0	0	0	0	3	2	0	0	0	2	0	0	4	0	2	0	0	0	2	2	0	0	0	107834
2008-01-27 06:00:00	0	2	1	0	0	0	0	0	0	0	1	0	8	0	0	4	0	2	0	0	0	2	0	0	0	1	0	0	3	1	0	0	0	0	0	0	0	0	0	0	85783
2008-01-27 07:00:00	0	0	0	0	0	0	0	1	0	2	1	0	3	0	0	0	1	0	2	0	0	0	1	0	0	0	1	0	0	5	0	0	0	0	0	0	0	1	0	0	73142
2008-01-27 08:00:00	0	2	1	0	0	0	0	0	0	0	0	0	2	0	0	0	0	0	0	0	0	0	0	0	0	1	1	0	0	1	0	0	0	0	0	1	0	0	0	0	63893
2008-01-27 09:00:00	0	1	0	0	0	0	0	1	0	0	1	1	2	0	0	0	0	0	5	0	0	0	0	0	0	0	2	0	0	0	0	1	0	0	0	0	1	0	0	0	62392
2008-01-27 10:00:00	0	0	0	0	0	0	0	0	0	1	0	0	2	0	0	0	0	1	1	1	0	2	0	0	0	0	0	0	2	3	0	0	0	0	1	0	0	0	0	1	80907
2008-01-27 11:00:00	0	2	0	0	0	0	1	0	1	0	1	0	3	0	0	1	0	1	6	0	0	1	1	0	0	1	0	0	0	1	0	0	0	0	0	0	2	2	0	0	102180
2008-01-27 12:00:00	0	0	0	0	0	0	0	1	1	0	0	0	4	0	0	0	1	2	3	0	0	2	3	0	0	0	1	0	1	9	0	2	0	0	0	1	1	2	0	1	128311
2008-01-27 13:00:00	0	7	1	0	0	0	0	2	0	0	1	0	14	0	0	2	0	8	5	0	0	3	2	0	0	2	1	0	1	12	0	0	0	0	0	0	4	4	0	0	164186
2008-01-27 14:00:00	0	9	1	0	0	0	0	2	0	1	0	0	19	0	0	3	1	5	4	0	0	2	4	0	0	0	9	0	4	7	0	3	0	0	0	1	14	5	0	1	195357
2008-01-27 15:00:00	0	4	2	0	0	0	2	9	1	10	0	0	32	0	0	4	2	9	5	0	0	5	5	0	0	4	4	0	4	10	0	0	0	0	1	0	8	6	0	0	215183
2008-01-27 16:00:00	0	7	1	0	0	0	1	6	0	7	0	0	22	3	0	3	0	2	7	0	0	4	4	0	0	3	4	0	3	11	0	0	0	0	1	0	9	5	0	0	231401
2008-01-27 17:00:00	0	6	2	0	0	0	4	4	0	4	0	0	23	0	0	6	1	3	5	0	0	3	7	0	0	1	4	0	1	20	0	1	0	0	0	0	10	3	0	0	254204
2008-01-27 18:00:00	0	6	1	0	0	0	0	3	0	4	0	1	31	0	0	4	0	8	11	0	0	2	8	0	0	1	3	0	4	4	0	1	0	0	0	2	8	5	0	1	264663
2008-01-27 19:00:00	0	5	3	0	0	0	1	1	0	8	0	0	30	0	0	3	0	3	13	0	0	11	3	0	0	0	0	0	3	4	0	0	0	0	1	2	8	5	0	1	259911
2008-01-27 20:00:00	0	8	1	0	0	0	1	4	0	2	1	0	35	0	0	7	3	3	18	0	0	11	5	0	0	1	3	0	7	13	0	2	0	0	1	0	7	6	0	0	242483
2008-01-27 21:00:00	0	5	3	0	0	0	1	2	0	5	0	3	23	0	0	5	0	9	19	0	0	9	6	0	0	0	2	0	5	20	0	1	0	0	0	1	6	7	0	0	253215
2008-01-27 22:00:00	0	5	1	0	0	0	1	4	1	8	0	0	44	0	0	6	2	20	27	0	0	7	5	0	0	3	2	0	3	8	0	4	0	0	0	3	12	5	0	1	264194
2008-01-27 23:00:00	0	7	2	0	0	0	1	4	1	11	0	1	25	0	0	2	0	10	12	0	0	5	9	0	0	0	7	0	11	10	0	2	0	0	0	0	11	9	0	3	254361
2008-01-28 00:00:00	0	6	1	0	0	0	0	6	1	7	0	0	40	0	0	12	0	14	19	0	0	8	8	0	0	0	3	0	10	14	0	2	0	0	0	0	11	3	0	1	242553
2008-01-28 01:00:00	0	9	0	0	0	0	3	1	2	4	0	0	28	0	0	3	0	6	6	0	0	2	10	0	0	2	4	0	7	15	0	2	0	0	0	1	7	9	0	5	229975
2008-01-28 02:00:00	0	7	0	0	0	0	1	8	0	3	0	0	25	2	0	1	0	5	18	0	0	4	5	0	0	0	1	0	0	15	0	1	0	0	0	0	4	4	0	0	195628
2008-01-28 03:00:00	0	10	0	0	0	0	1	2	0	0	0	0	8	0	0	1	0	6	5	0	0	6	1	0	0	0	0	0	5	9	0	2	0	0	0	0	3	5	0	1	173481
2008-01-28 04:00:00	0	3	0	0	0	0	0	2	1	3	0	0	6	0	0	0	1	0	4	0	0	2	0	0	0	1	0	0	3	2	0	0	0	0	0	0	3	1	0	0	139296
2008-01-28 05:00:00	0	1	0	0	0	0	0	1	0	0	0	0	4	0	0	0	0	3	3	0	0	2	0	0	0	0	0	0	13	3	0	1	0	0	0	1	1	0	0	0	107546
2008-01-28 06:00:00	0	1	0	0	0	0	0	0	0	0	0	0	0	0	0	2	0	1	3	0	0	0	2	0	0	0	0	0	2	3	0	0	0	0	0	0	0	1	0	0	93226
2008-01-28 07:00:00	0	0	0	0	0	1	0	0	0	2	0	0	0	0	0	1	0	0	1	0	0	0	2	0	0	0	0	0	0	1	0	1	0	0	0	0	1	0	0	0	68791
2008-01-28 08:00:00	0	2	0	0	0	0	0	0	0	0	0	0	0	0	0	0	1	4	1	0	0	0	1	0	0	0	0	0	4	1	0	1	0	0	0	0	0	0	0	1	80324
2008-01-28 09:00:00	0	0	0	0	0	0	0	0	0	0	1	0	1	0	0	1	0	1	0	0	0	0	0	0	0	0	0	0	1	0	0	1	0	0	0	0	1	1	0	0	71915
2008-01-28 10:00:00	0	3	0	0	0	0	0	1	0	2	1	1	8	0	0	2	0	3	2	0	0	0	1	0	0	1	1	0	1	2	0	0	0	0	1	0	2	2	0	1	110634
2008-01-28 11:00:00	0	5	3	0	0	0	0	5	0	4	0	0	21	0	0	1	0	14	10	0	0	3	0	0	0	2	6	0	1	4	0	0	0	0	0	0	1	5	0	0	149234
2008-01-28 12:00:00	0	3	0	0	0	0	1	10	0	6	0	0	28	0	0	7	1	7	12	0	0	5	3	0	0	0	9	0	5	5	0	1	0	0	0	1	4	14	0	1	198671
2008-01-28 13:00:00	0	8	1	0	0	0	4	13	3	7	0	0	39	1	0	14	4	8	13	0	0	17	4	0	0	4	1	0	6	5	0	2	0	0	2	0	13	13	0	2	263254
2008-01-28 14:00:00	0	15	3	0	0	0	4	2	1	12	0	0	42	0	0	7	7	10	18	0	0	6	1	0	0	2	9	0	8	12	0	2	0	0	1	2	14	19	0	3	268620
2008-01-28 15:00:00	0	15	4	0	0	0	4	2	1	11	0	0	35	1	0	7	3	8	19	0	0	8	7	0	0	1	5	0	3	10	0	1	0	0	0	2	11	12	0	1	283108
2008-01-28 16:00:00	0	9	4	0	0	0	7	6	1	8	1	0	39	0	0	12	2	5	8	0	0	3	12	0	0	8	2	0	6	12	0	4	0	0	0	0	12	9	0	1	314344
2008-01-28 17:00:00	0	6	0	0	0	0	0	2	0	12	1	1	53	0	0	12	4	8	12	0	0	6	19	0	0	2	5	0	7	24	0	0	0	0	0	1	10	18	0	1	343177
2008-01-28 18:00:00	0	18	5	0	0	0	2	7	2	11	0	0	64	0	0	3	1	1	29	0	0	9	13	0	0	5	4	0	12	15	0	5	0	0	0	0	19	5	0	4	363426
2008-01-28 19:00:00	0	14	1	0	0	0	1	4	0	12	1	0	64	0	0	11	2	17	20	0	0	6	10	0	0	6	5	0	9	26	0	4	0	0	0	0	12	13	0	4	364159
2008-01-28 20:00:00	0	16	0	0	0	0	3	10	1	14	0	0	84	1	0	8	2	13	14	0	0	16	13	0	0	4	5	0	6	7	0	2	0	0	1	0	16	3	0	2	343236
2008-01-28 21:00:00	0	8	0	0	0	0	2	7	1	11	0	0	39	0	0	7	3	5	17	0	0	9	4	0	0	2	5	0	6	17	0	3	0	0	0	0	24	21	0	5	301564
2008-01-28 22:00:00	0	8	2	0	0	0	6	5	1	15	0	0	47	0	0	7	2	6	13	0	0	10	4	0	0	1	2	0	4	19	0	0	0	0	0	3	7	13	0	3	295475
2008-01-28 23:00:00	0	8	3	0	0	0	4	2	0	10	2	1	60	0	0	22	0	17	22	0	0	7	5	0	0	0	9	0	5	28	0	0	0	0	0	0	15	21	0	7	295912
2008-01-29 00:00:00	0	8	0	0	0	0	2	8	1	10	0	0	46	0	0	4	3	6	11	0	0	7	3	0	0	7	10	0	9	12	0	3	0	0	0	0	19	7	0	2	274725
2008-01-29 01:00:00	0	3	2	0	0	0	5	9	0	4	0	0	25	0	0	5	1	3	11	0	0	4	4	0	0	1	11	0	3	7	0	1	0	0	0	0	4	5	0	1	245271
2008-01-29 02:00:00	0	5	0	0	0	0	1	3	0	7	1	0	32	0	0	5	4	2	11	0	0	2	8	0	0	3	5	0	3	19	0	0	0	0	0	1	6	6	0	0	235932
2008-01-29 03:00:00	0	14	3	0	0	0	0	6	0	3	1	0	33	0	0	6	0	2	14	0	0	5	3	0	0	8	3	0	3	5	0	0	0	0	0	1	5	2	0	2	151669
2008-01-29 04:00:00	0	8	1	0	0	0	0	3	0	1	0	0	9	0	0	0	3	5	1	0	0	1	0	0	0	0	0	0	4	6	0	0	0	0	0	0	2	1	0	1	121326
2008-01-29 05:00:00	0	10	1	0	0	0	0	1	0	0	1	0	10	0	0	3	0	2	0	0	0	2	1	0	0	3	1	0	3	4	0	0	0	0	0	0	3	6	0	0	112141
2008-01-29 06:00:00	0	3	0	0	0	0	0	1	0	1	0	0	2	0	0	0	0	0	2	0	0	2	2	0	0	1	1	0	2	3	0	0	0	0	0	0	1	1	0	0	97663
2008-01-29 07:00:00	0	4	0	0	0	0	0	0	0	1	0	0	4	0	0	0	0	1	0	0	0	0	1	0	0	1	0	0	6	0	0	0	0	0	0	0	1	1	0	0	83070
2008-01-29 08:00:00	0	5	0	0	0	0	0	0	1	2	0	0	2	1	0	0	0	0	3	0	0	1	1	0	0	1	0	0	0	4	0	0	0	0	0	0	1	0	0	0	75003
2008-01-29 09:00:00	0	7	0	0	0	0	0	0	0	2	0	0	2	0	0	1	0	2	2	1	0	0	4	0	0	0	0	0	1	2	0	0	0	0	0	0	2	4	0	0	64022
2008-01-29 10:00:00	0	13	0	0	0	0	0	2	1	1	0	0	2	0	0	2	0	2	9	0	0	1	2	0	0	3	3	0	2	0	0	0	0	0	0	0	2	2	0	0	115980
2008-01-29 11:00:00	0	14	0	0	0	0	1	3	0	4	0	1	17	0	0	1	0	12	14	0	0	7	2	0	0	1	3	0	4	14	0	0	0	0	0	1	9	8	0	0	157111
2008-01-29 12:00:00	0	34	3	0	0	0	4	3	0	1	3	0	31	0	0	9	0	7	15	0	0	4	5	0	0	2	4	0	5	25	0	2	0	0	1	1	16	10	0	1	225071
2008-01-29 13:00:00	0	29	1	0	0	0	1	6	1	4	0	2	35	0	0	6	4	9	13	0	0	8	4	0	0	1	6	0	6	9	0	3	0	0	0	0	24	12	0	0	264871
2008-01-29 14:00:00	0	25	4	0	0	0	2	5	1	8	2	0	56	0	0	3	3	17	9	0	0	11	12	0	0	1	12	0	8	16	0	1	0	0	0	0	15	9	0	2	278181
2008-01-29 15:00:00	0	29	4	0	0	0	2	8	0	6	1	4	35	2	0	7	4	6	16	0	0	5	9	0	0	0	12	0	6	10	0	1	0	0	0	0	7	12	0	3	288142
2008-01-29 16:00:00	0	29	1	0	0	0	0	2	1	8	0	1	51	0	0	4	1	2	11	0	0	4	8	0	0	6	6	0	5	12	0	3	0	0	0	0	15	22	0	1	323652
2008-01-29 17:00:00	0	44	8	0	0	0	3	4	0	6	0	2	54	1	0	4	0	2	18	0	0	4	7	0	0	3	5	0	9	22	0	0	0	0	0	0	18	15	0	2	349825
2008-01-29 18:00:00	0	27	2	0	0	0	1	5	0	16	0	0	51	0	0	6	3	8	10	0	0	13	4	0	0	2	6	0	2	17	0	2	0	0	0	0	15	11	0	6	371235
2008-01-29 19:00:00	0	35	3	0	0	0	2	5	0	6	3	1	53	0	0	4	5	11	14	0	0	2	6	0	0	4	3	0	10	19	0	0	0	0	0	0	15	16	0	4	365021
2008-01-29 20:00:00	0	27	0	0	0	0	2	10	1	12	1	0	45	0	0	6	1	24	14	0	0	8	6	0	0	5	7	0	6	18	0	0	0	0	0	1	27	10	0	7	352823
2008-01-29 21:00:00	0	17	4	0	0	0	1	10	1	4	0	1	37	0	0	3	0	14	11	0	0	9	5	0	0	1	9	0	8	21	0	1	0	0	0	0	15	10	0	1	296422
2008-01-29 22:00:00	0	29	1	0	0	0	1	3	1	8	0	0	39	0	0	6	5	6	17	0	0	7	2	0	0	1	4	0	4	17	0	3	0	0	0	2	8	7	0	3	316779
2008-01-29 23:00:00	0	15	1	0	0	0	2	4	0	19	0	0	46	0	0	7	1	15	13	0	0	4	19	0	0	2	3	0	10	12	0	3	0	0	0	0	18	10	0	3	293255
2008-01-30 00:00:00	0	20	5	0	0	0	1	3	0	4	0	0	29	0	0	5	4	8	16	0	0	5	5	0	0	1	3	0	1	18	0	1	0	0	0	1	9	7	0	0	281239
2008-01-30 01:00:00	0	18	1	0	0	0	0	1	1	3	0	0	42	0	0	2	3	3	15	0	0	3	6	0	0	1	1	0	3	7	0	2	0	0	0	1	13	6	0	2	233178
2008-01-30 02:00:00	0	10	3	0	0	0	3	6	0	4	0	0	24	0	0	2	2	3	13	0	0	1	2	0	0	1	3	0	5	13	0	1	0	0	0	0	6	0	0	0	188536
2008-01-30 03:00:00	0	5	1	0	0	0	0	3	1	2	0	0	13	0	0	2	0	4	9	0	0	4	1	0	0	1	2	0	3	9	0	2	0	0	0	0	6	5	0	1	158074
2008-01-30 04:00:00	0	5	1	0	0	0	0	1	0	0	0	0	10	0	0	0	0	4	5	0	0	3	1	0	0	1	0	0	3	13	0	0	0	0	0	0	3	2	0	2	129315
2008-01-30 05:00:00	0	2	1	0	0	0	1	1	0	2	0	0	2	0	0	0	0	0	3	0	0	1	0	0	0	1	0	0	4	7	0	0	0	0	0	1	1	0	0	0	100640
2008-01-30 06:00:00	0	1	1	0	0	0	0	0	0	2	0	0	4	0	0	1	0	0	2	0	0	0	0	0	0	0	0	0	0	2	0	0	0	0	0	0	0	0	0	0	80467
2008-01-30 07:00:00	0	4	1	0	0	0	1	0	0	2	1	0	0	0	0	0	0	1	4	0	0	0	0	0	0	0	0	0	7	1	0	0	0	0	0	0	0	0	0	0	64509
2008-01-30 08:00:00	0	4	1	0	0	0	0	1	0	0	0	0	0	0	0	1	0	1	0	0	0	0	0	0	0	0	0	0	1	0	0	0	0	0	0	0	0	0	0	0	64132
2008-01-30 09:00:00	0	5	0	0	0	0	0	0	0	0	0	0	5	0	0	1	1	0	4	0	0	0	1	0	0	0	1	0	0	6	0	0	0	0	0	0	2	0	0	0	71837
2008-01-30 10:00:00	0	9	1	0	0	0	1	4	0	0	1	1	7	1	0	0	1	3	8	0	0	2	2	0	0	1	0	0	3	4	0	1	0	0	0	0	3	3	0	0	114022
2008-01-30 11:00:00	0	11	0	0	0	0	0	1	0	5	0	0	33	0	0	4	0	6	7	0	0	5	10	0	0	0	3	0	3	9	0	1	0	0	0	0	9	7	0	1	162384
2008-01-30 12:00:00	0	20	3	0	0	0	1	9	2	5	1	0	47	1	0	5	1	2	6	0	0	8	5	0	0	2	4	0	5	15	0	1	0	0	0	0	15	6	0	4	232457
2008-01-30 13:00:00	0	22	2	0	0	0	2	8	0	6	0	0	30	1	0	7	5	4	10	0	0	3	9	0	0	5	6	0	11	17	0	0	0	0	2	3	22	12	0	2	268046
2008-01-30 14:00:00	0	14	0	0	0	0	3	3	3	9	0	1	31	0	0	7	1	4	16	0	0	6	5	0	0	5	5	0	16	17	0	2	0	0	0	1	10	7	0	0	283779
2008-01-30 15:00:00	0	12	2	0	0	0	3	6	2	12	0	0	50	0	0	7	1	8	10	0	0	3	6	0	0	1	8	0	11	10	0	2	0	0	0	0	8	11	0	2	298257
2008-01-30 16:00:00	0	24	2	0	0	0	2	4	0	22	1	0	64	0	0	7	2	7	10	0	0	11	8	0	0	3	4	0	6	19	0	2	0	0	0	0	12	14	0	0	325581
2008-01-30 17:00:00	0	30	2	0	0	0	0	9	0	10	0	0	47	0	0	4	1	9	7	0	0	10	8	0	0	4	3	0	14	15	0	1	0	0	0	0	9	8	0	4	357947
2008-01-30 18:00:00	0	26	1	0	0	0	0	4	4	10	0	0	48	0	0	6	5	6	6	0	0	8	6	0	0	2	4	0	7	13	0	0	0	0	0	0	14	7	0	1	348721
2008-01-30 19:00:00	0	27	2	0	0	0	1	4	2	6	0	0	50	2	0	7	0	8	17	0	0	10	8	0	0	6	2	0	2	19	0	1	0	0	0	0	19	10	0	3	345094
2008-01-30 20:00:00	0	16	7	0	0	0	3	5	0	5	1	0	34	0	0	6	0	11	8	1	0	4	6	0	0	5	2	0	9	14	0	3	0	0	0	2	15	12	0	2	317758
2008-01-30 21:00:00	0	17	1	0	0	0	1	4	1	11	1	0	33	0	0	4	5	6	9	0	0	5	6	0	0	5	6	0	5	14	0	3	0	0	0	0	16	24	0	0	284165
2008-01-30 22:00:00	0	28	3	0	0	0	2	3	2	5	0	0	33	0	0	5	1	9	8	0	0	9	4	0	0	0	6	0	5	15	0	3	0	0	0	0	15	11	0	4	270815
2008-01-30 23:00:00	0	24	1	0	0	0	1	1	0	5	0	0	29	1	0	5	1	6	16	0	0	7	6	0	0	2	4	0	3	18	0	1	0	0	0	0	8	10	0	4	275521
2008-01-31 00:00:00	0	8	0	0	0	0	1	2	0	7	0	0	39	0	0	5	2	16	12	0	0	3	5	0	0	7	4	0	6	10	0	4	0	0	1	0	16	7	0	4	257672
2008-01-31 01:00:00	0	18	1	0	0	0	2	3	0	5	0	1	42	1	0	5	1	9	13	0	0	4	2	0	0	0	8	0	5	20	0	6	0	0	1	0	7	9	0	3	239034
2008-01-31 02:00:00	0	11	1	0	0	0	0	1	0	1	0	0	27	0	0	2	1	3	5	0	0	6	5	0	0	3	3	0	3	4	0	3	0	0	0	0	4	7	0	3	199047
2008-01-31 03:00:00	0	8	4	0	0	0	1	0	0	3	1	1	13	0	0	6	0	13	10	0	0	0	1	0	0	1	0	0	4	14	0	1	0	0	0	0	5	6	0	2	162756
2008-01-31 04:00:00	0	11	0	0	0	0	1	0	0	1	0	0	12	0	0	0	0	1	3	0	0	1	1	0	0	0	0	0	2	3	0	1	0	0	0	0	3	0	0	1	123310
2008-01-31 05:00:00	0	3	0	0	0	0	1	0	0	2	0	0	5	1	0	2	1	1	4	0	0	0	3	0	0	1	1	0	1	1	0	0	0	0	0	0	2	1	0	0	90945
2008-01-31 06:00:00	0	2	0	0	0	0	0	0	0	1	0	0	2	0	0	4	0	0	4	0	0	0	1	0	0	0	0	0	0	3	0	1	0	0	0	0	1	0	0	0	64601
2008-01-31 07:00:00	0	0	0	0	0	0	0	0	1	1	0	0	3	0	0	0	0	0	1	0	0	3	0	0	0	0	0	0	0	2	0	0	0	0	0	0	0	1	0	0	62663
2008-01-31 08:00:00	0	4	0	0	0	0	0	1	0	0	0	0	3	0	0	0	0	0	1	0	0	2	1	0	0	0	1	0	1	2	0	0	0	0	0	0	1	1	0	0	60516
2008-01-31 09:00:00	0	2	0	0	0	0	0	1	0	0	0	0	0	0	0	0	1	1	5	0	0	0	0	0	0	0	0	0	1	4	0	0	0	0	0	0	3	0	0	0	59177
2008-01-31 10:00:00	0	8	0	0	0	0	0	2	0	1	0	0	5	0	0	1	1	5	3	0	0	0	0	0	0	0	2	0	1	5	0	1	0	0	0	0	8	3	0	0	111255
2008-01-31 11:00:00	0	9	3	0	0	0	0	1	0	4	0	0	22	0	0	1	3	0	7	0	0	4	3	0	0	1	1	0	2	7	0	0	0	0	0	2	7	8	0	1	148818
2008-01-31 12:00:00	0	10	2	0	0	0	1	5	1	1	0	0	31	0	0	6	1	3	4	0	0	13	2	0	0	3	4	0	8	11	0	1	0	0	0	0	13	8	0	4	209705
2008-01-31 13:00:00	0	26	3	0	0	0	4	6	1	11	0	0	38	0	0	7	0	3	16	0	0	3	2	0	0	2	6	0	7	7	0	1	0	0	0	0	17	15	0	5	240946
2008-01-31 14:00:00	0	21	6	0	0	0	5	5	0	16	1	0	44	2	0	8	2	3	24	0	0	17	3	0	0	4	8	0	11	10	0	4	0	0	1	0	11	6	0	3	253672
2008-01-31 15:00:00	0	20	2	0	0	0	2	6	0	13	0	0	43	0	0	11	2	3	16	0	0	10	11	0	0	5	4	0	16	17	0	0	0	0	0	1	14	11	0	0	267581
2008-01-31 16:00:00	0	12	3	0	0	0	0	7	0	7	2	0	63	0	0	6	3	4	6	0	0	9	4	0	0	1	5	0	6	16	0	1	0	0	0	0	11	9	0	2	287154
2008-01-31 17:00:00	0	26	1	0	0	0	2	2	4	18	1	1	86	3	0	2	0	10	19	0	0	13	8	0	0	1	11	0	6	21	0	5	0	0	0	0	24	12	0	1	321571
2008-01-31 18:00:00	0	22	4	0	0	0	1	11	0	8	2	0	52	0	0	10	4	8	12	0	0	5	2	0	0	9	6	0	7	12	0	0	0	0	0	0	8	13	0	2	327334
2008-01-31 19:00:00	0	25	2	0	0	0	2	4	1	14	1	0	51	0	0	12	2	12	17	0	0	10	4	0	0	1	5	0	5	17	0	4	0	0	0	0	16	11	0	3	319391
2008-01-31 20:00:00	0	20	3	0	0	0	4	4	0	9	0	0	45	0	0	12	4	5	9	0	0	5	8	0	0	2	5	0	4	10	0	1	0	0	0	0	9	15	0	7	292819
2008-01-31 21:00:00	0	19	1	0	0	0	1	6	1	5	0	0	45	0	0	4	1	8	11	0	0	7	9	0	0	0	6	0	9	14	0	1	0	0	0	0	7	9	0	1	252036
2008-01-31 22:00:00	0	15	0	0	0	0	2	6	0	12	0	0	40	0	0	6	1	2	16	0	0	10	9	0	0	0	5	0	7	8	0	1	0	0	0	2	6	5	0	2	256782
2008-01-31 23:00:00	0	23	2	0	0	0	1	5	0	7	0	0	45	0	0	6	1	16	16	0	0	2	7	0	0	12	5	0	8	8	0	0	0	0	0	0	13	9	0	8	259242
2008-02-01 00:00:00	0	15	2	0	0	0	0	3	0	8	0	1	36	0	0	8	2	5	15	0	0	3	6	0	0	2	5	0	8	7	0	2	0	0	0	0	15	17	0	1	244774
2008-02-01 01:00:00	0	24	6	0	0	0	0	4	0	3	0	0	24	1	0	6	0	8	6	0	0	4	0	0	0	2	4	0	7	10	0	2	0	0	0	0	12	6	0	2	203547
2008-02-01 02:00:00	0	15	2	0	0	0	0	6	0	2	1	0	18	0	0	4	0	10	7	0	0	7	0	0	0	1	3	0	5	6	0	0	0	0	0	0	7	0	0	2	180104
2008-02-01 03:00:00	0	15	4	0	0	0	3	2	1	5	0	0	17	0	0	1	0	1	5	0	0	0	4	0	0	0	2	0	0	4	0	2	0	0	0	0	9	10	0	3	147097
2008-02-01 04:00:00	0	9	0	0	0	0	0	3	1	9	0	0	8	0	0	1	0	1	6	0	0	1	2	0	0	3	0	0	1	3	0	1	0	0	0	0	4	5	0	0	113808
2008-02-01 05:00:00	0	5	0	0	0	0	0	1	1	0	0	1	2	0	0	2	1	0	3	0	0	0	2	0	0	1	0	0	0	3	0	0	0	0	0	1	2	5	0	1	83668
2008-02-01 06:00:00	0	1	0	0	0	0	0	0	1	7	0	0	3	0	0	2	0	1	1	0	0	1	1	0	0	0	0	0	1	2	0	1	0	0	0	0	1	0	0	1	65929
2008-02-01 07:00:00	0	6	0	0	0	0	0	0	0	7	0	0	2	0	0	0	0	3	0	0	0	0	0	0	0	1	1	0	2	2	0	1	0	0	0	1	0	1	0	0	67473
2008-02-01 08:00:00	0	2	2	0	0	0	0	1	0	3	0	0	1	0	0	3	0	0	1	0	0	0	0	0	0	0	0	0	1	2	0	0	0	0	0	0	1	0	0	0	52487
2008-02-01 09:00:00	0	1	0	0	0	0	0	2	0	5	0	0	5	0	0	0	0	0	2	0	0	0	2	0	0	0	0	0	0	3	0	0	0	0	0	0	3	1	0	0	53031
2008-02-01 10:00:00	0	6	1	0	0	0	1	7	0	19	0	0	10	0	0	0	0	3	1	0	0	2	1	0	0	7	4	0	0	2	0	0	0	0	0	1	4	4	0	1	91138
2008-02-01 11:00:00	0	7	1	0	0	0	1	5	0	38	0	0	15	0	0	0	7	3	6	0	0	9	5	0	0	0	2	0	5	7	0	0	0	0	0	0	1	5	0	0	140731
2008-02-01 12:00:00	0	18	2	0	0	0	7	8	4	19	0	0	33	0	0	6	0	2	11	0	0	8	8	0	0	7	3	0	7	13	0	1	0	0	0	0	9	11	0	1	196838
2008-02-01 13:00:00	0	15	0	0	0	0	3	8	1	27	0	1	40	0	0	8	4	1	9	0	0	11	6	0	0	1	10	0	1	16	0	2	0	0	1	0	10	3	0	3	233030
2008-02-01 14:00:00	0	16	1	0	0	0	0	5	0	30	0	2	49	0	0	8	1	8	6	0	0	4	5	0	0	5	14	0	4	13	0	1	0	0	1	0	8	8	0	1	244450
2008-02-01 15:00:00	0	12	4	0	0	0	5	7	0	26	1	0	32	0	0	3	2	2	13	0	0	2	8	0	0	3	11	0	4	12	0	2	0	0	0	0	20	11	0	0	237261
2008-02-01 16:00:00	0	22	2	0	0	0	2	3	1	27	3	0	47	0	0	4	2	8	13	0	0	3	6	0	0	2	3	0	4	14	0	3	0	0	0	1	11	14	0	4	267408
2008-02-01 17:00:00	0	14	4	0	0	0	0	2	0	14	0	1	39	0	0	1	2	11	14	0	0	6	11	0	0	1	6	0	7	12	0	2	0	0	0	0	26	12	0	4	288304
2008-02-01 18:00:00	0	23	2	0	0	0	1	2	1	22	1	1	29	0	0	8	1	2	15	0	0	6	0	0	0	4	6	0	3	8	0	3	0	0	0	2	17	6	0	2	290897
2008-02-01 19:00:00	0	21	2	0	0	0	2	6	1	34	0	1	32	0	0	3	0	8	13	0	0	8	3	0	0	0	0	0	1	13	0	1	0	0	0	0	14	8	0	3	281338
2008-02-01 20:00:00	0	14	3	0	0	0	2	3	0	13	0	0	36	1	0	4	4	3	11	0	0	14	9	0	0	1	4	0	4	10	0	1	0	0	0	2	8	9	0	0	270766
2008-02-01 21:00:00	0	22	1	0	0	0	4	6	0	9	0	0	32	0	0	4	0	4	7	0	0	10	7	0	0	2	0	0	9	6	0	4	0	0	0	0	7	10	0	0	212453
2008-02-01 22:00:00	0	12	0	0	0	0	0	3	0	12	1	0	24	0	0	5	5	4	11	0	0	6	6	0	0	0	5	0	3	10	0	0	0	0	0	1	12	14	0	3	236631
2008-02-01 23:00:00	0	24	2	0	0	0	1	9	0	11	1	0	31	0	0	5	4	0	14	0	0	2	2	0	0	0	3	0	2	7	0	1	0	0	0	0	4	2	0	1	238335
2008-02-02 00:00:00	0	9	2	0	0	0	1	3	0	7	0	0	30	0	0	0	0	7	9	0	0	5	3	0	0	1	4	0	7	8	0	1	0	0	0	0	15	12	0	0	229675
2008-02-02 01:00:00	0	11	2	0	0	0	2	3	0	9	0	0	19	0	0	3	0	3	9	0	0	1	0	0	0	0	1	0	6	4	0	0	0	0	0	1	9	4	0	2	198291
2008-02-02 02:00:00	0	12	2	0	0	0	0	7	2	4	0	0	36	0	0	3	0	1	11	0	0	9	0	0	0	0	4	0	6	5	0	0	0	0	0	0	7	7	0	1	168688
2008-02-02 03:00:00	0	5	1	0	0	0	1	1	0	6	0	0	12	0	0	1	1	3	7	0	0	1	7	0	0	2	3	0	3	2	0	1	0	0	0	0	5	3	0	1	139439
2008-02-02 04:00:00	0	10	2	0	0	0	0	2	0	5	0	0	6	0	0	0	0	2	3	0	0	2	10	0	0	0	1	0	1	3	0	0	0	0	0	0	2	4	0	0	175419
2008-02-02 05:00:00	0	3	0	0	0	0	0	2	0	5	0	0	4	0	0	0	0	1	6	0	0	0	3	0	0	3	0	0	1	3	0	2	0	0	0	1	2	0	0	0	102624
2008-02-02 06:00:00	0	1	0	0	0	0	0	1	0	0	1	0	3	0	0	1	0	0	5	0	0	0	1	0	0	0	0	0	1	0	0	0	0	0	0	0	0	0	0	1	68640
2008-02-02 07:00:00	0	3	0	0	0	0	0	0	1	3	0	0	4	0	0	0	0	0	2	0	0	0	0	0	0	0	0	0	1	2	0	1	0	0	0	1	2	0	0	0	49886
2008-02-02 08:00:00	0	2	0	0	0	0	0	0	0	0	0	0	1	0	0	0	0	0	0	0	0	0	2	0	0	0	0	0	0	0	0	0	0	0	0	0	1	0	0	0	41474
2008-02-02 09:00:00	0	3	0	0	0	0	0	0	0	0	0	0	0	0	0	0	0	2	1	0	0	0	0	0	0	0	0	0	1	0	0	0	0	0	0	0	1	0	0	0	41661
2008-02-02 10:00:00	0	5	0	0	0	0	1	2	0	1	0	0	1	0	0	0	0	0	5	0	0	0	0	0	0	2	2	0	4	0	0	1	0	0	0	0	1	1	0	0	52854
2008-02-02 11:00:00	0	7	2	0	0	0	4	0	0	3	0	0	9	0	0	1	1	2	8	0	0	0	2	0	0	0	4	0	1	2	0	0	0	0	0	0	2	2	0	1	79294
2008-02-02 12:00:00	0	6	2	0	0	0	0	0	0	3	0	0	10	0	0	0	1	2	2	0	0	4	0	0	0	0	4	0	3	6	0	0	0	0	0	0	3	9	0	0	105422
2008-02-02 13:00:00	0	16	1	0	0	0	0	3	0	4	1	0	25	0	0	2	1	4	6	0	0	3	6	0	0	0	3	0	4	6	0	1	0	0	0	1	7	3	0	2	150489
2008-02-02 14:00:00	0	14	1	0	0	0	0	2	0	4	0	0	20	0	0	1	3	5	5	0	0	5	5	0	0	2	1	0	3	13	0	0	0	0	0	0	11	2	0	1	161573
2008-02-02 15:00:00	0	11	1	0	0	0	0	1	0	5	0	0	21	0	0	3	1	12	10	0	0	6	9	0	0	1	3	0	0	7	0	1	0	0	0	0	2	4	0	1	172912
2008-02-02 16:00:00	0	18	1	0	0	0	1	2	0	4	0	0	27	0	0	2	0	4	13	0	0	0	1	0	0	1	5	0	9	14	0	1	0	0	0	2	8	18	0	1	192809
2008-02-02 17:00:00	0	15	1	0	0	0	0	2	0	3	0	0	25	0	0	2	3	6	6	0	0	5	8	0	0	1	0	0	4	13	0	3	0	0	0	0	8	5	0	1	207729
2008-02-02 18:00:00	0	13	1	0	0	0	0	2	0	5	0	0	23	0	0	1	1	2	9	0	0	3	7	0	0	6	2	0	4	0	0	0	0	0	0	0	7	10	0	1	212616
2008-02-02 19:00:00	0	17	0	0	0	0	0	5	0	12	0	0	31	1	0	4	4	6	7	0	0	5	3	0	0	0	1	0	4	12	0	1	0	0	1	1	6	3	0	2	208802
2008-02-02 20:00:00	0	10	0	0	0	0	0	0	0	2	0	1	23	0	0	4	2	4	14	0	0	4	2	0	0	0	7	0	3	12	0	0	0	0	0	0	8	4	0	3	195970
2008-02-02 21:00:00	0	12	0	0	0	0	1	3	0	5	0	0	16	0	0	5	2	8	7	0	0	4	2	0	0	2	2	0	1	7	0	1	0	0	0	1	13	3	0	4	204796
2008-02-02 22:00:00	0	7	4	0	0	0	0	0	0	5	0	0	20	0	0	14	1	3	9	0	0	3	5	0	0	1	2	0	3	8	0	0	0	0	0	0	6	5	0	0	203644
2008-02-02 23:00:00	0	13	1	0	0	0	1	1	4	10	1	0	12	0	0	4	1	7	7	0	0	3	2	0	0	4	5	0	7	16	0	1	0	0	0	1	12	3	0	1	202583
2008-02-03 00:00:00	0	11	1	0	0	0	1	11	1	6	0	0	18	0	0	4	26	1	9	0	0	0	3	0	0	2	2	0	1	7	0	2	0	0	0	4	5	1	0	0	195283
2008-02-03 01:00:00	0	14	1	0	0	0	2	3	0	2	1	0	10	0	0	7	4	4	7	0	0	1	4	0	0	2	3	0	4	7	0	0	0	0	0	1	6	2	0	4	179384
2008-02-03 02:00:00	0	7	1	0	0	0	0	0	1	2	0	0	21	0	0	2	1	0	3	0	0	1	0	0	0	0	2	0	6	11	0	0	0	0	1	1	3	8	0	0	168114
2008-02-03 03:00:00	0	14	8	0	0	0	1	1	0	1	0	0	16	0	0	1	0	3	6	0	0	2	2	0	0	0	4	0	2	7	0	2	0	0	0	1	4	1	0	1	147730
2008-02-03 04:00:00	0	9	0	0	0	0	0	0	0	0	0	0	2	0	0	0	0	1	6	0	0	2	0	0	0	0	2	0	3	1	0	2	0	0	0	0	2	2	0	1	110062
2008-02-03 05:00:00	0	6	0	0	0	0	0	0	0	4	0	0	4	0	0	1	0	5	4	0	0	0	1	0	0	0	0	0	5	5	0	0	0	0	0	0	1	4	0	0	86752
2008-02-03 06:00:00	0	6	0	0	0	0	0	2	1	1	0	0	5	0	0	1	0	6	3	0	0	0	1	0	0	0	0	0	0	1	0	0	0	0	0	0	1	0	0	0	67223
2008-02-03 07:00:00	0	3	0	0	0	0	1	0	0	0	0	0	0	0	0	0	0	1	3	0	0	4	1	0	0	0	0	0	0	2	0	0	0	0	0	0	2	0	0	0	49477
2008-02-03 08:00:00	0	1	0	0	0	0	0	0	0	0	0	0	2	0	0	1	0	1	3	0	0	0	0	0	0	0	1	0	0	5	0	0	0	0	0	0	0	1	0	0	47788
2008-02-03 09:00:00	0	3	0	0	0	0	0	0	0	0	0	0	3	0	0	0	0	0	2	0	0	0	1	0	0	0	0	0	0	1	0	0	0	0	0	0	1	0	0	0	37907
2008-02-03 10:00:00	0	3	0	0	0	0	0	2	0	0	0	0	0	0	0	1	2	0	1	0	0	0	0	0	0	0	1	0	0	4	0	2	0	0	0	0	0	0	0	0	43730
2008-02-03 11:00:00	0	1	0	0	0	0	0	1	0	0	1	0	2	0	0	1	0	1	1	0	0	0	0	0	0	0	3	0	0	6	0	0	0	0	0	0	2	0	0	0	65479
2008-02-03 12:00:00	0	2	0	0	0	0	0	2	0	1	0	0	13	0	0	2	1	4	1	0	0	2	3	0	0	0	1	0	1	7	0	0	0	0	0	0	1	1	0	0	99314
2008-02-03 13:00:00	0	2	0	0	0	0	6	4	0	2	0	0	10	0	0	2	1	7	10	0	0	2	4	0	0	1	4	0	4	10	0	0	0	0	1	0	2	3	0	1	125622
2008-02-03 14:00:00	0	5	1	0	0	0	0	2	0	3	0	1	13	0	0	7	1	3	8	0	0	5	5	0	0	1	3	0	1	10	0	1	0	0	0	0	4	3	0	0	168623
2008-02-03 15:00:00	0	6	0	0	0	0	0	0	1	4	0	0	21	0	0	1	0	7	4	0	0	8	1	0	0	0	2	0	0	9	0	1	0	0	0	0	11	2	0	6	169528
2008-02-03 16:00:00	0	7	0	0	0	0	2	2	1	6	0	0	15	0	0	1	3	5	4	0	0	1	9	0	0	1	2	0	4	3	0	0	0	0	1	0	10	3	0	1	205305
2008-02-03 17:00:00	0	6	1	0	0	0	1	4	0	8	1	0	17	0	0	0	1	4	7	0	0	3	2	0	0	2	4	0	5	15	0	0	0	0	0	0	2	6	0	0	200041
2008-02-03 18:00:00	0	6	3	0	0	0	5	6	0	8	0	1	14	0	0	9	1	7	13	0	0	2	2	0	0	2	4	0	3	11	0	1	0	0	0	0	4	2	0	0	227261
2008-02-03 19:00:00	0	5	0	0	0	0	0	2	0	10	2	0	15	0	0	1	1	6	9	0	0	2	5	0	0	0	5	0	2	5	0	3	0	0	1	0	8	7	0	0	219675
2008-02-03 20:00:00	0	13	4	0	0	0	2	3	0	4	0	0	32	0	0	1	2	2	9	0	0	0	3	0	0	1	1	0	4	14	0	1	0	0	0	0	4	2	0	2	219345
2008-02-03 21:00:00	0	7	0	0	0	0	0	0	0	5	0	0	27	1	0	6	0	1	13	0	0	5	2	0	0	2	1	0	0	7	0	0	0	0	0	1	6	4	0	4	216828
2008-02-03 22:00:00	0	6	0	0	0	0	2	4	0	6	0	0	25	0	0	2	2	7	11	0	0	3	6	0	0	1	1	0	4	10	0	1	0	0	0	0	10	4	0	2	207274
2008-02-03 23:00:00	0	2	3	0	0	0	1	5	0	5	0	1	17	1	0	3	2	3	9	0	0	5	6	0	0	2	3	0	1	12	0	8	0	0	0	0	8	4	0	0	213121
2008-02-04 00:00:00	0	0	1	0	0	0	0	7	0	7	1	0	16	0	0	1	0	3	9	0	0	5	2	0	0	2	1	0	0	9	0	0	0	0	0	0	7	6	0	1	210450
2008-02-04 01:00:00	0	0	0	0	0	0	8	2	1	2	0	1	16	0	0	2	0	7	8	0	0	3	1	0	0	0	3	0	4	6	0	1	0	0	0	2	8	5	0	0	204650
2008-02-04 02:00:00	0	4	0	0	0	0	2	1	1	5	0	0	15	1	0	3	0	0	11	0	0	3	0	0	0	1	0	0	5	3	0	1	0	0	0	0	5	3	0	1	189778
2008-02-04 03:00:00	0	1	0	0	0	0	0	0	0	1	0	1	9	0	0	2	0	3	7	0	0	1	1	0	0	0	2	0	4	6	0	1	0	0	0	0	2	1	0	1	163783
2008-02-04 04:00:00	0	0	0	0	0	0	0	0	0	1	0	0	7	0	0	3	1	8	6	0	0	0	2	0	0	0	0	0	5	9	0	0	0	0	0	1	5	3	0	0	139728
2008-02-04 05:00:00	0	1	0	0	0	0	0	0	0	1	0	0	5	0	0	1	0	0	4	0	0	0	0	0	0	2	0	0	2	4	0	0	0	0	0	0	2	0	0	1	103583
2008-02-04 06:00:00	0	0	0	0	0	0	0	1	0	0	0	1	0	0	0	0	0	0	3	0	0	3	0	0	0	0	0	0	6	2	0	0	0	0	0	0	2	1	0	0	88278
2008-02-04 07:00:00	0	0	0	0	0	0	0	0	0	0	0	0	4	0	0	0	1	0	1	0	0	0	0	0	0	0	0	0	4	0	0	0	0	0	0	0	0	0	0	0	64640
2008-02-04 08:00:00	0	1	0	0	0	0	0	0	0	0	0	0	2	0	0	0	0	0	1	0	0	1	0	0	0	1	0	0	1	1	0	0	0	0	0	0	1	0	0	0	57719
2008-02-04 09:00:00	0	0	0	0	0	1	0	0	0	1	0	0	1	0	0	0	0	1	2	0	0	0	2	0	0	0	0	0	0	1	0	0	0	0	0	0	0	3	0	0	63064
2008-02-04 10:00:00	0	1	0	0	0	0	0	3	0	0	0	0	4	0	0	0	0	2	1	0	0	1	1	0	0	1	0	0	0	1	0	0	0	0	0	0	3	1	0	0	66480
2008-02-04 11:00:00	0	2	0	0	0	0	1	7	0	3	0	0	4	0	0	2	1	4	7	0	0	2	0	0	0	0	2	0	2	5	0	0	0	0	0	0	2	1	0	0	97075
2008-02-04 12:00:00	0	2	1	0	0	0	1	0	0	2	0	0	9	0	0	1	1	4	5	0	0	3	1	0	0	0	1	0	1	3	0	0	0	0	0	0	2	5	0	0	144502
2008-02-04 13:00:00	0	2	0	0	0	0	1	2	0	0	1	1	16	0	0	4	0	9	12	0	0	4	4	0	0	4	1	0	3	3	0	1	0	0	1	0	7	6	0	3	183172
2008-02-04 14:00:00	0	4	1	0	0	0	2	6	1	5	1	0	24	0	0	3	0	4	11	0	0	1	3	0	0	2	6	0	5	7	0	0	0	0	0	2	6	9	0	2	200840
2008-02-04 15:00:00	0	3	2	0	0	0	2	1	0	8	1	0	20	0	0	10	0	5	15	0	0	4	2	0	0	0	1	0	4	11	0	0	0	0	0	0	10	6	0	1	218280
2008-02-04 16:00:00	0	4	1	0	0	0	2	3	1	2	1	0	19	0	0	5	0	2	4	0	0	7	5	0	0	0	3	0	2	17	0	2	0	0	0	0	9	3	0	2	236187
2008-02-04 17:00:00	0	6	2	0	0	0	0	3	0	5	0	0	31	1	0	2	0	5	7	0	0	11	1	0	0	2	12	0	2	12	0	3	0	0	0	0	4	6	0	2	246796
2008-02-04 18:00:00	0	7	0	0	0	0	1	1	0	7	0	3	31	1	0	5	1	9	11	0	0	2	3	0	0	1	0	0	0	19	0	0	0	0	0	0	6	7	0	1	245486
2008-02-04 19:00:00	0	4	0	0	0	0	1	4	1	7	0	0	39	0	0	4	1	4	21	0	0	1	3	0	0	1	1	0	4	3	0	2	0	0	0	0	5	3	0	3	249966
2008-02-04 20:00:00	0	8	1	0	0	0	0	5	0	7	0	1	34	0	0	1	1	8	13	0	0	5	3	0	0	0	3	0	8	12	0	1	0	0	0	0	7	8	0	3	242316
2008-02-04 21:00:00	0	0	0	0	0	0	0	1	0	5	0	0	23	0	0	1	0	8	10	0	0	6	3	0	0	0	3	0	4	9	0	0	0	0	0	1	4	1	0	1	221306
2008-02-04 22:00:00	0	5	1	0	0	0	0	5	1	2	0	0	27	0	0	6	0	5	14	0	0	4	2	0	0	8	1	0	4	8	0	2	0	0	0	1	14	4	0	0	216511
2008-02-04 23:00:00	0	11	3	0	0	0	0	2	1	6	1	1	30	0	0	1	2	6	27	0	0	1	6	0	0	1	2	0	3	10	0	1	0	0	0	1	13	10	0	2	217492
2008-02-05 00:00:00	0	0	1	0	0	0	0	1	0	6	0	0	22	0	0	7	0	7	7	0	0	12	3	0	0	1	5	0	7	13	0	1	0	0	0	1	7	12	0	3	214242
2008-02-05 01:00:00	0	9	1	0	0	0	4	5	0	3	0	0	22	1	0	8	1	1	12	0	0	7	3	0	0	4	9	0	4	9	0	1	0	0	1	0	10	9	0	3	213432
2008-02-05 02:00:00	0	8	0	0	0	0	1	0	0	3	0	2	20	0	0	3	0	2	8	0	0	5	3	0	0	2	0	0	3	4	0	1	0	0	0	0	9	2	0	1	185023
2008-02-05 03:00:00	0	4	0	0	0	0	0	0	0	2	0	0	18	0	0	0	1	0	7	0	0	1	5	0	0	0	1	0	0	4	0	0	0	0	0	0	4	3	0	1	162783
2008-02-05 04:00:00	0	4	1	0	0	0	0	2	1	0	0	0	11	0	0	3	0	1	12	0	0	0	1	0	0	1	2	0	1	2	0	0	0	0	0	0	4	2	0	0	125865
2008-02-05 05:00:00	0	0	0	0	0	0	0	0	0	2	0	0	3	0	0	1	0	0	4	0	0	0	0	0	0	2	1	0	1	4	0	1	0	0	0	0	2	1	0	0	92568
2008-02-05 06:00:00	0	0	0	0	0	0	0	0	0	1	0	0	2	0	0	1	1	0	0	1	0	0	0	0	0	1	1	0	8	3	0	0	0	0	0	0	0	0	0	0	69201
2008-02-05 07:00:00	0	0	0	0	0	0	2	0	0	2	0	0	1	0	0	0	0	3	4	0	0	0	2	0	0	0	1	0	0	2	0	3	0	0	0	0	0	1	0	0	59200
2008-02-05 08:00:00	0	0	0	0	0	0	0	0	0	0	0	0	3	0	0	0	0	1	0	0	0	0	0	0	0	0	0	0	0	0	0	0	0	0	0	0	1	0	0	0	49203
2008-02-05 09:00:00	0	0	0	0	0	0	0	0	0	0	0	0	1	0	0	0	0	1	0	0	0	2	0	0	0	0	0	0	1	2	0	0	0	0	1	0	0	1	0	0	51568
2008-02-05 10:00:00	0	0	0	0	0	0	0	0	1	0	0	0	6	0	0	1	1	2	4	0	0	0	0	0	0	0	0	0	0	1	0	0	0	0	0	0	0	0	0	0	63147
2008-02-05 11:00:00	0	1	1	0	0	0	3	1	0	2	0	0	6	0	0	1	3	2	4	0	0	1	1	0	0	0	0	0	1	2	0	0	0	0	0	0	2	2	0	0	81397
2008-02-05 12:00:00	0	0	0	0	0	0	0	4	0	4	0	0	14	0	0	1	0	4	5	0	0	4	5	0	0	2	9	0	1	7	0	1	0	0	0	0	7	1	0	1	114887
2008-02-05 13:00:00	0	2	0	0	0	0	1	14	0	4	0	1	21	0	0	5	1	1	10	0	0	3	5	0	0	0	2	0	1	4	0	0	0	0	1	0	20	3	0	3	157529
2008-02-05 14:00:00	0	7	0	0	0	0	2	2	0	8	0	0	24	0	0	1	3	6	14	0	0	4	1	0	0	6	4	0	2	9	0	3	0	0	0	0	7	1	0	0	188965
2008-02-05 15:00:00	0	4	0	0	0	0	0	1	1	0	0	0	20	0	0	2	2	7	2	0	0	6	5	0	0	0	4	0	5	11	0	0	0	0	0	1	3	4	0	0	198756
2008-02-05 16:00:00	0	4	3	0	0	0	2	4	1	6	0	0	29	2	0	3	1	4	7	0	0	2	8	0	0	1	2	0	2	10	0	1	0	0	0	0	5	6	0	1	218380
2008-02-05 17:00:00	0	5	0	0	0	0	1	2	2	4	0	0	30	0	0	0	1	4	12	0	0	4	4	0	0	1	6	0	13	11	0	1	0	0	0	0	8	10	0	1	235724
2008-02-05 18:00:00	0	4	3	0	0	0	1	0	0	7	0	0	26	2	0	5	0	3	19	0	0	8	5	0	0	3	0	0	6	16	0	2	0	0	0	0	5	2	0	1	251706
2008-02-05 19:00:00	0	6	0	0	0	0	0	2	1	3	1	0	28	0	0	5	1	3	19	0	0	0	8	0	0	2	3	0	2	16	0	2	0	0	0	1	8	5	0	0	261039
2008-02-05 20:00:00	0	4	1	0	0	0	3	9	1	1	0	0	30	0	0	5	0	4	14	0	0	5	6	0	0	1	4	0	3	8	0	2	0	0	0	0	10	9	0	2	253237
2008-02-05 21:00:00	0	2	1	0	0	0	3	5	0	5	0	0	35	0	0	3	0	2	20	0	0	12	4	0	0	4	4	0	1	6	0	0	0	0	0	0	8	1	0	1	249567
2008-02-05 22:00:00	0	8	1	0	0	0	2	2	0	4	0	0	23	0	0	7	0	4	16	0	0	5	6	0	0	0	0	0	9	13	0	0	0	0	0	0	11	6	0	1	258870
2008-02-05 23:00:00	0	12	3	0	0	0	0	6	0	13	0	0	38	1	0	6	5	8	12	0	0	13	6	0	0	2	5	0	7	16	0	1	0	0	0	1	11	9	0	1	261339
2008-02-06 00:00:00	0	4	0	0	0	0	0	2	2	3	0	0	39	0	0	4	2	6	11	0	0	5	3	0	0	0	1	0	2	11	0	1	0	0	0	1	4	2	0	3	255028
2008-02-06 01:00:00	0	10	0	0	0	0	1	2	1	8	0	0	27	0	0	7	1	9	13	0	0	9	2	0	0	0	0	0	6	11	0	4	0	0	0	0	4	3	0	3	223499
2008-02-06 02:00:00	0	3	0	0	0	0	2	1	0	2	0	0	17	0	0	1	3	12	10	0	0	6	1	0	0	1	5	0	2	14	0	0	0	0	0	0	4	1	0	2	209879
2008-02-06 03:00:00	0	10	4	0	0	0	0	1	1	9	0	0	18	0	0	2	1	2	11	0	0	7	4	0	0	0	10	0	0	8	0	0	0	0	0	0	0	2	0	0	186987
2008-02-06 04:00:00	0	1	0	0	0	0	0	1	0	2	0	0	10	0	0	1	2	2	10	0	0	1	3	0	0	1	1	0	3	6	0	0	0	0	0	0	4	1	0	0	142891
2008-02-06 05:00:00	0	0	0	0	0	0	0	1	0	1	0	0	3	0	0	0	0	3	0	0	0	0	0	0	0	0	0	0	1	6	0	0	0	0	0	0	2	1	0	0	129003
2008-02-06 06:00:00	0	1	0	0	0	0	1	0	0	0	0	0	0	0	0	0	1	0	0	0	0	0	2	0	0	0	2	0	0	0	0	1	0	0	0	0	0	0	0	1	91220
2008-02-06 07:00:00	0	0	0	0	0	0	0	0	0	0	0	1	5	0	0	1	0	1	3	0	0	0	0	0	0	0	0	0	0	0	0	0	0	0	0	0	0	0	0	1	77781
2008-02-06 08:00:00	0	0	0	0	0	0	0	0	0	0	0	0	4	0	0	0	0	0	0	0	0	1	0	0	0	0	1	0	1	3	0	1	0	0	0	0	0	0	0	0	42457
2008-02-06 09:00:00	0	1	0	0	0	0	1	0	0	0	0	0	2	0	0	0	0	0	2	0	0	1	0	0	0	0	1	0	1	1	0	0	0	0	0	0	1	1	0	2	47627
2008-02-06 10:00:00	0	0	0	0	0	0	0	5	0	2	0	0	5	0	0	0	0	1	4	0	0	0	1	0	0	1	1	0	0	7	0	0	0	0	0	1	1	1	0	0	64202
2008-02-06 11:00:00	0	1	2	0	0	0	0	2	0	6	0	0	18	0	0	2	0	5	1	0	0	1	3	0	0	0	4	0	4	6	0	5	0	0	0	0	5	0	0	5	108753
2008-02-06 12:00:00	0	5	2	0	0	0	2	3	1	3	0	0	31	0	0	2	0	6	5	0	0	2	2	0	0	2	4	0	15	2	0	0	0	0	0	0	10	4	0	0	162148
2008-02-06 13:00:00	0	4	0	0	0	0	3	11	1	5	0	0	25	3	0	3	14	6	6	0	0	2	3	0	0	0	2	0	6	6	0	2	0	0	0	3	5	6	0	1	204402
2008-02-06 14:00:00	0	4	2	0	0	0	1	1	0	6	0	0	29	0	0	4	3	8	18	0	0	4	5	0	0	1	6	0	1	12	0	5	0	0	0	0	15	5	0	0	229035
2008-02-06 15:00:00	0	7	2	0	0	0	2	2	0	5	0	0	29	0	0	7	3	2	10	0	0	4	5	0	0	4	5	0	2	16	0	0	0	0	0	2	3	12	0	1	258082
2008-02-06 16:00:00	0	3	0	0	0	0	2	4	2	6	0	0	37	0	0	6	5	6	11	0	0	6	6	0	0	3	3	0	10	11	0	0	0	0	0	1	9	11	0	0	282961
2008-02-06 17:00:00	0	13	1	0	0	0	4	5	0	1	0	0	52	0	0	8	3	6	11	0	0	8	16	0	0	5	5	0	5	8	0	6	0	0	0	1	28	13	0	5	306343
2008-02-06 18:00:00	0	8	1	0	0	0	0	2	1	7	1	0	32	0	0	4	2	8	16	0	0	6	9	0	0	2	12	0	2	25	0	0	0	0	0	0	17	4	0	4	318648
2008-02-06 19:00:00	0	6	2	0	0	0	1	3	3	6	0	0	31	0	0	4	1	6	12	0	0	7	8	0	0	2	12	0	12	15	0	1	0	0	0	0	6	9	0	2	332253
2008-02-06 20:00:00	0	7	0	0	0	0	0	9	0	13	0	0	42	0	0	5	1	3	17	0	0	8	5	0	0	1	3	0	4	17	0	2	0	0	0	1	8	8	0	1	303772
2008-02-06 21:00:00	0	3	2	0	0	0	0	4	1	2	1	0	50	1	0	5	2	11	24	0	0	6	6	0	0	0	5	0	11	11	0	2	0	0	0	0	17	4	0	4	268627
2008-02-06 22:00:00	0	5	0	0	0	0	2	4	0	11	5	0	37	0	0	6	1	8	13	0	0	13	4	0	0	1	4	0	11	5	0	5	0	0	0	2	6	10	0	1	263857
2008-02-06 23:00:00	0	5	2	0	0	0	0	5	0	3	1	0	32	0	0	4	3	20	16	0	0	21	8	0	0	1	3	0	8	10	0	2	0	0	0	0	7	17	0	1	287177
2008-02-07 00:00:00	0	1	0	0	0	0	0	8	0	6	1	0	42	0	0	0	0	4	17	0	0	2	2	0	0	0	5	0	5	18	0	0	0	0	0	0	11	3	0	0	251237
2008-02-07 01:00:00	0	9	0	0	0	0	1	4	1	9	0	0	43	0	0	5	2	6	9	0	0	1	9	0	0	2	2	0	8	13	0	1	0	0	0	1	7	8	0	4	241442
2008-02-07 02:00:00	0	4	0	0	0	0	0	3	0	4	0	0	31	0	0	4	0	10	9	0	0	13	4	0	0	1	3	0	3	15	0	0	0	0	0	0	11	3	0	3	202316
2008-02-07 03:00:00	0	5	0	0	0	0	0	3	0	4	0	0	12	0	0	1	0	5	4	0	0	4	1	0	0	0	5	0	5	15	0	3	0	0	0	1	1	3	0	0	166848
2008-02-07 04:00:00	0	0	0	0	0	0	1	2	0	1	0	0	11	0	0	1	2	1	3	0	0	0	1	0	0	0	1	0	3	4	0	0	0	0	1	0	8	3	0	0	125240
2008-02-07 05:00:00	0	1	0	0	0	0	0	1	0	0	0	0	4	0	0	1	0	10	3	0	0	0	0	0	0	2	1	0	1	3	0	1	0	0	0	0	1	1	0	0	85792
2008-02-07 06:00:00	0	0	0	0	0	0	0	1	0	1	0	0	3	0	0	0	0	0	1	0	0	0	0	0	0	1	0	0	0	3	0	0	0	0	0	0	5	0	0	0	58448
2008-02-07 07:00:00	0	0	0	0	0	0	0	1	0	0	0	0	2	0	0	0	0	0	3	0	0	1	1	0	0	0	1	0	0	3	0	1	0	0	0	0	1	1	0	0	44440
2008-02-07 08:00:00	0	2	0	0	0	0	0	0	0	1	0	0	0	0	0	0	0	0	2	0	0	0	1	0	0	0	0	0	2	2	0	0	0	0	0	0	1	0	0	0	39800
2008-02-07 09:00:00	0	0	1	0	0	0	1	0	0	0	0	0	2	0	0	3	0	0	1	0	0	2	0	0	0	0	0	0	1	4	0	3	0	0	0	0	2	1	0	0	52512
2008-02-07 10:00:00	0	0	1	0	0	0	0	2	0	3	0	0	3	0	0	1	0	1	12	0	0	1	7	0	0	0	1	0	1	3	0	1	0	0	0	0	9	4	0	0	98296
2008-02-07 11:00:00	0	3	0	0	0	0	0	1	0	3	1	0	22	0	0	2	0	0	11	0	0	0	3	0	0	1	5	0	0	7	0	1	0	0	0	0	12	7	0	3	136035
2008-02-07 12:00:00	0	6	1	0	0	0	2	6	2	4	0	0	42	0	0	3	0	0	6	0	0	3	4	0	0	0	8	0	9	17	0	2	0	0	0	0	23	9	0	1	201144
2008-02-07 13:00:00	0	2	1	0	0	0	5	5	2	9	1	0	46	0	0	2	4	3	13	0	0	8	3	0	0	1	7	0	10	7	0	2	0	0	0	0	6	12	0	4	235524
2008-02-07 14:00:00	0	4	0	0	0	0	2	4	2	7	0	0	48	0	0	6	3	12	17	0	0	3	8	0	0	1	9	0	8	5	0	5	0	0	0	1	15	6	0	4	253617
2008-02-07 15:00:00	0	7	0	0	0	0	5	2	0	6	0	0	52	1	0	5	1	4	15	0	0	12	3	0	0	4	1	0	6	18	0	1	0	0	1	0	14	9	0	2	268235
2008-02-07 16:00:00	0	12	1	0	0	0	0	7	3	2	1	0	61	0	0	2	2	4	8	0	0	2	9	0	0	2	8	0	12	19	0	2	0	0	0	1	20	6	0	7	294320
2008-02-07 17:00:00	0	14	1	0	0	0	2	6	2	6	1	1	61	1	0	8	4	9	19	0	0	1	1	0	0	4	9	0	9	30	0	1	0	0	0	0	15	5	0	4	333502
2008-02-07 18:00:00	0	10	1	0	0	0	1	4	0	10	1	0	74	0	0	8	0	2	13	0	0	12	3	0	0	4	2	0	9	18	0	0	0	0	0	3	11	8	0	2	336441
2008-02-07 19:00:00	0	12	1	0	0	0	0	1	0	5	0	0	67	0	0	5	4	4	25	0	0	7	15	0	0	3	7	0	3	11	0	0	0	0	0	0	13	16	0	4	353114
2008-02-07 20:00:00	0	15	1	0	0	0	1	6	0	10	0	0	68	1	0	3	2	5	14	0	0	11	6	0	0	2	5	0	1	15	0	0	0	0	0	1	14	15	0	0	322450
2008-02-07 21:00:00	0	14	0	0	0	0	1	8	0	1	0	0	58	0	0	2	1	4	25	0	0	2	10	0	0	4	5	0	6	14	0	0	0	0	1	0	20	8	0	3	297641
2008-02-07 22:00:00	0	9	0	0	0	0	3	3	1	5	0	0	59	1	0	2	2	6	12	0	0	6	3	0	0	0	5	0	11	23	0	2	0	0	0	1	16	7	0	4	287973
2008-02-07 23:00:00	0	6	0	0	0	0	1	5	0	6	0	0	65	0	0	4	1	13	9	0	0	5	8	0	0	3	4	0	7	19	0	2	0	0	0	0	12	8	0	5	284792
2008-02-08 00:00:00	0	10	0	0	0	0	0	3	0	4	1	0	55	0	0	1	4	9	18	0	0	6	5	0	0	2	3	0	5	9	0	4	0	0	2	3	11	9	0	1	258112
2008-02-08 01:00:00	0	1	2	0	0	0	0	10	0	5	0	0	32	2	0	3	0	6	5	0	0	3	4	0	0	2	2	0	2	15	0	4	0	0	0	0	7	9	0	0	207918
2008-02-08 02:00:00	0	1	0	0	0	0	0	1	1	8	0	0	31	0	0	6	4	6	5	0	0	3	2	0	0	1	2	0	7	11	0	1	0	0	0	1	8	16	0	3	186620
2008-02-08 03:00:00	0	3	0	0	0	0	3	0	2	3	1	0	21	1	0	5	0	0	6	0	0	1	3	0	0	0	0	0	3	8	0	1	0	0	0	0	7	1	0	1	147692
2008-02-08 04:00:00	0	3	1	0	0	0	0	2	1	1	0	0	20	0	0	1	0	3	5	0	0	4	7	0	0	0	5	0	3	9	0	1	0	0	1	0	1	0	0	3	112342
2008-02-08 05:00:00	0	2	0	0	0	0	0	0	0	1	0	0	8	0	0	1	0	3	2	0	0	0	3	0	0	0	3	0	0	7	0	0	0	0	1	0	1	0	0	1	80134
2008-02-08 06:00:00	0	0	0	0	0	0	0	0	0	0	0	0	3	0	0	0	0	2	4	0	0	1	1	0	0	4	1	0	0	3	0	0	0	0	0	0	0	0	0	1	59068
2008-02-08 07:00:00	0	1	1	0	0	0	2	0	0	1	0	0	1	0	0	0	1	1	3	0	0	0	0	0	0	1	0	0	3	2	0	0	0	0	0	0	1	0	0	0	50376
2008-02-08 08:00:00	0	0	0	0	0	0	0	3	0	1	0	0	4	0	0	1	0	1	0	0	0	2	1	0	0	0	2	0	0	0	0	0	0	0	0	0	1	0	0	0	43891
2008-02-08 09:00:00	0	2	0	0	0	0	0	0	0	0	0	0	2	0	0	3	0	0	2	0	0	0	0	0	0	0	2	0	0	2	0	0	0	0	0	0	2	2	0	1	53761
2008-02-08 10:00:00	0	2	1	0	0	0	1	2	1	3	0	0	15	0	0	2	0	1	5	0	0	4	1	0	0	0	0	0	2	7	0	1	0	0	0	1	4	0	0	1	96630
2008-02-08 11:00:00	0	4	1	0	0	0	1	0	0	1	0	0	18	0	0	7	0	2	9	0	0	5	2	0	0	2	0	0	5	8	0	1	0	0	0	0	2	4	0	0	135427
2008-02-08 12:00:00	0	17	2	0	0	0	1	1	0	3	0	0	49	0	0	5	1	6	5	0	0	1	3	0	0	4	4	0	3	8	0	1	0	0	0	4	10	6	0	3	197863
2008-02-08 13:00:00	0	4	1	0	0	0	1	6	1	3	1	0	37	1	0	6	1	1	8	0	0	22	4	0	0	18	4	0	2	11	0	2	0	0	0	0	4	9	0	4	244935
2008-02-08 14:00:00	0	8	1	0	0	0	3	3	1	10	1	0	67	0	0	5	2	5	3	0	0	7	9	0	0	1	6	0	12	15	0	3	0	0	0	4	14	9	0	4	257795
2008-02-08 15:00:00	0	5	0	0	0	0	7	4	0	9	0	0	49	0	0	5	2	9	16	0	0	4	12	0	0	4	2	0	6	8	0	4	0	0	0	3	19	10	0	2	261648
2008-02-08 16:00:00	0	6	2	0	0	0	1	3	0	12	0	0	50	0	0	6	1	3	14	0	0	7	9	0	0	2	8	0	20	9	0	2	0	0	2	2	16	16	0	5	290355
2008-02-08 17:00:00	0	9	0	0	0	0	1	1	1	6	0	0	66	0	0	8	4	7	12	0	0	13	5	0	0	1	4	0	7	15	0	4	0	0	0	0	18	9	0	4	313854
2008-02-08 18:00:00	0	5	2	0	0	0	4	16	0	9	0	0	75	0	0	7	0	7	12	0	0	6	4	0	0	1	10	0	4	21	0	0	0	0	0	1	11	8	0	0	307865
2008-02-08 19:00:00	0	6	2	0	0	0	2	9	0	11	0	0	56	0	0	10	1	5	13	0	0	13	3	0	0	11	6	0	9	24	0	1	0	0	0	1	24	11	0	1	306631
2008-02-08 20:00:00	0	17	1	0	0	0	0	3	1	2	0	0	61	1	0	1	0	2	12	0	0	4	3	0	0	0	3	0	7	10	0	0	0	0	0	0	17	10	0	3	273521
2008-02-08 21:00:00	0	8	1	0	0	0	0	6	1	5	3	0	44	0	0	5	3	5	14	0	0	7	4	0	0	0	3	0	7	16	0	1	0	0	0	0	12	17	0	3	237040
2008-02-08 22:00:00	0	12	0	0	0	0	3	4	1	1	1	0	34	0	0	6	1	0	13	0	0	6	3	0	0	1	2	0	4	11	0	0	0	0	0	0	17	11	0	0	235678
2008-02-08 23:00:00	0	3	0	0	0	0	2	5	0	0	0	0	42	0	0	8	0	9	20	0	0	8	3	0	0	7	4	0	1	14	0	4	0	0	0	1	6	5	0	3	233480
2008-02-09 00:00:00	0	8	0	0	0	0	2	5	0	3	1	0	48	0	0	1	5	9	11	0	0	3	2	0	0	5	3	0	9	17	0	2	0	0	0	0	14	8	0	3	222207
2008-02-09 01:00:00	0	4	1	0	0	0	2	2	0	4	1	0	33	0	0	3	2	4	10	0	0	4	2	0	0	7	5	0	4	11	0	0	0	0	0	0	14	15	0	1	184892
2008-02-09 02:00:00	0	3	1	0	0	0	1	0	0	1	0	0	33	0	0	3	0	3	7	0	0	6	16	0	0	1	4	0	3	7	0	1	0	0	0	0	9	6	0	1	173635
2008-02-09 03:00:00	0	2	0	0	0	0	1	0	0	2	1	0	20	0	0	2	0	4	8	0	0	1	2	0	0	0	2	0	3	12	0	0	0	0	0	0	7	2	0	4	148343
2008-02-09 04:00:00	0	4	0	0	0	0	0	1	1	1	0	0	13	0	0	0	0	2	2	0	0	7	4	0	0	1	1	0	5	6	0	1	0	0	0	2	8	0	0	2	126388
2008-02-09 05:00:00	0	0	1	0	0	0	0	0	0	0	0	1	8	0	0	1	0	0	3	0	0	0	1	0	0	0	0	0	0	5	0	0	0	0	0	0	2	1	0	0	90811
2008-02-09 06:00:00	0	0	0	0	0	0	0	1	0	0	0	0	2	0	0	1	0	5	4	0	0	0	0	0	0	1	1	0	1	1	0	2	0	0	0	0	0	0	0	0	77518
2008-02-09 07:00:00	0	0	0	0	0	0	0	1	0	1	0	0	8	0	0	0	1	0	5	0	0	0	3	0	0	0	3	0	1	0	0	1	0	0	0	0	1	0	0	0	59331
2008-02-09 08:00:00	0	1	0	0	0	0	0	0	0	0	0	0	1	0	0	2	0	0	1	0	0	3	0	0	0	0	0	0	1	2	0	0	0	0	0	0	0	1	0	0	56141
2008-02-09 09:00:00	0	1	0	0	0	0	0	0	1	0	0	0	5	0	0	0	0	3	3	0	0	0	0	0	0	0	0	0	0	5	0	0	0	0	0	0	0	2	0	0	46674
2008-02-09 10:00:00	0	1	0	0	0	0	0	2	0	1	0	0	2	0	0	0	0	0	3	0	0	0	0	0	0	0	1	0	0	3	0	0	0	0	0	0	0	0	0	0	53967
2008-02-09 11:00:00	0	1	0	0	0	0	2	0	0	1	0	0	11	0	0	0	0	1	2	0	0	7	2	0	0	0	3	0	1	3	0	2	0	0	0	0	10	2	0	0	80525
2008-02-09 12:00:00	0	3	0	0	0	0	1	1	1	1	0	0	13	0	0	2	0	1	10	0	0	3	3	0	0	1	3	0	2	7	0	0	0	0	0	0	11	7	0	0	120101
2008-02-09 13:00:00	0	4	1	0	0	0	0	3	1	3	1	0	29	0	0	6	0	4	10	0	0	6	12	0	0	2	4	0	2	14	0	1	0	0	0	0	7	4	0	0	169189
2008-02-09 14:00:00	0	12	1	0	0	0	0	4	1	5	1	0	38	2	0	1	3	5	10	0	0	5	4	0	0	0	5	0	5	12	0	2	0	0	0	0	5	4	0	4	191178
2008-02-09 15:00:00	0	3	2	0	0	0	2	2	1	4	0	1	42	0	0	2	2	2	2	0	0	10	2	0	0	1	1	0	4	8	0	0	0	0	1	1	5	7	0	1	212707
2008-02-09 16:00:00	0	0	0	0	0	0	0	3	1	3	0	0	30	0	0	2	0	2	13	0	0	2	3	0	0	3	4	0	3	14	0	1	0	0	0	0	7	9	0	3	219187
2008-02-09 17:00:00	0	10	2	0	0	0	3	1	3	3	0	0	40	1	0	3	1	5	7	0	0	6	2	0	0	2	0	0	2	19	0	0	0	0	0	2	4	4	0	3	244811
2008-02-09 18:00:00	0	2	1	0	0	0	0	6	0	4	0	0	40	0	0	5	0	5	5	0	0	15	6	0	0	4	2	0	4	12	0	0	0	0	0	1	3	6	0	0	248879
2008-02-09 19:00:00	0	4	2	0	0	0	2	2	1	1	0	0	65	0	0	6	1	4	12	0	0	7	2	0	0	1	4	0	2	11	0	5	0	0	0	1	7	9	0	11	250137
2008-02-09 20:00:00	0	17	1	0	0	0	4	4	1	6	1	1	67	0	0	7	1	10	19	0	0	1	6	0	0	1	3	0	7	16	0	0	0	0	0	4	16	7	0	1	258042
2008-02-09 21:00:00	0	4	1	0	0	0	2	3	0	4	0	0	44	1	0	3	1	4	11	0	0	13	11	0	0	3	1	0	5	11	0	2	0	0	0	0	10	4	0	3	240817
2008-02-09 22:00:00	0	8	1	0	0	0	2	2	0	6	0	1	45	0	0	2	1	6	13	0	0	12	5	0	0	5	7	0	2	11	0	2	0	0	0	0	9	5	0	3	242650
2008-02-09 23:00:00	0	4	0	0	0	0	1	1	0	5	0	0	37	0	0	3	0	4	7	0	0	5	4	0	0	4	3	0	5	13	0	0	0	0	0	0	14	4	0	2	223027
2008-02-10 00:00:00	0	4	0	0	0	0	1	1	0	1	0	0	37	1	0	2	2	1	16	0	0	10	0	0	0	3	1	0	3	15	0	0	0	0	0	1	9	9	0	5	234411
2008-02-10 01:00:00	0	7	2	0	0	0	0	2	0	5	0	0	47	0	0	1	2	9	5	0	0	6	3	0	0	3	2	0	3	16	0	1	0	0	1	0	4	7	0	2	199190
2008-02-10 02:00:00	0	6	0	0	0	0	0	3	0	2	0	0	40	0	0	7	1	3	8	0	0	5	2	0	0	0	3	0	3	11	0	0	0	0	0	0	12	4	0	1	212257
2008-02-10 03:00:00	0	9	2	0	0	0	0	0	1	5	0	0	34	0	0	4	1	8	12	0	0	5	2	0	0	3	1	0	4	10	0	2	0	0	0	0	10	6	0	1	164092
2008-02-10 04:00:00	0	4	0	0	0	0	1	5	2	7	0	0	12	0	0	3	1	0	4	0	0	3	1	0	0	4	1	0	12	3	0	0	0	0	0	0	0	1	0	0	130339
2008-02-10 05:00:00	0	2	1	0	0	0	0	0	0	2	0	0	4	0	0	0	1	4	4	0	0	0	1	0	0	3	0	0	1	5	0	3	0	0	0	0	6	0	0	1	97063
2008-02-10 06:00:00	0	0	0	0	0	0	0	0	0	1	0	0	8	0	0	1	1	0	2	0	0	0	1	0	0	0	0	0	2	4	0	1	0	0	0	1	2	2	0	1	73227
2008-02-10 07:00:00	0	1	0	0	0	0	0	0	1	0	0	0	3	0	0	1	0	1	1	0	0	1	0	0	0	0	0	0	0	0	0	1	0	0	0	0	0	1	0	1	60127
2008-02-10 08:00:00	0	0	0	0	0	0	0	5	1	1	0	0	0	0	0	0	0	0	1	0	0	0	0	0	0	2	0	0	1	3	0	0	0	0	0	0	0	0	0	0	50518
2008-02-10 09:00:00	0	0	0	0	0	0	0	0	0	1	0	0	3	0	0	0	0	0	3	0	0	0	0	0	0	0	2	0	0	0	0	0	0	0	1	0	1	0	0	0	47097
2008-02-10 10:00:00	0	0	0	0	0	0	0	1	0	0	0	0	6	0	0	0	0	2	4	0	0	0	2	0	0	2	0	0	0	2	0	1	0	0	0	0	0	0	0	0	61124
2008-02-10 11:00:00	0	1	0	0	0	0	0	4	0	1	1	0	10	0	0	1	0	3	3	0	0	1	0	0	0	0	2	0	1	4	0	0	0	0	0	0	3	0	0	1	79271
2008-02-10 12:00:00	0	1	0	0	0	0	0	1	0	1	0	0	14	0	0	2	0	1	1	0	0	3	5	0	0	0	3	0	0	4	0	1	0	0	1	0	3	7	0	0	130869
2008-02-10 13:00:00	0	1	1	0	0	0	2	3	1	5	2	1	36	1	0	4	0	12	8	0	0	1	13	0	0	1	2	0	4	8	0	0	0	0	0	1	7	4	0	2	171702
2008-02-10 14:00:00	0	3	0	0	0	0	1	1	2	0	0	0	35	0	0	1	3	20	10	0	0	4	3	0	0	2	3	0	3	9	0	2	0	0	0	2	6	3	0	0	208260
2008-02-10 15:00:00	0	4	1	0	0	0	1	4	2	1	3	0	46	1	0	0	1	9	16	0	0	3	2	0	0	1	3	0	8	14	0	1	0	0	0	0	5	3	0	2	231913
2008-02-10 16:00:00	0	20	0	0	0	0	3	1	0	5	1	0	54	1	0	3	0	5	7	0	1	2	1	0	0	2	7	0	2	13	0	0	0	0	0	0	9	8	0	1	247513
2008-02-10 17:00:00	0	7	1	0	0	0	1	1	0	4	0	0	42	0	0	2	1	13	11	0	0	2	3	0	0	4	7	0	8	5	0	5	0	0	0	2	14	2	0	2	267869
2008-02-10 18:00:00	0	7	0	0	0	0	2	2	0	5	0	0	56	0	0	6	0	12	8	0	0	4	3	0	0	1	3	0	3	12	0	3	0	0	0	0	15	3	0	1	287986
2008-02-10 19:00:00	0	7	1	0	0	0	0	2	0	2	1	1	29	0	0	5	1	4	9	0	0	2	1	0	0	5	2	0	12	13	0	6	0	0	0	0	12	8	0	0	278430
2008-02-10 20:00:00	0	10	3	0	0	1	0	5	2	6	1	1	42	1	0	5	3	12	8	0	0	10	5	0	0	1	1	0	4	22	0	5	0	0	0	0	12	7	0	3	273869
2008-02-10 21:00:00	0	6	1	0	0	0	2	3	0	8	0	0	38	1	0	5	0	6	9	0	0	9	2	0	0	1	5	0	10	13	0	0	0	0	0	0	7	2	0	0	267682
2008-02-10 22:00:00	0	4	0	0	0	0	2	0	0	8	0	0	36	0	0	4	1	4	18	0	0	4	3	0	0	5	3	0	3	10	0	0	0	0	0	0	8	7	0	2	276096
2008-02-10 23:00:00	0	8	5	0	0	0	2	7	0	5	0	0	51	0	0	2	4	6	16	0	0	7	5	0	0	7	4	0	7	10	0	3	0	0	1	0	4	6	0	5	270285
2008-02-11 00:00:00	0	14	1	0	0	0	4	0	0	4	1	0	46	0	0	2	0	4	12	0	0	14	7	0	0	6	5	0	8	11	0	2	0	0	1	0	8	8	0	2	249919
2008-02-11 01:00:00	0	2	1	0	0	0	0	2	0	10	0	0	37	0	0	4	1	6	18	0	0	3	3	0	0	0	5	0	4	12	0	1	0	0	0	1	19	6	0	1	237518
2008-02-11 02:00:00	0	7	0	0	0	0	0	3	0	1	0	0	41	0	0	2	1	6	8	0	0	4	1	0	0	0	8	0	4	8	0	1	0	0	0	1	3	2	0	0	202258
2008-02-11 03:00:00	0	5	0	0	0	0	0	3	0	3	0	0	26	0	0	5	0	5	9	0	0	5	2	0	0	0	2	0	4	8	0	1	0	0	0	0	9	6	0	0	162651
2008-02-11 04:00:00	0	4	2	0	0	0	0	2	0	1	0	0	8	1	0	3	1	0	2	0	0	1	1	0	0	2	2	0	1	8	0	0	0	0	1	0	2	2	0	0	133374
2008-02-11 05:00:00	0	1	0	0	0	0	0	1	0	1	0	0	7	0	0	1	0	0	2	0	0	0	1	0	0	0	0	0	0	5	0	4	0	0	0	0	0	0	0	1	98423
2008-02-11 06:00:00	0	0	0	0	0	0	0	1	0	2	0	0	0	0	0	1	0	4	2	0	0	0	0	0	0	1	0	0	0	4	0	0	0	0	1	0	0	0	0	0	84136
2008-02-11 07:00:00	0	0	0	0	0	0	0	0	0	0	0	0	4	0	0	0	0	0	1	0	0	0	0	0	0	0	1	0	3	0	0	0	0	0	0	0	0	0	0	0	64919
2008-02-11 08:00:00	0	1	0	0	0	0	0	1	0	0	0	0	3	0	0	0	1	0	0	0	0	1	0	0	0	0	0	0	1	0	0	0	0	0	0	0	3	0	0	0	79945
2008-02-11 09:00:00	0	0	0	0	0	0	0	0	0	2	0	0	4	0	0	0	0	1	7	0	0	0	0	0	0	0	1	0	1	0	0	0	0	0	0	1	0	0	0	0	70139
2008-02-11 10:00:00	0	0	0	0	0	0	0	1	0	3	0	0	6	0	0	0	1	2	4	0	0	2	1	0	0	0	0	0	2	8	0	0	0	0	0	0	6	2	0	1	88537
2008-02-11 11:00:00	0	5	0	0	0	0	0	1	1	4	0	0	25	0	0	5	2	3	3	0	0	6	5	0	0	2	5	0	5	22	0	0	0	0	0	4	6	2	0	1	137711
2008-02-11 12:00:00	0	7	2	0	0	0	2	1	0	6	2	0	37	1	0	6	1	21	14	0	0	6	6	0	0	1	4	0	6	9	0	1	0	0	0	0	9	11	0	2	207355
2008-02-11 13:00:00	0	6	2	0	0	0	0	0	0	8	0	0	74	0	0	2	1	4	9	0	0	7	9	0	0	4	7	0	7	13	0	1	0	0	0	1	12	9	0	1	245129
2008-02-11 14:00:00	0	13	0	0	0	0	0	3	0	2	0	0	65	0	0	2	0	11	14	0	0	10	15	0	0	4	4	0	3	10	0	2	0	0	1	0	8	3	0	2	263314
2008-02-11 15:00:00	0	3	0	0	0	0	1	1	0	4	0	1	49	0	0	7	2	7	13	0	0	12	14	0	0	5	2	0	5	15	0	2	0	0	0	1	7	4	0	4	274983
2008-02-11 16:00:00	0	11	0	0	0	0	1	2	0	7	0	0	75	0	0	4	1	3	8	0	0	6	14	0	0	6	10	0	6	19	0	2	0	0	0	1	15	7	0	1	319520
2008-02-11 17:00:00	0	20	4	0	0	0	2	4	3	7	0	0	98	0	0	6	4	14	19	0	0	6	5	0	0	3	7	0	10	10	0	4	0	0	0	0	17	10	0	5	380851
2008-02-11 18:00:00	0	11	1	0	0	0	2	6	1	5	0	1	107	1	0	11	2	9	8	0	0	7	4	0	0	3	6	0	7	24	0	0	0	0	0	0	14	10	0	0	383906
2008-02-11 19:00:00	0	19	2	0	0	0	1	1	1	9	0	1	99	0	0	7	3	6	18	0	0	10	10	0	0	4	4	0	7	15	0	2	0	0	0	0	17	5	0	7	384106
2008-02-11 20:00:00	0	14	2	0	0	0	2	5	1	13	0	0	78	0	0	2	1	7	14	0	0	8	7	0	0	5	3	0	10	10	0	1	0	0	0	0	19	4	0	3	386534
2008-02-11 21:00:00	0	17	4	0	0	0	0	1	0	8	0	1	72	0	0	2	2	3	15	0	0	11	7	0	0	4	7	0	9	16	0	1	0	0	1	3	21	7	0	1	347883
2008-02-11 22:00:00	0	9	1	0	0	0	0	3	1	3	1	0	84	0	0	4	0	15	19	0	0	6	5	0	0	3	7	0	7	20	0	1	0	0	0	0	13	8	0	2	353288
2008-02-11 23:00:00	0	9	1	0	0	0	2	3	0	7	0	0	90	0	0	4	0	13	25	0	0	16	7	0	0	0	4	0	11	19	0	3	0	0	0	0	12	19	0	4	361622
2008-02-12 00:00:00	0	10	3	0	0	0	1	4	1	4	2	0	91	0	0	7	2	4	19	0	0	7	7	0	0	2	1	0	6	22	0	3	0	0	0	1	7	11	0	1	333084
2008-02-12 01:00:00	0	6	1	0	0	0	0	4	0	8	4	0	60	0	0	4	4	3	13	0	0	8	6	0	0	0	1	0	5	13	0	1	0	0	0	0	10	4	0	2	269689
2008-02-12 02:00:00	0	6	1	0	0	0	3	9	2	9	1	0	41	0	0	4	4	1	10	0	0	6	4	0	0	5	7	0	7	9	0	1	0	0	1	0	14	9	0	1	226528
2008-02-12 03:00:00	0	2	0	0	0	0	3	0	2	7	0	0	16	0	0	2	1	10	7	0	0	4	3	0	0	18	1	0	4	10	0	3	0	0	0	0	7	3	0	1	163448
2008-02-12 04:00:00	0	4	0	0	0	0	1	2	0	6	0	0	15	0	0	4	0	1	2	0	0	2	1	0	0	0	0	0	0	3	0	0	0	0	0	0	3	0	0	0	101374
2008-02-12 05:00:00	0	1	1	0	0	0	0	0	0	2	0	0	9	0	0	1	0	4	1	0	0	1	2	0	0	0	0	0	1	5	0	0	0	0	0	0	1	1	0	0	69619
2008-02-12 06:00:00	0	0	0	0	0	0	0	1	0	0	0	0	2	0	0	1	0	1	0	0	0	0	0	0	0	0	0	0	0	2	0	0	0	0	0	0	0	0	0	0	58030
2008-02-12 07:00:00	0	1	0	0	0	0	2	2	0	0	1	0	2	0	0	0	0	1	4	0	0	0	0	0	0	1	1	0	0	1	0	0	0	0	0	0	0	0	0	0	80210
2008-02-12 08:00:00	0	0	0	0	0	0	0	1	0	1	0	0	2	0	0	0	0	0	1	0	0	0	1	0	0	0	0	0	0	3	0	0	0	0	0	0	0	0	0	0	75954
2008-02-12 09:00:00	0	0	0	0	0	0	0	0	0	0	0	0	2	0	0	1	0	2	7	0	0	3	0	0	0	2	0	0	0	1	0	0	0	0	0	0	9	2	0	0	85965
2008-02-12 10:00:00	0	3	1	0	0	0	0	0	0	0	0	0	14	0	0	2	0	6	2	0	0	1	2	0	0	0	1	0	1	6	0	0	0	0	0	0	4	5	0	2	132438
2008-02-12 11:00:00	0	2	0	0	0	0	0	0	0	2	0	1	33	0	0	2	1	1	8	0	0	3	5	0	0	2	6	0	2	8	0	0	0	0	0	0	8	6	0	3	182136
2008-02-12 12:00:00	0	5	2	0	0	0	2	3	0	6	0	0	41	0	0	2	1	8	15	0	0	5	7	0	0	4	5	0	7	13	0	0	0	0	0	0	9	9	0	3	255313
2008-02-12 13:00:00	0	12	1	0	0	0	2	0	0	9	1	0	95	1	0	8	2	8	13	0	0	16	5	0	0	10	12	0	4	18	0	6	0	0	0	1	26	8	0	4	288744
2008-02-12 14:00:00	0	9	1	0	0	0	4	11	0	9	0	0	85	0	0	4	1	4	12	0	0	10	6	0	0	4	5	0	9	9	0	1	0	0	1	0	22	8	0	2	284340
2008-02-12 15:00:00	0	18	5	0	0	0	1	9	0	7	0	0	65	1	0	2	0	5	16	0	0	2	13	0	0	6	4	0	12	15	0	4	0	0	0	0	22	3	0	2	291809
2008-02-12 16:00:00	0	10	0	0	0	0	1	0	0	6	1	0	83	0	0	6	3	4	13	0	0	7	9	0	0	4	5	0	9	16	0	2	0	0	0	0	19	6	0	3	350389
2008-02-12 17:00:00	0	18	1	0	0	0	4	7	1	12	2	2	115	0	0	13	2	10	11	0	0	10	9	0	0	8	9	0	3	15	0	1	0	0	1	1	10	8	0	3	406232
2008-02-12 18:00:00	0	14	2	0	0	0	3	8	1	8	2	2	106	0	0	7	2	11	30	0	0	7	12	0	0	4	17	0	11	28	0	2	0	0	0	8	15	14	0	2	422658
2008-02-12 19:00:00	0	15	7	0	0	1	2	8	0	5	2	0	122	0	0	6	3	10	21	0	0	12	10	0	0	1	11	0	8	20	0	2	0	0	0	0	18	17	0	2	438972
2008-02-12 20:00:00	0	18	1	0	0	1	3	5	1	15	1	0	98	0	0	5	4	5	12	0	0	8	9	0	0	2	8	0	2	21	0	2	0	0	1	1	15	12	0	2	422119
2008-02-12 21:00:00	0	9	5	0	0	0	1	3	0	7	4	0	105	0	0	6	2	6	12	0	0	3	5	0	0	2	7	0	5	25	0	1	0	0	0	0	17	7	0	4	369900
2008-02-12 22:00:00	0	14	1	0	0	0	1	4	1	12	0	0	101	1	0	5	2	4	19	0	0	10	4	0	0	2	6	0	1	20	0	1	0	0	0	0	21	8	0	3	357511
2008-02-12 23:00:00	0	8	4	0	0	0	6	6	1	4	0	0	94	1	0	14	2	9	16	0	0	14	8	0	0	1	7	0	11	13	0	0	0	0	0	1	17	14	0	0	344465
2008-02-13 00:00:00	0	12	2	0	0	0	8	6	1	10	1	0	73	1	0	8	0	14	13	0	0	11	6	0	0	4	8	0	5	13	0	3	0	0	0	0	83	10	0	2	336731
2008-02-13 01:00:00	0	11	0	0	0	0	3	1	0	6	0	1	55	0	0	6	2	9	13	0	0	12	6	0	0	8	2	0	3	4	0	1	0	0	0	2	22	9	0	2	258138
2008-02-13 02:00:00	0	5	2	0	0	0	3	4	0	4	1	0	48	1	0	3	3	6	13	0	0	5	3	0	0	4	2	0	3	19	0	4	0	0	0	0	13	9	0	0	216357
2008-02-13 03:00:00	0	4	0	0	0	0	6	3	0	9	0	0	16	0	0	2	0	4	5	0	0	4	6	0	0	2	8	0	3	9	0	0	0	0	0	0	12	2	0	0	155818
2008-02-13 04:00:00	0	0	0	0	0	0	6	1	1	5	0	0	14	0	0	2	0	5	10	0	0	4	7	0	0	1	6	0	2	4	0	1	0	0	0	1	9	0	0	0	108801
2008-02-13 05:00:00	0	3	0	0	0	0	2	0	1	0	0	0	8	0	0	0	3	3	2	0	0	4	2	0	0	1	0	0	2	5	0	1	0	0	0	0	2	0	0	0	91117
2008-02-13 06:00:00	0	0	0	0	0	0	1	0	0	0	0	0	5	0	0	0	0	2	1	0	0	0	0	0	0	0	0	0	1	6	0	0	0	0	0	0	2	0	0	0	75150
2008-02-13 07:00:00	0	0	0	0	0	0	1	1	0	3	0	0	3	0	0	0	0	0	2	0	0	2	0	0	0	0	2	0	0	0	0	0	0	0	0	0	1	0	0	0	71152
2008-02-13 08:00:00	0	0	0	0	0	0	2	2	1	1	0	0	4	0	0	1	0	0	1	0	0	0	1	0	0	0	1	0	1	1	0	0	0	0	0	0	1	0	0	1	82213
2008-02-13 09:00:00	0	3	0	0	0	0	0	2	0	2	1	0	4	0	0	0	0	0	4	0	0	0	0	0	0	0	1	0	1	7	0	0	0	0	0	0	1	3	0	0	88464
2008-02-13 10:00:00	0	4	1	0	0	0	0	1	0	0	0	0	15	0	0	2	2	5	3	0	0	2	0	0	0	0	4	0	3	6	0	2	0	0	0	0	6	4	0	1	135698
2008-02-13 11:00:00	0	3	0	0	0	0	2	2	0	3	2	0	50	0	0	3	2	7	8	0	0	5	5	0	0	0	1	0	2	9	0	1	0	0	0	2	7	1	0	3	182741
2008-02-13 12:00:00	0	10	2	0	0	0	2	2	0	10	0	0	70	0	0	3	1	4	11	0	0	14	12	0	0	3	4	0	6	13	0	4	0	0	0	2	27	8	0	1	237351
2008-02-13 13:00:00	0	15	2	0	0	0	1	0	1	1	4	0	83	0	0	5	8	1	9	0	0	15	5	0	0	8	11	0	2	18	0	2	0	0	0	5	20	4	0	2	286477
2008-02-13 14:00:00	0	12	1	0	0	0	7	1	0	9	2	1	81	0	0	4	0	13	13	0	0	17	10	0	0	7	15	0	7	10	0	1	0	0	1	0	8	10	0	9	281407
2008-02-13 15:00:00	0	12	1	0	0	0	3	1	0	4	1	2	98	0	0	3	0	6	17	0	0	6	7	0	0	12	4	0	0	10	0	3	0	0	0	1	24	4	0	5	306902
2008-02-13 16:00:00	0	25	3	0	0	0	5	1	0	6	0	0	96	0	0	3	0	5	8	0	0	11	11	0	0	0	9	0	13	37	0	2	0	0	0	1	26	10	0	3	354281
2008-02-13 17:00:00	0	14	2	0	0	0	3	2	1	6	0	0	105	1	0	14	1	5	8	0	0	12	4	0	0	9	3	0	9	23	0	1	0	0	0	0	13	7	0	6	410058
2008-02-13 18:00:00	0	14	0	0	0	0	3	1	1	7	0	0	153	0	0	7	2	11	10	0	0	10	15	0	0	6	2	0	13	21	0	3	0	0	0	1	21	5	0	0	435123
2008-02-13 19:00:00	0	8	3	0	0	0	0	3	0	11	0	0	168	1	0	4	5	5	26	0	0	16	8	0	0	3	3	0	6	40	0	2	0	0	0	0	22	11	0	5	446357
2008-02-13 20:00:00	0	14	4	0	0	0	2	8	2	11	0	0	153	1	0	10	3	11	18	0	0	4	12	0	0	2	8	0	9	21	0	5	0	0	0	0	12	16	0	5	392102
2008-02-13 21:00:00	0	11	0	0	0	0	0	1	1	5	1	0	128	0	0	3	3	9	13	0	0	3	14	0	0	1	5	0	15	13	0	2	0	0	0	1	13	6	0	2	348183
2008-02-13 22:00:00	0	8	1	0	0	0	1	4	3	7	2	0	111	0	1	5	1	6	15	0	0	6	12	0	0	3	9	0	5	17	0	2	0	0	1	1	15	12	0	6	351747
2008-02-13 23:00:00	0	9	4	0	0	0	3	4	1	15	1	0	141	1	0	8	4	10	12	0	0	15	9	0	0	5	11	0	13	19	0	1	0	0	1	1	22	10	0	1	350975
2008-02-14 00:00:00	0	15	2	0	0	0	5	3	0	13	1	1	110	0	0	5	3	5	9	0	0	11	8	0	0	2	2	0	7	13	0	2	0	0	0	1	20	8	0	6	331502
2008-02-14 01:00:00	0	11	1	0	0	0	1	7	0	16	0	0	98	2	0	11	2	3	19	0	0	12	5	0	0	0	6	0	9	13	0	2	0	0	1	2	9	14	0	4	277082
2008-02-14 02:00:00	0	9	5	0	0	0	1	0	0	3	0	0	42	0	0	5	1	1	9	0	0	6	4	0	0	1	3	0	9	19	0	2	0	0	0	2	17	6	0	0	230702
2008-02-14 03:00:00	0	4	0	0	0	0	1	2	0	6	1	0	23	0	0	0	0	5	9	0	0	8	4	0	0	2	4	0	1	5	0	0	0	0	0	1	5	3	0	1	177897
2008-02-14 04:00:00	0	1	0	0	0	0	0	0	0	1	1	0	12	0	0	1	1	5	2	0	0	4	3	0	0	2	1	0	4	5	0	0	0	0	0	1	3	3	0	1	120481
2008-02-14 05:00:00	0	0	0	0	0	0	0	1	0	4	0	0	3	0	0	0	0	3	1	0	0	1	1	0	0	1	0	0	2	1	0	1	0	0	0	0	1	1	0	1	106801
2008-02-14 06:00:00	0	0	0	0	0	0	0	1	0	1	0	0	5	0	1	0	0	1	1	0	0	0	0	0	0	0	0	0	1	3	0	1	0	0	0	0	0	1	0	0	70822
2008-02-14 07:00:00	0	0	1	0	0	0	0	1	1	1	0	0	0	0	0	2	0	0	4	0	0	0	0	0	0	2	0	0	1	1	0	0	0	0	0	0	0	1	0	1	45095
2008-02-14 08:00:00	0	3	0	0	0	0	0	0	0	0	0	0	5	0	0	0	0	1	0	0	0	1	1	0	0	0	1	0	2	2	0	1	0	0	0	0	1	2	0	1	42731
2008-02-14 09:00:00	0	1	0	0	0	0	2	0	0	2	0	0	3	0	0	0	0	1	1	0	0	3	1	0	0	0	0	0	0	4	0	0	0	0	0	0	0	0	0	0	50558
2008-02-14 10:00:00	0	0	0	0	0	0	0	0	0	3	1	0	13	0	0	0	0	0	6	0	0	3	8	0	0	0	0	0	0	2	0	2	0	0	6	1	4	4	0	0	98709
2008-02-14 11:00:00	0	12	5	0	0	0	3	1	0	3	1	0	30	0	0	1	1	5	11	0	0	2	7	0	0	0	5	0	4	7	0	1	0	0	0	0	4	4	0	2	155932
2008-02-14 12:00:00	0	7	1	0	0	0	3	5	0	7	2	0	73	7	0	2	0	6	7	0	0	6	5	0	0	2	4	0	4	18	0	4	0	0	0	1	20	5	0	1	235780
2008-02-14 13:00:00	0	11	1	0	0	0	6	3	2	7	4	0	82	0	0	6	6	4	13	0	0	9	19	0	0	2	1	0	12	15	0	2	0	0	0	2	14	13	0	0	282720
2008-02-14 14:00:00	0	5	3	0	0	0	3	3	0	15	0	0	65	0	0	3	1	5	11	0	0	8	8	0	0	2	6	0	7	9	0	2	0	0	0	3	22	4	0	1	294608
2008-02-14 15:00:00	0	9	2	0	0	0	1	2	1	5	0	1	80	0	0	4	1	7	17	0	0	18	12	0	0	4	2	0	6	15	0	3	0	0	0	0	11	9	0	1	297573
2008-02-14 16:00:00	0	13	2	0	0	0	1	0	0	11	1	0	100	0	0	2	4	4	11	0	0	9	3	0	0	2	14	0	7	12	0	2	0	0	1	0	18	11	0	8	357862
2008-02-14 17:00:00	0	16	3	0	0	0	3	1	2	10	1	1	137	0	0	8	5	8	11	0	0	5	7	0	0	1	6	0	15	23	0	3	0	0	0	2	21	7	0	2	418380
2008-02-14 18:00:00	0	21	8	0	0	0	2	2	0	12	0	0	134	0	0	11	2	8	16	0	0	6	15	0	0	15	2	0	17	25	0	2	0	0	0	0	10	11	0	3	427557
2008-02-14 19:00:00	0	13	1	0	0	0	1	5	3	13	3	0	106	0	0	6	5	10	11	0	0	6	5	0	0	2	7	0	11	38	0	3	0	0	0	2	35	6	0	8	424650
2008-02-14 20:00:00	0	12	7	0	0	0	0	2	0	7	0	2	123	1	0	8	2	17	18	0	0	14	12	0	0	7	6	0	6	23	0	4	0	0	1	1	23	11	0	0	389613
2008-02-14 21:00:00	0	9	1	0	0	0	3	0	0	6	0	0	120	0	0	14	3	13	17	0	0	8	11	0	0	3	11	0	8	19	0	2	0	0	0	2	22	19	0	1	352923
2008-02-14 22:00:00	0	11	1	0	0	0	2	10	0	10	0	2	95	0	0	4	3	8	25	0	0	7	11	0	0	7	7	0	4	11	0	1	0	0	1	1	18	9	0	0	353519
2008-02-14 23:00:00	0	12	2	0	0	0	0	2	0	5	0	0	92	0	1	6	3	11	27	0	0	18	6	0	0	1	6	0	2	18	0	5	0	0	0	0	12	9	0	2	353203
2008-02-15 00:00:00	0	15	2	0	0	0	1	6	2	11	0	0	70	1	0	6	4	11	12	0	0	3	11	0	0	3	2	0	8	14	0	1	0	0	0	1	20	12	0	2	324171
2008-02-15 01:00:00	0	11	0	0	0	0	1	2	1	9	0	1	43	2	0	7	2	12	9	0	0	7	9	0	0	3	9	0	4	19	0	0	0	0	0	0	9	2	0	0	242081
2008-02-15 02:00:00	0	6	0	0	0	0	1	0	2	7	1	0	46	0	0	4	2	9	17	0	0	5	1	0	0	1	4	0	8	13	0	1	0	0	0	0	7	0	0	4	205260
2008-02-15 03:00:00	0	3	0	0	0	1	2	0	1	9	0	0	26	0	0	1	0	19	9	0	0	2	3	0	0	1	0	0	4	5	0	1	0	0	0	0	5	10	0	2	166222
2008-02-15 04:00:00	0	3	0	0	0	0	0	1	0	3	0	0	15	0	0	0	0	5	3	0	0	7	0	0	0	0	1	0	4	10	0	0	0	0	0	0	1	2	0	0	117994
2008-02-15 05:00:00	0	1	1	0	0	0	0	1	0	0	0	0	5	0	0	1	0	5	3	0	0	1	0	0	0	0	1	0	1	8	0	0	0	0	0	0	4	0	0	0	72379
2008-02-15 06:00:00	0	0	0	0	0	0	0	0	0	1	1	0	1	0	0	2	0	0	1	0	0	1	0	0	0	1	0	0	0	1	0	0	0	0	0	0	0	0	0	0	48850
2008-02-15 07:00:00	0	0	0	0	0	0	0	0	0	0	0	0	0	0	0	1	0	1	0	0	0	0	0	0	0	0	0	0	0	0	0	1	0	0	0	0	1	0	0	0	33970
2008-02-15 08:00:00	0	0	0	0	0	0	0	0	0	5	0	1	1	0	0	0	1	0	0	0	0	0	0	0	0	0	1	0	0	4	0	0	0	0	0	0	1	0	0	0	30197
2008-02-15 09:00:00	0	0	0	0	0	0	0	0	0	0	0	0	4	1	0	0	0	0	1	0	0	1	0	0	0	0	0	0	0	1	0	1	0	0	0	0	0	1	0	0	41366
2008-02-15 10:00:00	0	1	1	0	0	0	0	0	0	2	0	0	16	0	0	2	1	4	3	0	0	4	1	0	0	0	0	0	2	6	0	0	0	0	0	0	1	5	0	0	82108
2008-02-15 11:00:00	0	13	0	0	0	0	0	5	0	1	0	1	38	1	0	4	2	5	11	0	0	2	3	0	0	1	1	0	6	11	0	0	0	0	0	0	13	4	0	0	148130
2008-02-15 12:00:00	0	7	5	0	0	0	6	1	0	6	0	1	76	0	0	5	1	10	16	0	0	5	7	0	0	3	3	0	5	14	0	1	0	0	0	0	12	6	0	0	216991
2008-02-15 13:00:00	0	12	1	0	0	0	3	2	0	2	0	0	73	0	0	2	1	9	20	0	0	10	7	0	0	3	6	0	8	15	0	3	0	0	0	0	23	9	0	1	276585
2008-02-15 14:00:00	0	11	1	0	0	0	1	6	0	5	1	0	91	0	0	6	2	9	14	0	0	6	1	0	0	1	5	0	7	30	0	3	0	0	1	0	18	7	0	1	279077
2008-02-15 15:00:00	0	6	0	0	0	0	1	7	0	9	0	0	48	0	0	4	1	6	12	0	0	13	1	0	0	1	3	0	10	12	0	2	0	0	1	4	9	6	0	3	281633
2008-02-15 16:00:00	0	19	3	0	0	0	6	3	0	9	0	0	94	0	2	2	0	6	27	0	0	3	9	0	0	4	5	0	16	12	0	1	0	0	0	3	22	12	0	3	322645
2008-02-15 17:00:00	0	14	3	0	0	0	2	7	0	4	1	1	79	0	0	11	5	3	21	0	0	6	9	0	0	4	3	0	7	14	0	0	0	0	0	2	17	10	0	6	362834
2008-02-15 18:00:00	0	9	0	0	0	0	3	3	1	9	0	1	112	0	0	8	3	6	10	0	0	8	3	0	0	8	9	0	8	18	0	2	0	0	0	2	23	7	0	4	367635
2008-02-15 19:00:00	0	13	1	0	0	0	4	3	2	6	1	1	88	0	0	5	1	18	11	0	0	5	4	0	0	3	7	0	4	18	0	2	0	0	1	0	28	15	0	3	358916
2008-02-15 20:00:00	0	10	0	0	0	0	2	2	0	9	1	1	112	0	0	4	1	4	7	0	0	12	4	0	0	2	4	0	4	19	0	1	0	0	1	0	21	9	0	3	331405
2008-02-15 21:00:00	0	7	2	0	0	0	4	6	1	5	0	0	64	0	1	9	1	12	21	0	0	12	5	0	0	1	3	0	5	12	0	0	0	0	0	1	12	4	0	0	292446
2008-02-15 22:00:00	0	3	1	0	0	0	2	1	0	8	0	0	43	0	0	6	2	9	17	0	0	2	8	0	0	3	1	0	3	18	0	4	0	0	0	1	10	6	0	0	268568
2008-02-15 23:00:00	0	6	1	0	0	0	3	2	0	8	1	0	60	1	0	9	2	4	15	0	0	4	4	0	0	4	6	0	8	7	0	2	0	0	0	1	9	13	0	3	273754
2008-02-16 00:00:00	0	8	0	0	0	0	0	3	0	5	0	0	56	1	0	3	2	13	30	0	0	5	5	0	0	3	1	0	10	8	0	0	0	0	0	0	4	15	0	0	261749
2008-02-16 01:00:00	0	12	0	0	0	0	1	2	0	3	1	2	47	0	0	2	3	6	3	0	0	5	4	0	0	0	5	0	2	19	0	0	0	0	0	0	7	4	0	2	219401
2008-02-16 02:00:00	0	4	0	0	0	0	2	5	1	2	0	0	36	0	0	1	2	1	4	0	0	6	0	0	0	3	2	0	5	11	0	3	0	0	0	0	1	1	0	1	191795
2008-02-16 03:00:00	0	3	0	0	0	0	0	1	0	4	1	0	20	0	0	1	3	1	6	0	0	2	4	0	0	0	0	0	1	3	0	0	0	0	1	1	1	6	0	0	155711
2008-02-16 04:00:00	0	1	0	0	0	0	0	2	0	1	0	0	5	0	0	2	0	5	3	0	0	0	0	0	0	3	0	0	0	3	0	0	0	0	0	0	5	2	0	2	110830
2008-02-16 05:00:00	0	0	0	0	0	0	0	0	0	1	0	0	7	0	0	1	0	1	1	0	0	0	3	0	0	1	1	0	2	2	0	0	0	0	0	0	9	4	0	0	77304
2008-02-16 06:00:00	0	0	0	0	0	0	0	0	0	0	0	0	2	0	0	0	0	0	7	0	0	0	0	0	0	0	0	0	0	2	0	2	0	0	0	0	1	4	0	0	52536
2008-02-16 07:00:00	0	0	0	0	0	0	0	0	0	0	0	0	0	0	0	0	0	0	1	0	0	0	0	0	0	0	0	0	0	1	0	0	0	0	0	0	0	0	0	0	41311
2008-02-16 08:00:00	0	1	0	0	0	0	0	0	0	0	2	0	2	0	0	0	0	2	1	0	0	0	1	0	0	0	0	0	5	0	0	0	0	0	0	0	0	0	0	0	32808
2008-02-16 09:00:00	0	1	0	0	0	0	0	0	0	0	0	0	0	0	0	0	0	0	0	0	0	0	0	0	0	0	0	0	0	0	0	0	0	0	0	0	1	0	0	0	32767
2008-02-16 10:00:00	0	2	0	0	0	0	0	0	0	1	0	0	5	0	0	0	0	0	1	0	0	1	0	0	0	0	3	0	1	3	0	0	0	0	0	0	0	2	0	0	43901
2008-02-16 11:00:00	0	3	0	0	0	0	1	1	0	1	0	0	15	0	0	3	0	0	2	0	0	1	2	0	0	0	4	0	2	2	0	1	0	0	0	0	9	2	0	0	91293
2008-02-16 12:00:00	0	2	0	0	0	0	0	0	0	3	0	0	31	0	0	2	3	3	12	0	0	4	4	0	0	1	2	0	3	2	0	1	0	0	0	0	2	10	0	0	146883
2008-02-16 13:00:00	0	3	2	0	0	0	3	4	0	5	0	0	54	0	0	3	1	3	15	0	0	8	1	0	0	1	1	0	1	6	0	4	0	0	0	4	11	6	0	1	194617
2008-02-16 14:00:00	0	7	1	0	0	0	2	0	1	6	1	0	47	0	0	8	2	9	13	0	0	12	4	0	0	3	3	0	4	11	0	2	0	0	1	1	11	8	0	0	248156
2008-02-16 15:00:00	0	1	0	0	0	0	1	1	2	7	0	0	56	0	0	5	0	4	10	0	0	6	8	0	0	0	4	0	4	14	0	1	0	0	0	0	11	1	0	4	242531
2008-02-16 16:00:00	0	2	0	0	0	0	1	1	1	11	1	1	46	0	0	7	0	9	11	0	0	15	5	0	0	4	6	0	5	10	0	2	0	0	0	0	5	4	0	0	254786
2008-02-16 17:00:00	0	15	0	0	0	0	0	3	0	4	1	0	81	0	0	2	4	10	14	0	0	12	5	0	0	2	5	0	7	11	0	1	0	0	0	1	14	9	0	2	288645
2008-02-16 18:00:00	0	19	0	0	0	0	1	2	1	9	2	1	85	0	0	8	1	10	10	0	0	6	5	0	0	5	2	0	3	8	0	2	0	0	3	0	7	9	0	1	300219
2008-02-16 19:00:00	0	5	2	0	0	0	2	2	0	6	0	0	56	0	0	4	2	8	16	0	0	13	6	0	0	3	8	0	4	4	0	3	0	0	0	1	23	16	0	5	296567
2008-02-16 20:00:00	0	9	1	0	0	0	1	5	0	7	0	1	58	0	0	7	1	12	10	0	0	4	7	0	0	1	5	0	6	12	0	0	0	0	0	0	15	6	0	3	290390
2008-02-16 21:00:00	0	4	1	0	0	0	2	0	0	5	1	0	64	0	0	2	5	10	7	0	0	0	2	0	0	2	9	0	4	10	0	2	0	0	2	0	11	4	0	0	276712
2008-02-16 22:00:00	0	3	0	0	0	0	0	1	0	6	0	0	56	0	0	11	2	5	21	0	0	4	8	0	0	6	1	0	3	14	0	0	0	0	0	0	10	6	0	4	264518
2008-02-16 23:00:00	0	10	1	0	0	0	1	2	0	6	0	0	58	0	0	7	1	6	15	0	0	7	11	0	0	1	6	0	5	34	0	0	0	0	0	0	10	7	0	1	273541
2008-02-17 00:00:00	0	6	0	0	0	0	4	1	0	4	0	0	62	0	0	9	6	7	12	0	0	9	7	0	0	2	1	0	7	17	0	0	0	0	0	0	10	8	0	1	260680
2008-02-17 01:00:00	0	3	1	0	0	0	1	5	0	4	0	0	28	0	0	4	1	5	7	0	0	2	4	0	0	0	1	0	8	18	0	0	0	0	0	1	6	3	0	1	231872
2008-02-17 02:00:00	0	2	1	0	0	0	4	0	1	4	0	0	44	0	0	2	3	5	4	0	0	1	0	0	0	0	2	0	13	7	0	1	0	0	0	0	9	6	0	0	216403
2008-02-17 03:00:00	0	4	0	0	0	0	1	0	0	2	0	0	21	0	0	2	0	2	9	0	0	0	1	0	0	0	1	0	5	7	0	0	0	0	0	1	0	6	0	0	168342
2008-02-17 04:00:00	0	4	0	0	0	0	1	3	0	6	0	0	12	0	0	0	0	4	4	0	0	0	5	0	0	0	2	0	0	3	0	1	0	0	0	0	6	1	0	2	132854
2008-02-17 05:00:00	0	0	0	0	0	0	1	0	0	0	0	0	8	0	0	1	0	2	2	0	0	2	0	0	0	2	1	0	1	1	0	0	0	0	0	0	2	4	0	0	93673
2008-02-17 06:00:00	0	0	0	0	0	0	0	0	0	1	0	0	4	0	0	0	0	0	3	0	0	0	0	0	0	1	2	0	4	1	0	1	0	0	0	0	1	0	0	0	69812
2008-02-17 07:00:00	0	1	0	0	0	0	0	2	1	0	0	0	2	0	0	0	0	1	0	0	0	0	0	0	0	1	0	0	0	1	0	1	0	0	0	0	2	0	0	0	45720
2008-02-17 08:00:00	0	2	0	0	0	0	0	1	0	0	0	0	2	0	0	0	0	0	1	0	0	1	2	0	0	0	1	0	0	1	0	0	0	0	0	0	1	4	0	0	47465
2008-02-17 09:00:00	0	0	0	0	0	0	0	1	1	0	0	0	3	0	0	0	0	0	0	0	0	0	0	0	0	0	2	0	0	4	0	0	0	0	0	0	2	1	0	3	41353
2008-02-17 10:00:00	0	1	0	0	0	0	0	0	0	1	0	0	4	0	0	0	0	1	0	0	0	0	1	0	0	0	3	0	1	2	0	0	0	0	0	0	0	0	0	0	42639
2008-02-17 11:00:00	0	2	2	0	0	0	1	0	1	2	0	0	9	0	0	3	1	1	2	0	0	1	5	0	0	1	6	0	2	4	0	0	0	0	0	0	2	1	0	0	72458
2008-02-17 12:00:00	0	3	0	0	0	0	0	1	0	7	0	0	25	0	0	0	0	4	9	0	0	0	5	0	0	2	0	0	6	5	0	1	0	0	0	0	8	1	0	1	119928
2008-02-17 13:00:00	0	6	4	0	0	0	0	2	0	3	0	0	42	2	0	2	1	2	11	0	0	5	2	0	0	2	1	0	1	6	0	0	0	0	0	0	17	5	0	1	183129
2008-02-17 14:00:00	0	9	1	0	0	0	0	2	1	10	1	2	53	0	0	2	0	16	7	0	0	8	6	0	0	0	4	0	6	2	0	1	0	0	0	0	6	2	0	0	238444
2008-02-17 15:00:00	0	8	1	0	0	0	1	2	1	7	0	0	80	1	0	6	1	5	15	0	0	9	16	0	0	1	6	0	13	11	0	0	0	0	0	1	15	1	0	0	284977
2008-02-17 16:00:00	0	10	0	0	0	0	0	8	0	3	0	3	48	0	0	2	0	16	18	0	0	6	4	0	0	3	2	0	3	12	0	3	0	0	0	0	13	8	0	3	288269
2008-02-17 17:00:00	0	4	2	0	0	0	0	10	0	3	0	0	76	0	0	12	1	16	14	0	0	6	6	0	0	7	6	0	6	22	0	1	0	0	1	4	6	2	0	1	302362
2008-02-17 18:00:00	0	8	0	0	0	0	4	1	1	5	0	1	67	3	1	3	1	5	14	0	0	8	7	0	0	5	5	0	7	14	0	2	0	0	1	0	8	6	0	2	327235
2008-02-17 19:00:00	0	5	1	0	0	0	2	4	1	19	0	0	84	0	0	9	4	4	15	0	0	4	6	0	0	8	2	0	4	31	0	3	0	0	0	0	10	9	0	3	355291
2008-02-17 20:00:00	0	7	0	0	0	0	2	9	2	3	0	2	76	0	0	12	1	6	11	0	0	16	6	0	0	3	2	0	6	8	0	1	0	0	0	0	16	12	0	2	340583
2008-02-17 21:00:00	0	6	1	0	0	0	1	9	2	15	2	0	62	0	0	3	0	6	14	0	0	6	6	0	0	2	2	0	4	17	0	0	0	0	0	0	7	6	0	1	335045
2008-02-17 22:00:00	0	8	3	0	0	1	3	5	1	17	0	0	92	0	0	6	4	13	12	0	0	4	11	0	0	7	5	0	8	24	0	3	0	0	0	6	16	2	0	9	333623
2008-02-17 23:00:00	0	4	1	0	0	0	0	4	0	22	0	0	63	0	0	9	1	8	22	0	0	11	4	0	0	2	1	0	5	20	0	0	0	0	0	3	15	11	0	1	343998
2008-02-18 00:00:00	0	13	1	0	0	0	2	7	1	16	1	2	65	0	0	10	0	12	14	0	0	4	9	0	0	2	10	0	11	13	0	3	0	0	1	0	16	7	0	8	327139
2008-02-18 01:00:00	0	10	2	0	0	0	1	14	0	15	0	0	40	0	0	4	1	11	17	0	0	6	6	0	0	3	3	0	3	19	0	1	0	0	0	0	16	10	0	1	286853
2008-02-18 02:00:00	0	6	2	0	0	0	2	6	0	9	0	0	40	1	0	11	4	8	8	0	0	8	7	0	0	4	7	0	7	23	0	3	0	0	0	3	9	2	0	2	244372
2008-02-18 03:00:00	0	1	2	0	0	0	0	2	0	7	0	0	16	0	0	4	0	1	3	0	0	4	0	0	0	0	0	0	2	11	0	1	0	0	1	0	5	7	0	0	173282
2008-02-18 04:00:00	0	2	1	0	0	0	0	2	0	3	0	0	17	1	0	0	2	3	7	0	0	4	1	0	0	2	1	0	2	6	0	0	0	0	0	0	3	4	0	0	124417
2008-02-18 05:00:00	0	1	0	0	0	0	0	3	0	2	0	0	4	0	0	2	0	3	6	0	0	4	1	0	0	0	2	0	1	6	0	0	0	0	0	3	2	0	0	0	81734
2008-02-18 06:00:00	0	0	0	0	0	0	1	0	0	1	0	0	2	0	0	0	0	0	1	0	0	0	0	0	0	0	1	0	0	0	0	0	0	0	0	1	1	1	0	0	54183
2008-02-18 07:00:00	0	0	0	0	0	0	1	2	0	0	0	0	3	0	0	0	0	1	0	0	0	0	0	0	0	0	0	0	1	4	0	0	0	0	0	0	0	0	0	0	37964
2008-02-18 08:00:00	0	2	1	0	0	0	0	0	0	1	0	0	1	0	0	0	0	0	0	0	0	0	0	0	0	0	0	0	2	2	0	0	0	0	0	0	0	0	0	0	32253
2008-02-18 09:00:00	0	0	0	0	0	0	0	2	0	1	0	0	4	2	0	0	0	0	3	0	0	5	1	0	0	0	2	0	2	0	0	0	0	0	0	0	0	2	0	0	44545
2008-02-18 10:00:00	0	3	1	0	0	0	0	4	0	1	0	0	9	0	0	1	0	2	2	0	0	0	2	0	0	0	2	0	3	3	0	1	0	0	0	0	2	1	0	1	74955
2008-02-18 11:00:00	0	4	0	0	0	0	3	1	0	9	0	0	22	0	0	2	0	5	9	0	0	2	1	0	0	2	3	0	2	5	0	3	0	0	3	0	2	4	0	1	112726
2008-02-18 12:00:00	0	3	0	0	0	0	5	1	1	6	1	0	43	0	0	2	1	1	9	0	0	5	3	0	0	3	5	0	2	13	0	1	0	0	1	2	10	5	0	0	201752
2008-02-18 13:00:00	0	9	0	0	0	0	2	4	0	13	0	1	76	0	0	5	2	4	13	0	0	8	13	0	0	2	3	0	3	12	0	2	0	0	0	0	14	16	0	3	268427
2008-02-18 14:00:00	0	3	1	0	0	0	2	2	0	10	0	1	74	0	0	6	1	11	16	0	0	22	5	0	0	9	3	0	8	20	0	2	0	0	1	0	24	11	0	1	303326
2008-02-18 15:00:00	0	12	0	0	0	0	2	3	0	10	1	0	67	0	0	5	3	20	10	0	0	11	8	0	0	4	5	0	10	29	0	8	0	0	0	1	23	7	0	4	348253
2008-02-18 16:00:00	0	8	0	0	0	0	1	9	2	34	0	0	63	0	0	2	5	8	17	0	0	10	6	0	0	4	5	0	4	19	0	2	0	0	0	0	13	8	0	1	324144
2008-02-18 17:00:00	0	13	2	0	0	0	2	6	0	10	0	0	114	0	0	9	3	5	14	0	0	4	9	0	0	2	12	0	9	15	0	2	0	0	0	0	23	11	0	1	407218
2008-02-18 18:00:00	0	15	3	0	0	0	2	20	0	11	2	0	134	0	0	11	3	13	14	0	0	9	9	0	0	3	2	0	12	29	0	5	0	0	0	0	12	14	0	4	476294
2008-02-18 19:00:00	0	7	0	0	0	0	1	8	1	12	0	0	112	0	0	5	1	2	10	0	0	12	16	0	0	14	9	0	9	26	0	4	0	0	0	0	27	11	0	2	492422
2008-02-18 20:00:00	0	16	2	0	0	0	2	10	0	16	2	1	135	0	0	15	2	1	13	0	0	14	13	0	0	6	8	0	2	31	0	7	0	0	0	1	25	11	0	3	504658
2008-02-18 21:00:00	0	13	5	0	0	0	4	6	2	15	3	0	203	0	0	10	9	13	23	0	1	11	7	0	0	5	7	0	11	27	0	2	0	0	0	0	22	9	0	1	454140
2008-02-18 22:00:00	0	10	5	0	0	0	4	9	2	17	0	0	122	2	0	14	2	5	15	0	0	5	11	0	0	4	6	0	6	17	0	2	0	0	0	2	18	5	0	3	436090
2008-02-18 23:00:00	0	19	6	0	0	0	3	6	2	7	0	0	121	1	0	8	7	9	17	0	8	14	9	0	0	5	10	0	9	24	0	6	0	0	0	2	16	3	0	2	419750
2008-02-19 00:00:00	0	8	1	0	0	0	3	11	1	16	0	0	122	1	0	18	1	8	11	0	0	12	8	0	0	2	2	0	5	30	0	2	0	0	0	2	18	7	0	2	416062
2008-02-19 01:00:00	0	14	3	0	0	0	3	5	1	18	2	0	129	1	0	8	2	12	14	0	0	8	6	0	0	2	0	0	15	23	0	7	0	0	0	0	13	18	0	7	368641
2008-02-19 02:00:00	0	11	2	0	0	0	2	6	1	9	0	1	52	0	0	4	8	9	8	0	0	4	11	0	0	0	0	0	3	9	0	6	0	0	0	0	10	5	0	3	276150
2008-02-19 03:00:00	0	7	2	0	0	0	2	2	0	10	1	0	37	1	0	4	4	9	18	0	0	5	2	0	0	2	19	0	12	15	0	1	0	0	0	1	5	5	0	1	209021
2008-02-19 04:00:00	0	3	0	0	0	0	0	2	0	7	0	1	17	0	0	2	1	5	7	0	0	3	4	0	0	3	4	0	7	4	0	1	0	0	0	0	5	1	0	0	176455
2008-02-19 05:00:00	0	0	1	0	0	0	0	3	0	1	0	0	5	0	0	3	0	7	0	0	0	1	1	0	0	0	1	0	1	1	0	0	0	0	0	0	3	3	0	1	98754
2008-02-19 06:00:00	0	1	1	0	0	0	0	1	1	1	1	1	3	0	0	3	0	7	1	0	0	0	3	0	0	0	0	0	1	7	0	0	0	0	0	0	1	1	0	0	63025
2008-02-19 07:00:00	0	2	0	0	0	0	0	0	0	2	0	0	3	0	0	1	0	0	1	0	1	0	2	0	0	0	0	0	1	1	0	1	0	0	0	0	0	0	0	4	46564
2008-02-19 08:00:00	0	1	0	0	0	0	0	0	0	1	0	0	3	1	0	0	0	0	0	0	0	5	2	0	0	0	1	0	1	3	0	0	0	0	0	0	1	0	0	0	40022
2008-02-19 09:00:00	0	1	0	0	0	0	0	0	0	1	0	0	4	0	0	0	1	0	1	0	0	0	0	0	0	0	2	0	0	2	0	0	0	0	0	0	0	0	0	0	52761
2008-02-19 10:00:00	0	1	0	0	0	0	2	3	0	3	0	0	3	0	0	0	0	4	5	0	0	3	5	0	0	0	0	0	0	3	0	0	0	0	0	0	2	4	0	0	87885
2008-02-19 11:00:00	0	1	0	0	0	0	3	3	0	2	0	0	20	0	0	3	0	9	4	0	0	2	5	0	0	1	3	0	9	4	0	1	0	0	0	0	11	3	0	3	146497
2008-02-19 12:00:00	0	2	1	0	0	0	1	3	2	5	0	1	46	0	0	12	2	9	9	0	0	8	5	0	0	0	5	0	3	9	0	3	0	0	0	1	18	3	0	3	228264
2008-02-19 13:00:00	0	5	1	0	0	0	1	4	0	7	2	0	84	0	0	12	4	5	8	0	0	6	6	0	0	4	6	0	4	24	0	5	0	0	0	1	22	9	0	6	301301
2008-02-19 14:00:00	0	16	1	0	0	0	2	9	1	4	0	2	98	0	0	18	1	4	20	0	1	11	7	0	0	6	8	0	13	11	0	0	0	0	3	0	24	5	0	7	347945
2008-02-19 15:00:00	0	9	0	0	0	0	3	5	0	12	0	1	90	1	0	11	1	13	13	0	2	11	15	0	0	7	11	0	4	14	0	2	0	0	0	0	18	13	0	2	370855
2008-02-19 16:00:00	0	8	2	0	0	0	3	5	0	7	0	0	67	1	0	9	1	2	15	0	0	6	5	0	0	2	6	0	5	15	0	3	0	0	0	0	12	9	0	2	345796
2008-02-19 17:00:00	0	9	3	0	0	0	2	19	0	8	0	0	81	0	0	10	2	10	22	0	0	12	6	0	0	6	12	0	15	17	0	3	0	0	1	1	21	14	0	2	440228
2008-02-19 18:00:00	0	12	4	0	0	0	10	17	5	18	1	0	163	0	0	16	2	12	23	0	0	10	9	0	0	7	13	0	6	12	0	5	0	0	0	2	36	16	0	2	503657
2008-02-19 19:00:00	0	11	1	0	0	0	4	10	3	8	0	0	115	0	0	18	0	8	20	0	0	12	15	0	0	3	10	0	10	29	0	4	0	0	0	1	28	18	0	5	506438
2008-02-19 20:00:00	0	14	2	0	0	0	7	6	0	10	1	0	145	2	0	12	4	12	25	0	3	17	11	0	0	4	12	0	19	34	0	3	0	0	0	0	23	14	0	6	509877
2008-02-19 21:00:00	0	17	2	0	0	0	3	5	1	16	2	0	130	1	0	13	3	5	20	0	2	18	12	0	0	3	8	0	10	26	0	2	0	0	0	1	19	8	0	5	468752
2008-02-19 22:00:00	0	22	1	0	0	0	3	6	1	13	1	0	141	0	0	17	1	5	29	0	0	8	13	0	0	6	7	0	13	24	0	4	0	0	0	0	28	4	0	1	416080
2008-02-19 23:00:00	0	16	1	0	0	0	3	12	0	5	0	0	131	1	0	13	1	8	17	0	0	6	8	0	0	1	7	0	6	12	0	2	0	0	0	0	24	10	0	4	433778
2008-02-20 00:00:00	0	8	0	0	0	0	3	6	0	8	0	0	146	2	0	10	4	9	24	0	0	6	14	0	0	3	2	0	15	23	0	6	0	0	1	0	18	7	0	2	416200
2008-02-20 01:00:00	0	12	2	0	0	0	0	7	2	4	0	0	115	0	0	8	0	9	19	0	1	15	6	0	0	4	8	0	8	15	0	4	0	0	0	0	6	7	0	2	370632
2008-02-20 02:00:00	0	16	1	0	0	0	7	2	1	4	0	0	55	0	0	8	0	18	13	0	2	5	7	0	0	5	10	0	7	5	0	0	0	0	0	0	13	5	0	2	261909
2008-02-20 03:00:00	0	6	0	0	0	0	2	4	0	3	0	0	38	0	0	4	0	11	9	0	0	5	1	0	0	1	3	0	4	21	0	0	0	0	1	1	3	5	0	3	195684
2008-02-20 04:00:00	0	1	0	0	0	0	3	2	0	6	0	0	24	0	0	6	0	2	6	0	0	9	1	0	0	1	1	0	5	10	0	1	0	0	0	2	6	4	0	2	147681
2008-02-20 05:00:00	0	4	0	0	0	0	0	1	0	0	0	0	10	0	0	1	2	2	4	0	0	1	4	0	0	1	0	0	1	4	0	1	0	0	0	0	0	2	0	2	95680
2008-02-20 06:00:00	0	0	0	0	0	0	2	1	1	2	0	1	4	0	0	0	0	0	2	0	0	1	1	0	0	0	0	0	1	0	0	0	0	0	0	0	2	0	0	0	68596
2008-02-20 07:00:00	0	0	0	0	0	0	0	0	0	0	0	1	2	0	0	2	0	1	0	0	0	1	0	0	0	3	0	0	0	0	0	2	0	0	0	0	0	1	0	0	60640
2008-02-20 08:00:00	0	0	0	0	0	0	0	1	0	0	0	0	0	0	0	1	0	1	1	0	0	0	2	0	0	0	1	0	0	5	0	0	0	0	0	0	1	0	0	0	53029
2008-02-20 09:00:00	0	0	0	0	0	0	1	0	1	0	0	0	3	0	0	0	1	1	1	0	0	0	1	0	0	5	0	0	0	2	0	0	0	0	0	0	0	0	0	0	58362
2008-02-20 10:00:00	0	3	0	0	0	0	0	1	0	1	0	0	7	0	0	0	0	2	2	0	0	0	5	0	0	3	2	0	2	3	0	0	0	0	0	0	8	2	0	2	90040
2008-02-20 11:00:00	0	3	1	0	0	0	1	4	0	3	0	0	13	0	0	0	2	6	10	0	0	3	2	0	0	4	1	0	3	8	0	1	0	0	0	0	5	9	0	1	132928
2008-02-20 12:00:00	0	4	0	0	0	0	2	14	0	5	0	0	56	1	0	3	2	3	5	0	0	13	4	0	0	1	6	0	1	12	0	2	0	0	1	0	5	8	0	1	234958
2008-02-20 13:00:00	0	17	2	0	0	0	2	5	0	8	1	0	71	0	0	5	3	7	35	0	0	11	7	0	0	1	6	0	8	17	0	1	0	0	0	0	15	14	0	0	312287
2008-02-20 14:00:00	0	12	1	0	0	0	1	16	2	9	0	0	120	0	0	10	0	4	17	0	1	18	3	0	0	10	10	0	4	16	0	2	0	0	0	1	13	6	0	3	343459
2008-02-20 15:00:00	0	6	3	0	0	0	5	12	0	14	1	0	94	0	0	7	2	9	20	0	0	7	11	0	0	14	3	0	7	19	0	8	0	0	1	0	23	9	0	1	369177
2008-02-20 16:00:00	0	15	0	0	0	0	0	12	0	3	0	0	92	0	0	12	4	2	22	0	0	7	9	0	0	2	2	0	8	21	0	6	0	0	0	0	16	9	0	4	341349
2008-02-20 17:00:00	0	12	1	0	0	0	1	12	2	15	2	1	139	1	0	7	1	6	19	0	1	9	8	0	0	7	8	0	11	26	0	6	0	0	0	0	16	6	0	3	439776
2008-02-20 18:00:00	0	10	5	0	0	0	4	21	1	12	0	0	129	0	0	16	8	7	28	0	0	6	6	0	0	4	3	0	11	18	0	5	0	0	0	1	19	7	0	2	510875
2008-02-20 19:00:00	0	23	1	0	0	0	5	11	0	15	1	0	145	1	0	13	0	7	17	0	0	6	8	0	0	4	9	0	12	20	0	2	0	0	0	2	24	12	0	3	508418
2008-02-20 20:00:00	0	15	2	0	0	0	2	7	1	19	1	0	169	2	0	4	4	4	24	0	0	14	14	0	0	2	14	0	6	20	0	3	0	0	0	1	19	17	0	4	504995
2008-02-20 21:00:00	0	15	2	0	0	0	2	11	0	10	0	0	123	1	0	6	0	4	28	1	0	18	10	0	0	8	10	0	6	29	0	2	0	0	0	1	26	9	0	26	462980
2008-02-20 22:00:00	0	15	2	0	0	0	0	3	1	14	2	1	146	0	0	7	1	5	21	0	0	24	3	0	0	10	8	0	11	14	0	5	0	0	0	1	12	9	0	14	418577
2008-02-20 23:00:00	0	9	3	0	0	0	2	2	1	13	0	0	121	1	0	13	6	12	24	0	0	8	16	0	0	8	10	0	6	25	0	0	0	0	0	1	14	15	0	1	399084
2008-02-21 00:00:00	0	8	1	0	0	0	4	11	0	11	0	0	130	0	0	8	4	8	10	0	1	5	11	0	0	7	3	0	9	16	0	6	0	0	1	0	16	9	0	2	409948
2008-02-21 01:00:00	0	20	2	0	0	0	2	7	1	8	0	0	87	0	0	11	2	4	36	0	0	3	10	0	0	2	5	0	7	11	0	2	0	0	1	1	8	5	0	3	371017
2008-02-21 02:00:00	0	10	2	0	0	0	2	4	0	14	2	0	67	1	0	10	1	7	14	0	0	7	6	0	0	0	3	0	7	20	0	0	0	0	0	4	14	10	0	3	299528
2008-02-21 03:00:00	0	14	4	0	0	0	0	5	0	6	0	1	58	0	0	6	0	5	4	0	0	9	4	0	0	0	2	0	9	16	0	1	0	0	0	2	8	3	0	0	231453
2008-02-21 04:00:00	0	9	0	0	0	0	0	5	0	9	0	0	23	0	0	5	2	3	12	0	0	0	0	0	0	1	4	0	1	7	0	2	0	0	0	1	7	13	0	1	165365
2008-02-21 05:00:00	0	0	0	0	0	0	0	1	0	0	0	0	6	0	0	0	1	1	7	0	0	0	0	0	0	0	0	0	1	3	0	1	0	0	0	0	0	1	0	1	94636
2008-02-21 06:00:00	0	2	0	0	0	0	0	2	0	2	0	0	6	0	0	2	1	0	2	0	0	4	1	0	0	1	0	0	0	5	0	0	0	0	0	0	1	1	0	1	54574
2008-02-21 07:00:00	0	0	0	0	0	0	0	2	0	0	0	0	1	0	0	0	0	0	1	0	0	0	0	0	0	0	0	0	0	1	0	0	0	0	0	0	0	0	0	0	40221
2008-02-21 08:00:00	0	0	0	0	0	0	0	0	0	0	0	0	3	0	0	0	0	0	0	0	0	1	0	0	0	0	0	0	0	5	0	0	0	0	0	0	0	1	0	0	38781
2008-02-21 09:00:00	0	0	0	0	0	0	0	0	0	0	0	0	2	0	0	0	1	1	6	0	0	0	1	0	0	0	0	0	1	1	0	0	0	0	0	0	2	2	0	0	49035
2008-02-21 10:00:00	0	1	0	0	0	0	0	0	0	1	0	0	4	0	0	2	2	0	4	0	0	2	8	0	0	0	0	0	0	7	0	0	0	0	0	2	6	0	0	1	91222
2008-02-21 11:00:00	0	3	0	0	0	0	3	4	0	6	0	0	22	0	0	1	0	2	8	0	0	0	2	0	0	1	2	0	1	13	0	0	0	0	0	1	11	5	0	0	135960
2008-02-21 12:00:00	0	7	1	0	0	0	1	4	1	7	0	1	56	0	0	3	2	15	9	0	0	8	212	0	0	1	3	0	5	10	0	5	0	0	0	0	10	4	0	0	231720
2008-02-21 13:00:00	0	8	4	0	0	0	5	6	0	16	0	0	68	1	0	5	2	3	17	0	0	5	4	0	0	4	4	0	8	23	0	5	0	0	0	1	16	13	0	4	307198
2008-02-21 14:00:00	0	11	0	0	0	0	3	7	0	5	0	0	116	0	0	8	2	9	21	0	0	4	5	0	0	5	9	0	9	28	0	6	0	0	0	1	32	17	0	1	361923
2008-02-21 15:00:00	0	17	2	0	0	0	5	17	1	8	0	0	85	2	0	12	1	7	23	0	0	14	13	0	0	4	6	0	10	16	0	0	0	0	0	1	22	5	0	1	377072
2008-02-21 16:00:00	0	12	0	0	0	0	1	5	0	7	2	0	114	2	0	13	0	4	16	0	2	9	13	0	0	6	5	0	10	18	0	6	0	0	0	0	16	18	0	1	340812
2008-02-21 17:00:00	0	6	0	0	0	0	4	10	0	15	4	0	118	0	0	11	2	7	26	0	0	13	8	0	0	5	5	0	9	17	0	1	0	0	0	2	31	10	0	3	434743
2008-02-21 18:00:00	0	11	4	0	0	0	4	12	0	6	3	0	147	0	0	11	0	12	13	0	0	7	16	0	0	13	8	0	7	10	0	2	0	0	1	0	20	19	0	1	494336
2008-02-21 19:00:00	0	12	3	0	0	0	2	23	3	19	2	1	160	1	0	14	1	17	28	0	0	18	8	0	0	7	4	0	7	21	0	8	0	0	0	5	25	12	0	11	494541
2008-02-21 20:00:00	0	10	2	0	0	0	12	19	1	9	2	0	172	0	0	5	4	9	34	0	0	15	8	0	0	4	9	0	8	36	0	5	0	0	0	1	27	16	0	3	514776
2008-02-21 21:00:00	0	17	3	0	0	0	4	2	2	13	1	0	156	0	0	9	1	5	22	0	0	13	12	0	0	3	10	0	7	25	0	4	0	0	0	1	14	15	0	4	443598
2008-02-21 22:00:00	0	8	2	0	0	0	5	5	2	4	2	0	137	0	0	19	5	5	12	0	0	14	3	0	0	10	5	0	6	10	0	3	0	0	0	0	18	14	0	1	403650
2008-02-21 23:00:00	0	14	1	0	0	0	3	7	0	9	1	0	127	0	0	7	5	10	19	0	0	10	9	0	0	6	5	0	12	11	0	2	0	0	0	0	12	9	0	2	416308
2008-02-22 00:00:00	0	17	3	0	0	0	2	1	0	15	0	2	174	0	0	10	1	23	14	0	2	13	5	0	0	2	9	0	10	25	0	2	0	0	1	0	17	7	0	0	399981
2008-02-22 01:00:00	0	12	4	0	0	0	1	5	3	10	0	0	144	0	0	5	4	8	26	0	0	8	11	0	0	6	9	0	7	22	0	2	0	0	1	4	11	7	0	3	356589
2008-02-22 02:00:00	0	8	7	0	0	0	0	6	1	8	0	0	76	0	0	2	1	14	21	0	0	4	6	0	0	0	3	0	4	9	0	2	0	0	0	0	14	4	0	4	245118
2008-02-22 03:00:00	0	7	0	0	0	0	1	5	2	3	0	1	55	1	0	4	1	7	10	0	0	6	6	0	0	4	5	0	3	8	0	1	0	0	2	2	4	4	0	5	203167
2008-02-22 04:00:00	0	5	1	0	0	0	2	0	0	4	0	0	36	0	0	1	1	4	7	0	0	9	0	0	0	1	2	0	7	8	0	1	0	0	0	1	4	7	0	1	150909
2008-02-22 05:00:00	0	0	0	0	0	0	0	3	0	2	2	0	10	0	1	1	0	3	11	0	0	2	3	0	0	1	0	0	1	3	0	3	0	0	0	0	1	1	0	0	98406
2008-02-22 06:00:00	0	1	0	0	0	0	0	0	0	6	0	0	10	0	0	0	0	6	2	0	0	0	1	0	0	1	4	0	1	1	0	0	0	0	0	0	1	0	0	1	68515
2008-02-22 07:00:00	0	0	0	0	0	0	0	0	1	2	0	0	2	0	0	0	1	0	2	0	0	1	1	0	0	1	2	0	0	0	0	0	0	0	0	0	0	0	0	0	51863
2008-02-22 08:00:00	0	0	1	0	0	0	0	0	0	1	0	0	3	0	0	0	0	0	2	0	1	1	1	0	0	1	0	0	0	2	0	0	0	0	0	0	2	0	0	0	57447
2008-02-22 09:00:00	0	0	0	0	0	0	2	1	0	0	0	0	2	0	0	0	0	1	5	0	0	0	1	0	0	1	0	0	3	0	0	1	0	0	1	0	2	1	0	0	68107
2008-02-22 10:00:00	0	2	0	0	0	0	0	3	0	1	0	0	14	0	1	5	0	1	3	0	0	3	2	0	0	0	3	0	6	0	0	1	0	0	0	0	6	8	0	0	96090
2008-02-22 11:00:00	0	2	0	0	0	0	0	4	0	3	0	2	22	0	0	2	0	1	5	0	0	2	5	0	0	1	7	0	2	3	0	0	0	0	1	2	10	5	0	0	143849
2008-02-22 12:00:00	0	5	6	0	0	0	1	9	0	5	1	0	54	0	0	9	1	7	9	0	0	12	6	0	0	0	6	0	1	12	0	1	0	0	0	1	8	9	0	1	232512
2008-02-22 13:00:00	0	12	10	0	0	0	4	8	1	5	0	0	84	0	0	9	0	9	15	0	0	8	9	0	0	4	5	0	6	25	0	1	0	0	0	0	5	8	0	4	296531
2008-02-22 14:00:00	0	23	4	0	0	0	2	4	1	6	0	0	103	0	0	10	4	7	17	0	0	12	13	0	0	4	7	0	6	15	0	4	0	0	0	2	19	9	0	4	333442
2008-02-22 15:00:00	0	3	1	0	0	0	5	6	1	6	1	0	99	0	0	5	1	4	8	0	0	8	8	0	0	3	11	0	11	24	0	6	0	0	0	2	21	8	0	14	357755
2008-02-22 16:00:00	0	5	0	0	0	0	3	10	3	5	0	0	85	0	0	4	6	1	29	0	0	5	14	0	0	3	6	0	6	16	0	4	0	0	1	0	14	10	0	3	322543
2008-02-22 17:00:00	0	13	3	0	0	0	2	2	0	5	2	0	139	1	0	8	1	5	19	0	0	9	7	0	0	2	8	0	5	22	0	6	0	0	0	0	13	5	0	2	393759
2008-02-22 18:00:00	0	12	3	0	0	0	4	0	1	9	0	0	101	0	0	7	1	11	18	0	0	13	6	0	0	10	10	0	9	22	0	2	0	0	0	0	21	6	0	4	448460
2008-02-22 19:00:00	0	25	4	0	0	0	2	10	1	16	0	0	120	1	0	7	0	4	14	0	2	6	16	0	0	12	8	0	8	15	0	4	0	0	0	1	20	13	0	2	446044
2008-02-22 20:00:00	0	15	2	0	0	0	4	6	1	11	0	0	129	0	0	12	1	12	17	0	0	9	5	0	0	7	1	0	7	18	0	6	0	0	0	2	25	11	0	2	414925
2008-02-22 21:00:00	0	6	2	0	0	0	8	7	1	8	1	0	87	0	0	11	2	9	16	0	0	4	5	0	0	7	6	0	11	14	0	7	0	0	0	2	12	7	0	5	361182
2008-02-22 22:00:00	0	8	1	0	0	0	3	5	0	2	0	0	65	0	0	8	3	2	30	0	0	6	5	0	0	1	5	0	12	26	0	0	0	0	0	0	15	9	0	6	304425
2008-02-22 23:00:00	0	12	2	0	0	0	0	2	0	10	0	0	99	0	0	8	3	11	22	0	0	7	4	0	0	6	5	0	7	23	0	3	0	0	0	0	10	6	0	3	307583
2008-02-23 00:00:00	0	12	1	0	0	0	0	1	0	10	0	0	99	0	1	7	1	4	12	0	1	11	9	0	0	7	5	0	14	16	0	6	0	0	0	0	15	11	0	2	295726
2008-02-23 01:00:00	0	5	0	0	0	0	0	3	0	9	0	0	67	0	0	4	1	7	15	0	0	3	2	0	0	3	1	0	6	23	0	1	0	0	0	0	16	15	0	2	271349
2008-02-23 02:00:00	0	7	2	0	0	0	0	3	0	5	3	0	51	0	0	5	2	3	15	0	0	2	8	0	0	2	2	0	6	11	0	1	0	0	0	3	8	8	0	0	218135
2008-02-23 03:00:00	0	1	0	0	0	0	0	4	0	3	0	0	37	0	0	2	0	4	12	0	1	1	1	0	0	0	2	0	9	4	0	1	0	0	0	2	3	5	0	1	196030
2008-02-23 04:00:00	0	5	1	0	0	0	1	1	2	1	0	0	18	0	0	1	0	7	9	0	0	4	7	0	0	0	0	0	5	6	0	3	0	0	0	0	11	3	0	1	155941
2008-02-23 05:00:00	0	2	0	0	0	0	0	3	0	1	0	0	9	0	0	2	0	2	10	0	0	4	3	0	0	0	0	0	0	6	0	0	0	0	0	0	3	3	0	1	115243
2008-02-23 06:00:00	0	0	0	0	0	0	0	1	0	0	0	0	4	0	0	3	0	1	4	0	0	3	0	0	0	1	1	0	2	5	0	1	0	0	0	0	1	0	0	0	81249
2008-02-23 07:00:00	0	2	1	0	0	0	0	1	0	0	0	0	6	0	0	0	0	3	1	0	0	0	0	0	0	1	2	0	0	0	0	0	0	0	0	0	0	0	0	1	63280
2008-02-23 08:00:00	0	1	0	0	0	0	0	0	0	1	0	0	1	0	0	0	2	0	2	0	0	0	0	0	0	0	0	0	0	3	0	0	0	0	0	0	0	1	0	0	51909
2008-02-23 09:00:00	0	1	0	0	0	0	0	0	0	0	0	0	2	0	0	0	0	0	0	0	0	1	0	0	0	0	0	0	0	2	0	0	0	0	0	0	0	1	0	0	37101
2008-02-23 10:00:00	0	1	1	0	0	0	0	0	0	0	0	0	4	0	0	1	0	0	4	0	0	0	0	0	0	0	1	0	2	3	0	0	0	0	0	0	0	3	0	0	46849
2008-02-23 11:00:00	0	1	2	0	0	0	1	0	0	1	0	0	21	1	0	1	0	1	7	0	0	1	2	0	0	0	0	0	4	0	0	1	0	0	0	0	4	4	0	0	74810
2008-02-23 12:00:00	0	2	0	0	0	0	3	0	4	3	0	0	36	1	0	3	1	6	6	0	0	6	4	0	0	1	5	0	4	6	0	2	0	0	0	0	4	4	0	0	132774
2008-02-23 13:00:00	0	4	0	0	0	0	0	3	0	4	1	0	65	0	0	5	0	4	3	0	0	7	7	0	0	8	2	0	1	5	0	1	0	0	0	0	10	0	0	0	199931
2008-02-23 14:00:00	0	4	0	0	0	0	2	3	2	3	3	0	52	0	0	4	0	12	9	0	2	8	4	0	0	1	6	0	4	11	0	3	0	0	0	1	8	5	0	4	258283
2008-02-23 15:00:00	0	11	4	0	0	0	0	5	0	5	1	0	70	0	0	9	3	8	19	0	0	6	4	0	0	7	5	0	8	20	0	5	0	0	1	1	10	5	0	4	297020
2008-02-23 16:00:00	0	9	1	0	0	0	3	1	1	11	1	0	72	0	0	13	0	10	9	0	0	6	4	0	0	2	2	0	10	15	0	1	0	0	0	1	8	14	0	0	301351
2008-02-23 17:00:00	0	7	1	0	0	0	2	13	0	8	0	0	87	1	0	1	2	8	5	0	0	5	3	0	0	5	5	0	3	10	0	4	0	0	0	1	11	6	0	1	314085
2008-02-23 18:00:00	0	7	0	0	0	0	2	6	0	9	1	1	89	0	0	5	1	10	13	0	0	8	16	0	0	5	3	0	3	9	0	0	0	0	0	0	16	6	0	2	345585
2008-02-23 19:00:00	0	19	2	0	0	0	3	3	0	9	1	0	69	0	0	9	0	10	11	0	1	5	11	0	0	4	1	0	5	15	0	2	0	0	0	0	8	13	0	5	369637
2008-02-23 20:00:00	0	7	0	0	0	0	8	1	2	8	0	0	74	0	0	10	0	10	15	0	0	1	7	0	0	7	11	0	11	22	0	5	0	0	0	0	12	2	0	3	355195
2008-02-23 21:00:00	0	4	2	0	0	0	4	6	1	9	1	0	84	0	0	7	3	4	14	0	1	6	6	0	0	0	10	0	6	13	0	0	0	0	0	0	10	13	0	1	343507
2008-02-23 22:00:00	0	9	2	0	0	0	4	2	0	15	3	0	78	2	0	5	0	6	21	0	0	3	6	0	0	4	3	0	6	19	0	0	0	0	2	2	20	11	0	3	337284
2008-02-23 23:00:00	0	81	2	0	0	0	0	4	1	12	0	0	116	2	0	6	1	4	13	0	73	8	3	0	0	1	6	0	76	25	0	3	0	0	0	0	16	3	0	2	328751
2008-02-24 00:00:00	0	51	0	0	0	0	4	1	0	8	1	0	96	0	0	7	3	3	14	0	29	14	7	0	0	9	7	0	54	8	0	6	0	0	0	1	19	2	0	5	324616
2008-02-24 01:00:00	0	9	1	0	0	0	5	6	0	7	0	0	63	0	0	4	0	5	16	0	1	5	7	0	0	7	5	0	6	7	0	1	0	0	1	0	9	5	0	3	305705
2008-02-24 02:00:00	0	6	0	0	0	0	1	8	1	1	0	0	37	1	0	13	3	7	8	0	0	10	5	0	0	1	6	0	4	10	0	0	0	0	0	1	18	4	0	1	275324
2008-02-24 03:00:00	0	2	1	0	0	0	3	1	0	3	1	0	44	0	0	2	0	6	10	0	0	4	3	0	0	2	3	0	2	9	0	0	0	0	0	1	6	4	0	2	232851
2008-02-24 04:00:00	0	5	1	0	0	0	0	0	0	2	0	0	17	0	0	2	0	3	4	0	0	5	1	0	0	1	1	0	3	15	0	1	0	0	0	0	5	1	0	2	175037
2008-02-24 05:00:00	0	2	0	0	0	0	0	0	0	1	1	0	15	0	0	0	1	2	3	0	0	2	0	0	0	0	1	0	3	6	0	2	0	0	0	0	2	0	0	0	141834
2008-02-24 06:00:00	0	0	0	0	0	0	0	0	0	1	0	0	4	0	0	1	0	1	3	0	0	0	2	0	0	0	0	0	3	2	0	1	0	0	0	1	0	1	0	0	124466
2008-02-24 07:00:00	0	0	0	0	0	0	0	0	0	0	0	0	4	0	0	1	0	0	1	0	0	0	0	0	0	0	0	0	0	0	0	0	0	0	0	0	1	0	0	1	60404
2008-02-24 08:00:00	0	0	0	0	0	0	0	1	0	0	0	0	2	0	0	0	0	7	2	0	0	4	0	0	0	0	0	0	0	3	0	0	0	0	0	0	0	0	0	0	44334
2008-02-24 09:00:00	0	1	0	0	0	0	0	0	0	0	1	0	3	0	0	0	0	5	1	0	0	2	1	0	0	1	0	0	0	1	0	0	0	0	0	0	0	0	0	0	49230
2008-02-24 10:00:00	0	2	0	0	0	0	0	1	0	0	0	0	5	0	0	0	0	0	6	0	0	3	0	0	0	1	1	0	1	2	0	0	0	0	0	0	0	0	0	0	64595
2008-02-24 11:00:00	0	2	0	0	0	0	1	0	0	1	0	0	22	0	0	1	0	3	2	0	0	0	0	0	0	1	0	0	2	5	0	1	0	0	0	0	3	0	0	0	90118
2008-02-24 12:00:00	0	2	0	0	0	0	3	4	0	4	0	0	25	0	0	0	0	1	10	0	0	1	4	0	0	1	8	0	4	6	0	0	0	0	0	0	7	2	0	2	127778
2008-02-24 13:00:00	0	4	0	0	0	0	2	6	0	6	0	0	37	0	0	4	1	5	9	0	1	3	8	0	0	6	3	0	3	11	0	1	0	0	0	0	4	3	0	1	195356
2008-02-24 14:00:00	0	14	0	0	0	0	1	4	0	7	1	0	79	0	0	7	1	1	27	0	0	10	3	0	0	5	5	0	6	8	0	2	0	0	0	0	9	11	0	2	263520
2008-02-24 15:00:00	0	17	4	0	0	0	1	7	1	11	1	1	92	0	0	3	0	11	16	0	0	18	5	0	0	5	5	0	6	19	0	5	0	0	0	0	16	6	0	0	334999
2008-02-24 16:00:00	0	16	4	0	0	0	1	6	0	5	0	1	75	0	0	9	4	13	13	0	0	2	9	0	0	6	4	0	11	13	0	2	0	0	0	0	13	8	0	0	346518
2008-02-24 17:00:00	0	16	0	0	0	0	0	1	1	9	1	1	100	0	0	2	3	6	7	0	2	1	6	0	0	5	4	0	5	16	0	1	0	0	0	0	23	6	0	2	363226
2008-02-24 18:00:00	0	9	3	0	0	0	1	2	1	7	1	1	83	1	0	8	1	7	21	0	0	8	9	0	0	2	14	0	10	13	0	4	0	0	0	0	6	6	0	0	402406
2008-02-24 19:00:00	0	13	7	0	0	0	1	10	1	14	0	0	94	0	0	13	6	2	15	0	1	8	7	0	0	4	3	0	7	19	0	1	0	0	0	0	20	7	0	5	432587
2008-02-24 20:00:00	0	24	6	0	0	0	6	10	0	9	2	0	98	0	0	4	1	7	8	0	1	12	5	0	0	3	5	0	12	18	0	4	0	0	0	0	14	8	0	2	430592
2008-02-24 21:00:00	0	13	3	0	0	0	3	3	0	14	2	0	98	0	0	14	1	4	24	0	0	9	10	0	0	4	4	0	9	16	0	4	0	0	0	0	20	4	0	3	401143
2008-02-24 22:00:00	0	10	4	0	0	0	3	11	1	7	0	0	93	0	0	12	2	5	20	0	2	5	6	0	0	3	5	0	9	22	0	5	0	0	0	1	13	7	0	3	397996
2008-02-24 23:00:00	0	11	6	0	0	0	3	6	1	7	0	3	100	0	0	4	2	3	27	0	0	11	11	0	0	4	5	0	8	9	0	2	0	0	1	0	12	10	0	4	415018
2008-02-25 00:00:00	0	8	0	0	0	0	2	12	0	11	1	0	117	0	0	6	7	8	13	0	0	5	18	0	0	5	3	0	11	23	0	3	0	0	0	0	9	6	0	2	396791
2008-02-25 01:00:00	0	7	3	0	0	0	2	2	3	9	0	0	90	2	0	9	2	10	25	0	1	5	8	0	0	8	1	0	6	17	0	5	0	0	0	0	17	10	0	1	361931
2008-02-25 02:00:00	0	11	3	0	0	0	3	3	0	12	0	0	71	0	0	6	0	4	7	0	1	6	9	0	0	3	6	0	9	12	0	0	0	0	0	0	25	1	0	1	317005
2008-02-25 03:00:00	0	5	2	0	0	0	3	6	0	5	0	0	57	0	0	3	1	6	7	0	0	5	4	0	0	4	3	0	4	26	0	0	0	0	0	0	2	1	0	1	239717
2008-02-25 04:00:00	0	5	0	0	0	1	0	3	0	9	1	1	20	0	0	1	0	3	7	0	0	1	1	0	0	1	2	0	3	6	0	1	0	0	0	0	7	3	0	2	185147
2008-02-25 05:00:00	0	0	1	0	0	0	0	1	1	9	0	0	22	1	0	2	0	3	1	0	0	5	2	0	0	0	1	0	0	5	0	0	0	0	1	0	0	0	0	3	148113
2008-02-25 06:00:00	0	0	0	0	0	0	1	0	1	1	1	0	0	0	0	0	0	1	3	0	0	2	1	0	0	1	1	0	1	0	0	0	0	0	0	0	0	1	0	1	74686
2008-02-25 07:00:00	0	1	1	0	0	0	0	0	0	0	0	0	0	0	0	0	0	0	0	0	0	0	0	0	0	0	0	0	0	1	0	1	0	0	0	0	0	0	0	0	43244
2008-02-25 08:00:00	0	0	0	0	0	0	0	0	0	2	0	0	1	0	0	0	0	1	1	0	0	0	0	0	0	0	1	0	0	0	0	0	0	0	0	0	0	1	0	0	39372
2008-02-25 09:00:00	0	2	0	0	0	0	0	1	0	0	0	0	0	0	0	0	2	1	1	0	0	2	2	0	0	0	0	0	0	2	0	2	0	0	0	0	0	2	0	1	47128
2008-02-25 10:00:00	0	0	1	0	0	0	1	1	1	2	0	0	10	0	0	1	0	0	1	0	0	2	1	0	0	0	6	0	5	5	0	0	0	0	0	1	3	0	0	0	77863
2008-02-25 11:00:00	0	4	2	0	0	0	1	1	0	2	0	0	30	1	0	4	1	0	4	0	0	4	3	0	0	0	5	0	3	9	0	0	0	0	0	0	6	3	0	0	117798
2008-02-25 12:00:00	0	8	4	0	0	0	3	2	0	19	0	1	67	0	0	6	0	9	5	0	0	7	7	0	0	2	10	0	8	12	0	1	0	0	0	1	4	5	0	0	213556
2008-02-25 13:00:00	0	19	8	0	0	0	1	3	2	13	1	1	103	0	0	13	1	7	15	0	0	9	8	0	0	0	7	0	6	27	0	1	0	0	1	0	13	12	0	8	293870
2008-02-25 14:00:00	0	18	9	0	0	0	2	7	1	8	5	2	97	0	0	16	5	10	7	0	0	10	6	0	0	3	9	0	8	14	0	0	0	0	0	1	8	9	0	4	340949
2008-02-25 15:00:00	0	9	1	0	0	0	2	9	1	10	0	0	117	1	0	17	2	12	14	0	0	16	12	0	0	6	14	0	8	12	0	4	0	0	0	3	19	13	0	5	376217
2008-02-25 16:00:00	0	12	3	0	0	0	4	3	1	8	1	0	95	5	0	7	0	10	29	0	0	13	9	0	0	3	1	0	11	22	0	3	0	0	1	1	20	4	0	1	350186
2008-02-25 17:00:00	0	6	0	0	0	0	1	11	2	7	0	1	155	0	0	7	1	8	15	0	0	10	20	0	0	7	8	0	10	31	0	5	0	0	0	0	20	10	0	2	445513
2008-02-25 18:00:00	0	28	5	0	0	0	4	8	1	13	0	0	181	0	0	18	0	28	21	0	0	13	19	0	0	2	6	0	7	23	0	9	0	0	0	4	28	12	0	5	529341
2008-02-25 19:00:00	0	22	6	0	0	0	4	2	0	11	1	0	177	1	0	15	6	9	12	0	1	13	10	0	0	4	3	0	7	14	0	0	0	0	0	1	29	15	0	2	550387
2008-02-25 20:00:00	0	25	6	0	0	0	1	5	2	9	1	2	232	0	0	12	1	12	22	0	2	10	18	0	0	8	8	0	14	25	0	2	0	0	1	0	26	17	0	3	565160
2008-02-25 21:00:00	0	28	3	0	0	0	2	8	0	14	1	0	190	0	0	12	2	3	15	0	1	5	18	0	0	8	7	0	7	20	0	4	0	0	0	2	24	16	0	2	501564
2008-02-25 22:00:00	0	20	5	0	0	0	1	5	0	11	1	0	177	0	0	11	3	9	7	0	0	7	17	0	0	2	6	0	16	19	0	0	0	0	0	1	10	13	0	1	472131
2008-02-25 23:00:00	0	26	2	0	0	0	4	8	0	4	1	0	174	0	0	17	4	8	29	0	0	14	16	0	0	8	13	0	8	26	0	2	0	0	0	0	16	13	0	3	503084
2008-02-26 00:00:00	0	18	2	0	0	0	2	13	1	17	0	1	191	0	0	8	0	7	27	0	2	12	14	0	0	0	4	0	9	48	0	1	0	0	0	0	11	14	0	0	475201
2008-02-26 01:00:00	0	28	4	0	0	0	4	8	0	10	0	0	162	0	0	11	2	4	17	0	1	5	12	0	0	3	4	0	18	23	0	3	0	0	0	0	18	10	0	3	414121
2008-02-26 02:00:00	0	7	2	0	0	0	0	11	0	2	0	0	91	0	0	10	3	8	15	0	1	8	7	0	0	5	3	0	7	17	0	1	0	0	3	1	19	9	0	3	281288
2008-02-26 03:00:00	0	10	5	0	0	0	4	2	0	5	2	0	56	0	0	6	0	7	16	0	0	6	7	0	0	1	4	0	3	18	0	2	0	0	0	0	9	5	0	0	212744
2008-02-26 04:00:00	0	4	0	0	0	0	0	9	1	4	0	0	23	0	0	2	1	9	1	0	0	4	4	0	0	1	1	0	2	8	0	0	0	0	0	2	3	0	0	2	163537
2008-02-26 05:00:00	0	3	3	0	0	0	0	2	0	1	0	1	11	0	0	1	2	7	3	0	0	2	2	0	0	2	4	0	2	5	0	0	0	0	0	0	2	2	0	0	105730
2008-02-26 06:00:00	0	4	2	0	0	0	0	0	0	0	0	0	15	0	0	2	0	4	1	0	0	0	1	0	0	0	0	0	1	6	0	3	0	0	0	0	1	1	0	1	59336
2008-02-26 07:00:00	0	0	0	0	0	0	0	0	0	2	0	0	3	0	0	0	1	0	1	0	0	0	0	0	0	0	0	0	1	2	0	0	0	0	0	1	4	2	0	0	44745
2008-02-26 08:00:00	0	0	0	0	0	0	0	0	1	1	0	0	4	0	0	0	0	1	1	0	0	0	0	0	0	0	0	0	0	1	0	0	0	0	0	0	1	0	0	0	35959
2008-02-26 09:00:00	0	0	0	0	0	0	1	2	0	0	0	0	6	0	0	0	2	5	1	0	0	0	2	0	0	3	2	0	0	8	0	1	0	0	0	0	1	1	0	1	48458
2008-02-26 10:00:00	0	4	0	0	0	0	0	4	0	1	0	0	3	0	0	1	0	2	4	0	0	1	1	0	0	0	3	0	2	6	0	2	0	0	0	0	0	2	0	0	84668
2008-02-26 11:00:00	0	0	0	0	0	0	1	2	0	2	0	0	44	0	0	3	3	6	7	0	0	5	7	0	0	0	3	0	4	4	0	3	0	0	0	0	4	1	0	1	125336
2008-02-26 12:00:00	0	21	2	0	0	0	2	5	1	11	0	0	97	0	0	6	0	8	15	0	0	3	4	0	0	1	6	0	13	17	0	0	0	0	0	0	8	11	0	1	221370
2008-02-26 13:00:00	0	10	2	0	0	0	3	7	0	11	0	1	94	0	0	10	2	11	16	0	0	9	8	0	0	5	4	0	4	16	0	2	0	0	0	0	22	12	0	0	305581
2008-02-26 14:00:00	0	10	0	0	0	0	3	6	0	18	0	0	119	0	0	10	2	6	27	0	1	10	16	0	0	4	3	0	7	23	0	1	0	0	1	0	11	12	0	6	356635
2008-02-26 15:00:00	0	19	5	0	0	0	5	8	0	9	0	0	128	1	0	9	3	8	18	0	4	9	13	0	0	2	3	0	13	27	0	3	0	0	1	3	26	21	0	4	383548
2008-02-26 16:00:00	0	9	4	0	0	0	4	0	1	14	1	0	112	1	0	7	6	15	10	0	0	12	8	0	0	11	2	0	17	28	0	0	0	0	0	0	30	5	0	4	357205
2008-02-26 17:00:00	0	21	4	0	0	0	3	7	1	9	0	0	206	1	0	10	3	8	15	0	0	21	12	0	0	2	7	0	13	18	0	3	0	0	0	0	13	6	0	4	468131
2008-02-26 18:00:00	0	17	4	0	0	0	3	9	3	13	1	0	161	0	0	17	4	10	7	0	0	21	14	0	0	1	4	0	7	24	0	4	0	0	0	0	24	13	0	3	540184
2008-02-26 19:00:00	0	10	6	0	0	0	4	9	4	13	3	1	230	0	0	11	3	16	16	0	0	16	12	0	0	6	7	0	12	23	0	2	0	0	1	5	26	17	0	3	566115
2008-02-26 20:00:00	0	14	4	0	0	0	6	10	1	17	8	0	195	0	0	9	1	8	23	0	5	8	13	0	0	5	2	0	17	23	0	1	0	0	3	0	23	16	0	2	571439
2008-02-26 21:00:00	0	18	1	0	0	0	0	15	2	7	2	2	180	0	0	9	3	9	23	0	2	8	12	0	0	3	1	0	16	15	0	3	0	0	0	1	32	24	0	2	521132
2008-02-26 22:00:00	0	10	2	0	0	0	3	7	2	16	0	2	160	2	0	11	1	6	15	0	0	7	12	0	0	3	3	0	9	27	0	5	0	0	0	1	19	11	0	1	465007
2008-02-26 23:00:00	0	20	4	0	0	0	4	10	1	15	1	0	186	1	0	18	2	5	20	0	0	23	17	0	0	3	3	0	8	22	0	4	0	0	0	1	35	9	0	2	478320
2008-02-27 00:00:00	0	23	4	0	0	0	7	24	0	21	2	0	160	0	0	19	3	22	21	0	0	15	16	0	0	9	5	0	12	18	0	1	0	0	0	0	29	10	0	3	457370
2008-02-27 01:00:00	0	11	0	0	0	0	6	6	1	13	0	0	146	0	0	6	0	5	19	0	0	10	10	0	0	2	6	0	10	17	0	3	0	0	0	0	10	6	0	0	409033
2008-02-27 02:00:00	0	6	1	0	0	0	4	5	1	6	1	0	81	0	0	9	2	6	12	0	1	16	13	0	0	1	2	0	4	21	0	6	0	0	0	1	10	14	0	0	292071
2008-02-27 03:00:00	0	3	0	0	0	0	2	2	0	6	3	0	51	0	0	1	1	8	7	0	0	9	4	0	0	4	3	0	8	20	0	1	0	0	2	1	13	2	0	1	216602
2008-02-27 04:00:00	0	3	0	0	0	0	0	3	1	9	0	0	40	0	0	1	0	5	10	0	0	8	8	0	0	2	1	0	3	12	0	4	0	0	1	0	6	1	0	2	157221
2008-02-27 05:00:00	0	3	1	0	0	0	2	1	1	6	0	0	14	0	0	1	1	1	3	0	0	2	1	0	0	0	2	0	1	8	0	1	0	0	0	0	4	1	0	0	99395
2008-02-27 06:00:00	0	1	1	0	0	0	1	0	0	2	0	0	8	0	0	1	0	2	1	0	0	0	0	0	0	0	2	0	8	3	0	1	0	0	0	0	2	1	0	0	76235
2008-02-27 07:00:00	0	0	0	0	0	0	1	0	0	5	0	0	3	0	0	1	0	2	0	0	0	2	0	0	0	0	4	0	0	1	0	1	0	0	0	1	4	1	0	0	54699
2008-02-27 08:00:00	0	0	0	0	0	0	0	0	0	0	0	0	3	0	0	1	0	0	1	0	0	2	0	0	0	1	0	0	0	0	0	0	0	0	0	0	1	0	0	0	52417
2008-02-27 09:00:00	0	1	0	0	0	0	0	1	0	0	0	0	4	0	0	0	0	0	3	0	0	2	1	0	0	0	0	0	0	1	0	1	0	0	0	0	2	0	0	0	67163
2008-02-27 10:00:00	0	1	0	0	0	0	2	1	0	1	0	0	6	1	0	1	1	0	1	0	0	2	0	0	0	2	3	0	0	3	0	0	0	0	0	0	1	4	0	0	96377
2008-02-27 11:00:00	0	7	1	0	0	0	1	3	0	2	0	0	38	0	0	4	0	2	12	0	1	4	8	0	0	0	4	0	1	9	0	0	0	0	1	0	7	4	0	1	146111
2008-02-27 12:00:00	0	4	1	0	0	0	2	4	0	6	0	0	62	0	0	4	2	9	11	0	0	8	6	0	0	3	3	0	5	10	0	2	0	0	0	0	8	8	0	0	239435
2008-02-27 13:00:00	0	9	3	0	0	0	7	4	3	15	0	1	101	0	0	17	1	6	20	0	0	10	5	0	0	6	4	0	9	24	0	2	0	0	0	0	14	13	0	5	329456
2008-02-27 14:00:00	0	10	1	0	0	0	9	4	1	10	3	0	74	0	0	22	0	6	11	0	1	11	10	0	0	4	4	0	5	24	0	0	0	0	0	0	18	11	0	1	375876
2008-02-27 15:00:00	0	11	1	0	0	0	5	8	2	13	3	0	112	1	0	5	9	8	20	0	0	11	10	0	0	6	5	0	12	17	0	5	0	0	0	1	23	6	0	2	400936
2008-02-27 16:00:00	0	11	4	0	0	0	4	5	1	8	1	0	100	5	0	7	4	5	20	0	0	15	10	0	0	3	3	0	9	11	0	1	0	0	0	0	22	11	0	3	368764
2008-02-27 17:00:00	0	23	4	0	0	0	2	5	2	14	2	0	144	1	0	16	0	7	11	0	1	9	11	0	0	2	9	0	7	23	0	0	0	0	0	3	29	11	0	5	477818
2008-02-27 18:00:00	0	14	0	0	0	0	3	19	1	20	0	0	147	0	0	16	5	6	23	0	0	8	16	0	0	4	6	0	12	25	0	3	0	0	0	0	28	11	0	5	550072
2008-02-27 19:00:00	0	12	0	0	0	0	2	6	1	20	0	1	202	0	0	17	2	11	20	0	0	9	8	0	0	12	2	0	11	23	0	3	0	0	1	0	29	20	0	2	555192
2008-02-27 20:00:00	0	15	5	0	0	0	6	8	0	19	2	0	227	2	0	18	6	8	22	0	0	18	14	0	0	8	7	0	19	21	0	1	0	0	1	2	36	3	0	3	563243
2008-02-27 21:00:00	0	11	2	0	0	0	9	4	2	12	1	1	154	0	0	15	3	15	23	1	0	12	10	0	0	13	9	0	15	14	0	4	0	0	4	1	22	8	0	2	499435
2008-02-27 22:00:00	0	23	2	0	0	0	2	4	0	13	0	0	208	3	0	16	4	4	17	0	0	10	21	0	0	13	7	0	17	28	0	3	0	0	0	1	42	10	0	0	450246
2008-02-27 23:00:00	0	11	3	0	0	0	1	8	1	10	0	2	245	0	0	12	3	12	20	0	1	14	14	0	0	4	3	0	8	27	0	1	0	0	0	1	22	15	0	2	455714
2008-02-28 00:00:00	0	16	3	0	0	0	2	8	0	13	2	0	204	0	0	12	3	6	25	0	0	12	13	0	0	1	5	0	6	33	0	3	0	0	1	1	17	8	0	4	449956
2008-02-28 01:00:00	0	5	2	0	0	0	8	9	1	11	1	0	131	0	0	11	2	18	19	0	0	12	9	0	0	7	9	0	10	21	0	0	0	0	0	1	19	6	0	4	395187
2008-02-28 02:00:00	0	8	1	0	0	0	3	8	0	7	0	0	104	0	0	2	2	10	18	0	0	16	7	0	0	5	2	0	4	13	0	4	0	0	0	1	20	12	0	2	298080
2008-02-28 03:00:00	0	3	1	0	0	0	3	4	0	5	2	0	60	0	0	4	2	3	11	0	0	4	5	0	0	7	1	0	6	12	0	1	0	0	0	0	8	9	0	1	217134
2008-02-28 04:00:00	0	3	0	0	0	0	1	4	0	6	1	0	36	0	0	0	0	7	4	0	0	8	5	0	0	2	1	0	4	2	0	2	0	0	1	0	12	2	0	2	155773
2008-02-28 05:00:00	0	1	0	0	0	0	0	0	0	0	0	0	7	0	0	1	2	8	1	0	0	1	4	0	0	2	0	0	4	1	0	1	0	0	0	0	0	3	0	2	101075
2008-02-28 06:00:00	0	0	0	0	0	0	0	1	0	1	1	0	4	0	0	2	1	1	2	0	0	1	2	0	0	0	0	0	0	1	0	2	0	0	0	1	2	0	0	0	77913
2008-02-28 07:00:00	0	0	0	0	0	0	0	0	0	0	0	0	3	0	0	0	0	2	0	0	0	0	0	0	0	0	0	0	0	0	0	1	0	0	0	0	2	0	0	0	57710
2008-02-28 08:00:00	0	0	0	0	0	0	0	1	0	0	0	0	2	0	0	0	0	1	1	0	0	0	0	0	0	1	0	0	0	2	0	0	0	0	0	0	0	0	0	0	52531
2008-02-28 09:00:00	0	0	1	0	0	0	0	1	0	0	0	0	7	1	0	0	0	1	0	0	0	0	0	0	0	3	0	0	0	2	0	0	0	0	0	0	1	2	0	0	71925
2008-02-28 10:00:00	0	2	0	0	0	0	0	1	1	0	0	0	13	0	0	1	0	1	4	0	0	1	8	0	0	1	2	0	0	9	0	0	0	0	0	0	10	1	0	1	100571
2008-02-28 11:00:00	0	2	1	0	0	0	0	3	0	6	0	0	50	0	0	1	1	1	7	0	0	2	3	0	0	1	5	0	1	3	0	0	0	0	0	0	7	4	0	1	149933
2008-02-28 12:00:00	0	7	1	0	0	0	0	4	0	8	1	0	67	0	0	3	1	8	13	0	1	8	8	0	0	1	10	0	8	8	0	2	0	0	0	1	11	6	0	5	253541
2008-02-28 13:00:00	0	5	2	0	0	0	1	10	0	11	0	0	105	0	0	11	1	6	13	0	0	6	2	0	0	3	13	0	4	22	0	3	0	0	1	3	12	7	0	4	319008
2008-02-28 14:00:00	0	10	0	0	0	0	5	12	1	11	1	0	122	0	0	2	3	5	28	0	0	7	8	0	0	7	9	0	7	18	0	4	0	0	2	1	27	10	0	1	364036
2008-02-28 15:00:00	0	8	2	0	0	0	2	11	0	14	0	0	115	0	0	11	0	7	28	0	0	3	19	0	0	2	4	0	6	17	0	7	0	0	0	1	18	12	0	0	390512
2008-02-28 16:00:00	0	10	0	0	0	0	0	13	1	14	2	0	104	0	0	15	9	12	23	0	0	9	4	0	0	4	7	0	5	20	0	1	0	0	2	2	18	13	0	5	350110
2008-02-28 17:00:00	0	22	6	0	0	0	4	13	0	14	1	0	155	0	0	11	5	6	18	0	0	9	12	0	0	10	7	0	11	23	0	0	0	0	1	0	25	9	0	2	482272
2008-02-28 18:00:00	0	22	3	0	0	0	0	12	2	11	2	0	191	0	0	4	3	6	35	0	0	9	9	0	0	7	3	0	10	24	0	5	0	0	1	0	26	12	0	1	513400
2008-02-28 19:00:00	0	12	0	0	0	0	1	6	2	9	2	0	175	1	0	32	3	12	18	0	0	23	16	0	0	3	14	0	9	25	0	2	0	0	0	4	33	10	0	2	504415
2008-02-28 20:00:00	0	17	4	0	0	0	2	4	0	9	2	1	211	0	0	17	2	9	28	0	1	15	15	0	0	4	5	0	11	20	0	8	0	0	2	1	36	3	0	5	511678
2008-02-28 21:00:00	0	19	7	0	0	0	5	10	0	7	2	0	192	0	0	6	61	5	21	0	1	13	9	0	0	10	13	0	12	31	0	2	0	0	1	2	18	6	0	6	455418
2008-02-28 22:00:00	0	17	7	0	0	0	4	9	1	10	2	0	154	0	0	10	8	8	13	0	0	9	10	0	0	3	4	0	17	21	0	3	0	0	2	4	15	8	0	2	411946
2008-02-28 23:00:00	0	8	3	0	0	0	1	11	3	13	2	0	181	0	0	16	2	8	21	0	0	2	5	0	0	19	7	0	7	19	0	5	0	0	0	1	27	12	0	1	449676
2008-02-29 00:00:00	0	15	1	0	0	0	3	9	0	6	4	0	182	0	0	5	3	8	22	0	0	8	14	0	0	22	4	0	11	17	0	3	0	0	0	0	36	10	0	2	423699
2008-02-29 01:00:00	0	14	3	0	0	0	1	6	1	11	0	0	142	0	0	6	0	2	21	0	0	16	7	0	0	12	11	0	4	19	0	2	0	0	0	0	24	4	0	4	375978
2008-02-29 02:00:00	0	6	0	0	0	0	1	2	0	11	0	0	96	0	0	3	0	4	18	0	0	7	3	0	0	3	4	0	5	8	0	1	0	0	0	3	16	11	0	6	274506
2008-02-29 03:00:00	0	5	0	0	0	0	1	1	0	9	0	0	61	0	0	5	2	5	14	0	0	12	9	0	0	4	4	0	8	13	0	3	0	0	0	0	24	5	0	0	228322
2008-02-29 04:00:00	0	5	0	0	0	0	3	1	0	2	0	0	34	0	0	1	1	6	5	0	1	9	5	0	0	3	6	0	4	5	0	2	0	0	0	0	11	4	0	1	172679
2008-02-29 05:00:00	0	3	1	0	0	0	0	2	0	4	0	0	16	0	0	1	1	8	8	0	0	1	2	0	0	0	2	0	0	4	0	0	0	0	1	0	1	7	0	0	116898
2008-02-29 06:00:00	0	1	0	0	0	0	0	1	0	1	0	0	2	0	0	0	0	2	2	0	0	1	1	0	0	0	0	0	3	1	0	0	0	0	0	0	1	0	0	1	91565
2008-02-29 07:00:00	0	4	0	0	0	0	0	0	0	1	0	0	2	0	0	2	0	0	0	0	0	2	0	0	0	0	2	0	2	2	0	0	0	0	0	0	0	0	0	0	71538
2008-02-29 08:00:00	0	0	0	0	0	0	0	1	0	1	0	0	4	0	0	3	0	0	1	0	0	0	0	0	0	0	1	0	0	0	0	0	0	0	0	0	0	0	0	0	62753
2008-02-29 09:00:00	0	0	0	0	0	0	0	2	0	0	0	0	2	0	0	0	0	2	4	0	0	0	1	0	0	0	0	0	0	0	0	0	0	0	0	0	1	0	0	0	75626
2008-02-29 10:00:00	0	0	0	0	0	0	2	1	1	1	0	0	9	0	0	1	0	5	3	0	0	0	2	0	0	1	3	0	0	1	0	0	0	0	0	0	5	2	0	1	116219
2008-02-29 11:00:00	0	11	5	0	0	0	1	2	1	0	0	0	15	0	0	10	0	1	5	0	0	1	3	0	0	1	2	0	3	7	0	2	0	0	0	0	6	1	0	2	154409
2008-02-29 12:00:00	0	8	3	0	0	0	1	5	0	3	0	0	70	0	0	4	3	3	6	0	0	2	2	0	0	0	1	0	3	5	0	2	0	0	0	1	20	10	0	5	260522
2008-02-29 13:00:00	0	11	9	0	0	0	2	6	1	4	0	0	89	0	0	8	2	10	12	0	1	13	6	0	0	1	4	0	30	31	0	4	0	0	0	2	7	10	0	0	312039
2008-02-29 14:00:00	0	16	2	0	0	0	2	8	1	11	0	0	165	0	0	9	3	2	19	0	0	6	11	0	0	0	7	0	10	14	0	3	0	0	1	0	14	9	0	2	329472
2008-02-29 15:00:00	0	6	2	0	0	0	2	8	0	9	1	0	128	0	0	5	3	3	8	0	0	10	10	0	0	1	4	0	6	10	0	4	0	0	1	1	16	12	0	3	344093
2008-02-29 16:00:00	0	16	4	0	0	0	0	10	0	8	2	0	83	0	0	3	2	4	6	0	0	1	5	0	0	1	9	0	2	23	0	2	0	0	0	0	14	2	0	3	306628
2008-02-29 17:00:00	0	22	4	0	0	0	0	3	0	5	0	1	146	0	0	4	1	8	19	0	0	8	11	0	0	7	11	0	11	17	0	4	0	0	0	2	20	5	0	2	369748
2008-02-29 18:00:00	0	14	2	0	0	0	0	3	0	5	0	1	148	0	0	11	3	5	8	0	1	5	9	0	0	4	3	0	4	35	0	2	0	0	0	1	22	6	0	4	419824
2008-02-29 19:00:00	0	20	7	0	0	0	1	18	0	8	2	0	179	0	0	8	0	4	26	0	0	8	9	0	0	5	9	0	14	25	0	1	0	0	0	1	20	11	0	6	421657
2008-02-29 20:00:00	0	8	0	0	0	0	2	6	1	14	1	0	129	0	0	10	1	8	19	0	0	8	9	0	0	4	6	0	18	24	0	2	0	0	0	3	15	11	0	0	407916
2008-02-29 21:00:00	0	9	0	0	0	0	1	7	0	8	5	0	92	0	0	6	2	9	13	0	0	7	7	0	0	7	4	0	14	23	0	2	0	0	1	2	21	4	0	3	350847
2008-02-29 22:00:00	0	15	2	0	0	0	2	5	0	4	1	0	101	0	0	5	5	2	8	0	0	2	5	0	0	1	5	0	0	21	0	3	0	0	0	3	10	9	0	4	302864
2008-02-29 23:00:00	0	7	1	0	0	0	3	3	0	6	0	0	116	0	0	10	0	8	12	0	0	7	3	0	0	5	1	0	3	14	0	2	0	0	3	1	18	10	0	0	314571
2008-03-01 00:00:00	0	19	3	0	0	0	6	7	0	7	3	1	164	0	0	10	0	12	15	0	0	7	9	0	0	2	5	0	6	16	0	3	0	0	0	2	20	4	0	1	303424
2008-03-01 01:00:00	0	9	0	0	0	0	0	3	0	12	1	1	86	0	0	3	2	15	15	0	1	8	6	0	0	5	4	0	12	24	0	2	0	0	0	0	9	7	0	3	282490
2008-03-01 02:00:00	0	14	0	0	0	0	0	4	0	10	0	0	74	0	0	3	1	5	13	0	0	3	4	0	0	0	2	0	18	11	0	0	0	0	0	0	4	7	0	1	231897
2008-03-01 03:00:00	0	5	0	0	0	0	1	3	0	3	0	0	35	0	0	3	2	12	7	0	0	4	0	0	0	0	3	0	1	11	0	0	0	0	0	0	7	5	0	5	184677
2008-03-01 04:00:00	0	5	0	0	0	0	0	1	2	3	0	0	30	0	0	1	6	4	10	0	0	2	3	0	0	0	2	0	4	7	0	1	0	0	0	0	1	8	0	1	144041
2008-03-01 05:00:00	0	2	0	0	0	0	0	0	0	1	0	0	16	0	0	1	0	1	4	0	0	4	4	0	0	2	2	0	1	5	0	0	0	0	2	0	1	0	0	0	107904
2008-03-01 06:00:00	0	1	0	0	0	0	0	0	0	0	0	0	7	1	0	0	0	1	1	0	0	0	2	0	0	0	1	0	3	4	0	1	0	0	1	1	1	0	0	1	75496
2008-03-01 07:00:00	0	0	0	0	0	0	0	0	0	2	0	0	2	0	0	0	2	0	0	0	0	0	1	0	0	0	0	0	4	3	0	0	0	0	0	0	4	1	0	0	62301
2008-03-01 08:00:00	0	0	0	0	0	0	0	3	0	0	0	1	2	0	0	0	0	3	0	0	1	0	1	0	0	0	0	0	0	0	0	0	0	0	0	0	0	0	0	1	52698
2008-03-01 09:00:00	0	0	0	0	0	0	0	0	0	0	0	0	3	0	0	0	1	1	2	0	0	1	0	0	0	0	0	0	0	1	0	0	0	0	0	0	0	0	0	0	62660
2008-03-01 10:00:00	0	0	0	0	0	0	0	2	0	1	0	1	6	0	0	0	0	0	2	0	0	0	0	0	0	0	1	0	1	1	0	0	0	0	0	1	0	0	0	0	64220
2008-03-01 11:00:00	0	0	0	0	0	0	2	0	0	0	0	0	7	0	0	0	2	4	4	0	0	1	1	0	0	0	5	0	2	2	0	0	0	0	1	2	5	5	0	0	86944
2008-03-01 12:00:00	0	4	1	0	0	0	1	2	0	0	1	0	32	0	0	0	0	1	6	0	0	3	4	0	0	1	1	0	4	6	0	0	0	0	0	1	15	3	0	0	142424
2008-03-01 13:00:00	0	1	0	0	0	0	1	3	0	3	0	0	62	0	0	2	1	0	11	0	0	0	3	0	0	3	1	0	1	9	0	3	0	0	0	0	10	8	0	1	197282
2008-03-01 14:00:00	0	5	0	0	0	0	0	3	0	7	3	0	87	0	0	6	5	3	4	0	0	2	5	0	0	6	3	0	3	9	0	2	0	0	0	0	7	4	0	0	260472
2008-03-01 15:00:00	0	6	1	0	0	0	1	7	0	7	3	3	99	0	0	12	1	9	10	0	0	6	3	0	0	2	4	0	3	18	0	1	0	0	0	0	9	3	0	1	294751
2008-03-01 16:00:00	0	14	2	0	0	0	1	6	0	4	0	0	97	0	0	10	2	5	13	0	0	1	9	0	0	2	2	0	3	8	0	1	0	0	0	1	11	6	0	1	292845
2008-03-01 17:00:00	0	19	0	0	0	0	0	6	0	9	1	0	71	0	0	6	0	4	16	0	0	10	10	0	0	0	0	0	11	9	0	3	0	0	3	0	14	6	0	2	303781
2008-03-01 18:00:00	0	21	2	0	0	0	5	4	0	1	2	0	122	0	0	10	0	4	10	0	0	11	6	0	0	9	9	0	8	8	0	2	0	0	0	1	13	5	0	3	345003
2008-03-01 19:00:00	0	11	0	0	0	0	3	4	1	5	3	0	126	0	0	9	2	5	11	0	0	13	7	0	0	4	5	0	10	25	0	2	0	0	0	1	16	10	0	1	368605
2008-03-01 20:00:00	0	13	1	0	0	0	3	8	0	5	6	0	106	0	0	13	0	8	20	0	0	8	14	0	0	2	1	0	5	29	0	5	0	0	0	0	17	7	0	2	363558
2008-03-01 21:00:00	0	12	3	0	0	0	3	11	1	13	1	0	95	1	0	13	2	3	12	0	0	8	2	0	0	17	4	0	8	22	0	3	0	0	0	3	10	5	0	2	336648
2008-03-01 22:00:00	0	9	2	0	0	0	9	5	0	10	0	0	106	0	0	5	0	4	14	0	0	5	2	0	0	3	4	0	8	5	0	1	0	0	0	0	9	6	0	3	325934
2008-03-01 23:00:00	0	8	1	0	0	0	7	4	1	6	0	0	84	1	0	9	1	16	22	0	0	3	5	0	0	4	7	0	4	12	0	3	0	0	0	1	6	5	0	2	318543
[truncated: 52,783 more rows]
