# Supplementary material for: Global Disease Monitoring and Forecasting with Wikipedia
Source: PLoS Comput Biol. 2014 Nov 13;10(11):e1003892. doi: 10.1371/journal.pcbi.1003892 (PMC4231164; doi:10.1371/journal.pcbi.1003892)
Supplement: Dataset S1 — Input data, raw results, and additional figures. This archive file contains: (a) inter-language article mappings, (b) figures for the 4 successful contexts not included above, (c) official epidemiological data used as input, (d) complete correlation scores r, (e) wiki input data, and (f) a text file explaining the archive content and file formats. (ZIP) [file pcbi.1003892.s001.zip › S1_supplemental-data/wiki-data/en_flu_raw.csv]

timestamp	en-Amantadine	en-Antiviral_drugs	en-Avian_influenza	en-Canine_influenza	en-Cat_flu	en-Chills	en-Common_cold	en-Cough	en-Equine_influenza	en-Fatigue_(medical)	en-Fever	en-Flu_season	en-Gastroenteritis	en-Headache	en-Hemagglutinin_(influenza)	en-Human_flu	en-Influenza	en-Influenza-like_illness	en-Influenza_A_virus	en-Influenza_A_virus_subtype_H10N7	en-Influenza_A_virus_subtype_H1N1	en-Influenza_A_virus_subtype_H1N2	en-Influenza_A_virus_subtype_H2N2	en-Influenza_A_virus_subtype_H3N2	en-Influenza_A_virus_subtype_H3N8	en-Influenza_A_virus_subtype_H5N1	en-Influenza_A_virus_subtype_H7N2	en-Influenza_A_virus_subtype_H7N3	en-Influenza_A_virus_subtype_H7N7	en-Influenza_A_virus_subtype_H7N9	en-Influenza_A_virus_subtype_H9N2	en-Influenza_pandemic	en-Influenza_prevention	en-Influenza_vaccine	en-Influenzavirus_A	en-Influenzavirus_C	en-Malaise	en-Myalgia	en-Nasal_congestion	en-Nausea	en-Neuraminidase_inhibitor	en-Orthomyxoviridae	en-Oseltamivir	en-Paracetamol	en-Rhinorrhea	en-Rimantadine	en-Shivering	en-Sore_throat	en-Swine_influenza
2007-12-09 17:00:00	0	0	0	0	0	0	0	0	0	0	0	0	0	0	0	0	0	0	0	0	0	0	0	0	0	0	0	0	0	0	0	0	0	0	0	0	0	0	0	0	0	0	0	0	0	0	0	0	0
2007-12-09 18:00:00	3	0	2	0	0	2	12	15	0	3	7	1	16	13	0	0	25	0	0	0	0	0	0	0	0	0	0	0	0	0	0	4	0	0	2	0	8	16	0	3	0	0	2	9	1	0	0	4	0
2007-12-09 19:00:00	25	1	34	1	0	6	88	57	0	10	77	3	91	80	0	4	135	0	1	0	0	0	0	0	0	0	0	0	0	0	0	6	0	17	13	3	53	42	24	35	1	6	14	126	14	3	7	6	0
2007-12-09 20:00:00	21	0	37	0	7	5	86	50	1	5	113	5	114	68	0	2	163	0	2	0	0	0	0	0	0	0	0	0	0	0	0	10	0	10	15	1	67	45	19	48	9	10	14	140	14	1	12	10	0
2007-12-09 21:00:00	16	0	41	2	3	3	106	44	3	13	98	3	104	71	0	1	186	0	1	0	0	0	0	0	0	0	0	0	0	0	0	19	0	15	16	1	55	40	24	38	3	15	13	140	6	4	11	23	1
2007-12-09 22:00:00	19	2	28	0	2	0	106	78	1	12	90	3	116	74	0	4	184	0	0	0	0	0	0	0	0	0	0	0	0	0	0	6	0	9	13	1	73	31	22	49	5	5	10	127	14	1	14	10	1
2007-12-09 23:00:00	26	1	35	3	3	5	113	29	4	8	109	3	113	86	0	0	211	0	1	0	0	0	0	0	0	0	0	0	0	0	0	7	0	11	14	2	77	55	11	49	5	6	10	136	14	5	9	16	0
2007-12-10 00:00:00	31	1	27	2	1	6	97	70	2	6	118	1	123	80	0	5	185	0	1	0	0	0	0	0	0	0	0	0	0	0	0	13	0	11	11	2	86	39	9	43	6	8	8	131	7	3	10	21	0
2007-12-10 01:00:00	20	2	41	0	0	7	103	47	1	8	97	3	120	86	0	2	176	0	3	0	0	0	0	0	0	0	0	0	0	0	0	14	0	19	13	1	87	36	15	40	4	7	6	121	16	0	14	14	1
2007-12-10 02:00:00	29	3	40	0	1	5	94	63	4	17	103	1	128	86	0	8	165	0	5	0	0	0	0	0	0	0	0	0	0	0	0	16	0	10	16	0	100	47	23	36	4	5	6	137	12	1	11	12	0
2007-12-10 03:00:00	18	1	46	1	1	3	68	53	1	7	112	4	144	78	0	2	180	0	4	0	0	0	0	0	0	0	0	0	0	0	0	12	0	20	11	0	87	58	15	75	2	6	7	145	16	2	10	20	0
2007-12-10 04:00:00	26	3	33	0	1	4	91	76	0	3	116	6	140	96	0	3	169	0	6	0	0	0	0	0	0	0	0	0	0	0	0	13	0	13	19	2	83	37	28	37	4	6	8	122	14	5	5	14	0
2007-12-10 05:00:00	16	0	40	1	0	3	94	46	2	4	75	4	104	69	0	1	142	0	1	0	0	0	0	0	0	0	0	0	0	0	0	18	0	13	15	0	54	49	32	47	5	8	8	128	15	1	9	26	0
2007-12-10 06:00:00	17	1	40	2	0	3	65	47	3	8	78	2	104	49	0	2	179	0	2	0	0	0	0	0	0	0	0	0	0	0	0	14	0	5	18	0	63	35	14	44	3	4	3	112	7	3	12	19	0
2007-12-10 07:00:00	7	0	27	0	1	2	68	43	3	5	90	2	92	45	0	3	104	0	3	0	0	0	0	0	0	0	0	0	0	0	0	5	0	5	17	2	38	26	22	42	4	3	4	88	11	1	7	13	0
2007-12-10 08:00:00	26	1	24	0	1	2	57	33	2	12	68	1	83	73	0	2	98	0	1	0	0	0	0	0	0	0	0	0	0	0	0	2	0	11	4	1	39	32	14	33	3	3	5	85	9	0	10	14	0
2007-12-10 09:00:00	4	4	21	1	1	2	54	29	4	8	63	1	97	50	0	0	126	0	1	0	0	0	0	0	0	0	0	0	0	0	0	3	0	13	9	1	41	22	22	17	1	8	6	111	7	0	4	11	0
2007-12-10 10:00:00	5	0	26	1	0	0	77	36	1	9	69	1	88	38	0	1	111	0	2	0	0	0	0	0	0	0	0	0	0	0	0	4	0	10	8	1	44	23	9	35	5	6	4	114	6	2	3	4	0
2007-12-10 11:00:00	12	0	33	0	0	3	74	31	1	15	59	4	83	66	0	4	115	0	0	0	0	0	0	0	0	0	0	0	0	0	0	7	0	11	13	2	26	27	10	23	3	8	8	128	10	5	3	6	0
2007-12-10 12:00:00	13	0	23	0	1	2	67	36	0	9	72	1	72	46	0	1	100	0	0	0	0	0	0	0	0	0	0	0	0	0	0	2	0	10	9	0	33	29	14	46	3	2	4	100	4	0	10	9	0
2007-12-10 13:00:00	6	0	36	1	2	1	88	48	0	3	92	0	102	70	0	0	139	0	0	0	0	0	0	0	0	0	0	0	0	0	0	7	0	9	6	0	36	32	14	52	1	5	5	135	9	1	9	11	1
2007-12-10 14:00:00	25	0	48	0	1	3	111	70	0	10	77	7	126	60	0	1	143	0	0	0	0	0	0	0	0	0	0	0	0	0	0	6	0	8	12	0	44	39	17	47	2	3	13	141	5	0	4	13	0
2007-12-10 15:00:00	17	1	42	1	1	3	106	43	3	10	98	4	151	67	0	1	182	0	0	0	0	0	0	0	0	0	0	0	0	0	0	7	0	12	21	2	54	26	21	68	2	13	4	160	15	3	10	19	0
2007-12-10 16:00:00	23	0	41	1	1	1	155	55	0	9	110	2	148	101	0	3	200	0	4	0	0	0	0	0	0	0	0	0	0	0	0	11	0	16	16	1	67	43	24	66	3	2	7	169	14	0	6	16	0
2007-12-10 17:00:00	25	1	40	0	1	2	146	50	2	10	128	4	160	100	0	2	253	0	1	0	0	0	0	0	0	0	0	0	0	0	0	7	0	22	17	1	76	53	22	72	1	12	16	187	12	5	5	18	0
2007-12-10 18:00:00	24	1	44	1	1	2	126	56	1	17	102	3	154	104	0	3	242	0	2	0	0	0	0	0	0	0	0	0	0	0	0	9	0	13	19	2	91	63	22	75	5	4	4	177	9	1	10	15	1
2007-12-10 19:00:00	25	1	55	2	2	2	131	51	4	10	106	8	149	101	0	11	246	0	1	0	0	0	0	0	0	0	0	0	0	0	0	18	0	14	24	4	86	55	24	56	2	5	4	171	10	7	8	25	0
2007-12-10 20:00:00	22	0	40	0	1	4	143	55	0	29	127	7	158	91	0	3	220	0	1	0	0	0	0	0	0	0	0	0	0	0	0	12	0	16	14	2	80	65	14	48	0	5	1	211	13	2	23	23	0
2007-12-10 21:00:00	24	1	49	2	0	1	142	42	2	17	110	5	129	98	0	4	240	0	3	0	0	0	0	0	0	0	0	0	0	0	0	9	0	20	4	0	87	56	13	61	3	8	10	195	15	5	11	21	0
2007-12-10 22:00:00	17	1	33	1	0	1	149	61	3	4	75	6	194	91	0	0	241	0	2	0	0	0	0	0	0	0	0	0	0	0	0	18	0	18	16	2	103	67	18	60	4	8	15	174	16	4	11	20	1
2007-12-10 23:00:00	37	0	42	0	4	2	136	55	1	13	113	3	184	132	0	2	191	0	0	0	0	0	0	0	0	0	0	0	0	0	0	15	0	25	12	1	105	53	30	62	5	4	5	183	12	3	16	12	0
2007-12-11 00:00:00	19	1	42	0	1	2	110	59	5	9	125	6	149	107	0	3	221	0	3	0	0	0	0	0	0	0	0	0	0	0	0	16	0	28	18	2	100	56	22	52	3	4	21	150	14	3	12	32	0
2007-12-11 01:00:00	30	0	34	0	1	2	167	49	3	7	133	5	142	127	0	0	294	0	0	0	0	0	0	0	0	0	0	0	0	0	0	20	0	27	4	1	74	46	25	55	5	4	7	153	12	6	12	16	0
2007-12-11 02:00:00	21	5	25	3	0	9	147	73	4	12	135	4	152	99	0	6	270	0	6	0	0	0	0	0	0	0	0	0	0	0	0	15	0	30	13	3	73	61	20	49	6	10	10	140	12	4	11	28	0
2007-12-11 03:00:00	25	1	23	1	1	4	124	58	2	6	115	1	135	105	0	2	208	0	2	0	0	0	0	0	0	0	0	0	0	0	0	13	0	19	17	0	86	55	25	65	0	6	9	140	21	4	9	15	1
2007-12-11 04:00:00	22	1	24	3	3	2	116	55	1	5	91	4	140	83	0	3	197	0	4	0	0	0	0	0	0	0	0	0	0	0	0	9	0	13	14	1	90	50	25	48	6	12	12	147	16	0	9	21	2
2007-12-11 05:00:00	25	2	36	1	1	1	77	55	0	8	108	5	110	85	0	2	163	0	1	0	0	0	0	0	0	0	0	0	0	0	0	13	0	13	14	0	64	51	20	39	3	4	9	122	21	3	10	15	0
2007-12-11 06:00:00	8	3	30	1	6	1	86	50	6	7	110	3	90	71	0	0	142	0	4	0	0	0	0	0	0	0	0	0	0	0	0	13	0	17	17	3	63	35	19	48	4	8	11	123	12	4	10	19	0
2007-12-11 07:00:00	8	1	19	0	0	0	75	45	2	3	66	3	73	32	0	1	116	0	1	0	0	0	0	0	0	0	0	0	0	0	0	10	0	10	15	1	51	27	15	35	2	8	10	110	8	2	10	12	0
2007-12-11 08:00:00	10	1	20	1	0	2	58	55	2	6	81	7	80	43	0	2	105	0	0	0	0	0	0	0	0	0	0	0	0	0	0	6	0	10	2	0	36	32	10	32	4	5	6	98	9	0	9	9	0
2007-12-11 09:00:00	12	1	19	3	0	3	65	39	1	5	62	3	74	34	0	1	102	0	0	0	0	0	0	0	0	0	0	0	0	0	0	1	0	10	6	1	22	32	13	39	0	3	1	84	6	3	10	6	0
2007-12-11 10:00:00	5	2	22	0	0	0	67	43	1	8	59	3	75	39	0	0	135	0	1	0	0	0	0	0	0	0	0	0	0	0	0	9	0	6	10	1	31	22	7	34	5	2	9	100	6	0	10	12	0
2007-12-11 11:00:00	7	0	21	1	2	2	66	38	1	7	55	2	81	69	0	3	101	0	0	0	0	0	0	0	0	0	0	0	0	0	0	4	0	2	6	1	36	26	8	26	2	0	7	105	2	3	9	6	0
2007-12-11 12:00:00	12	0	20	0	4	6	77	45	1	7	67	1	92	52	0	4	149	0	0	0	0	0	0	0	0	0	0	0	0	0	0	7	0	10	9	1	39	24	9	39	1	1	4	143	4	2	16	11	0
2007-12-11 13:00:00	9	1	27	0	1	0	92	34	0	15	96	1	86	54	0	5	129	0	1	0	0	0	0	0	0	0	0	0	0	0	0	8	0	6	8	0	40	41	8	35	3	7	2	137	1	2	8	8	0
2007-12-11 14:00:00	16	1	19	2	0	1	102	37	0	4	105	2	108	61	0	5	172	0	1	0	0	0	0	0	0	0	0	0	0	0	0	7	0	15	14	2	49	36	15	83	2	7	8	157	7	2	5	9	0
2007-12-11 15:00:00	22	3	30	1	3	1	109	59	1	9	99	3	168	89	0	1	212	0	1	0	0	0	0	0	0	0	0	0	0	0	0	9	0	18	11	2	46	57	16	48	2	5	13	156	13	2	5	14	0
2007-12-11 16:00:00	27	3	32	1	1	5	128	79	0	14	132	3	170	69	0	2	236	0	1	0	0	0	0	0	0	0	0	0	0	0	0	8	0	16	13	1	78	64	14	42	3	5	8	173	26	1	13	25	0
2007-12-11 17:00:00	34	0	57	1	3	1	158	64	0	7	106	7	125	82	0	5	283	0	2	0	0	0	0	0	0	0	0	0	0	0	0	11	0	24	19	0	67	34	26	78	4	12	5	158	21	2	16	20	0
2007-12-11 18:00:00	28	0	55	0	1	5	170	57	2	6	86	9	144	85	0	3	246	0	4	0	0	0	0	0	0	0	0	0	0	0	0	21	0	26	28	1	106	45	24	56	2	5	13	172	10	4	7	23	0
2007-12-11 19:00:00	31	1	35	1	1	3	151	80	0	12	128	3	139	87	0	1	205	0	3	0	0	0	0	0	0	0	0	0	0	0	0	15	0	21	17	0	96	50	24	73	6	5	11	155	17	4	16	15	0
2007-12-11 20:00:00	27	2	59	1	0	4	157	57	2	6	112	3	163	88	0	4	228	0	0	0	0	0	0	0	0	0	0	0	0	0	0	18	0	21	14	1	119	44	32	48	4	8	10	168	11	2	4	27	1
2007-12-11 21:00:00	33	3	37	0	3	3	145	52	1	9	104	4	158	110	0	5	227	0	1	0	0	0	0	0	0	0	0	0	0	0	0	9	0	15	22	1	92	45	25	73	2	8	13	151	15	1	10	15	0
2007-12-11 22:00:00	26	2	24	0	5	1	137	68	3	5	134	3	124	103	0	4	226	0	1	0	0	0	0	0	0	0	0	0	0	0	0	10	0	22	17	0	87	62	22	55	5	13	11	160	12	3	12	8	0
2007-12-11 23:00:00	33	1	25	1	1	1	141	64	2	7	135	7	127	97	0	6	226	0	0	0	0	0	0	0	0	0	0	0	0	0	0	23	0	18	20	4	74	58	17	71	5	13	11	180	17	8	14	16	0
2007-12-12 00:00:00	27	1	37	1	0	2	107	57	2	14	93	4	138	85	0	2	213	0	3	0	0	0	0	0	0	0	0	0	0	0	0	11	0	13	15	0	88	49	21	65	5	11	13	159	12	4	16	23	0
2007-12-12 01:00:00	20	4	35	2	2	0	115	48	1	6	105	8	129	74	0	7	225	0	0	0	0	0	0	0	0	0	0	0	0	0	0	12	0	17	18	1	96	54	22	48	4	2	12	183	12	0	8	13	0
2007-12-12 02:00:00	24	0	38	0	0	1	96	71	5	7	123	6	161	89	0	3	209	0	4	0	0	0	0	0	0	0	0	0	0	0	0	16	0	23	20	2	70	48	25	106	1	5	13	135	15	1	8	23	3
2007-12-12 03:00:00	16	0	41	1	3	2	112	34	2	5	131	1	147	107	0	2	166	0	0	0	0	0	0	0	0	0	0	0	0	0	0	14	0	12	20	3	83	54	30	45	5	7	13	148	17	4	9	19	0
2007-12-12 04:00:00	13	0	27	1	1	6	109	56	1	6	123	1	130	88	0	2	173	0	0	0	0	0	0	0	0	0	0	0	0	0	0	11	0	14	19	1	87	49	25	52	2	3	16	141	9	3	12	23	0
2007-12-12 05:00:00	13	1	27	2	2	3	99	44	0	5	91	5	120	62	0	4	165	0	3	0	0	0	0	0	0	0	0	0	0	0	0	5	0	22	13	2	69	49	32	35	2	10	17	92	6	0	9	11	0
2007-12-12 06:00:00	15	1	22	2	0	3	71	39	1	11	96	3	101	69	0	1	117	0	0	0	0	0	0	0	0	0	0	0	0	0	0	9	0	11	9	2	64	49	15	51	2	1	7	147	8	4	9	13	0
2007-12-12 07:00:00	13	0	26	0	0	0	54	25	1	5	73	0	86	47	0	1	152	0	0	0	0	0	0	0	0	0	0	0	0	0	0	11	0	9	14	0	47	39	14	44	2	7	7	101	2	1	6	15	1
2007-12-12 08:00:00	7	1	16	1	1	0	47	29	0	8	50	1	67	40	0	0	99	0	2	0	0	0	0	0	0	0	0	0	0	0	0	4	0	5	3	0	42	15	15	33	2	3	9	102	4	1	2	10	0
2007-12-12 09:00:00	5	1	23	0	0	0	63	28	2	1	56	4	90	42	0	5	94	0	0	0	0	0	0	0	0	0	0	0	0	0	0	4	0	9	8	1	38	31	19	40	2	1	7	104	8	0	9	16	0
2007-12-12 10:00:00	15	0	29	0	2	3	55	51	1	2	50	2	70	42	0	0	111	0	2	0	0	0	0	0	0	0	0	0	0	0	0	4	0	5	10	1	37	34	8	29	2	8	14	150	2	0	6	4	1
2007-12-12 11:00:00	7	1	19	1	1	2	64	25	0	11	42	2	71	40	0	3	92	0	0	0	0	0	0	0	0	0	0	0	0	0	0	3	0	8	12	3	38	22	7	31	2	8	6	111	9	2	11	12	1
2007-12-12 12:00:00	12	0	21	1	2	0	73	43	0	1	67	2	82	53	0	2	112	0	1	0	0	0	0	0	0	0	0	0	0	0	0	4	0	8	8	1	29	21	9	21	1	1	3	145	2	0	9	10	0
2007-12-12 13:00:00	10	0	22	1	2	0	59	40	2	5	92	3	94	51	0	3	128	0	0	0	0	0	0	0	0	0	0	0	0	0	0	2	0	10	12	0	33	23	11	39	1	5	7	144	5	1	7	7	0
2007-12-12 14:00:00	12	2	29	0	1	3	107	73	0	10	80	2	117	31	0	5	198	0	0	0	0	0	0	0	0	0	0	0	0	0	0	8	0	12	13	1	40	24	13	37	4	12	14	130	9	3	10	16	0
2007-12-12 15:00:00	27	3	44	3	0	0	129	49	1	3	83	6	119	86	0	2	173	0	1	0	0	0	0	0	0	0	0	0	0	0	0	17	0	13	10	0	55	42	25	48	1	6	6	167	13	3	9	12	0
2007-12-12 16:00:00	11	3	55	3	4	1	132	50	9	8	88	4	118	73	0	2	225	0	3	0	0	0	0	0	0	0	0	0	0	0	0	17	0	18	10	1	62	63	36	68	2	8	2	174	21	5	11	11	0
2007-12-12 17:00:00	24	0	34	3	2	1	144	46	1	12	134	3	165	68	0	1	263	0	1	0	0	0	0	0	0	0	0	0	0	0	0	11	0	19	10	0	81	50	36	62	2	7	13	177	20	4	14	16	0
2007-12-12 18:00:00	17	0	39	1	6	0	139	60	2	5	96	4	153	71	0	5	230	0	0	0	0	0	0	0	0	0	0	0	0	0	0	11	0	9	18	4	80	53	19	64	3	5	14	158	12	3	5	28	0
2007-12-12 19:00:00	18	2	39	3	4	5	128	43	1	13	99	4	132	81	0	2	281	0	1	0	0	0	0	0	0	0	0	0	0	0	0	15	0	19	9	4	69	43	20	68	3	7	7	189	8	4	13	24	0
2007-12-12 20:00:00	17	2	41	2	0	1	138	58	3	10	100	5	147	81	0	6	266	0	2	0	0	0	0	0	0	0	0	0	0	0	0	6	0	16	6	0	83	46	19	60	7	14	13	179	28	4	10	27	0
2007-12-12 21:00:00	24	3	34	5	2	6	131	60	4	13	100	3	139	86	0	5	226	0	1	0	0	0	0	0	0	0	0	0	0	0	0	8	0	16	16	2	83	45	18	96	2	12	17	163	13	4	3	22	2
2007-12-12 22:00:00	25	2	43	4	3	3	142	56	1	12	102	6	149	76	0	8	237	0	0	0	0	0	0	0	0	0	0	0	0	0	0	18	0	21	22	5	94	67	28	69	10	8	17	186	15	3	4	25	0
2007-12-12 23:00:00	36	1	16	2	3	0	143	58	0	7	90	3	134	95	0	4	232	0	2	0	0	0	0	0	0	0	0	0	0	0	0	10	0	24	7	1	73	66	26	52	5	6	6	181	16	1	11	21	0
2007-12-13 00:00:00	19	2	28	0	1	1	106	31	1	7	104	3	122	88	0	5	175	0	1	0	0	0	0	0	0	0	0	0	0	0	0	11	0	17	12	0	74	51	23	54	6	9	14	156	6	1	5	18	1
2007-12-13 01:00:00	17	2	27	2	0	2	108	34	1	4	116	6	109	97	0	4	210	0	3	0	0	0	0	0	0	0	0	0	0	0	0	7	0	14	13	0	84	41	21	51	2	2	14	161	8	3	10	15	0
2007-12-13 02:00:00	17	2	38	2	2	3	109	51	1	5	107	4	138	102	0	2	175	0	0	0	0	0	0	0	0	0	0	0	0	0	0	12	0	15	15	1	64	47	16	67	2	9	12	124	19	1	4	14	0
2007-12-13 03:00:00	23	4	30	1	1	2	102	52	0	12	106	2	117	81	0	0	186	0	2	0	0	0	0	0	0	0	0	0	0	0	0	16	0	25	6	1	75	40	26	58	6	4	12	155	16	1	9	21	0
2007-12-13 04:00:00	21	1	35	2	0	2	78	52	0	3	111	3	118	78	0	3	176	0	2	0	0	0	0	0	0	0	0	0	0	0	0	12	0	14	14	1	64	51	11	58	5	10	9	157	47	1	6	29	1
2007-12-13 05:00:00	18	1	27	2	1	1	79	41	1	10	91	2	92	101	0	1	154	0	1	0	0	0	0	0	0	0	0	0	0	0	0	8	0	15	12	1	71	38	19	39	2	5	5	120	11	0	7	16	0
2007-12-13 06:00:00	11	0	20	0	1	0	64	29	2	11	65	2	123	59	0	0	119	0	1	0	0	0	0	0	0	0	0	0	0	0	0	8	0	5	13	1	52	42	19	41	2	6	4	110	14	8	4	17	0
2007-12-13 07:00:00	8	1	25	1	2	3	58	33	0	3	62	4	91	55	0	1	108	0	0	0	0	0	0	0	0	0	0	0	0	0	0	10	0	13	7	3	54	33	20	40	0	2	13	115	9	1	1	11	0
2007-12-13 08:00:00	10	1	25	3	1	1	60	40	2	4	44	4	58	52	0	3	78	0	0	0	0	0	0	0	0	0	0	0	0	0	0	8	0	9	6	1	40	36	10	30	1	2	10	99	2	5	4	5	0
2007-12-13 09:00:00	8	1	17	0	0	2	59	26	2	3	50	3	69	32	0	3	83	0	1	0	0	0	0	0	0	0	0	0	0	0	0	0	0	6	6	2	50	16	10	37	1	2	5	94	6	3	6	5	0
2007-12-13 10:00:00	2	4	23	2	0	5	89	33	2	7	55	3	82	38	0	3	97	0	1	0	0	0	0	0	0	0	0	0	0	0	0	3	0	6	6	2	36	32	27	38	2	7	9	91	7	1	8	7	0
2007-12-13 11:00:00	16	0	26	0	3	4	67	34	1	7	63	3	74	51	0	3	100	0	2	0	0	0	0	0	0	0	0	0	0	0	0	9	0	7	4	3	35	32	14	40	1	4	12	133	9	0	5	9	0
2007-12-13 12:00:00	7	0	20	0	1	0	63	23	2	5	51	1	75	52	0	3	116	0	0	0	0	0	0	0	0	0	0	0	0	0	0	1	0	5	9	0	28	16	12	27	3	9	6	96	4	2	8	9	0
2007-12-13 13:00:00	2	0	13	1	0	2	87	42	1	0	77	1	88	51	0	1	115	0	0	0	0	0	0	0	0	0	0	0	0	0	0	6	0	7	9	2	48	24	21	28	2	7	3	163	8	0	11	10	0
2007-12-13 14:00:00	9	2	22	1	1	0	75	44	1	5	83	3	97	61	0	0	148	0	0	0	0	0	0	0	0	0	0	0	0	0	0	8	0	6	12	5	45	27	21	43	4	4	8	183	4	2	7	7	0
2007-12-13 15:00:00	17	1	24	1	0	0	114	43	2	13	94	3	121	72	0	1	152	0	1	0	0	0	0	0	0	0	0	0	0	0	0	7	0	13	11	0	65	44	24	57	1	1	11	172	15	2	17	18	0
2007-12-13 16:00:00	20	2	47	1	3	1	151	41	0	22	112	6	144	66	0	4	204	0	5	0	0	0	0	0	0	0	0	0	0	0	0	10	0	19	9	3	43	38	15	60	1	6	13	144	9	4	6	27	0
2007-12-13 17:00:00	30	0	37	0	5	0	148	56	2	7	89	5	161	59	0	0	203	0	1	0	0	0	0	0	0	0	0	0	0	0	0	8	0	24	12	0	63	55	20	64	7	6	19	144	10	0	9	19	0
2007-12-13 18:00:00	31	0	40	0	3	0	136	51	3	5	85	2	123	70	0	2	225	0	2	0	0	0	0	0	0	0	0	0	0	0	0	9	0	15	5	0	69	54	22	51	3	7	8	132	13	3	12	11	0
2007-12-13 19:00:00	21	6	39	1	4	1	151	63	2	14	88	4	119	86	0	2	200	0	0	0	0	0	0	0	0	0	0	0	0	0	0	10	0	15	10	2	76	53	17	54	4	6	11	151	9	0	11	11	0
2007-12-13 20:00:00	12	2	30	0	2	4	98	37	0	14	118	5	128	64	0	3	211	0	1	0	0	0	0	0	0	0	0	0	0	0	0	10	0	16	9	1	77	51	21	52	4	9	11	132	7	2	12	13	0
2007-12-13 21:00:00	31	1	35	1	1	5	114	53	0	9	96	4	105	102	0	3	223	0	1	0	0	0	0	0	0	0	0	0	0	0	0	10	0	16	15	2	81	66	25	63	4	7	7	178	10	3	7	23	0
2007-12-13 22:00:00	23	0	37	0	2	3	124	39	3	7	85	5	105	107	0	1	217	0	2	0	0	0	0	0	0	0	0	0	0	0	0	17	0	21	17	0	71	45	16	58	7	4	9	198	14	2	6	13	0
2007-12-13 23:00:00	17	2	33	0	1	2	105	64	1	5	106	5	126	69	0	2	183	0	1	0	0	0	0	0	0	0	0	0	0	0	0	6	0	11	12	0	78	60	14	37	0	3	5	144	12	3	18	14	0
2007-12-14 00:00:00	16	1	31	0	6	1	97	49	0	10	86	0	137	81	0	1	172	0	1	0	0	0	0	0	0	0	0	0	0	0	0	13	0	13	10	0	71	41	13	78	1	5	11	124	5	1	8	24	0
2007-12-14 01:00:00	13	1	36	2	2	1	121	30	2	6	100	3	129	79	0	3	187	0	0	0	0	0	0	0	0	0	0	0	0	0	0	6	0	7	11	2	58	47	24	44	5	2	10	108	4	4	13	17	0
2007-12-14 02:00:00	13	2	22	0	3	4	92	51	0	6	106	3	88	57	0	0	164	0	1	0	0	0	0	0	0	0	0	0	0	0	0	14	0	15	11	0	62	32	14	69	5	4	5	133	14	5	13	20	0
2007-12-14 03:00:00	16	1	30	1	0	3	96	58	0	6	93	2	99	75	0	5	172	0	1	0	0	0	0	0	0	0	0	0	0	0	0	8	0	15	8	2	55	42	24	54	3	5	6	120	10	4	1	10	0
2007-12-14 04:00:00	28	2	29	4	4	6	100	66	0	6	87	5	112	92	0	7	169	0	1	0	0	0	0	0	0	0	0	0	0	0	0	11	0	10	14	0	81	59	29	49	4	7	8	138	19	7	11	18	1
2007-12-14 05:00:00	17	1	32	1	0	5	85	58	1	5	78	3	96	53	0	7	142	0	1	0	0	0	0	0	0	0	0	0	0	0	0	12	0	10	8	1	59	31	22	32	1	7	6	114	7	3	6	9	1
2007-12-14 06:00:00	13	1	24	0	1	2	85	35	1	3	59	2	81	50	0	4	105	0	2	0	0	0	0	0	0	0	0	0	0	0	0	8	0	4	9	2	59	23	14	34	2	3	4	105	8	3	10	12	0
2007-12-14 07:00:00	13	2	17	1	0	3	59	36	0	7	45	0	79	37	0	3	103	0	1	0	0	0	0	0	0	0	0	0	0	0	0	7	0	14	8	0	35	19	13	25	1	3	7	91	10	2	5	11	0
2007-12-14 08:00:00	8	2	22	2	0	0	63	33	1	5	51	2	75	45	0	2	83	0	1	0	0	0	0	0	0	0	0	0	0	0	0	2	0	3	4	0	37	18	5	29	4	4	3	126	5	1	5	12	0
2007-12-14 09:00:00	7	0	20	0	2	0	42	26	0	4	54	1	63	43	0	3	78	0	0	0	0	0	0	0	0	0	0	0	0	0	0	6	0	13	7	1	33	23	11	29	2	0	2	87	3	2	8	13	0
2007-12-14 10:00:00	5	1	28	0	3	1	59	26	1	2	42	1	50	40	0	1	100	0	3	0	0	0	0	0	0	0	0	0	0	0	0	4	0	6	4	2	30	25	17	22	3	10	4	93	8	0	2	13	0
2007-12-14 11:00:00	11	1	15	0	0	0	54	21	2	3	51	4	64	35	0	1	83	0	0	0	0	0	0	0	0	0	0	0	0	0	0	2	0	7	7	1	21	17	13	31	1	7	4	96	3	3	7	16	0
2007-12-14 12:00:00	4	0	12	0	1	0	66	32	1	7	53	3	70	47	0	0	76	0	1	0	0	0	0	0	0	0	0	0	0	0	0	3	0	3	5	0	31	24	13	39	1	2	2	119	12	0	1	9	0
2007-12-14 13:00:00	10	0	17	0	2	1	65	37	0	5	63	0	95	40	0	2	128	0	0	0	0	0	0	0	0	0	0	0	0	0	0	4	0	3	5	1	28	18	13	33	3	3	5	135	7	1	5	10	0
2007-12-14 14:00:00	7	5	20	5	0	2	91	46	3	9	71	4	89	41	0	3	124	0	3	0	0	0	0	0	0	0	0	0	0	0	0	6	0	7	13	3	31	38	11	34	4	5	15	91	10	2	7	11	0
2007-12-14 15:00:00	12	2	30	4	5	5	121	40	1	17	99	2	128	56	0	4	207	0	1	0	0	0	0	0	0	0	0	0	0	0	0	5	0	19	16	1	55	24	14	47	1	11	7	130	5	0	5	14	0
2007-12-14 16:00:00	15	3	33	2	2	2	125	63	0	3	87	5	97	74	0	5	163	0	1	0	0	0	0	0	0	0	0	0	0	0	0	4	0	13	6	0	58	35	19	55	5	4	6	151	10	1	5	11	0
2007-12-14 17:00:00	22	0	41	1	4	1	133	38	1	7	81	5	110	60	0	3	179	0	1	0	0	0	0	0	0	0	0	0	0	0	0	8	0	15	20	2	69	45	22	41	0	7	12	131	14	3	4	11	0
2007-12-14 18:00:00	22	0	32	0	7	0	125	50	1	8	63	1	112	60	0	1	144	0	3	0	0	0	0	0	0	0	0	0	0	0	0	11	0	12	6	0	64	38	26	44	2	6	6	134	10	7	41	10	0
2007-12-14 19:00:00	21	2	30	2	1	5	125	35	1	4	83	4	99	73	0	1	172	0	2	0	0	0	0	0	0	0	0	0	0	0	0	9	0	1	14	0	66	42	19	60	2	5	6	148	11	5	20	26	0
2007-12-14 20:00:00	19	1	21	1	0	3	107	44	0	4	75	3	112	75	0	3	179	0	4	0	0	0	0	0	0	0	0	0	0	0	0	8	0	9	13	2	50	26	21	35	0	4	12	104	13	2	18	17	0
2007-12-14 21:00:00	18	0	23	3	4	9	106	32	0	6	95	3	99	81	0	3	162	0	0	0	0	0	0	0	0	0	0	0	0	0	0	16	0	11	10	3	74	34	14	40	6	2	6	128	13	0	17	14	0
2007-12-14 22:00:00	24	0	25	0	2	1	109	46	4	8	75	3	137	90	0	1	145	0	2	0	0	0	0	0	0	0	0	0	0	0	0	7	0	13	10	2	47	38	18	54	1	4	8	120	12	2	6	10	0
2007-12-14 23:00:00	16	0	13	0	0	2	86	28	1	11	72	4	72	88	0	4	119	0	2	0	0	0	0	0	0	0	0	0	0	0	0	8	0	13	10	1	50	59	15	39	4	2	8	103	7	5	10	24	0
2007-12-15 00:00:00	28	1	21	0	2	2	86	32	0	10	65	3	80	80	0	1	117	0	0	0	0	0	0	0	0	0	0	0	0	0	0	5	0	8	5	0	52	27	21	56	0	0	7	105	12	1	8	20	1
2007-12-15 01:00:00	13	2	13	0	1	1	72	34	1	7	58	1	91	41	0	0	75	0	0	0	0	0	0	0	0	0	0	0	0	0	0	12	0	7	6	1	48	24	13	29	0	5	5	96	10	1	6	17	0
2007-12-15 02:00:00	27	3	20	0	4	1	68	30	2	9	56	1	79	79	0	2	103	0	1	0	0	0	0	0	0	0	0	0	0	0	0	2	0	8	6	0	43	35	13	36	3	5	5	88	8	1	6	16	0
2007-12-15 03:00:00	18	0	16	0	2	0	77	28	1	1	68	1	87	77	0	1	123	0	0	0	0	0	0	0	0	0	0	0	0	0	0	8	0	7	8	0	48	38	14	42	0	7	5	94	8	5	0	11	0
2007-12-15 04:00:00	14	2	8	1	1	0	59	37	1	8	72	1	88	52	0	2	105	0	0	0	0	0	0	0	0	0	0	0	0	0	0	5	0	8	3	0	45	19	19	35	5	5	8	89	7	4	2	19	0
2007-12-15 05:00:00	15	0	15	0	4	1	57	37	1	2	67	1	85	52	0	0	98	0	0	0	0	0	0	0	0	0	0	0	0	0	0	3	0	4	3	1	52	31	15	45	3	2	6	114	13	7	2	15	0
2007-12-15 06:00:00	10	0	27	3	4	0	71	39	0	7	44	2	79	35	0	1	70	0	1	0	0	0	0	0	0	0	0	0	0	0	0	2	0	10	5	0	32	17	20	30	1	2	5	100	9	2	8	17	0
2007-12-15 07:00:00	4	0	9	0	0	1	45	28	2	10	39	2	45	49	0	2	72	0	0	0	0	0	0	0	0	0	0	0	0	0	0	2	0	7	1	0	29	25	13	45	1	2	3	60	7	3	8	8	1
2007-12-15 08:00:00	16	0	12	0	2	0	35	21	1	6	47	1	53	16	0	2	54	0	4	0	0	0	0	0	0	0	0	0	0	0	0	3	0	2	5	1	34	14	25	16	1	6	5	68	2	0	8	5	0
2007-12-15 09:00:00	4	0	17	1	1	1	29	16	1	5	33	2	45	31	0	1	47	0	3	0	0	0	0	0	0	0	0	0	0	0	0	3	0	6	5	1	22	14	5	29	1	2	6	74	7	1	7	7	0
2007-12-15 10:00:00	3	1	15	2	1	0	28	30	2	0	28	0	36	35	0	3	56	0	3	0	0	0	0	0	0	0	0	0	0	0	0	9	0	2	4	1	10	20	9	24	1	1	0	68	3	1	0	2	0
2007-12-15 11:00:00	3	0	17	1	3	2	40	18	0	3	39	0	36	30	0	1	43	0	1	0	0	0	0	0	0	0	0	0	0	0	0	7	0	5	6	1	29	7	16	28	3	0	3	67	5	1	3	13	0
2007-12-15 12:00:00	9	0	10	1	1	3	45	30	1	1	22	2	34	25	0	0	64	0	1	0	0	0	0	0	0	0	0	0	0	0	0	3	0	3	3	1	37	11	9	27	1	3	2	62	1	1	7	6	0
2007-12-15 13:00:00	5	0	16	0	3	1	37	38	4	9	23	2	38	32	0	1	56	0	0	0	0	0	0	0	0	0	0	0	0	0	0	2	0	11	5	0	22	23	14	32	0	5	2	62	8	1	3	3	0
2007-12-15 14:00:00	8	0	16	1	1	0	46	23	2	3	59	2	62	44	0	1	61	0	0	0	0	0	0	0	0	0	0	0	0	0	0	2	0	8	6	0	18	23	23	22	0	4	0	70	5	1	1	11	0
2007-12-15 15:00:00	2	3	23	1	1	2	64	23	0	1	55	2	59	34	0	0	85	0	0	0	0	0	0	0	0	0	0	0	0	0	0	3	0	7	10	1	26	22	20	32	3	3	10	96	4	1	3	9	1
2007-12-15 16:00:00	7	1	31	2	0	2	85	32	0	2	62	2	83	48	0	1	113	0	1	0	0	0	0	0	0	0	0	0	0	0	0	5	0	9	3	4	33	20	21	33	0	3	1	83	10	2	5	15	0
2007-12-15 17:00:00	6	2	35	2	1	0	63	58	2	12	72	2	100	48	0	4	120	0	1	0	0	0	0	0	0	0	0	0	0	0	0	6	0	4	8	2	37	27	14	37	1	3	12	109	6	1	8	17	0
2007-12-15 18:00:00	24	1	20	1	2	2	82	37	2	3	66	2	91	46	0	1	111	0	0	0	0	0	0	0	0	0	0	0	0	0	0	6	0	2	4	0	34	33	16	43	2	2	5	127	3	1	11	17	1
2007-12-15 19:00:00	17	1	33	0	2	1	82	41	0	3	77	3	72	60	0	2	115	0	1	0	0	0	0	0	0	0	0	0	0	0	0	9	0	6	8	1	50	25	12	35	2	3	5	95	11	1	3	19	0
2007-12-15 20:00:00	7	0	24	0	1	1	99	31	2	10	83	3	84	59	0	1	117	0	0	0	0	0	0	0	0	0	0	0	0	0	0	7	0	8	8	2	48	19	17	43	0	6	4	99	6	1	6	9	0
2007-12-15 21:00:00	5	0	21	1	2	2	76	30	0	3	75	2	93	79	0	4	82	0	0	0	0	0	0	0	0	0	0	0	0	0	0	10	0	10	6	1	48	24	11	42	1	2	2	91	5	1	14	17	0
2007-12-15 22:00:00	12	1	32	2	1	1	116	27	0	3	84	3	87	59	0	0	131	0	1	0	0	0	0	0	0	0	0	0	0	0	0	8	0	6	8	2	47	33	18	33	1	4	1	132	13	0	11	14	0
2007-12-15 23:00:00	16	1	35	1	2	0	75	32	2	5	65	2	90	90	0	1	127	0	0	0	0	0	0	0	0	0	0	0	0	0	0	9	0	9	9	1	38	28	17	40	1	4	8	89	11	4	7	14	0
2007-12-16 00:00:00	10	0	20	2	1	7	99	28	3	3	81	4	109	75	0	1	138	0	0	0	0	0	0	0	0	0	0	0	0	0	0	8	0	3	9	2	41	27	19	41	2	2	7	132	6	4	5	12	0
2007-12-16 01:00:00	9	0	21	0	1	1	89	39	0	9	73	1	80	66	0	2	95	0	1	0	0	0	0	0	0	0	0	0	0	0	0	3	0	2	3	1	35	28	16	35	0	4	3	102	9	2	6	23	0
2007-12-16 02:00:00	10	0	38	0	1	3	71	32	0	7	77	0	89	78	0	2	113	0	1	0	0	0	0	0	0	0	0	0	0	0	0	11	0	15	13	1	53	33	15	37	1	5	3	109	6	1	4	21	0
2007-12-16 03:00:00	12	0	39	2	3	3	85	45	2	5	62	6	76	58	0	3	86	0	0	0	0	0	0	0	0	0	0	0	0	0	0	10	0	4	15	1	50	36	13	38	4	5	8	96	11	0	18	18	0
2007-12-16 04:00:00	15	0	25	0	0	6	85	36	2	4	70	1	87	59	0	6	89	0	0	0	0	0	0	0	0	0	0	0	0	0	0	8	0	7	10	1	49	22	24	41	0	2	9	74	8	1	10	15	0
2007-12-16 05:00:00	11	1	28	0	0	3	61	54	2	2	58	13	64	53	0	3	90	0	1	0	0	0	0	0	0	0	0	0	0	0	0	9	0	9	7	2	49	33	15	30	0	5	4	104	10	0	3	17	0
2007-12-16 06:00:00	6	0	22	0	0	1	57	45	0	3	53	3	58	56	0	1	72	0	3	0	0	0	0	0	0	0	0	0	0	0	0	18	0	10	3	2	40	24	15	28	1	2	5	76	1	1	11	16	0
2007-12-16 07:00:00	8	2	12	0	0	0	69	37	1	2	47	0	50	61	0	0	68	0	1	0	0	0	0	0	0	0	0	0	0	0	0	8	0	13	8	0	35	20	16	30	0	3	6	68	9	0	13	10	0
2007-12-16 08:00:00	6	0	12	1	0	2	38	44	0	3	44	0	61	30	0	0	65	0	2	0	0	0	0	0	0	0	0	0	0	0	0	16	0	5	2	0	37	15	8	14	1	1	1	74	4	2	2	5	0
2007-12-16 09:00:00	7	0	9	1	2	3	31	25	0	2	44	2	57	33	0	1	53	0	0	0	0	0	0	0	0	0	0	0	0	0	0	11	0	2	4	0	25	12	11	27	3	2	1	66	6	1	3	5	0
2007-12-16 10:00:00	2	2	10	0	0	0	45	29	0	2	32	1	37	43	0	0	59	0	0	0	0	0	0	0	0	0	0	0	0	0	0	5	0	1	5	0	19	9	8	19	0	5	0	57	1	3	6	6	0
2007-12-16 11:00:00	10	2	21	0	0	1	30	13	0	2	41	0	52	32	0	1	123	0	0	0	0	0	0	0	0	0	0	0	0	0	0	10	0	2	6	0	23	16	9	27	1	1	1	74	3	1	3	3	0
2007-12-16 12:00:00	4	1	14	1	0	0	49	16	1	1	35	0	61	26	0	1	63	0	0	0	0	0	0	0	0	0	0	0	0	0	0	1	0	7	2	1	21	10	8	22	1	4	9	89	5	0	9	4	0
2007-12-16 13:00:00	4	1	16	0	1	2	47	24	1	2	45	0	50	27	0	0	76	0	2	0	0	0	0	0	0	0	0	0	0	0	0	3	0	4	1	0	22	17	7	28	1	5	3	111	4	0	5	8	0
2007-12-16 14:00:00	13	1	10	2	0	1	61	26	1	2	57	1	68	55	0	1	82	0	0	0	0	0	0	0	0	0	0	0	0	0	0	3	0	7	4	1	18	15	12	32	0	1	2	94	2	6	4	13	0
2007-12-16 15:00:00	9	0	35	2	10	1	69	33	2	5	60	2	75	34	0	0	101	0	0	0	0	0	0	0	0	0	0	0	0	0	0	11	0	3	5	0	30	29	5	41	1	3	6	84	6	2	9	7	1
2007-12-16 16:00:00	14	2	21	2	2	4	86	42	0	4	81	1	77	42	0	0	121	0	0	0	0	0	0	0	0	0	0	0	0	0	0	12	0	10	7	3	36	29	20	33	2	6	6	129	11	1	4	17	0
2007-12-16 17:00:00	14	0	17	0	0	2	109	24	0	6	97	3	93	61	0	2	121	0	5	0	0	0	0	0	0	0	0	0	0	0	0	5	0	5	9	0	33	62	17	42	3	13	10	101	5	2	4	18	0
2007-12-16 18:00:00	22	1	31	0	2	2	92	38	0	7	83	3	80	58	0	1	136	0	1	0	0	0	0	0	0	0	0	0	0	0	0	6	0	2	8	2	50	25	22	47	1	6	7	124	14	2	7	18	0
2007-12-16 19:00:00	15	0	24	0	1	2	106	49	0	8	65	3	74	65	0	2	150	0	2	0	0	0	0	0	0	0	0	0	0	0	0	9	0	10	4	3	55	21	23	43	2	6	6	135	12	2	10	15	0
2007-12-16 20:00:00	13	0	24	1	1	3	130	45	2	6	72	2	96	81	0	1	157	0	4	0	0	0	0	0	0	0	0	0	0	0	0	6	0	12	11	2	49	32	21	58	6	8	9	134	6	3	9	8	0
2007-12-16 21:00:00	10	1	36	0	0	1	91	34	1	8	92	1	109	75	0	4	148	0	1	0	0	0	0	0	0	0	0	0	0	0	0	12	0	14	18	2	55	28	14	43	2	4	5	129	9	0	9	17	0
2007-12-16 22:00:00	19	0	25	1	1	3	103	44	1	9	91	6	91	74	0	7	174	0	3	0	0	0	0	0	0	0	0	0	0	0	0	11	0	16	14	1	49	30	16	31	2	5	9	129	6	0	9	22	0
2007-12-16 23:00:00	16	0	18	0	2	0	77	30	2	3	93	2	89	62	0	0	150	0	0	0	0	0	0	0	0	0	0	0	0	0	0	4	0	3	11	3	53	37	15	36	1	5	3	126	9	2	14	16	0
2007-12-17 00:00:00	14	0	29	1	4	5	95	49	2	7	80	5	105	73	0	1	148	0	2	0	0	0	0	0	0	0	0	0	0	0	0	7	0	13	12	1	52	30	17	45	2	6	13	136	11	2	12	13	0
2007-12-17 01:00:00	15	2	31	0	2	4	105	50	0	3	84	3	103	67	0	3	149	0	1	0	0	0	0	0	0	0	0	0	0	0	0	3	0	3	11	0	70	27	12	46	1	10	4	121	9	3	8	14	0
2007-12-17 02:00:00	14	1	26	1	1	2	97	37	2	7	109	0	123	74	0	1	167	0	1	0	0	0	0	0	0	0	0	0	0	0	0	8	0	8	10	2	50	30	22	41	2	5	4	99	11	2	14	20	0
2007-12-17 03:00:00	20	1	32	0	2	4	115	59	4	1	82	0	134	86	0	4	194	0	1	0	0	0	0	0	0	0	0	0	0	0	0	15	0	9	11	0	72	41	15	34	4	5	9	159	14	3	7	14	0
2007-12-17 04:00:00	21	0	21	0	1	3	86	61	1	5	102	4	108	88	0	4	181	0	2	0	0	0	0	0	0	0	0	0	0	0	0	7	0	9	7	2	61	26	16	48	6	2	9	122	17	4	3	20	0
2007-12-17 05:00:00	20	0	33	7	0	4	72	36	2	10	87	7	101	69	0	5	141	0	3	0	0	0	0	0	0	0	0	0	0	0	0	12	0	6	7	0	64	41	24	48	4	5	5	111	11	3	7	19	0
2007-12-17 06:00:00	21	1	17	1	0	5	90	37	1	5	81	2	85	54	0	4	127	0	4	0	0	0	0	0	0	0	0	0	0	0	0	5	0	10	11	1	47	27	15	47	0	7	6	104	7	2	18	9	1
2007-12-17 07:00:00	12	0	19	0	2	2	66	45	2	8	60	2	88	43	0	0	121	0	0	0	0	0	0	0	0	0	0	0	0	0	0	4	0	7	6	1	36	29	21	31	1	1	5	93	9	2	4	9	0
2007-12-17 08:00:00	8	1	18	0	0	6	74	38	1	3	55	0	76	38	0	0	81	0	0	0	0	0	0	0	0	0	0	0	0	0	0	8	0	8	9	0	54	22	12	28	1	2	8	80	11	1	10	10	0
2007-12-17 09:00:00	7	1	9	0	0	0	57	36	2	3	48	1	74	51	0	2	94	0	1	0	0	0	0	0	0	0	0	0	0	0	0	6	0	10	7	2	42	19	14	28	1	3	5	88	4	6	11	5	0
2007-12-17 10:00:00	10	1	21	0	7	1	65	33	3	3	70	2	86	30	0	1	62	0	0	0	0	0	0	0	0	0	0	0	0	0	0	10	0	6	1	0	26	9	8	36	0	1	8	82	4	2	6	6	0
2007-12-17 11:00:00	6	1	19	0	0	0	59	35	2	4	58	2	76	20	0	1	84	0	2	0	0	0	0	0	0	0	0	0	0	0	0	7	0	4	6	2	33	23	14	22	0	3	2	102	5	5	16	15	0
2007-12-17 12:00:00	4	3	34	0	3	0	86	50	0	3	84	2	74	34	0	6	130	0	0	0	0	0	0	0	0	0	0	0	0	0	0	8	0	7	15	2	40	25	19	39	3	3	8	119	10	3	3	9	0
2007-12-17 13:00:00	11	1	21	0	5	4	104	53	1	2	66	2	91	42	0	4	134	0	0	0	0	0	0	0	0	0	0	0	0	0	0	5	0	6	6	0	56	27	13	30	2	6	9	123	5	1	2	15	0
2007-12-17 14:00:00	11	1	30	0	0	1	108	35	4	7	98	1	116	54	0	3	167	0	1	0	0	0	0	0	0	0	0	0	0	0	0	15	0	6	14	1	46	37	18	46	1	6	3	117	5	4	10	11	0
2007-12-17 15:00:00	23	1	24	0	4	5	117	45	1	5	78	3	114	62	0	2	160	0	1	0	0	0	0	0	0	0	0	0	0	0	0	11	0	12	10	1	57	45	25	50	4	2	13	127	14	4	15	16	0
2007-12-17 16:00:00	19	0	40	1	5	8	158	58	5	4	81	5	143	64	0	1	188	0	1	0	0	0	0	0	0	0	0	0	0	0	0	9	0	5	10	2	52	43	25	58	6	13	16	145	11	4	5	18	2
2007-12-17 17:00:00	15	3	23	1	3	2	171	50	0	6	95	6	153	85	0	3	220	0	1	0	0	0	0	0	0	0	0	0	0	0	0	12	0	14	11	3	71	59	23	49	2	8	9	141	16	5	8	18	0
2007-12-17 18:00:00	34	0	30	0	3	10	131	61	6	7	101	1	151	83	0	1	214	0	1	0	0	0	0	0	0	0	0	0	0	0	0	12	0	11	9	0	65	38	17	70	4	7	18	132	16	3	14	16	0
2007-12-17 19:00:00	22	3	23	1	3	7	141	55	4	6	92	5	149	100	0	4	244	0	1	0	0	0	0	0	0	0	0	0	0	0	0	8	0	17	11	2	69	51	30	79	2	5	11	126	12	2	14	19	0
2007-12-17 20:00:00	27	1	40	1	5	3	130	57	1	0	104	7	126	73	0	3	212	0	1	0	0	0	0	0	0	0	0	0	0	0	0	20	0	10	12	2	80	42	21	60	6	4	16	163	10	2	11	19	0
2007-12-17 21:00:00	32	2	25	3	2	5	146	62	0	4	92	3	151	106	0	3	209	0	1	0	0	0	0	0	0	0	0	0	0	0	0	8	0	15	8	0	85	55	25	48	3	10	10	164	12	0	11	14	1
2007-12-17 22:00:00	21	0	31	1	0	5	144	56	0	4	109	4	130	121	0	1	192	0	0	0	0	0	0	0	0	0	0	0	0	0	0	13	0	14	15	2	79	42	19	50	5	7	12	134	16	2	9	19	1
2007-12-17 23:00:00	14	2	15	0	4	4	110	57	3	2	102	2	144	99	0	5	179	0	0	0	0	0	0	0	0	0	0	0	0	0	0	15	0	12	12	1	69	61	19	63	4	7	10	143	17	2	9	13	0
2007-12-18 00:00:00	14	0	30	2	4	7	118	58	5	6	91	4	134	82	0	3	181	0	0	0	0	0	0	0	0	0	0	0	0	0	0	8	0	12	16	0	75	36	18	45	2	12	9	131	5	2	8	24	0
2007-12-18 01:00:00	13	0	23	2	0	9	97	38	0	3	104	4	136	89	0	2	148	0	1	0	0	0	0	0	0	2	0	0	0	0	0	9	0	13	8	1	66	50	15	46	2	3	8	122	14	2	7	15	0
2007-12-18 02:00:00	13	0	32	0	1	0	101	27	0	8	93	3	124	78	0	2	171	0	1	0	0	0	0	0	0	2	0	0	0	0	0	8	0	11	12	3	65	41	18	34	2	3	11	118	18	1	13	15	0
2007-12-18 03:00:00	21	1	26	2	4	6	115	52	2	1	114	2	137	100	0	4	152	0	2	0	0	0	0	0	0	1	0	0	0	0	0	6	0	8	11	0	78	40	23	46	3	5	5	132	12	2	2	27	0
2007-12-18 04:00:00	22	1	23	3	2	10	116	42	2	4	97	3	132	60	0	1	175	0	0	0	0	0	0	0	0	0	0	0	0	0	0	9	0	10	8	1	73	43	36	38	5	3	11	121	20	1	7	13	0
2007-12-18 05:00:00	19	0	29	1	7	4	77	52	0	3	85	0	101	66	0	0	138	0	4	0	0	0	0	0	0	0	0	0	0	0	0	4	0	9	13	1	55	33	26	39	8	10	18	116	16	5	11	27	0
2007-12-18 06:00:00	16	1	18	1	1	3	60	32	1	2	79	3	87	70	0	1	99	0	0	0	0	0	0	0	0	2	0	0	0	0	0	7	0	8	10	2	48	34	19	33	4	2	23	96	8	2	9	13	0
2007-12-18 07:00:00	7	0	10	1	0	2	57	26	1	6	57	2	72	56	0	2	85	0	1	0	0	0	0	0	0	3	0	0	0	0	0	5	0	7	2	0	34	22	17	33	3	5	6	94	9	1	10	13	0
2007-12-18 08:00:00	10	2	15	0	1	1	67	31	1	1	55	0	77	39	0	2	84	0	1	0	0	0	0	0	0	0	0	0	0	0	0	4	0	6	5	4	38	27	12	39	1	9	6	83	6	0	5	14	1
2007-12-18 09:00:00	7	0	18	1	0	3	68	22	1	2	61	1	69	28	0	1	80	0	0	0	0	0	0	0	0	1	0	0	0	0	0	7	0	5	4	0	22	18	16	25	4	5	4	76	6	1	3	7	0
2007-12-18 10:00:00	8	3	9	0	1	3	60	32	3	1	52	1	87	35	0	1	87	0	0	0	0	0	0	0	0	1	0	0	0	0	0	10	0	6	4	1	27	17	12	39	1	2	3	81	3	0	5	4	1
2007-12-18 11:00:00	14	2	23	1	1	4	50	35	1	1	62	2	59	47	0	3	111	0	0	0	0	0	0	0	0	1	0	0	0	0	0	2	0	4	11	4	33	17	7	40	1	8	6	100	6	1	3	5	0
2007-12-18 12:00:00	3	0	17	1	0	8	66	28	2	2	70	3	68	50	0	1	104	0	1	0	0	0	0	0	0	0	0	0	0	0	0	3	0	10	6	3	37	20	15	36	6	4	6	134	7	0	7	8	0
2007-12-18 13:00:00	12	0	17	0	0	2	83	27	2	2	67	3	95	38	0	0	99	0	1	0	0	0	0	0	0	0	0	0	0	0	0	7	0	5	6	0	36	21	13	31	1	3	6	140	4	0	4	9	0
2007-12-18 14:00:00	16	1	25	4	0	4	103	34	1	6	71	2	108	50	0	3	123	0	3	0	0	0	0	0	0	4	0	0	0	0	0	5	0	8	6	3	44	30	19	47	0	2	6	118	5	1	8	5	0
2007-12-18 15:00:00	15	0	25	1	1	1	124	49	1	1	78	6	121	80	0	5	146	0	1	0	0	0	0	0	0	2	0	0	0	0	0	8	0	9	14	3	66	32	21	60	2	5	13	150	8	1	2	15	0
2007-12-18 16:00:00	22	1	31	0	1	4	156	66	4	10	89	0	152	59	0	4	165	0	1	0	0	0	0	0	0	2	0	0	0	0	0	5	0	13	10	1	56	53	41	50	1	4	6	153	16	3	20	11	0
2007-12-18 17:00:00	17	0	38	2	0	7	162	39	1	5	103	1	163	53	0	0	199	0	1	0	0	0	0	0	0	2	0	0	0	0	0	11	0	11	20	1	70	51	31	59	3	8	3	152	27	2	16	17	0
2007-12-18 18:00:00	34	0	28	5	0	5	142	48	2	7	94	7	163	75	0	1	213	0	1	0	0	0	0	0	0	1	0	0	0	0	0	8	0	10	19	3	66	68	28	69	6	12	13	141	8	4	18	17	0
2007-12-18 19:00:00	19	0	32	0	1	4	137	49	0	4	89	8	158	95	0	5	221	0	3	0	0	0	0	0	0	1	0	0	0	0	0	10	0	10	13	1	55	43	26	51	1	10	12	143	13	3	11	12	0
2007-12-18 20:00:00	20	2	22	2	2	3	127	29	1	5	118	1	157	80	0	3	194	0	1	0	0	0	0	0	0	2	0	0	0	0	0	13	0	22	12	5	56	60	33	72	2	12	7	141	16	2	14	12	0
2007-12-18 21:00:00	19	1	25	2	4	4	161	65	1	2	116	6	142	79	0	2	214	0	4	0	0	0	0	0	0	1	0	0	0	0	0	14	0	16	10	3	73	37	23	57	2	6	9	149	14	1	10	20	0
2007-12-18 22:00:00	40	1	22	2	1	3	180	68	1	8	109	2	163	105	0	4	252	0	0	0	0	0	0	0	0	1	0	0	0	0	0	9	0	15	6	6	74	43	32	54	3	7	9	140	9	5	13	24	0
2007-12-18 23:00:00	19	2	34	0	0	8	140	46	0	8	105	0	147	80	0	1	229	0	1	0	0	0	0	0	0	0	0	0	0	0	0	12	0	15	7	0	64	36	20	58	8	9	7	155	14	3	6	13	0
2007-12-19 00:00:00	23	0	30	2	3	5	123	31	1	9	86	1	111	91	0	2	183	0	0	0	0	0	0	0	0	2	0	0	0	0	0	20	0	10	7	0	66	32	33	60	5	4	4	159	12	2	4	18	1
2007-12-19 01:00:00	15	1	27	2	1	4	95	41	2	1	96	4	115	80	0	1	181	0	1	0	0	0	0	0	0	0	0	0	0	0	0	8	0	12	16	1	73	31	12	47	4	6	11	129	14	1	17	19	0
2007-12-19 02:00:00	36	2	20	1	0	7	105	46	0	5	109	1	137	78	0	3	157	0	2	0	0	0	0	0	0	1	0	0	0	0	0	8	0	6	9	1	62	36	16	69	2	2	12	118	11	4	4	11	0
2007-12-19 03:00:00	20	1	25	0	0	9	122	46	2	6	89	3	114	59	0	3	168	0	0	0	0	0	0	0	0	0	0	0	0	0	0	8	0	9	8	2	55	38	29	61	0	6	9	104	16	1	6	19	0
2007-12-19 04:00:00	17	0	28	0	0	10	113	40	2	5	93	1	92	64	0	1	163	0	0	0	0	0	0	0	0	0	0	0	0	0	0	28	0	4	8	0	64	40	20	58	1	5	12	132	16	2	13	15	0
2007-12-19 05:00:00	27	3	45	2	2	7	83	28	0	6	78	2	92	53	0	0	132	0	1	0	0	0	0	0	0	1	0	0	0	0	0	8	0	8	8	2	66	46	22	51	1	2	12	115	9	0	3	12	0
2007-12-19 06:00:00	19	0	26	2	1	4	68	41	2	2	66	2	62	45	0	3	126	0	0	0	0	0	0	0	0	2	0	0	0	0	0	12	0	10	8	0	54	25	16	37	0	7	6	105	11	1	11	16	1
2007-12-19 07:00:00	5	0	24	1	0	4	61	29	1	4	41	1	76	38	0	0	86	0	1	0	0	0	0	0	0	1	0	0	0	0	0	7	0	4	3	0	30	27	19	28	0	1	5	90	12	3	5	10	1
2007-12-19 08:00:00	10	2	28	1	0	2	62	36	0	0	42	3	55	42	0	0	98	0	2	0	0	0	0	0	0	1	0	0	0	0	0	2	0	7	4	0	31	15	8	39	5	2	5	73	8	2	4	17	0
2007-12-19 09:00:00	6	0	22	0	1	2	57	19	0	4	56	1	64	35	0	4	76	0	2	0	0	0	0	0	0	1	0	0	0	0	0	4	0	2	8	2	24	13	14	37	0	1	5	69	3	1	1	10	0
2007-12-19 10:00:00	6	0	22	0	2	1	66	38	0	8	44	0	66	42	0	4	83	0	1	0	0	0	0	0	0	1	0	0	0	0	0	6	0	9	7	0	25	20	10	23	2	5	6	95	7	1	14	9	0
2007-12-19 11:00:00	4	1	10	1	2	7	90	26	1	5	50	1	89	38	0	2	63	0	0	0	0	0	0	0	0	2	0	0	0	0	0	4	0	3	3	1	26	16	17	21	2	1	1	97	8	1	13	9	0
2007-12-19 12:00:00	9	1	12	0	1	6	75	33	1	5	58	1	80	33	0	1	109	0	0	0	0	0	0	0	0	1	0	0	0	0	0	6	0	2	5	1	23	15	14	31	1	3	0	98	6	1	9	10	0
2007-12-19 13:00:00	5	1	6	1	3	8	67	27	2	2	59	1	64	29	0	3	101	0	1	0	0	0	0	0	0	2	0	0	0	0	0	6	0	5	7	1	19	17	9	37	1	5	4	85	9	2	1	17	0
2007-12-19 14:00:00	10	3	28	4	3	9	87	43	0	1	63	2	87	51	0	3	157	0	0	0	0	0	0	0	0	0	0	0	0	0	0	5	0	6	10	0	44	28	22	43	1	8	9	128	7	1	12	14	0
2007-12-19 15:00:00	10	0	24	0	1	12	106	46	0	6	77	3	93	69	0	4	168	0	1	0	0	0	0	0	0	1	0	0	0	0	0	6	0	17	18	2	47	59	24	37	1	7	9	121	6	2	6	11	0
2007-12-19 16:00:00	19	3	22	1	3	2	147	55	2	7	69	9	117	58	0	2	207	0	2	0	0	0	0	0	0	2	0	0	0	0	0	13	0	13	16	1	57	30	25	48	2	6	8	139	9	2	10	3	0
2007-12-19 17:00:00	12	0	35	1	2	5	189	53	0	2	102	2	191	77	0	6	202	0	0	0	0	0	0	0	0	0	0	0	0	0	0	11	0	9	13	1	62	38	29	53	5	0	9	139	9	1	12	23	1
2007-12-19 18:00:00	24	0	24	2	3	11	135	29	2	0	90	2	180	69	0	6	199	0	5	0	0	0	0	0	0	0	0	0	0	0	0	17	0	8	16	5	69	45	32	42	0	5	6	127	15	6	13	13	0
2007-12-19 19:00:00	16	2	43	0	2	6	174	54	1	5	107	3	192	80	0	3	199	0	1	0	0	0	0	0	0	0	0	0	0	0	0	8	0	17	18	0	56	49	27	59	0	8	18	147	13	3	8	19	1
2007-12-19 20:00:00	10	0	13	0	0	10	149	38	0	9	88	4	138	74	0	3	225	0	1	0	0	0	0	0	0	0	0	0	0	0	0	12	0	8	8	0	62	38	22	56	2	6	16	125	20	5	4	11	0
2007-12-19 21:00:00	15	2	17	1	0	9	155	51	1	13	108	3	156	80	0	2	211	0	2	0	0	0	0	0	0	0	0	0	0	0	0	7	0	16	10	1	59	48	19	44	3	9	2	129	19	3	6	15	0
2007-12-19 22:00:00	16	0	33	1	9	5	127	71	1	3	113	5	154	83	0	1	183	0	1	0	0	0	0	0	0	4	0	0	0	0	0	7	0	12	14	2	72	43	23	40	4	4	7	160	13	1	10	30	1
2007-12-19 23:00:00	28	1	42	1	2	7	131	51	2	1	85	4	139	82	0	1	170	0	1	0	0	0	0	0	0	1	0	0	0	0	0	11	0	14	9	0	71	42	24	53	0	3	11	110	18	7	5	17	0
2007-12-20 00:00:00	16	0	30	0	1	7	145	48	0	6	98	2	114	87	0	1	194	0	2	0	0	0	0	0	0	0	0	0	0	0	0	13	0	9	11	3	62	48	18	57	3	2	7	147	24	3	16	17	0
2007-12-20 01:00:00	19	0	17	3	0	3	101	43	0	2	94	5	142	61	0	2	176	0	2	0	0	0	0	0	0	0	0	0	0	0	0	4	0	10	9	1	68	49	21	49	3	2	10	127	7	0	3	13	0
2007-12-20 02:00:00	16	0	35	1	0	8	121	58	0	5	106	2	114	73	0	1	146	0	2	0	0	0	0	0	0	0	0	0	0	0	0	11	0	11	13	6	46	37	34	42	3	2	7	116	5	1	21	13	0
2007-12-20 03:00:00	14	0	50	1	0	6	99	40	1	5	95	7	133	75	0	1	139	0	1	0	0	0	0	0	0	2	0	0	0	0	0	15	0	19	14	1	57	28	31	33	2	10	10	106	8	3	4	18	0
2007-12-20 04:00:00	10	3	26	1	1	7	104	45	0	9	89	5	125	73	0	4	130	0	2	0	0	0	0	0	0	0	0	0	0	0	0	9	0	7	18	4	54	30	23	41	0	7	10	102	15	2	13	15	0
2007-12-20 05:00:00	16	1	32	0	0	10	64	51	2	3	69	3	98	52	0	0	99	0	0	0	0	0	0	0	0	0	0	0	0	0	0	6	0	10	6	2	51	39	16	31	4	5	7	93	14	0	4	16	0
2007-12-20 06:00:00	12	3	30	1	0	4	47	41	1	1	60	3	75	52	0	4	82	0	1	0	0	0	0	0	0	0	0	0	0	0	0	6	0	11	5	2	51	29	10	32	0	4	1	77	6	4	8	9	0
2007-12-20 07:00:00	11	0	26	3	2	2	58	33	0	3	53	2	79	36	0	1	74	0	0	0	0	0	0	0	0	0	0	0	0	0	0	1	0	4	7	0	30	34	11	35	0	6	4	93	10	1	6	12	0
2007-12-20 08:00:00	3	0	19	1	0	2	55	24	1	2	58	1	71	36	0	0	69	0	1	0	0	0	0	0	0	0	0	0	0	0	0	3	0	6	9	1	38	26	21	39	2	2	3	72	8	0	4	10	0
2007-12-20 09:00:00	6	0	7	0	0	7	38	28	1	3	37	3	86	32	0	3	63	0	0	0	0	0	0	0	0	2	0	0	0	0	0	8	0	2	6	0	31	17	18	28	1	2	7	81	2	1	5	11	0
2007-12-20 10:00:00	9	0	4	0	3	8	50	38	0	3	63	1	60	44	0	2	79	0	0	0	0	0	0	0	0	2	0	0	0	0	0	3	0	2	8	0	19	21	7	30	3	3	3	82	5	5	4	7	0
2007-12-20 11:00:00	6	0	9	1	3	0	73	27	1	1	46	8	73	42	0	0	93	0	0	0	0	0	0	0	0	1	0	0	0	0	0	4	0	6	6	0	25	14	9	37	2	4	7	79	2	1	8	10	0
2007-12-20 12:00:00	5	0	10	0	8	7	80	33	1	3	55	2	66	30	0	0	85	0	0	0	0	0	0	0	0	4	0	0	0	0	0	4	0	3	6	0	26	24	11	30	4	5	3	93	4	2	7	12	0
2007-12-20 13:00:00	10	2	17	2	3	4	70	31	2	4	67	0	67	40	0	0	103	0	1	0	0	0	0	0	0	2	0	0	0	0	0	5	0	11	8	0	28	21	12	25	0	2	5	104	3	3	5	10	0
2007-12-20 14:00:00	8	0	19	1	4	5	99	36	1	1	59	2	110	54	0	2	126	0	0	0	0	0	0	0	0	1	0	0	0	0	0	6	0	3	6	0	38	29	11	57	0	5	9	101	7	1	6	15	0
2007-12-20 15:00:00	17	1	15	0	2	3	124	35	1	2	82	2	130	69	0	2	152	0	0	0	0	0	0	0	0	4	0	0	0	0	0	4	0	8	9	1	50	45	21	54	0	6	10	141	5	4	22	26	0
2007-12-20 16:00:00	22	0	28	1	3	2	136	35	1	2	98	4	130	58	0	4	142	0	0	0	0	0	0	0	0	2	0	0	0	0	0	9	0	12	13	0	51	37	18	49	4	6	10	148	12	6	5	10	0
2007-12-20 17:00:00	17	0	19	2	1	9	120	37	0	2	98	5	127	61	0	1	175	0	1	0	0	0	0	0	0	1	0	0	0	0	0	9	0	7	2	1	54	35	19	60	2	1	10	145	7	0	9	26	0
2007-12-20 18:00:00	23	1	29	0	0	6	160	42	1	5	92	8	127	49	0	3	201	0	1	0	0	0	0	0	0	1	0	0	0	0	0	18	0	17	16	1	65	44	15	49	3	4	8	125	11	0	6	16	0
2007-12-20 19:00:00	20	1	18	1	1	7	124	59	1	3	91	1	133	87	0	2	165	0	4	0	0	0	0	0	0	1	0	0	0	0	0	9	0	8	8	0	82	34	27	51	0	2	9	121	6	0	17	6	0
2007-12-20 20:00:00	26	0	31	1	4	4	142	45	0	7	75	9	111	73	0	2	165	0	0	0	0	0	0	0	0	1	0	0	0	0	0	14	0	14	8	1	54	40	16	45	3	3	7	130	6	1	3	19	0
2007-12-20 21:00:00	18	0	19	5	1	6	115	45	2	10	103	2	124	75	0	1	187	0	0	0	0	0	0	0	0	1	0	0	0	0	0	2	0	10	10	3	56	41	20	44	0	5	7	126	11	1	6	14	0
2007-12-20 22:00:00	18	1	15	2	0	10	130	38	0	14	94	2	146	93	0	3	142	0	1	0	0	0	0	0	0	2	0	0	0	0	0	11	0	8	11	2	63	45	27	52	0	7	7	125	15	5	3	30	0
2007-12-20 23:00:00	18	0	26	2	1	6	112	36	1	7	74	1	102	78	0	2	145	0	1	0	0	0	0	0	0	1	0	0	0	0	0	6	0	6	9	2	51	35	18	48	1	3	7	130	20	4	9	20	0
2007-12-21 00:00:00	10	2	21	0	3	4	102	35	0	23	74	3	103	73	0	0	139	0	0	0	0	0	0	0	0	1	0	0	0	0	0	8	0	8	12	1	66	22	25	47	2	3	7	130	15	4	12	16	0
2007-12-21 01:00:00	11	0	27	0	3	6	85	43	0	5	91	2	97	75	0	3	123	0	1	0	0	0	0	0	0	0	0	0	0	0	0	3	0	9	27	0	47	30	22	44	4	6	7	102	10	1	10	15	0
2007-12-21 02:00:00	16	0	20	2	3	3	101	41	1	2	91	1	108	69	0	1	135	0	0	0	0	0	0	0	0	1	0	0	0	0	0	4	0	10	8	1	57	30	19	37	3	2	6	112	8	1	8	20	0
2007-12-21 03:00:00	16	1	32	0	0	4	108	32	1	9	80	0	117	62	0	2	126	0	2	0	0	0	0	0	0	0	0	0	0	0	0	10	0	14	6	0	62	28	28	37	2	4	4	87	8	1	4	19	0
2007-12-21 04:00:00	9	0	22	2	0	7	82	30	0	4	85	1	94	65	0	3	114	0	2	0	0	0	0	0	0	1	0	0	0	0	0	8	0	6	4	0	64	36	19	39	0	2	15	121	7	2	5	11	0
2007-12-21 05:00:00	9	1	24	2	0	6	64	38	2	1	84	2	84	44	0	0	119	0	0	0	0	0	0	0	0	1	0	0	0	0	0	9	0	7	6	0	48	27	18	26	0	6	5	115	6	2	5	10	0
2007-12-21 06:00:00	10	0	7	1	2	6	77	48	3	3	70	0	70	57	0	1	75	0	0	0	0	0	0	0	0	0	0	0	0	0	0	6	0	3	2	0	48	12	15	36	1	1	5	81	9	2	4	19	0
2007-12-21 07:00:00	7	1	15	1	0	3	43	24	0	1	46	2	44	58	0	2	80	0	2	0	0	0	0	0	0	1	0	0	0	0	0	7	0	1	6	0	49	21	7	26	0	2	8	89	7	2	4	15	0
2007-12-21 08:00:00	4	2	13	1	1	3	48	24	2	10	56	3	62	29	0	1	60	0	1	0	0	0	0	0	0	0	0	0	0	0	0	5	0	6	4	3	29	19	16	24	4	9	6	89	6	2	9	10	0
2007-12-21 09:00:00	9	0	10	1	2	2	36	35	1	3	41	1	62	27	0	1	56	0	0	0	0	0	0	0	0	1	0	0	0	0	0	2	0	1	5	0	33	11	8	26	0	1	5	76	4	2	4	9	0
2007-12-21 10:00:00	8	0	7	1	2	5	59	23	2	1	38	2	45	41	0	0	66	0	0	0	0	0	0	0	0	0	0	0	0	0	0	4	0	6	4	0	30	6	11	30	0	0	8	70	4	0	4	7	0
2007-12-21 11:00:00	3	0	7	1	6	6	70	20	0	2	48	2	51	32	0	1	77	0	0	0	0	0	0	0	0	1	0	0	0	0	0	1	0	6	6	0	22	17	8	25	0	3	5	85	4	1	2	7	1
2007-12-21 12:00:00	0	3	10	0	1	5	77	22	1	0	47	2	64	22	0	1	63	0	1	0	0	0	0	0	0	0	0	0	0	0	0	4	0	3	3	2	24	18	12	34	1	9	3	80	4	1	9	14	1
2007-12-21 13:00:00	10	1	14	0	0	1	60	28	3	8	48	1	57	26	0	2	82	0	0	0	0	0	0	0	0	1	0	0	0	0	0	5	0	4	4	0	24	24	16	26	0	1	1	92	1	1	5	5	1
2007-12-21 14:00:00	11	2	14	0	4	2	81	27	1	6	83	1	78	47	0	1	84	0	1	0	0	0	0	0	0	1	0	0	0	0	0	5	0	5	6	1	36	22	13	32	3	1	4	93	12	1	6	10	0
2007-12-21 15:00:00	9	2	18	0	4	3	71	34	0	7	71	3	93	48	0	3	103	0	4	0	0	0	0	0	0	3	0	0	0	0	0	5	0	9	8	0	43	30	17	44	3	1	6	113	4	1	4	10	0
2007-12-21 16:00:00	18	0	9	2	1	9	116	41	1	6	58	3	102	73	0	1	129	0	4	0	0	0	0	0	0	2	0	0	0	0	0	8	0	5	5	1	51	26	13	44	2	2	7	121	13	5	5	11	0
2007-12-21 17:00:00	22	1	17	6	2	6	113	36	2	2	72	3	129	56	0	4	137	0	0	0	0	0	0	0	0	3	0	0	0	0	0	6	0	11	5	0	52	39	18	57	2	7	5	123	10	2	9	17	0
2007-12-21 18:00:00	15	0	16	0	1	1	110	34	0	5	68	2	90	59	0	1	128	0	1	0	0	0	0	0	0	1	0	0	0	0	0	5	0	7	4	1	48	39	23	52	0	3	7	131	8	3	3	14	0
2007-12-21 19:00:00	6	0	12	1	2	4	99	40	0	6	87	2	105	54	0	2	128	0	0	0	0	0	0	0	0	0	0	0	0	0	0	6	0	13	4	0	39	44	22	29	7	4	13	132	8	0	9	5	0
2007-12-21 20:00:00	18	0	20	1	1	2	100	68	1	4	77	5	127	67	0	4	128	0	0	0	0	0	0	0	0	1	0	0	0	0	0	10	0	11	7	1	44	36	33	45	1	7	5	109	6	5	17	15	0
2007-12-21 21:00:00	9	0	12	0	0	4	100	36	0	4	66	3	89	65	0	1	141	0	3	0	0	0	0	0	0	0	0	0	0	0	0	3	0	6	2	1	49	33	25	43	0	1	5	104	16	0	10	14	0
2007-12-21 22:00:00	15	0	15	1	2	2	99	40	0	7	60	1	107	66	0	0	99	0	1	0	0	0	0	0	0	1	0	0	0	0	0	3	0	2	2	1	46	24	14	45	9	1	10	109	10	2	11	10	0
2007-12-21 23:00:00	18	1	12	1	2	5	76	28	0	9	83	0	99	64	0	2	100	0	4	0	0	0	0	0	0	4	0	0	0	0	0	9	0	7	4	0	56	28	16	35	0	3	1	88	10	0	11	24	0
2007-12-22 00:00:00	11	1	15	1	0	0	61	38	0	4	72	1	85	50	0	3	79	0	0	0	0	0	0	0	0	1	0	0	0	0	0	7	0	4	6	3	38	31	18	47	0	3	8	101	6	1	7	12	0
2007-12-22 01:00:00	10	2	18	1	1	3	67	26	2	2	47	2	93	29	0	0	93	0	0	0	0	0	0	0	0	0	0	0	0	0	0	4	0	8	6	3	47	30	17	34	2	2	5	113	7	1	6	12	0
2007-12-22 02:00:00	13	1	11	0	3	8	90	44	1	11	58	4	97	37	0	1	65	0	0	0	0	0	0	1	0	0	0	0	0	0	0	2	0	3	4	0	43	22	18	29	0	0	6	100	6	3	1	16	0
2007-12-22 03:00:00	4	1	16	1	1	7	93	21	1	3	68	3	83	44	0	3	89	0	0	0	0	0	1	4	0	1	0	0	0	0	1	4	0	10	5	1	36	28	11	45	0	5	4	65	8	0	2	8	0
2007-12-22 04:00:00	17	2	8	0	1	7	53	26	0	8	61	0	88	50	0	1	61	0	1	0	1	0	0	1	1	2	0	0	0	0	0	2	0	4	5	0	53	29	23	24	0	1	5	87	11	2	7	10	0
2007-12-22 05:00:00	4	1	13	0	1	3	69	34	0	2	66	1	54	43	0	2	52	0	0	0	0	0	0	0	0	1	0	1	1	0	0	7	0	3	8	4	42	36	8	20	2	3	2	91	4	1	8	11	0
2007-12-22 06:00:00	7	1	19	1	1	7	57	39	0	5	71	1	70	66	0	3	65	0	0	0	1	0	0	2	0	0	1	0	1	0	0	4	0	3	6	0	36	25	7	33	0	0	2	79	6	1	3	23	0
2007-12-22 07:00:00	7	0	13	0	0	2	59	25	0	5	53	1	50	31	0	1	80	0	0	0	0	0	0	0	0	0	0	0	0	0	0	7	0	4	0	0	21	15	10	36	1	1	6	87	4	0	4	5	1
2007-12-22 08:00:00	5	1	13	0	0	0	52	30	0	3	49	3	55	43	0	2	89	0	0	1	1	0	1	2	0	0	0	0	0	0	0	8	0	2	2	0	42	27	10	32	0	0	3	70	3	1	6	7	0
2007-12-22 09:00:00	6	1	9	0	2	3	82	24	1	1	42	0	50	44	0	1	64	0	0	0	0	0	0	0	0	1	0	0	0	0	0	1	0	1	5	2	24	13	17	19	6	4	2	58	5	1	4	6	0
2007-12-22 10:00:00	5	0	11	1	1	1	43	22	0	3	25	0	40	21	0	1	46	0	0	0	0	0	0	0	0	1	0	0	0	0	0	4	0	2	3	1	23	8	14	17	1	3	3	66	4	1	5	6	0
2007-12-22 11:00:00	6	0	8	0	0	1	33	15	1	0	43	0	36	25	0	1	43	0	0	0	0	1	0	2	0	1	0	1	1	0	1	1	0	5	5	1	17	5	5	22	0	3	7	56	2	2	1	7	0
2007-12-22 12:00:00	5	0	10	1	0	2	54	20	3	3	39	1	62	26	0	2	55	0	1	0	0	0	1	0	0	0	0	0	0	0	0	2	0	13	1	1	14	7	7	18	1	1	4	76	4	0	6	9	0
2007-12-22 13:00:00	5	0	15	1	0	7	63	31	1	5	49	1	46	19	0	1	71	0	0	0	0	0	0	0	0	2	0	0	0	0	0	4	0	1	3	0	16	13	12	20	1	1	5	61	3	1	6	5	0
2007-12-22 14:00:00	3	0	8	1	1	5	69	26	1	4	37	2	66	48	0	2	85	0	0	0	0	0	0	1	0	1	0	0	0	0	0	5	0	7	5	1	15	16	8	25	1	1	3	83	5	0	3	13	0
2007-12-22 15:00:00	3	2	9	0	1	2	73	34	0	4	49	1	71	47	0	1	94	0	3	0	1	1	1	0	0	0	0	0	0	0	0	2	0	7	4	2	25	19	16	27	4	5	3	79	7	2	5	17	1
2007-12-22 16:00:00	9	0	18	1	1	3	74	26	1	3	68	2	81	49	0	2	106	0	0	0	0	0	1	1	0	0	1	0	0	0	0	4	0	6	7	0	24	17	17	34	0	3	5	104	2	0	8	11	0
2007-12-22 17:00:00	10	1	10	2	1	1	103	30	1	5	51	2	69	76	0	5	100	0	0	0	0	0	0	0	0	3	0	0	0	0	0	1	0	2	7	1	38	18	19	35	0	2	5	98	4	2	3	9	0
2007-12-22 18:00:00	11	1	14	0	0	9	97	37	2	4	55	0	71	42	0	1	75	0	0	0	0	1	0	1	0	5	0	0	0	0	0	1	0	4	2	0	29	18	15	33	0	3	4	90	11	3	12	10	0
2007-12-22 19:00:00	7	0	7	1	0	4	107	30	1	3	76	0	79	42	0	3	91	0	0	0	0	0	1	2	0	1	0	0	0	0	0	1	0	9	10	4	66	14	21	41	6	4	5	74	6	0	6	15	0
2007-12-22 20:00:00	11	1	19	1	3	1	90	38	1	3	64	3	77	41	0	1	60	0	1	0	0	0	1	2	0	0	0	0	0	0	0	5	0	1	6	1	47	18	18	36	1	2	3	83	10	4	0	17	0
2007-12-22 21:00:00	14	1	17	0	3	3	87	40	0	10	78	1	97	49	0	4	62	0	0	0	0	1	0	0	0	3	0	0	0	0	0	5	0	4	6	1	29	26	20	48	1	0	3	78	11	3	6	12	0
2007-12-22 22:00:00	6	1	13	1	3	3	100	34	1	2	59	2	73	41	0	3	76	0	2	0	0	0	3	0	0	1	0	1	0	0	0	6	0	7	1	0	40	24	18	36	0	0	6	92	10	2	3	17	0
2007-12-22 23:00:00	12	1	14	0	4	6	78	31	1	5	72	2	72	62	0	3	85	0	1	0	0	0	4	1	0	1	0	0	1	0	0	3	0	7	5	0	39	28	16	38	2	0	4	95	8	3	7	18	0
2007-12-23 00:00:00	13	0	9	1	4	2	77	33	0	7	61	2	79	62	0	1	77	0	0	0	0	0	2	0	0	5	0	0	0	0	0	6	0	3	3	0	43	20	8	32	1	4	2	116	8	0	6	9	0
2007-12-23 01:00:00	7	1	15	1	0	3	77	30	1	8	76	1	85	58	0	1	59	0	1	0	0	0	0	0	1	1	0	0	0	0	0	6	0	2	1	0	38	20	16	43	1	0	1	103	2	1	9	8	0
2007-12-23 02:00:00	4	1	5	0	3	3	84	44	2	12	73	2	63	48	0	1	69	0	1	0	0	0	1	3	0	2	0	0	0	0	0	4	0	4	2	0	48	18	15	40	0	1	0	90	5	2	7	19	0
2007-12-23 03:00:00	8	1	9	0	3	7	70	53	0	4	75	1	68	63	0	0	55	0	0	0	0	0	1	2	0	0	0	0	0	0	0	2	0	1	4	2	34	16	27	46	1	3	4	95	5	1	3	16	0
2007-12-23 04:00:00	11	1	15	0	1	5	79	39	0	3	76	4	62	41	0	2	66	0	0	0	0	0	0	1	0	0	0	0	0	0	0	7	0	4	5	2	24	19	19	45	0	1	5	88	5	0	4	15	0
2007-12-23 05:00:00	6	0	20	2	2	3	76	40	0	2	53	3	75	84	0	1	47	0	2	0	0	0	1	4	0	0	0	0	0	0	0	8	0	6	5	0	39	24	24	42	0	3	1	88	5	4	2	29	0
2007-12-23 06:00:00	5	0	13	0	1	2	55	35	0	6	54	2	63	64	0	1	59	0	1	0	0	0	0	2	0	1	0	1	0	0	0	4	0	6	4	0	40	24	13	34	1	4	4	87	2	3	8	8	0
2007-12-23 07:00:00	9	0	14	1	0	0	53	25	0	2	48	3	65	26	0	1	49	0	0	0	0	0	1	1	0	0	0	0	0	0	0	1	0	4	3	0	31	16	14	30	1	0	7	57	7	1	17	7	0
2007-12-23 08:00:00	4	0	13	0	0	0	61	33	0	2	45	0	50	38	0	2	48	0	0	0	0	0	0	1	0	3	0	0	0	0	0	3	0	2	2	1	28	11	12	27	0	0	8	65	3	1	3	8	0
2007-12-23 09:00:00	6	2	12	1	1	0	37	34	0	2	40	0	41	31	0	2	37	0	1	0	0	0	0	1	0	0	0	0	0	0	0	4	0	1	8	0	24	13	13	30	0	1	1	54	3	1	4	12	0
2007-12-23 10:00:00	8	1	9	1	1	2	37	35	0	5	19	1	37	30	0	0	47	0	0	0	1	0	1	1	0	0	0	0	0	0	0	4	0	4	3	0	13	13	13	25	0	2	5	62	4	2	3	6	0
2007-12-23 11:00:00	8	0	10	0	1	1	51	15	0	5	51	0	43	18	0	0	41	0	0	0	0	1	1	1	0	0	0	0	0	0	0	5	0	2	4	0	19	10	11	27	0	3	4	66	4	0	0	7	0
2007-12-23 12:00:00	3	0	8	0	1	3	50	11	1	3	38	0	33	39	0	4	36	0	1	0	0	0	2	1	0	2	0	0	0	0	0	1	0	3	6	0	13	11	8	22	2	3	4	65	7	3	9	13	0
2007-12-23 13:00:00	3	0	8	0	3	2	61	38	1	2	38	0	48	35	0	0	49	0	0	0	0	0	0	0	0	0	0	0	0	0	0	1	0	3	0	0	8	17	13	28	0	2	2	62	1	0	5	8	0
2007-12-23 14:00:00	4	0	12	0	0	2	85	23	1	1	43	3	71	46	0	5	75	0	0	0	0	0	2	0	0	0	0	0	0	0	0	3	0	1	6	0	24	22	14	23	3	0	8	66	3	2	1	5	0
2007-12-23 15:00:00	11	1	17	3	4	3	71	41	2	5	57	2	43	42	0	2	65	0	0	0	0	0	0	0	0	2	0	0	0	0	0	4	0	2	6	1	24	23	18	20	3	4	9	79	3	2	3	13	0
2007-12-23 16:00:00	4	1	12	0	1	1	72	26	3	3	50	3	77	43	0	3	92	0	1	0	0	0	0	2	0	0	0	0	0	0	0	8	0	4	5	0	23	13	22	30	2	1	3	90	8	1	4	14	0
2007-12-23 17:00:00	14	1	14	1	2	5	90	32	1	4	83	2	80	59	0	5	87	0	0	0	0	0	1	0	0	3	0	1	0	0	0	1	0	1	10	2	29	20	21	24	1	2	3	88	6	2	7	16	0
2007-12-23 18:00:00	13	2	8	1	1	3	88	33	1	3	81	1	83	48	0	2	85	0	0	0	0	0	0	0	0	0	0	0	0	0	0	10	0	8	8	0	37	18	23	22	4	3	6	95	6	1	7	31	0
2007-12-23 19:00:00	8	0	17	1	0	2	94	29	0	3	62	4	70	51	0	3	88	0	2	0	0	0	1	2	0	0	1	0	0	0	0	6	0	5	5	0	22	22	18	32	0	2	3	91	9	2	4	11	0
2007-12-23 20:00:00	13	0	17	1	6	0	80	42	3	5	55	2	92	42	0	1	94	0	0	0	0	0	2	1	0	0	0	0	0	0	1	5	0	1	3	1	28	24	32	36	3	3	4	114	11	1	10	17	0
2007-12-23 21:00:00	10	0	6	1	2	3	84	41	0	4	55	1	79	39	0	1	78	0	1	0	0	0	0	0	0	0	0	0	0	0	0	2	0	6	7	1	32	21	9	40	4	3	9	97	5	0	13	12	0
2007-12-23 22:00:00	8	4	20	2	1	4	106	38	1	3	66	2	87	58	0	2	80	0	1	0	5	0	0	0	0	2	0	0	0	0	0	8	0	3	9	1	43	26	7	37	2	4	6	81	3	2	7	18	0
2007-12-23 23:00:00	10	0	7	1	1	6	90	27	8	0	89	1	93	41	0	1	92	0	1	0	0	0	3	3	0	1	0	0	0	0	0	5	0	6	3	1	37	34	11	30	0	1	4	92	9	1	4	33	0
2007-12-24 00:00:00	13	11	11	1	2	2	93	43	1	3	74	7	82	46	0	2	74	0	2	0	0	0	1	1	0	1	0	0	0	0	0	6	0	6	10	0	44	37	13	44	3	1	9	114	3	5	17	20	0
2007-12-24 01:00:00	9	0	3	2	1	3	87	36	0	0	89	3	93	45	0	2	68	0	1	0	0	0	0	0	0	3	0	0	1	0	0	3	0	2	2	0	40	17	16	33	3	5	3	91	10	0	1	10	0
2007-12-24 02:00:00	9	0	9	1	1	2	104	37	0	9	69	4	91	57	0	2	78	0	0	0	0	0	0	2	0	1	0	0	0	0	0	4	0	2	5	1	31	41	16	36	0	2	5	89	8	2	6	22	2
2007-12-24 03:00:00	6	0	15	0	1	6	62	43	2	7	72	1	95	61	0	0	66	0	0	0	1	1	1	3	0	3	0	0	0	0	0	2	0	4	3	0	26	20	19	29	2	1	4	97	8	2	7	12	0
2007-12-24 04:00:00	13	0	11	4	2	3	63	49	1	3	82	3	79	60	0	3	63	0	0	0	0	0	2	3	0	1	0	0	0	0	1	5	0	7	3	0	40	27	16	34	2	2	6	80	4	1	4	13	0
2007-12-24 05:00:00	10	1	12	3	1	4	67	51	1	3	63	2	75	51	0	2	75	0	0	0	0	0	0	0	1	0	0	0	0	0	0	3	0	10	4	0	26	15	15	35	1	5	4	72	4	1	10	9	0
2007-12-24 06:00:00	3	0	18	0	1	3	73	39	1	6	53	6	71	42	0	2	67	0	0	0	0	0	0	1	0	2	0	0	0	0	1	5	0	5	6	2	33	23	20	29	0	1	2	94	7	0	6	11	0
2007-12-24 07:00:00	5	0	13	0	0	0	63	31	1	4	63	0	57	28	0	1	57	0	0	0	0	0	0	3	0	4	0	0	0	0	0	4	0	6	3	1	25	26	24	34	0	4	5	65	5	1	9	9	2
2007-12-24 08:00:00	2	1	12	1	0	3	64	33	0	2	66	1	47	37	0	1	28	0	1	0	1	0	2	0	0	1	0	0	0	0	0	3	0	3	4	0	40	19	15	24	1	3	1	70	11	0	6	6	0
2007-12-24 09:00:00	5	0	24	0	0	2	43	25	0	0	52	2	50	20	0	2	47	0	0	0	0	0	0	1	0	2	0	0	0	0	0	8	0	5	3	0	41	7	7	29	0	3	6	64	3	2	1	7	0
2007-12-24 10:00:00	7	0	13	3	0	4	47	25	1	1	37	1	53	31	0	1	48	0	0	0	0	0	1	0	0	0	1	1	0	0	1	2	0	4	8	0	24	14	16	20	1	4	2	61	6	1	8	6	0
2007-12-24 11:00:00	5	0	10	1	0	5	72	29	1	7	40	1	52	26	0	1	53	0	1	0	0	0	1	1	0	0	0	0	0	0	0	2	0	3	3	0	24	18	7	20	2	1	1	61	2	1	8	14	0
2007-12-24 12:00:00	2	1	14	0	1	5	63	42	2	2	40	5	49	17	0	0	49	0	3	0	0	0	0	0	0	0	0	0	0	0	0	2	0	7	7	0	24	18	15	22	0	6	3	67	5	1	4	5	0
2007-12-24 13:00:00	4	0	6	0	0	3	71	37	1	3	43	1	72	31	0	0	58	0	0	0	0	0	3	0	0	0	0	0	0	0	0	4	0	2	2	1	28	17	11	24	1	3	1	60	4	2	7	7	0
2007-12-24 14:00:00	10	2	9	1	1	1	48	41	0	4	49	2	66	17	0	2	62	0	1	0	0	0	0	0	0	0	0	0	0	0	0	5	0	4	6	1	20	21	13	22	4	3	4	65	8	2	5	9	0
2007-12-24 15:00:00	9	1	14	1	2	3	70	42	2	6	52	2	81	47	0	3	82	0	0	0	0	0	1	0	0	1	0	0	0	0	0	5	0	6	3	1	32	32	11	31	2	3	4	116	8	1	4	13	0
2007-12-24 16:00:00	4	1	19	2	4	6	93	33	1	5	72	4	121	37	0	2	56	0	0	0	0	0	0	1	0	1	0	0	1	0	0	4	0	4	5	0	26	22	13	28	0	1	4	91	5	2	3	23	0
2007-12-24 17:00:00	14	1	16	0	1	5	99	34	1	6	56	0	112	49	0	4	80	0	0	0	0	0	0	0	0	0	0	0	0	0	0	3	0	10	8	1	30	22	17	38	3	1	3	93	15	0	2	12	0
2007-12-24 18:00:00	9	1	21	2	6	1	94	49	0	3	69	6	99	46	0	1	98	0	4	0	0	0	2	3	0	3	0	0	0	0	0	3	0	1	8	2	29	27	16	27	3	4	9	78	9	4	6	19	0
2007-12-24 19:00:00	11	0	6	4	2	2	82	40	1	8	59	2	89	50	0	3	72	0	0	0	0	0	1	0	0	1	0	0	0	0	0	6	0	3	3	1	36	22	22	33	2	3	3	96	8	0	3	19	0
2007-12-24 20:00:00	12	0	7	0	0	5	64	39	1	3	62	1	111	57	0	0	101	0	0	0	0	0	0	1	1	0	1	0	0	0	0	3	0	4	4	1	41	29	8	33	0	2	4	68	8	3	3	15	0
2007-12-24 21:00:00	13	2	8	2	1	2	65	24	0	2	57	4	98	40	0	4	84	0	0	0	0	0	0	0	0	0	0	0	0	0	0	0	0	3	6	1	47	29	8	35	3	1	3	87	8	0	4	9	0
2007-12-24 22:00:00	5	0	9	1	1	2	73	26	0	15	55	0	93	40	0	1	68	0	1	0	0	0	0	0	0	1	2	0	1	0	1	9	0	8	1	2	34	20	12	35	4	1	3	88	8	0	7	13	0
2007-12-24 23:00:00	11	0	3	0	0	0	69	25	2	4	46	0	83	36	0	3	71	0	0	0	0	0	1	0	0	0	0	0	0	0	0	6	0	6	7	2	48	15	15	28	4	3	6	82	5	1	6	15	0
2007-12-25 00:00:00	9	1	5	1	0	4	62	13	1	2	64	2	76	75	0	3	66	0	1	0	0	0	0	3	0	1	0	0	0	0	0	5	0	5	7	1	30	14	15	24	1	3	2	99	8	2	7	12	0
2007-12-25 01:00:00	7	1	11	1	4	0	63	21	0	2	53	0	65	35	0	1	66	0	0	0	0	0	0	1	0	0	0	0	0	0	0	2	0	4	11	2	27	18	16	14	1	0	4	68	6	0	8	8	0
2007-12-25 02:00:00	11	1	17	2	0	2	46	31	0	3	68	0	74	41	0	3	49	0	1	0	0	0	1	0	0	0	0	0	0	0	0	9	0	7	6	0	24	26	8	19	0	2	4	49	4	0	6	9	0
2007-12-25 03:00:00	6	1	10	2	1	4	54	32	3	3	49	0	68	31	0	0	43	0	0	0	0	0	0	0	0	3	0	0	0	0	0	3	0	5	5	1	24	19	12	23	1	2	1	76	5	2	7	11	0
2007-12-25 04:00:00	4	0	13	0	2	9	43	35	1	2	54	0	51	41	0	0	53	0	0	0	0	0	1	2	0	2	0	0	0	0	0	3	0	5	3	0	24	11	21	26	0	0	4	78	8	1	12	13	0
2007-12-25 05:00:00	5	0	12	0	2	1	54	32	2	4	64	1	54	38	0	1	54	0	0	0	0	0	0	1	0	0	0	0	0	0	0	5	0	1	4	1	26	8	19	20	3	1	3	84	5	0	5	11	0
2007-12-25 06:00:00	11	0	5	1	0	0	52	33	1	9	62	1	43	44	0	1	44	0	1	0	0	0	1	2	0	0	0	0	0	0	0	5	0	5	4	0	27	23	21	29	2	2	5	63	8	3	3	13	0
2007-12-25 07:00:00	10	1	10	2	0	2	42	33	0	4	41	0	56	44	0	3	35	0	2	0	0	0	0	1	0	0	0	0	0	0	0	5	0	5	4	0	19	11	11	18	0	3	3	75	3	1	1	12	0
2007-12-25 08:00:00	2	1	5	2	0	2	40	20	0	1	41	0	32	34	0	1	41	0	2	0	0	0	1	0	0	0	0	0	0	0	0	3	0	2	4	1	25	6	11	11	1	5	2	58	5	1	4	4	0
2007-12-25 09:00:00	4	3	6	0	1	2	30	22	0	0	36	1	34	14	0	1	37	0	1	0	0	0	1	3	0	0	0	0	0	0	0	1	0	1	2	0	12	7	4	14	1	0	1	64	4	0	2	7	0
2007-12-25 10:00:00	3	1	9	1	2	0	28	32	0	1	42	0	33	27	0	0	35	0	0	0	0	0	1	2	0	0	0	0	0	0	0	2	0	2	2	0	14	10	7	20	4	0	5	52	5	0	2	6	1
2007-12-25 11:00:00	4	0	7	0	1	7	36	13	0	5	30	1	36	30	0	1	46	0	2	0	0	0	0	0	0	0	0	0	0	0	0	2	0	6	5	0	12	7	5	14	1	5	3	64	5	0	2	11	0
2007-12-25 12:00:00	5	0	2	0	0	4	28	22	0	3	44	0	42	31	0	0	55	0	4	0	0	0	0	0	0	0	1	0	0	0	0	1	0	4	6	0	16	8	8	13	0	1	2	65	0	0	7	5	0
2007-12-25 13:00:00	6	0	13	1	2	4	26	16	1	1	38	0	55	26	0	5	30	0	1	0	0	0	0	1	0	0	0	0	0	0	0	1	0	3	5	1	18	13	9	19	0	0	8	84	5	0	0	5	0
2007-12-25 14:00:00	10	3	8	0	2	6	39	26	0	5	44	3	46	22	0	3	51	0	1	0	0	0	0	0	1	0	0	0	0	0	0	3	0	5	4	2	11	20	11	16	1	3	9	54	1	4	1	9	1
2007-12-25 15:00:00	3	0	16	0	1	3	53	21	0	5	40	2	57	32	0	2	56	0	1	0	0	0	0	1	0	0	0	0	0	0	0	6	0	4	4	1	22	13	10	24	1	1	10	63	3	2	4	15	0
2007-12-25 16:00:00	10	3	17	1	9	3	56	33	2	3	49	1	69	28	0	0	66	0	0	1	1	0	1	1	0	1	0	0	0	0	0	2	0	5	1	0	25	18	16	21	0	0	8	68	7	2	8	10	0
2007-12-25 17:00:00	14	3	12	0	0	3	76	36	0	5	65	3	95	44	0	1	59	0	0	0	0	0	0	0	0	1	0	0	0	0	0	4	0	8	5	0	29	18	4	30	1	2	4	109	2	0	2	14	1
2007-12-25 18:00:00	15	1	13	0	4	1	67	25	0	2	54	2	83	37	0	1	61	0	0	0	1	1	0	0	0	2	0	0	0	0	0	2	0	1	9	1	27	20	17	33	6	1	6	82	14	2	4	13	0
2007-12-25 19:00:00	3	2	12	0	0	1	83	41	0	6	48	0	79	35	0	1	57	0	1	0	0	0	1	2	1	0	0	0	0	0	0	9	0	5	3	0	24	22	13	15	2	2	1	91	3	1	5	11	0
2007-12-25 20:00:00	12	1	21	1	0	8	80	20	0	6	57	4	82	36	0	0	85	0	2	0	0	0	0	0	0	0	0	0	0	0	0	1	0	5	6	1	26	17	17	29	1	5	2	70	9	2	4	12	2
2007-12-25 21:00:00	12	1	7	0	3	4	60	38	0	5	46	1	71	47	0	1	74	0	0	0	0	0	0	1	0	0	0	0	0	0	0	9	0	4	1	0	32	20	9	20	0	2	3	95	7	0	1	8	0
2007-12-25 22:00:00	13	1	5	2	1	4	58	38	0	4	70	0	77	39	0	0	56	0	1	0	0	0	1	2	0	0	0	0	0	0	0	4	0	2	4	0	24	12	15	17	3	4	3	77	4	0	2	13	0
2007-12-25 23:00:00	7	0	10	0	1	3	79	42	1	4	63	0	80	50	0	0	52	0	2	0	0	0	0	0	0	1	0	0	0	0	0	1	0	1	2	1	33	14	12	52	0	2	4	80	6	0	0	13	0
2007-12-26 00:00:00	20	0	5	1	3	1	66	32	1	6	59	2	72	46	0	2	60	0	0	0	0	0	0	0	0	0	0	0	0	0	0	3	0	6	5	1	33	11	13	29	2	3	6	81	4	0	3	13	0
2007-12-26 01:00:00	3	1	8	0	0	6	65	55	1	2	59	1	71	54	0	3	65	0	2	0	0	0	0	2	0	0	0	0	0	0	0	7	0	6	1	0	32	15	13	25	2	1	4	93	3	0	1	10	0
2007-12-26 02:00:00	11	0	14	0	1	6	100	50	1	7	61	1	83	64	0	1	60	0	2	0	0	0	1	3	0	4	0	0	0	0	0	8	0	2	1	0	26	21	23	24	0	1	6	77	11	2	5	11	0
2007-12-26 03:00:00	7	0	12	1	1	1	94	44	0	7	44	0	80	43	0	1	68	0	0	0	1	0	1	1	0	0	0	0	0	0	0	5	0	5	7	0	38	28	26	33	3	2	3	90	6	2	8	13	0
2007-12-26 04:00:00	8	1	15	2	2	2	86	45	0	2	74	1	82	78	0	0	65	0	0	0	0	0	0	1	0	5	0	0	0	0	0	7	0	7	1	1	35	30	22	25	0	2	4	76	4	2	5	12	0
2007-12-26 05:00:00	14	0	20	2	0	3	79	45	0	13	82	3	111	68	0	2	82	0	2	0	0	0	0	1	0	2	0	0	0	0	0	10	0	4	6	0	42	24	17	33	1	2	2	98	12	0	9	14	0
2007-12-26 06:00:00	16	0	17	2	3	5	71	53	0	6	77	0	84	53	0	0	59	0	2	0	0	0	0	0	0	2	0	0	0	0	1	8	0	0	5	0	47	14	20	26	4	0	4	88	4	0	3	16	0
2007-12-26 07:00:00	10	0	11	2	1	2	59	36	2	3	68	2	71	52	0	0	71	0	0	0	0	1	1	0	0	1	0	0	0	0	0	6	0	5	4	0	28	13	22	32	1	2	1	83	7	1	7	11	0
2007-12-26 08:00:00	2	2	12	0	0	0	36	32	0	7	55	2	70	22	0	2	49	0	1	0	0	0	1	1	0	0	0	0	0	0	0	4	0	9	5	1	23	8	19	24	2	1	5	49	3	0	10	11	0
2007-12-26 09:00:00	4	1	20	1	0	4	41	26	2	8	43	1	63	47	0	0	44	0	0	0	0	0	1	1	0	0	0	0	0	0	0	1	0	2	3	0	16	10	12	15	0	0	5	66	3	0	3	6	0
2007-12-26 10:00:00	4	0	12	0	0	2	57	24	0	9	54	1	47	43	0	1	45	0	0	0	0	0	1	1	0	0	0	0	0	0	0	6	0	9	4	1	17	18	10	19	0	0	3	78	4	1	3	11	0
2007-12-26 11:00:00	3	0	12	1	0	1	44	36	0	0	52	0	61	31	0	0	67	0	1	0	0	0	2	1	0	2	0	0	0	0	0	0	0	9	3	0	19	19	11	20	0	3	3	65	5	1	6	7	0
2007-12-26 12:00:00	3	1	11	0	0	1	36	26	0	1	45	1	78	52	0	1	52	0	1	0	0	1	1	1	0	1	1	0	0	0	1	2	0	4	4	1	24	12	14	16	1	2	6	75	1	0	3	6	0
2007-12-26 13:00:00	7	0	8	0	8	0	71	52	1	1	50	4	76	40	0	0	59	0	2	0	0	0	0	0	0	1	0	0	0	0	0	1	0	3	3	3	23	11	14	19	4	3	1	78	2	0	3	17	0
2007-12-26 14:00:00	2	0	6	1	2	2	61	56	2	7	102	1	88	41	0	4	65	0	1	0	0	0	2	0	0	4	1	0	0	0	0	3	0	9	3	1	24	25	21	30	2	1	3	70	3	3	1	12	0
2007-12-26 15:00:00	8	1	22	0	1	7	89	40	1	6	69	4	90	44	0	4	81	0	2	0	0	0	1	3	0	3	0	0	0	0	1	5	0	3	6	0	30	31	8	32	0	7	5	112	9	2	4	8	0
2007-12-26 16:00:00	12	2	19	1	0	1	121	43	0	3	82	1	111	60	0	2	99	0	1	0	2	0	0	0	0	8	0	0	0	0	0	7	0	5	15	2	43	39	24	29	5	3	10	91	8	1	8	12	0
2007-12-26 17:00:00	15	0	17	0	2	3	110	47	0	13	85	4	127	59	0	2	107	0	0	0	0	0	4	1	0	1	0	0	0	0	0	2	0	6	7	1	35	38	25	39	5	6	6	112	11	1	5	14	0
2007-12-26 18:00:00	11	1	17	0	1	12	128	48	1	1	88	3	159	72	0	1	107	0	2	0	0	0	2	2	0	2	0	0	0	0	0	11	0	8	7	0	45	34	35	29	1	3	9	118	5	1	4	23	0
2007-12-26 19:00:00	15	2	13	1	1	5	109	49	2	7	75	4	157	66	0	5	130	0	0	0	0	0	0	0	0	4	0	0	0	0	0	6	0	7	7	1	37	35	34	44	3	4	7	129	12	1	3	24	0
2007-12-26 20:00:00	15	4	18	2	4	4	116	58	1	5	109	3	115	74	0	3	113	0	2	0	0	0	1	1	0	2	0	0	0	0	0	6	0	3	2	1	36	43	23	28	3	6	7	102	10	3	8	14	0
2007-12-26 21:00:00	21	0	18	1	3	7	121	50	1	8	83	8	123	82	0	5	116	0	2	0	2	0	1	0	0	1	0	0	0	0	0	8	0	7	11	1	69	28	27	30	4	4	8	121	12	2	3	13	0
2007-12-26 22:00:00	15	1	12	2	0	6	109	46	0	8	95	7	151	70	0	1	94	0	0	0	0	0	1	1	0	1	0	1	0	0	0	7	0	4	8	0	60	38	31	37	3	9	9	103	9	0	4	17	0
2007-12-26 23:00:00	21	0	7	0	4	8	131	61	3	6	87	2	128	77	0	1	100	0	0	0	0	0	3	2	0	0	0	0	0	0	0	2	0	7	10	2	59	35	23	41	2	2	6	128	13	0	8	9	0
2007-12-27 00:00:00	22	0	6	2	8	5	95	50	1	12	74	2	103	71	0	4	99	0	0	0	0	0	0	4	0	2	0	2	0	0	0	7	0	6	8	1	35	35	19	41	1	3	8	94	5	1	3	19	0
2007-12-27 01:00:00	13	0	15	5	2	4	104	30	3	6	98	3	163	82	0	3	98	0	1	0	0	0	2	0	0	1	0	0	0	0	0	4	0	1	5	1	48	31	19	42	7	6	11	144	10	1	6	17	0
2007-12-27 02:00:00	7	0	20	0	2	4	90	41	3	2	108	4	109	80	0	5	81	0	0	0	0	0	0	1	0	0	0	0	0	0	0	5	0	7	4	0	40	35	27	46	2	3	5	143	10	1	11	19	0
2007-12-27 03:00:00	17	1	19	4	1	4	90	47	1	17	79	3	154	51	0	1	90	0	3	0	0	0	0	2	0	0	0	0	0	0	0	4	0	5	5	0	33	29	26	34	1	0	6	105	16	3	5	12	0
2007-12-27 04:00:00	14	1	17	2	1	2	108	46	0	6	107	1	147	76	0	1	108	0	6	0	0	0	2	3	0	0	1	0	0	0	0	13	0	6	9	1	50	26	23	33	7	2	14	119	10	1	11	27	0
2007-12-27 05:00:00	11	0	27	2	0	2	97	42	1	4	99	2	97	83	0	1	103	0	3	0	0	0	2	8	0	0	0	0	0	0	0	8	0	3	6	0	48	28	28	32	1	2	5	134	8	1	9	21	0
2007-12-27 06:00:00	8	1	28	1	2	3	75	41	3	4	90	0	98	52	0	1	98	0	3	0	0	0	2	1	0	1	0	0	0	0	0	5	0	11	4	1	49	22	30	30	1	2	5	98	10	0	6	15	1
2007-12-27 07:00:00	6	0	14	0	0	4	65	27	1	6	54	1	99	46	0	1	56	0	1	0	0	0	1	4	0	4	0	0	0	0	0	0	0	4	6	2	32	23	25	36	0	3	3	84	6	0	4	18	0
2007-12-27 08:00:00	2	1	13	1	0	6	52	22	1	8	64	2	95	48	0	1	66	0	3	0	0	0	1	0	0	0	0	0	0	0	0	6	0	10	8	1	40	17	13	42	1	3	5	92	7	1	3	15	0
2007-12-27 09:00:00	8	0	6	2	3	3	69	24	0	2	58	4	73	38	0	1	45	0	2	0	0	0	1	1	1	0	0	1	1	0	0	3	0	16	6	0	27	19	24	29	6	1	4	86	6	0	5	9	0
2007-12-27 10:00:00	5	0	17	0	0	1	65	25	1	3	39	2	66	33	0	1	58	0	1	0	0	0	1	0	0	0	0	0	0	0	0	2	0	8	5	2	17	13	14	28	1	1	3	96	4	2	4	7	0
2007-12-27 11:00:00	6	0	18	0	1	3	51	38	0	4	60	0	94	39	0	2	56	0	0	0	0	0	2	0	0	0	0	0	0	0	0	4	0	4	7	0	27	22	16	19	3	1	3	81	9	0	5	18	0
2007-12-27 12:00:00	3	2	18	1	2	1	57	20	1	4	52	2	79	46	0	2	79	0	1	1	1	0	0	0	0	0	0	0	0	0	0	3	0	7	5	0	30	19	8	13	0	2	4	97	3	3	2	9	0
2007-12-27 13:00:00	5	3	8	0	3	3	73	34	0	7	52	1	74	39	0	1	98	0	0	1	2	1	1	1	1	2	1	1	1	0	1	7	0	8	5	2	20	18	13	28	3	4	3	93	11	3	1	6	0
2007-12-27 14:00:00	7	0	10	1	1	1	72	39	0	7	54	3	96	47	0	1	106	0	0	0	0	0	1	0	0	0	0	0	0	0	0	7	0	5	1	0	26	15	16	28	1	4	6	110	8	0	4	12	0
2007-12-27 15:00:00	6	1	10	0	1	12	117	30	1	6	72	0	139	47	0	0	114	0	0	0	0	0	1	2	0	1	0	0	0	0	0	5	0	10	4	2	35	33	18	41	0	2	2	123	8	2	3	20	0
2007-12-27 16:00:00	19	0	14	1	6	5	131	45	1	12	92	4	122	39	0	5	117	0	2	0	0	0	1	1	0	2	0	0	0	0	0	9	0	7	6	2	40	41	19	40	2	3	16	147	12	3	5	17	0
2007-12-27 17:00:00	16	0	19	1	1	2	120	34	1	6	77	7	151	66	0	4	119	0	0	0	0	0	0	0	0	4	0	0	0	0	0	7	0	8	11	1	48	51	19	52	4	5	3	150	11	3	5	10	0
2007-12-27 18:00:00	17	1	8	2	1	5	122	46	2	6	92	2	158	73	0	1	102	0	4	0	0	0	0	2	0	2	0	0	0	0	0	7	0	8	7	0	45	44	25	53	2	3	7	134	8	2	13	16	0
2007-12-27 19:00:00	20	1	15	3	2	2	137	48	0	10	104	1	172	74	0	4	138	0	2	0	0	0	7	0	0	2	0	0	0	0	0	1	0	8	6	3	44	40	21	30	0	2	6	154	16	0	8	20	1
2007-12-27 20:00:00	25	2	18	2	1	7	158	59	0	9	92	4	147	77	0	0	141	0	0	0	0	0	1	1	0	0	0	0	0	0	0	9	0	9	8	0	63	28	22	36	3	7	8	146	12	3	23	22	0
2007-12-27 21:00:00	15	2	24	3	2	4	142	63	1	6	101	0	129	85	0	2	145	0	2	0	0	0	1	3	0	2	0	0	0	0	0	6	0	8	17	2	73	32	24	36	3	4	12	142	11	0	9	18	0
2007-12-27 22:00:00	23	1	14	3	2	7	116	41	1	12	98	5	153	82	0	1	135	0	0	0	0	0	1	2	0	3	0	0	0	0	0	6	0	7	10	0	61	32	32	50	3	0	4	85	16	1	7	14	0
2007-12-27 23:00:00	18	1	17	3	2	14	122	50	0	7	115	3	163	92	0	2	110	0	0	0	0	0	0	1	0	0	0	0	0	0	0	13	0	9	10	0	57	33	21	44	0	2	8	119	13	2	9	15	0
2007-12-28 00:00:00	6	0	15	2	0	3	126	37	1	7	90	4	147	57	0	4	124	0	1	0	0	0	1	1	0	1	0	0	0	0	0	8	0	4	8	1	47	42	23	40	0	3	2	140	4	1	8	8	0
2007-12-28 01:00:00	17	1	13	5	1	6	108	71	0	7	90	2	126	73	0	2	106	0	0	0	0	0	2	1	0	0	0	0	0	0	0	5	0	7	5	1	65	35	22	51	4	1	9	108	18	1	7	14	0
2007-12-28 02:00:00	20	2	14	1	2	5	120	38	1	7	107	5	91	67	0	1	110	0	1	0	0	0	0	0	0	0	0	0	0	0	0	14	0	8	3	0	65	31	30	28	1	0	2	100	13	5	7	12	0
2007-12-28 03:00:00	9	1	13	1	3	6	95	52	0	7	91	3	107	59	0	2	101	0	0	0	0	0	2	3	0	0	0	0	0	0	0	7	0	6	8	0	50	40	24	30	2	2	4	112	12	0	7	6	0
2007-12-28 04:00:00	8	0	12	0	0	4	105	46	1	8	104	4	122	81	0	1	104	0	0	0	0	0	0	3	0	1	0	0	0	0	0	2	0	7	6	0	50	27	29	48	0	2	1	83	7	2	6	26	0
2007-12-28 05:00:00	14	0	11	0	0	6	102	39	2	6	108	2	97	78	0	1	84	0	0	0	0	0	1	1	0	0	0	0	0	0	0	7	0	8	9	1	42	21	32	35	1	5	9	104	13	4	11	14	0
2007-12-28 06:00:00	8	0	24	2	1	3	73	35	0	1	88	0	85	59	0	1	57	0	1	1	1	1	0	0	0	2	0	0	0	0	0	3	0	2	6	1	50	27	18	21	1	3	4	100	10	1	5	12	0
2007-12-28 07:00:00	14	1	15	1	0	5	72	45	0	2	61	2	93	57	0	2	55	0	0	0	0	0	1	1	1	1	1	1	1	0	2	1	0	5	8	2	41	13	14	29	0	1	1	77	8	2	7	13	1
2007-12-28 08:00:00	7	1	17	1	0	2	56	24	0	3	54	0	67	45	0	1	67	0	0	0	0	0	0	2	0	2	0	0	0	0	0	1	0	2	2	0	26	24	16	31	0	7	1	86	12	0	8	15	0
2007-12-28 09:00:00	8	1	25	0	1	2	47	27	0	7	55	4	81	36	0	0	53	0	1	0	0	0	0	2	0	0	0	0	0	0	0	5	0	5	2	0	31	17	11	28	0	3	4	73	3	1	12	6	0
2007-12-28 10:00:00	6	3	7	0	0	3	50	30	1	5	55	3	81	38	0	3	45	0	0	0	0	0	0	0	0	2	0	0	0	0	0	4	0	3	4	0	21	17	13	27	0	0	6	86	2	1	2	10	0
2007-12-28 11:00:00	3	1	7	0	2	3	69	47	0	5	48	2	57	31	0	3	63	0	0	0	0	0	1	0	0	12	0	0	0	0	0	3	0	3	4	1	26	17	13	21	1	5	5	75	3	1	6	7	0
2007-12-28 12:00:00	4	0	13	0	1	9	60	22	1	9	54	1	51	33	0	1	71	0	0	0	0	0	0	0	0	4	0	0	0	0	0	2	0	4	9	0	24	16	13	19	3	2	10	96	3	0	2	9	0
2007-12-28 13:00:00	11	0	9	1	0	1	58	28	1	2	63	1	79	37	0	0	61	0	0	0	0	0	0	1	0	3	0	0	0	0	0	3	0	4	4	2	22	10	12	26	1	3	5	88	2	2	5	11	0
2007-12-28 14:00:00	15	2	9	2	1	2	94	48	0	3	87	2	95	42	0	0	81	0	0	0	0	0	1	0	0	2	0	0	0	0	0	4	0	7	9	0	29	19	20	28	1	3	4	108	11	2	0	14	0
2007-12-28 15:00:00	20	1	19	1	1	2	114	31	2	8	80	6	135	61	0	2	94	0	1	0	0	0	0	0	0	0	0	0	0	0	0	8	0	9	8	0	41	21	31	24	5	4	10	97	14	0	5	17	0
2007-12-28 16:00:00	13	2	11	3	4	3	128	54	2	2	92	2	150	49	0	2	130	0	0	0	0	0	2	3	0	3	0	0	0	0	0	7	0	14	13	1	51	33	23	35	1	5	6	153	10	3	12	23	0
2007-12-28 17:00:00	17	1	23	2	6	4	138	54	0	3	110	4	141	71	0	3	100	0	3	0	0	0	3	1	0	0	0	0	0	0	0	9	0	4	9	4	52	36	25	47	2	4	12	150	14	2	9	16	0
2007-12-28 18:00:00	7	0	21	3	0	5	154	54	1	3	106	3	164	68	0	4	121	0	0	0	0	0	1	0	0	0	0	0	0	0	0	9	0	10	5	3	55	43	31	46	1	9	12	128	9	2	7	15	0
2007-12-28 19:00:00	22	2	13	1	0	5	172	62	0	6	99	3	129	75	0	3	123	0	0	0	0	0	3	0	0	0	0	0	1	0	0	10	0	7	11	1	59	36	32	41	3	3	3	150	10	4	6	20	0
2007-12-28 20:00:00	4	0	11	1	1	7	132	55	1	6	100	0	149	92	0	3	117	0	1	0	0	0	1	1	0	2	0	1	0	0	0	6	0	7	10	1	61	33	26	48	3	1	8	144	10	3	9	18	0
2007-12-28 21:00:00	22	0	16	0	1	5	134	47	0	7	87	4	148	98	0	1	121	0	0	0	1	0	1	0	0	2	0	0	0	0	0	5	0	7	22	1	49	31	36	27	2	1	5	154	10	1	4	12	0
2007-12-28 22:00:00	27	0	17	0	4	4	131	49	3	2	90	2	133	66	0	3	97	0	1	0	0	0	1	1	0	1	0	0	0	0	0	4	0	7	13	1	47	37	26	36	3	1	10	136	18	3	3	22	0
2007-12-28 23:00:00	22	1	18	1	1	6	112	35	1	3	92	2	137	86	0	4	99	0	1	0	1	0	1	2	0	1	0	0	0	0	0	12	0	4	7	1	49	33	16	30	2	1	6	140	11	3	8	12	0
2007-12-29 00:00:00	11	1	18	2	4	4	125	34	1	11	75	2	131	77	0	0	111	0	0	0	1	0	0	0	0	0	0	0	0	0	0	5	0	5	5	1	38	48	30	42	2	1	3	125	10	1	2	20	0
2007-12-29 01:00:00	9	3	16	1	1	2	109	42	1	7	86	3	111	83	0	5	78	0	0	1	1	0	0	3	1	0	0	1	0	0	0	9	0	10	5	0	48	31	20	41	3	2	2	122	5	1	7	18	1
2007-12-29 02:00:00	12	1	14	5	4	8	113	39	1	8	89	5	109	63	0	3	91	0	0	0	0	0	1	2	0	0	0	0	0	0	0	1	0	7	5	3	46	29	26	35	2	2	4	100	7	3	5	12	1
2007-12-29 03:00:00	6	3	13	0	0	4	102	44	0	1	93	3	101	74	0	2	83	0	1	0	0	0	0	0	0	1	0	0	0	0	0	1	0	3	8	1	45	14	29	20	1	1	9	125	6	2	4	12	0
2007-12-29 04:00:00	9	0	18	1	1	5	87	47	1	4	117	2	107	74	0	0	81	0	0	0	1	0	0	2	0	2	0	0	0	0	0	10	0	11	13	1	45	39	21	54	1	4	3	101	19	3	1	19	0
2007-12-29 05:00:00	14	5	22	1	0	10	76	41	0	8	84	3	96	61	0	1	90	0	3	0	0	0	0	2	0	2	0	0	0	0	0	2	0	6	11	1	49	31	24	33	0	0	8	94	10	3	7	21	1
2007-12-29 06:00:00	7	0	18	1	2	2	63	31	2	10	75	1	80	57	0	3	66	0	0	0	0	1	1	3	0	1	0	1	1	0	0	9	0	5	5	0	33	26	27	27	1	1	3	102	9	0	8	6	0
2007-12-29 07:00:00	7	0	15	0	0	2	84	30	0	7	78	0	75	36	0	2	59	0	2	0	0	0	1	4	0	1	0	0	0	0	0	9	0	3	4	0	31	17	17	29	2	4	5	81	11	1	3	9	0
2007-12-29 08:00:00	8	0	15	0	0	6	42	28	0	0	61	4	61	40	0	0	60	0	1	0	0	0	0	0	0	0	0	0	0	0	0	5	0	4	7	2	30	17	20	25	0	2	1	78	6	0	3	4	0
2007-12-29 09:00:00	7	0	6	0	0	4	68	26	0	1	36	2	57	45	0	0	62	0	0	0	0	0	0	1	0	2	0	0	0	0	0	2	0	7	1	0	21	20	8	31	0	3	2	54	6	2	7	7	0
2007-12-29 10:00:00	6	1	5	0	1	2	63	25	0	3	52	4	56	36	0	3	43	0	0	0	0	0	0	0	0	0	0	0	0	0	0	4	0	10	4	1	17	24	20	14	1	1	6	76	7	0	2	10	0
2007-12-29 11:00:00	3	0	7	1	0	4	46	17	1	0	55	1	67	37	0	0	66	0	0	0	0	0	0	0	1	1	0	0	0	0	0	7	0	7	5	1	29	11	16	21	1	2	2	93	5	0	0	6	0
2007-12-29 12:00:00	6	0	8	1	2	4	56	24	0	0	51	3	62	40	0	1	55	0	0	0	0	0	0	0	0	0	1	0	0	0	0	2	0	3	2	1	58	19	4	13	2	2	4	66	2	3	3	6	1
2007-12-29 13:00:00	6	0	10	0	0	4	63	45	0	4	42	1	50	26	0	0	66	0	0	0	0	0	0	0	0	0	0	0	0	0	0	4	0	8	0	0	21	25	14	13	0	1	1	76	5	2	1	2	0
2007-12-29 14:00:00	7	0	14	0	4	7	80	27	2	2	57	0	75	33	0	0	63	0	0	0	0	0	0	0	0	1	0	0	0	0	0	0	0	3	5	1	19	22	12	24	0	2	8	69	3	0	2	12	0
2007-12-29 15:00:00	11	0	10	2	2	0	95	36	1	4	57	0	60	48	0	3	74	0	0	0	0	0	0	1	0	0	1	0	0	0	0	3	0	4	4	1	39	31	24	20	3	1	2	121	8	0	8	11	0
2007-12-29 16:00:00	5	2	8	2	2	1	86	27	0	6	73	2	123	47	0	1	88	0	1	0	0	0	0	0	0	0	0	0	0	0	0	4	0	10	3	0	33	21	36	31	1	2	1	103	13	0	6	9	0
2007-12-29 17:00:00	15	2	23	2	3	3	99	38	1	2	80	3	98	75	0	1	96	0	0	0	0	0	2	0	0	1	0	0	0	0	0	5	0	13	6	2	37	39	27	46	1	4	6	117	9	2	6	19	0
2007-12-29 18:00:00	6	0	14	1	0	6	121	33	0	6	70	1	98	49	0	1	104	0	0	0	0	0	2	0	0	1	0	0	0	0	0	2	0	4	6	0	43	32	26	32	2	2	6	118	8	2	8	13	0
2007-12-29 19:00:00	9	0	11	1	2	4	112	46	2	8	83	0	104	57	0	1	104	0	1	0	0	0	4	1	0	0	0	0	0	0	0	6	0	4	7	0	48	18	13	35	2	9	1	120	7	3	11	16	0
2007-12-29 20:00:00	9	1	13	0	2	8	142	53	1	10	92	5	114	52	0	2	99	0	1	0	0	1	1	1	1	1	1	0	0	0	1	6	0	4	7	2	64	39	32	21	4	3	3	117	12	3	5	14	0
2007-12-29 21:00:00	8	1	17	1	3	3	108	33	5	7	90	3	133	70	0	3	105	0	1	0	0	0	1	0	0	0	0	0	0	0	0	11	0	5	8	0	58	21	21	50	1	6	6	115	5	3	2	5	0
2007-12-29 22:00:00	14	2	13	0	0	8	125	48	0	4	93	2	95	57	0	1	121	0	0	1	0	0	0	3	0	4	0	0	0	0	0	10	0	3	10	1	46	32	22	47	3	3	8	111	13	5	4	16	0
2007-12-29 23:00:00	11	0	13	0	3	4	96	32	1	1	91	2	107	77	0	1	99	0	0	0	0	0	0	1	0	0	0	0	0	0	0	8	0	11	9	0	57	24	20	52	0	3	6	122	3	0	8	19	0
2007-12-30 00:00:00	16	0	7	0	1	4	117	38	0	8	75	2	108	70	0	1	87	0	1	0	0	0	0	2	0	2	0	0	0	0	0	9	0	2	3	0	46	37	17	40	1	1	4	100	13	3	10	19	0
2007-12-30 01:00:00	16	1	10	1	3	3	90	59	0	3	99	3	120	60	0	0	114	0	1	0	0	0	2	0	0	0	0	0	0	0	0	10	0	0	4	2	45	29	21	24	2	2	8	124	8	2	4	10	0
2007-12-30 02:00:00	7	0	14	0	2	2	85	41	1	3	99	3	115	58	0	0	99	0	1	0	0	0	0	1	0	2	0	0	0	0	0	9	0	4	5	0	60	31	18	35	0	2	6	95	7	0	10	13	0
2007-12-30 03:00:00	6	0	12	1	1	4	91	61	0	3	97	0	87	73	0	0	82	0	1	0	0	0	1	1	0	0	0	0	0	0	0	2	0	6	5	0	58	29	22	34	1	2	4	91	10	4	5	20	1
2007-12-30 04:00:00	14	1	17	1	2	3	87	46	1	6	109	3	97	76	0	3	91	0	1	0	0	0	0	2	0	1	0	0	0	0	0	1	0	9	6	3	42	20	19	26	2	1	2	105	10	0	6	13	0
2007-12-30 05:00:00	10	0	14	2	0	6	91	43	2	7	86	1	94	57	0	1	73	0	0	0	0	0	0	1	0	0	0	0	0	0	0	1	0	6	6	0	38	35	34	33	0	1	3	68	7	1	4	7	0
2007-12-30 06:00:00	10	1	15	1	0	3	72	36	0	2	63	1	79	77	0	0	61	0	0	0	0	0	0	1	0	1	1	0	0	0	0	4	0	6	5	2	34	16	23	32	0	1	13	104	13	0	4	8	0
2007-12-30 07:00:00	2	0	14	2	0	7	58	34	0	2	70	0	51	65	0	1	62	0	0	0	0	0	0	2	0	1	0	0	0	0	0	2	0	5	3	0	40	26	19	29	0	2	3	84	9	0	3	9	0
2007-12-30 08:00:00	5	0	9	0	1	5	53	33	0	4	49	1	46	51	0	1	51	0	0	0	0	0	0	1	0	0	0	0	0	0	0	0	0	7	3	0	36	12	18	32	1	2	3	75	3	1	3	53	0
2007-12-30 09:00:00	5	1	23	0	1	5	49	22	0	5	68	0	64	32	0	1	46	0	2	0	0	0	0	0	0	0	0	0	0	0	0	3	0	4	1	1	22	16	28	29	1	2	3	71	7	0	4	9	0
2007-12-30 10:00:00	4	0	13	1	2	1	47	35	2	3	52	1	53	25	0	3	38	0	0	0	0	0	1	0	0	0	0	0	0	0	0	4	0	0	8	0	22	6	10	21	2	1	2	59	7	1	7	14	0
2007-12-30 11:00:00	3	0	17	1	3	0	48	40	0	1	49	1	68	29	0	3	51	0	1	0	0	1	0	1	0	0	0	0	0	0	0	2	0	4	6	0	20	7	12	31	0	3	2	79	2	3	1	7	0
2007-12-30 12:00:00	9	0	12	0	3	2	43	24	1	0	55	1	53	31	0	1	47	0	0	0	0	0	2	1	0	1	0	0	0	0	0	1	0	2	2	1	15	19	11	24	0	3	8	75	5	3	4	18	0
2007-12-30 13:00:00	6	1	9	1	0	11	60	25	1	1	56	1	57	46	0	0	62	0	0	0	0	0	0	0	0	0	0	0	0	0	0	2	0	5	2	0	20	18	9	29	0	2	6	75	2	2	3	9	0
2007-12-30 14:00:00	14	0	15	3	0	2	56	33	1	4	66	1	96	38	0	2	45	0	0	0	0	0	0	2	0	0	0	0	0	0	0	10	0	2	4	1	23	20	9	31	0	1	0	80	3	4	4	13	0
2007-12-30 15:00:00	5	0	16	0	0	6	101	34	0	5	50	1	75	65	0	1	80	0	0	0	0	0	0	0	1	2	0	0	0	0	0	6	0	5	4	0	21	8	22	40	0	4	3	92	6	1	4	22	0
2007-12-30 16:00:00	16	0	21	0	2	10	85	43	1	6	90	0	103	61	0	4	84	0	1	0	0	0	4	0	0	2	0	0	0	0	0	2	0	9	9	0	55	34	27	42	3	7	3	96	4	1	2	15	0
2007-12-30 17:00:00	15	0	22	1	0	7	98	43	0	4	93	2	140	75	0	1	119	0	2	0	0	0	0	2	0	1	0	1	1	0	0	9	0	6	3	2	34	27	30	52	2	6	6	121	6	1	5	8	0
2007-12-30 18:00:00	19	1	15	0	1	5	116	48	1	6	90	1	125	50	0	1	115	0	1	0	0	0	0	1	0	1	0	0	0	0	0	2	0	8	7	0	48	27	14	46	4	2	7	110	10	4	6	16	0
2007-12-30 19:00:00	14	4	18	1	3	6	121	32	1	6	81	3	137	66	0	4	105	0	0	0	0	1	1	0	0	0	0	0	0	0	0	6	0	7	11	1	49	25	14	49	5	1	4	125	11	1	10	12	1
2007-12-30 20:00:00	14	1	25	2	1	10	111	41	3	8	79	1	121	56	0	3	112	0	1	0	0	0	1	2	0	2	0	0	0	0	0	7	0	8	7	1	45	21	28	36	0	1	6	115	9	1	6	34	1
2007-12-30 21:00:00	6	1	14	1	3	1	121	34	1	3	80	4	134	84	0	3	109	0	2	0	0	0	0	2	1	0	1	0	0	0	0	8	0	6	9	2	51	33	30	35	2	5	9	112	5	0	7	13	0
2007-12-30 22:00:00	19	0	22	0	2	4	136	46	2	2	102	3	115	74	0	3	113	0	2	0	0	0	0	0	0	0	0	0	0	0	0	7	0	3	11	2	52	34	27	35	2	3	9	116	13	3	6	8	0
2007-12-30 23:00:00	13	2	20	0	3	5	106	42	3	5	81	2	136	66	0	1	110	0	1	0	2	1	2	6	1	1	0	0	0	0	1	6	0	9	10	1	52	29	20	66	1	7	18	123	18	3	6	11	0
2007-12-31 00:00:00	24	0	18	2	1	7	135	45	0	4	94	2	122	85	0	1	123	0	3	0	0	0	0	1	0	1	0	0	0	0	0	6	0	4	17	1	51	27	23	52	2	3	5	130	7	4	10	23	0
2007-12-31 01:00:00	13	2	17	2	7	8	125	53	0	5	94	2	103	67	0	2	97	0	1	0	0	1	1	7	0	0	0	0	0	0	0	6	0	5	6	0	59	31	43	41	2	1	2	94	7	1	1	14	0
2007-12-31 02:00:00	10	0	12	1	2	5	108	49	0	5	97	10	92	87	0	0	83	0	0	0	0	0	0	1	0	0	0	0	0	0	0	10	0	2	5	1	55	41	38	51	3	7	9	118	4	0	6	22	0
2007-12-31 03:00:00	7	1	12	3	2	4	123	60	0	7	88	2	113	65	0	0	75	0	2	0	0	0	0	2	0	1	0	0	0	0	1	8	0	2	5	0	38	33	27	57	7	2	2	157	15	1	7	16	0
2007-12-31 04:00:00	7	0	13	2	1	5	93	57	0	11	93	0	95	104	0	0	83	0	1	0	0	0	0	1	0	1	0	0	0	0	0	5	0	8	6	1	60	30	24	51	0	1	3	116	5	2	7	13	0
2007-12-31 05:00:00	15	2	17	1	2	4	90	66	0	3	93	2	120	94	0	2	78	0	0	0	0	0	0	7	0	1	0	0	0	0	0	7	0	3	4	1	51	38	27	54	2	1	1	100	17	1	7	17	0
2007-12-31 06:00:00	5	1	14	1	6	11	90	51	0	3	81	4	93	83	0	2	101	0	1	0	0	0	0	2	0	2	0	0	0	0	0	7	0	6	5	1	49	35	15	40	1	2	4	88	5	0	4	23	0
2007-12-31 07:00:00	9	0	15	1	5	1	96	31	2	4	99	3	86	67	0	3	61	0	1	0	0	0	2	2	0	1	0	0	0	0	0	3	0	3	9	1	41	18	28	46	3	2	6	110	7	1	4	20	0
2007-12-31 08:00:00	8	0	19	1	2	4	57	29	4	1	40	5	82	43	0	0	50	0	2	0	0	0	0	0	0	4	0	0	0	0	0	5	0	1	5	0	32	17	14	27	0	1	6	73	7	2	11	7	0
2007-12-31 09:00:00	4	0	17	2	0	4	48	35	0	3	67	1	61	64	0	2	56	0	1	0	0	0	1	1	0	1	0	0	0	0	0	7	0	1	1	0	27	15	10	32	1	2	3	67	1	3	5	5	1
2007-12-31 10:00:00	9	0	12	2	0	4	59	35	1	7	57	1	61	34	0	1	71	0	0	0	0	0	1	1	0	0	0	0	0	0	0	3	0	5	4	0	39	13	13	21	0	5	5	89	1	0	2	5	1
2007-12-31 11:00:00	5	0	12	0	6	0	68	28	1	1	55	1	49	53	0	0	62	0	0	0	0	0	0	0	0	1	0	0	0	0	0	2	0	4	4	0	13	14	14	26	3	3	4	92	3	1	4	5	0
2007-12-31 12:00:00	6	0	9	0	1	3	67	28	0	3	55	0	72	38	0	1	58	0	0	0	0	0	1	3	0	1	0	0	0	0	0	3	0	6	5	1	11	14	10	25	3	2	5	113	4	3	2	6	0
2007-12-31 13:00:00	5	0	14	2	1	1	70	25	0	5	51	1	62	43	0	0	64	0	0	0	0	0	0	0	0	0	0	0	0	0	0	1	0	5	1	0	15	17	15	16	0	2	4	88	3	0	6	8	0
2007-12-31 14:00:00	10	0	11	1	0	2	96	35	0	0	61	2	79	51	0	2	83	0	0	0	0	0	0	0	0	0	0	0	0	0	0	4	0	4	5	0	25	16	19	25	3	2	5	81	5	1	4	22	0
2007-12-31 15:00:00	12	1	14	2	1	7	117	45	0	24	78	0	119	42	0	1	106	0	1	0	0	0	0	0	0	1	0	0	0	0	0	5	0	10	3	2	34	44	12	39	2	0	7	113	15	3	8	13	0
2007-12-31 16:00:00	13	0	12	2	1	3	102	72	2	3	76	1	113	57	0	3	112	0	2	0	0	0	0	2	0	1	0	0	0	0	0	8	0	7	9	1	46	37	27	37	0	1	5	149	2	1	4	13	0
2007-12-31 17:00:00	23	0	25	0	0	3	128	46	7	5	93	2	146	51	0	2	116	0	0	0	0	0	1	1	0	0	0	0	0	0	0	7	0	9	9	0	44	26	38	65	0	2	9	134	4	1	7	15	0
2007-12-31 18:00:00	23	0	18	0	1	5	125	45	0	0	88	2	132	51	0	2	102	0	0	0	0	0	0	2	0	1	0	0	0	0	0	7	0	5	8	2	60	46	29	55	3	0	9	113	5	2	9	15	0
2007-12-31 19:00:00	15	2	19	0	2	8	126	44	3	4	88	1	108	84	0	1	109	0	4	0	0	1	3	4	0	2	0	0	0	0	0	8	0	3	8	1	54	36	25	50	4	2	11	145	13	2	2	14	0
2007-12-31 20:00:00	19	0	17	0	1	6	120	33	0	6	85	3	133	83	0	2	120	0	0	0	1	0	1	1	0	1	0	0	0	0	0	4	0	5	9	1	66	34	33	47	2	1	7	118	14	3	6	18	0
2007-12-31 21:00:00	16	7	28	0	3	4	112	28	1	7	80	1	127	53	0	5	113	0	1	0	0	0	1	1	0	0	0	0	0	0	0	7	0	1	9	3	58	32	25	43	1	3	11	138	12	2	3	10	0
2007-12-31 22:00:00	13	0	18	2	0	6	86	44	1	2	78	3	107	105	0	3	107	0	1	0	0	0	2	2	0	0	0	0	0	0	0	6	0	5	6	1	59	25	23	44	4	4	8	112	6	3	5	21	0
2007-12-31 23:00:00	9	1	19	0	0	3	88	41	0	6	92	3	110	65	0	2	76	0	0	0	0	0	1	2	0	0	0	0	0	0	0	8	0	9	8	2	65	31	18	36	2	1	4	75	10	2	5	9	0
2008-01-01 00:00:00	12	1	19	2	3	2	87	34	0	4	74	5	101	48	0	2	106	0	0	0	0	0	0	1	0	0	0	0	0	0	0	2	0	3	11	0	44	19	17	36	1	7	1	96	13	1	5	11	0
2008-01-01 01:00:00	8	0	16	0	1	4	79	41	0	8	72	0	98	58	0	2	74	0	0	0	0	0	0	2	0	2	0	0	0	0	0	6	0	3	9	1	35	25	16	33	1	3	4	87	4	2	3	8	1
2008-01-01 02:00:00	3	1	11	1	0	5	65	34	0	4	83	3	76	91	0	2	72	0	0	0	0	0	0	1	0	0	0	0	0	0	1	2	0	7	10	2	44	26	18	32	1	0	7	101	7	1	5	11	0
2008-01-01 03:00:00	16	0	7	1	1	10	74	53	1	9	101	3	71	39	0	0	65	0	0	0	0	0	2	1	0	0	0	0	0	0	0	5	0	2	10	2	40	30	17	28	0	5	3	86	5	0	5	7	0
2008-01-01 04:00:00	8	1	18	1	1	8	74	27	0	7	57	1	90	42	0	1	56	0	0	0	0	0	2	1	0	5	0	0	0	0	0	2	0	1	2	0	37	38	10	44	0	2	3	76	3	1	3	25	0
2008-01-01 05:00:00	6	1	13	0	0	3	49	20	1	3	49	3	93	51	0	0	57	0	0	0	0	0	0	0	0	2	0	0	0	0	0	2	0	4	4	0	27	31	19	28	7	2	0	77	9	2	0	15	0
2008-01-01 06:00:00	5	1	16	1	0	4	45	26	4	3	56	0	65	58	0	1	36	0	1	0	0	0	2	1	0	1	0	0	0	0	0	2	0	4	5	0	24	29	5	30	0	3	4	77	2	2	8	13	0
2008-01-01 07:00:00	3	0	13	1	0	5	38	36	1	6	57	2	53	45	0	1	54	0	1	0	0	0	0	1	0	4	0	0	0	0	0	2	0	3	11	0	23	15	20	24	4	3	5	83	7	1	13	9	0
2008-01-01 08:00:00	2	1	14	0	0	3	48	35	0	2	39	0	62	54	0	1	40	0	0	0	0	0	1	0	0	0	0	0	0	0	0	1	0	0	7	4	21	11	14	22	0	0	1	59	3	2	6	7	0
2008-01-01 09:00:00	7	1	11	0	1	3	42	23	0	1	41	0	39	38	0	0	38	0	2	0	0	0	0	0	0	0	0	0	0	0	0	2	0	1	1	1	16	7	10	23	2	2	2	66	4	3	5	11	0
2008-01-01 10:00:00	2	1	12	1	1	2	60	26	1	5	36	1	59	26	0	0	59	0	1	0	1	0	0	0	0	0	0	0	0	0	0	2	0	6	3	0	14	9	18	20	1	0	2	59	6	0	5	9	0
2008-01-01 11:00:00	3	0	9	4	1	0	37	31	1	2	42	0	74	38	0	2	34	0	0	1	1	0	0	0	0	1	0	0	0	0	0	2	0	3	6	1	25	22	13	23	5	3	3	61	4	0	0	4	0
2008-01-01 12:00:00	8	0	4	3	0	2	50	30	1	4	35	0	52	50	0	0	36	0	0	0	0	0	0	1	0	0	0	0	0	0	0	2	0	4	2	0	16	19	12	31	3	1	5	101	5	2	6	4	0
2008-01-01 13:00:00	3	2	6	3	0	2	39	28	1	6	59	1	56	49	0	0	33	0	0	0	0	0	0	0	0	0	0	0	0	0	0	2	0	6	3	0	19	9	14	32	0	1	3	69	1	0	3	3	0
2008-01-01 14:00:00	1	0	13	3	2	1	67	31	0	10	58	2	51	58	0	0	55	0	1	0	0	0	0	1	0	0	0	0	0	0	0	3	0	2	1	1	25	17	14	24	1	1	3	90	1	0	2	8	0
2008-01-01 15:00:00	7	0	9	2	1	2	71	38	2	10	56	1	77	62	0	1	73	0	1	0	2	0	1	0	0	1	0	0	0	0	0	3	0	2	0	2	25	18	15	39	0	1	3	103	5	0	5	7	0
2008-01-01 16:00:00	12	0	15	0	4	5	59	42	0	4	78	1	95	76	0	2	86	0	1	0	0	0	0	0	0	0	0	0	0	0	1	2	0	4	5	1	31	25	25	44	3	2	10	102	11	2	10	10	0
2008-01-01 17:00:00	20	0	5	3	0	2	111	46	0	3	87	6	85	72	0	4	89	0	0	0	0	0	0	1	0	2	0	0	0	0	0	3	0	3	11	1	44	31	33	40	4	0	5	120	6	1	4	18	0
2008-01-01 18:00:00	3	0	14	1	10	1	128	41	1	9	74	3	105	96	0	4	113	0	2	0	2	0	1	0	0	1	0	0	0	0	0	3	0	9	15	0	47	36	20	41	1	4	12	109	9	0	15	14	0
2008-01-01 19:00:00	15	0	9	1	2	3	85	46	3	2	78	3	98	87	0	0	115	0	0	0	0	0	1	1	0	1	1	0	0	0	0	5	0	4	1	1	43	29	26	60	0	1	7	129	8	0	7	17	1
2008-01-01 20:00:00	9	2	26	0	0	1	105	32	0	6	86	0	148	79	0	2	124	0	1	0	0	1	0	2	0	3	0	0	0	0	0	8	0	8	8	1	52	19	20	64	1	3	11	137	7	1	2	5	0
2008-01-01 21:00:00	25	1	16	0	1	2	86	50	0	3	81	6	126	75	0	4	104	0	0	0	1	0	3	2	0	0	0	0	0	0	0	13	0	8	8	1	44	25	35	67	2	5	4	142	7	1	11	10	0
2008-01-01 22:00:00	12	1	24	1	4	2	116	47	1	4	90	3	128	69	0	3	125	0	0	0	1	0	1	3	0	2	0	0	1	0	0	4	0	12	9	3	49	52	23	53	2	3	6	109	7	2	10	26	0
2008-01-01 23:00:00	11	1	29	0	2	15	119	58	4	7	123	2	99	88	0	2	130	0	0	1	0	0	0	1	1	3	0	0	0	0	0	9	0	6	12	1	74	32	25	80	3	2	8	137	12	2	15	18	0
2008-01-02 00:00:00	8	1	17	1	4	12	130	42	0	0	106	4	135	91	0	4	132	0	1	0	0	0	3	3	0	2	0	0	0	0	0	5	0	5	9	0	69	30	32	53	1	2	7	148	3	2	10	27	0
2008-01-02 01:00:00	15	0	20	0	1	4	114	49	1	9	130	3	125	92	0	1	110	0	2	0	1	0	0	1	0	0	0	0	0	0	0	8	0	9	6	0	66	30	23	58	2	5	9	132	10	1	13	23	1
2008-01-02 02:00:00	8	1	20	1	2	3	117	50	0	5	100	3	98	78	0	4	93	0	2	0	0	0	1	1	0	1	0	1	0	0	0	7	0	5	10	1	53	32	36	55	2	7	3	111	12	1	7	24	0
2008-01-02 03:00:00	16	0	16	1	1	3	101	55	0	9	113	2	126	85	0	1	92	0	0	0	0	0	1	2	0	4	0	0	0	0	0	4	0	5	10	1	46	28	22	86	1	7	6	102	14	1	22	20	0
2008-01-02 04:00:00	10	1	23	2	0	5	102	74	2	3	124	0	129	84	0	3	122	0	2	0	1	0	1	2	0	2	0	0	0	0	0	12	0	11	12	0	70	49	30	84	7	7	6	123	10	1	2	18	0
2008-01-02 05:00:00	10	1	18	2	0	7	96	40	3	5	111	5	125	84	0	0	86	0	0	0	0	0	0	2	0	0	0	0	0	0	0	6	0	9	10	0	55	48	30	65	3	5	4	133	9	3	11	10	0
2008-01-02 06:00:00	6	2	13	0	3	4	87	44	2	7	96	3	98	93	0	1	74	0	1	0	0	0	0	1	0	0	1	0	0	0	0	7	0	9	2	0	43	27	33	52	2	3	7	110	11	2	12	15	0
2008-01-02 07:00:00	6	2	22	0	1	1	74	47	3	0	83	2	85	49	0	3	80	0	0	0	0	0	1	2	0	1	0	0	0	0	0	3	0	6	11	3	41	22	37	32	0	4	1	111	7	0	6	10	0
2008-01-02 08:00:00	12	1	14	3	3	2	56	52	2	4	58	5	79	56	0	2	58	0	0	0	0	0	0	1	0	1	0	0	0	0	0	6	0	6	5	3	41	25	30	35	2	4	1	91	5	4	6	9	1
2008-01-02 09:00:00	6	0	13	0	2	7	70	32	2	4	50	0	72	60	0	1	65	0	0	0	0	0	0	2	0	0	0	0	0	0	0	2	0	8	7	0	28	19	12	23	0	0	3	111	7	2	8	12	0
2008-01-02 10:00:00	7	0	6	0	1	2	57	39	1	7	62	1	74	50	0	1	77	0	0	0	1	0	4	1	0	1	1	0	0	0	0	5	0	4	2	0	32	27	10	42	2	2	2	92	8	3	7	9	0
2008-01-02 11:00:00	4	0	11	0	1	2	74	36	0	7	63	0	72	43	0	1	87	0	0	0	0	0	0	2	0	1	0	0	0	0	1	7	0	8	5	0	20	19	16	23	4	2	7	106	2	4	5	6	0
2008-01-02 12:00:00	3	1	16	0	1	3	88	35	4	4	58	1	100	42	0	1	79	0	1	0	0	0	0	1	0	0	1	0	0	0	0	8	0	6	6	0	28	18	11	39	0	1	3	106	10	1	4	14	0
2008-01-02 13:00:00	9	0	19	0	1	3	97	48	0	6	86	0	87	57	0	1	113	0	1	0	0	0	0	0	0	2	0	0	0	0	1	12	0	10	9	2	31	19	19	45	0	2	4	112	5	0	3	2	0
2008-01-02 14:00:00	5	0	27	1	3	1	121	40	1	7	87	1	115	40	0	3	112	0	4	0	0	0	2	1	0	2	0	0	0	0	0	2	0	13	9	1	44	38	21	45	0	2	5	137	2	0	3	8	0
2008-01-02 15:00:00	13	1	33	1	3	8	124	55	0	5	128	3	147	50	0	2	153	0	2	0	0	0	0	6	1	2	0	0	0	0	0	7	0	5	13	0	45	41	25	51	1	7	4	134	8	1	12	21	0
2008-01-02 16:00:00	10	3	30	2	2	0	162	76	1	9	106	2	152	95	0	5	152	0	2	0	0	0	0	2	0	1	0	0	0	0	0	4	0	10	12	1	49	53	31	90	5	4	10	151	12	5	13	17	0
2008-01-02 17:00:00	29	1	29	1	0	1	166	61	2	10	117	4	171	95	0	3	153	0	1	0	0	0	2	1	0	3	0	0	0	0	0	5	0	18	16	0	65	49	45	98	5	7	9	142	7	1	12	21	0
2008-01-02 18:00:00	22	2	28	0	4	10	168	57	1	6	102	5	157	99	0	2	174	0	1	0	1	0	0	3	0	0	0	0	0	0	0	10	0	21	11	6	70	55	35	61	3	4	12	177	10	3	11	11	0
2008-01-02 19:00:00	26	2	34	2	1	2	190	62	2	8	112	5	161	97	0	3	142	0	1	0	0	0	4	4	0	1	0	0	0	0	0	14	0	9	9	3	80	46	44	50	5	7	16	153	13	1	11	27	0
2008-01-02 20:00:00	12	1	23	2	0	4	163	47	1	8	105	1	150	106	0	3	112	0	7	0	1	0	0	4	0	1	1	0	0	0	0	10	0	18	9	13	70	51	37	89	6	1	9	164	17	2	26	20	0
2008-01-02 21:00:00	16	0	21	0	8	4	139	57	0	3	125	7	134	97	0	2	155	0	4	0	0	0	2	5	0	0	0	0	0	0	0	11	0	8	14	0	74	46	44	107	8	2	8	182	31	3	12	13	0
2008-01-02 22:00:00	24	0	27	2	4	4	170	66	4	8	131	7	167	97	0	5	170	0	0	0	1	0	0	1	0	0	1	0	0	0	1	7	0	14	21	1	75	44	35	74	5	6	15	158	35	2	17	22	0
2008-01-02 23:00:00	25	2	28	2	2	5	170	45	0	8	138	4	151	106	0	2	133	0	2	0	0	1	2	4	0	2	1	0	0	0	1	9	0	17	11	4	71	50	36	60	4	4	15	159	14	4	7	33	0
2008-01-03 00:00:00	23	0	24	4	1	2	124	51	6	7	140	5	192	96	0	8	154	0	3	0	1	0	3	2	0	3	0	0	1	0	1	13	0	8	18	2	73	26	19	50	3	6	13	155	5	5	8	16	0
2008-01-03 01:00:00	17	2	28	1	3	12	139	47	2	5	120	2	150	90	0	4	125	0	0	0	0	0	5	0	0	0	0	0	0	0	0	6	0	9	9	3	58	48	25	55	4	6	5	147	12	5	3	17	2
2008-01-03 02:00:00	18	0	24	1	1	4	129	54	5	11	104	4	148	81	0	5	139	0	0	0	0	0	1	2	1	0	0	0	0	0	1	13	0	12	6	0	58	38	37	50	1	11	9	123	20	3	13	17	0
2008-01-03 03:00:00	28	2	24	3	4	5	163	62	0	8	101	2	139	65	0	5	127	0	0	0	0	0	0	1	0	0	0	0	0	0	0	3	0	8	3	1	64	51	33	52	5	6	7	133	9	1	11	20	1
2008-01-03 04:00:00	20	0	15	1	1	1	131	51	2	3	115	5	135	82	0	3	127	0	1	0	1	0	1	1	0	1	0	0	0	0	0	3	0	9	8	4	65	40	30	54	2	0	8	160	9	1	4	20	0
2008-01-03 05:00:00	12	3	27	7	8	4	100	48	5	6	91	6	126	77	0	5	84	0	1	0	1	0	1	2	0	2	0	0	0	0	0	13	0	11	16	3	63	27	25	37	7	2	7	143	17	2	2	22	0
2008-01-03 06:00:00	10	1	17	0	2	5	96	36	2	4	96	3	98	88	0	3	96	0	1	0	0	0	1	2	0	1	0	0	0	0	1	4	0	8	4	0	47	30	35	42	1	2	3	126	8	1	7	13	0
2008-01-03 07:00:00	10	1	16	0	1	3	85	46	0	1	85	2	100	64	0	1	61	0	0	0	0	1	0	1	0	0	0	0	0	0	0	6	0	7	5	1	35	29	25	56	0	1	3	88	8	0	6	16	0
2008-01-03 08:00:00	9	1	18	1	8	1	74	46	1	8	87	1	81	46	0	1	80	0	0	0	1	0	2	0	1	5	0	0	0	0	0	6	0	8	10	1	33	16	15	33	2	2	8	102	4	0	7	23	0
2008-01-03 09:00:00	4	0	16	0	1	6	62	19	0	2	61	1	63	41	0	2	76	0	0	0	0	0	2	1	0	2	0	0	0	0	0	7	0	11	9	0	38	22	18	28	4	5	6	93	2	1	3	12	0
2008-01-03 10:00:00	6	1	15	0	1	2	71	46	2	4	66	1	91	71	0	2	78	0	0	1	1	1	3	4	1	1	1	1	1	0	1	3	0	6	14	1	28	18	20	36	1	10	6	90	11	0	2	8	0
2008-01-03 11:00:00	4	0	14	1	1	7	117	34	3	2	62	0	76	47	0	3	105	0	0	0	0	0	0	0	1	1	0	0	0	0	0	5	0	4	6	1	35	16	10	28	2	3	9	129	3	4	6	9	0
2008-01-03 12:00:00	15	0	10	1	1	5	132	48	0	2	75	0	125	36	0	4	102	0	0	0	0	0	0	1	0	0	0	0	0	0	0	6	0	9	9	0	39	27	12	31	0	2	6	142	6	2	11	6	0
2008-01-03 13:00:00	7	0	13	0	2	4	153	41	0	14	98	2	132	45	0	5	110	0	0	1	0	0	1	1	0	0	0	0	0	0	0	3	0	9	17	3	32	18	21	35	2	5	5	212	7	0	11	13	0
2008-01-03 14:00:00	7	0	29	1	1	2	148	41	2	14	106	2	132	68	0	2	127	0	0	0	1	0	0	3	0	3	0	0	0	0	0	12	0	11	15	0	55	25	25	57	4	1	2	220	8	3	5	13	0
2008-01-03 15:00:00	12	1	31	3	9	5	192	60	1	11	103	2	200	70	0	1	169	0	3	0	0	0	0	0	0	4	0	0	0	0	0	5	0	7	20	0	59	45	29	68	9	2	9	269	11	2	11	18	0
2008-01-03 16:00:00	19	1	43	0	1	6	237	99	0	11	108	4	192	85	0	3	201	0	0	0	0	0	2	6	0	1	0	0	0	0	0	7	0	11	17	1	66	39	47	77	6	2	12	279	13	3	7	14	0
2008-01-03 17:00:00	19	0	33	1	1	4	219	74	2	4	105	1	227	103	0	3	205	0	4	0	0	0	2	3	0	3	0	0	0	0	0	10	0	6	10	2	85	37	31	62	1	5	9	437	18	10	16	19	0
2008-01-03 18:00:00	38	1	30	2	2	5	225	58	2	8	88	2	190	107	0	3	174	0	2	0	0	0	2	2	0	2	0	0	0	0	0	7	0	9	19	5	89	49	38	67	3	7	13	535	15	3	12	19	0
2008-01-03 19:00:00	50	0	38	3	2	8	232	68	0	12	104	4	194	87	0	1	175	0	5	0	0	0	1	4	0	0	0	0	0	0	0	17	0	12	10	1	80	48	45	62	7	5	8	474	14	5	21	22	0
2008-01-03 20:00:00	51	1	34	2	0	7	228	59	1	11	129	5	185	91	0	1	184	0	0	0	0	0	3	3	0	2	0	0	0	0	0	4	0	6	12	1	79	53	30	60	6	4	6	530	16	6	10	20	0
2008-01-03 21:00:00	67	3	29	1	8	3	219	43	3	10	136	9	169	101	0	5	166	0	1	0	0	0	2	3	0	0	0	0	0	0	0	12	0	9	13	0	81	50	46	68	2	6	14	548	16	8	15	19	0
2008-01-03 22:00:00	54	0	23	4	2	9	187	73	1	8	115	7	178	117	0	3	206	0	5	0	0	0	3	3	0	3	1	0	0	0	0	17	0	14	19	4	102	50	31	73	5	5	11	429	19	2	10	27	0
2008-01-03 23:00:00	25	1	27	4	0	7	206	50	2	8	139	6	235	105	0	2	186	0	2	0	2	0	1	2	0	3	0	0	0	0	1	6	0	6	20	0	78	56	27	85	5	10	11	395	16	1	19	19	0
2008-01-04 00:00:00	18	0	24	5	1	10	175	48	1	9	126	2	202	102	0	2	164	0	1	0	0	1	0	3	0	2	0	0	0	0	0	5	0	5	9	1	87	39	29	70	2	3	9	358	11	0	11	17	0
2008-01-04 01:00:00	12	0	20	0	2	15	181	67	2	12	137	7	166	94	0	2	139	0	0	0	0	0	2	0	0	1	0	0	0	0	0	12	0	7	12	0	72	41	26	84	2	7	8	310	12	5	9	29	0
2008-01-04 02:00:00	22	0	21	0	2	13	144	68	1	12	120	3	168	71	0	4	135	0	0	1	0	0	1	1	0	1	0	0	0	0	0	14	0	10	28	0	56	43	28	63	2	7	4	226	5	4	10	17	0
2008-01-04 03:00:00	8	1	22	1	3	3	134	58	2	7	128	3	132	105	0	4	145	0	1	0	0	1	1	1	0	7	0	0	0	0	0	9	0	8	11	1	62	26	41	64	3	2	10	231	8	3	16	17	0
2008-01-04 04:00:00	16	0	23	1	0	6	143	59	4	6	98	1	147	80	0	1	119	0	1	1	1	1	2	2	1	0	0	1	1	0	0	2	0	8	5	1	59	28	34	52	1	4	9	272	19	3	5	18	0
2008-01-04 05:00:00	14	2	13	0	1	11	137	52	0	3	98	4	115	96	0	1	117	0	1	0	0	0	1	4	0	2	0	0	0	0	0	8	0	7	3	0	54	28	29	53	1	4	7	215	12	1	11	14	0
2008-01-04 06:00:00	19	0	16	0	5	3	109	44	0	6	91	4	119	91	0	3	89	0	0	0	0	0	0	0	0	0	1	0	0	0	0	2	0	4	6	3	45	21	18	50	0	2	9	174	8	4	14	23	0
2008-01-04 07:00:00	10	0	12	0	0	7	77	43	0	3	80	3	92	60	0	2	74	0	0	0	0	0	1	1	0	2	0	0	0	0	0	3	0	3	14	2	43	40	19	46	0	5	11	128	11	1	15	16	0
2008-01-04 08:00:00	7	0	17	0	0	0	98	37	1	6	85	4	81	37	0	2	70	0	0	0	0	0	1	1	0	0	0	0	0	0	0	5	0	3	8	0	35	39	22	42	0	2	7	116	8	4	12	9	0
2008-01-04 09:00:00	7	0	21	0	1	3	76	30	1	2	69	1	78	40	0	1	51	0	0	0	0	0	2	0	0	1	0	0	0	0	0	4	0	2	8	0	22	14	10	28	0	5	3	112	4	0	8	12	0
2008-01-04 10:00:00	8	0	25	1	0	3	88	34	0	5	72	2	104	46	0	1	74	0	2	0	2	0	0	0	1	3	0	0	0	0	0	4	0	5	9	0	16	20	13	41	1	2	1	133	9	1	9	9	0
2008-01-04 11:00:00	6	1	11	1	1	2	84	36	1	5	61	1	84	32	0	5	77	0	0	0	0	0	0	0	0	9	0	0	0	0	0	3	0	4	8	3	27	18	10	55	0	3	0	111	6	1	6	10	0
2008-01-04 12:00:00	7	1	24	2	2	6	101	40	0	3	76	3	79	37	0	3	91	0	0	0	0	0	2	1	0	1	0	0	0	0	0	5	0	4	9	0	30	22	11	39	0	1	1	149	5	1	7	8	0
2008-01-04 13:00:00	1	1	20	2	3	1	124	42	3	6	77	5	103	39	0	4	95	0	0	0	0	0	0	0	0	0	0	0	0	0	0	4	0	10	17	0	39	21	18	31	2	1	8	138	6	0	12	11	0
2008-01-04 14:00:00	10	3	30	0	0	7	135	56	2	10	90	2	141	42	0	4	137	0	1	0	0	0	1	1	0	0	0	0	0	0	0	9	0	18	12	3	41	29	23	35	0	1	10	194	9	2	7	17	0
2008-01-04 15:00:00	19	4	36	3	2	7	168	54	5	5	110	5	156	71	0	3	157	0	2	0	0	0	0	0	0	1	0	0	0	0	0	17	0	21	20	5	48	42	34	59	4	14	8	257	13	2	3	18	2
2008-01-04 16:00:00	21	2	27	2	2	8	165	51	1	5	124	1	153	66	0	4	196	0	0	0	1	0	1	1	0	3	1	0	0	0	0	12	0	22	19	3	63	49	28	57	2	5	9	280	20	3	5	26	1
2008-01-04 17:00:00	20	1	37	1	0	4	201	69	0	5	119	2	179	92	0	3	171	0	2	0	0	0	1	0	0	3	0	0	0	0	0	13	0	13	17	5	69	47	49	54	7	5	18	231	13	3	9	27	0
2008-01-04 18:00:00	22	0	33	2	5	12	185	71	1	13	93	3	150	80	0	1	174	0	2	0	0	0	5	7	0	4	0	0	0	0	0	6	0	12	8	4	77	43	24	71	2	7	11	178	13	2	19	7	0
2008-01-04 19:00:00	30	3	48	1	1	4	199	57	1	7	123	4	141	104	0	3	154	0	1	0	0	0	3	1	0	1	1	0	0	0	0	7	0	14	23	0	79	52	40	49	1	5	9	199	14	0	8	13	0
2008-01-04 20:00:00	19	0	15	2	0	6	199	41	0	11	112	4	195	93	0	3	207	0	0	0	0	0	2	1	0	4	0	1	0	0	0	5	0	10	8	2	81	43	39	65	1	1	13	171	13	5	10	14	0
2008-01-04 21:00:00	17	1	38	0	2	0	167	68	0	16	105	3	146	90	0	3	173	0	2	0	0	0	2	0	0	0	0	0	0	0	0	5	0	7	16	0	74	45	29	50	3	3	13	223	18	1	9	21	0
2008-01-04 22:00:00	23	2	28	1	2	6	159	80	0	10	94	3	142	90	0	4	192	0	2	0	0	0	2	2	0	2	0	0	0	0	0	6	0	16	15	2	68	51	27	50	7	11	16	217	17	2	12	10	1
2008-01-04 23:00:00	22	1	20	3	4	4	180	53	1	5	98	4	159	100	0	4	141	0	0	0	1	1	2	4	1	2	0	0	0	0	1	7	0	14	23	6	71	59	27	66	3	4	7	180	13	3	9	15	0
2008-01-05 00:00:00	15	1	17	1	3	5	170	46	2	7	112	4	141	84	0	3	134	0	1	0	0	1	3	0	0	2	0	0	0	0	0	9	0	2	8	2	56	25	36	44	2	3	7	152	9	1	8	12	0
2008-01-05 01:00:00	12	0	17	2	2	5	101	45	2	7	103	7	142	75	0	1	122	0	0	0	0	0	1	1	0	2	0	0	0	0	0	5	0	11	12	2	70	35	19	60	2	4	8	163	13	1	4	17	0
2008-01-05 02:00:00	10	1	15	0	2	6	119	45	1	2	90	0	106	112	0	1	109	0	0	1	0	0	0	3	0	0	0	0	0	0	0	4	0	2	6	0	58	33	27	39	0	4	4	138	12	1	8	14	0
2008-01-05 03:00:00	15	2	17	0	2	7	119	56	0	1	109	1	114	58	0	1	122	0	1	0	0	0	1	2	0	0	0	0	0	0	0	5	0	6	6	1	53	23	25	46	3	2	5	153	6	1	8	17	0
2008-01-05 04:00:00	13	5	10	1	2	8	114	58	0	6	107	4	107	57	0	1	106	0	0	0	0	0	0	1	0	3	0	0	0	0	0	6	0	3	10	3	53	29	15	38	1	2	7	154	7	0	6	10	0
2008-01-05 05:00:00	9	2	10	0	0	4	113	47	3	7	108	0	99	74	0	1	96	0	0	0	1	0	0	0	0	2	0	0	0	0	0	3	0	2	11	2	46	45	21	55	1	7	6	132	8	1	15	36	0
2008-01-05 06:00:00	10	1	17	2	2	2	84	45	0	2	72	2	81	55	0	3	83	0	1	0	0	0	1	0	0	0	0	0	1	0	1	7	0	11	8	2	46	21	12	54	1	4	7	112	8	2	1	21	0
2008-01-05 07:00:00	23	0	22	1	2	12	78	44	1	4	85	3	70	48	0	2	71	0	4	0	1	0	1	1	0	0	0	0	0	0	0	5	0	6	8	1	49	22	24	36	0	8	2	112	12	2	6	12	0
2008-01-05 08:00:00	3	1	39	1	1	6	81	31	0	3	67	1	64	45	0	0	72	0	0	0	0	0	0	0	0	1	0	0	0	0	0	7	0	4	7	0	32	26	26	27	2	3	8	85	3	0	6	13	0
2008-01-05 09:00:00	10	0	36	1	0	4	61	36	1	4	41	1	57	42	0	5	74	0	0	0	0	0	1	2	0	1	0	0	0	0	0	9	0	1	10	0	29	12	16	33	1	2	2	85	9	0	1	11	0
2008-01-05 10:00:00	7	0	25	0	2	3	53	35	0	2	51	0	62	42	0	0	57	0	1	0	0	0	0	0	0	4	0	0	0	0	0	6	0	5	7	2	31	21	23	37	4	4	8	74	12	1	0	13	0
2008-01-05 11:00:00	6	0	14	0	0	2	68	10	1	2	50	2	51	31	0	1	55	0	0	0	0	0	0	0	0	1	0	0	0	0	0	5	0	7	10	0	20	14	13	39	1	4	6	91	8	1	1	8	0
2008-01-05 12:00:00	12	0	31	1	0	4	98	20	0	6	70	1	71	29	0	0	71	0	1	0	0	0	0	1	0	1	0	0	0	0	0	6	0	5	9	0	20	22	17	30	2	7	6	92	2	1	7	4	0
2008-01-05 13:00:00	4	2	22	0	1	2	78	28	0	4	85	0	90	47	0	1	84	0	0	0	0	0	2	2	0	2	0	0	0	0	0	5	0	4	16	0	29	26	13	41	5	3	12	77	3	1	11	16	1
2008-01-05 14:00:00	6	1	10	1	2	2	95	29	0	3	73	4	78	58	0	2	102	0	2	0	0	0	3	1	0	0	0	0	0	0	0	4	0	4	4	0	18	13	17	50	1	1	5	119	2	0	8	22	0
2008-01-05 15:00:00	15	0	20	1	2	6	92	40	1	3	70	3	100	69	0	1	107	0	0	0	0	0	0	0	1	2	0	1	0	0	0	4	0	5	7	2	31	22	20	40	3	2	2	139	6	5	2	13	0
2008-01-05 16:00:00	10	0	8	2	6	4	117	49	0	4	85	1	105	45	0	0	125	0	2	0	2	0	0	1	0	2	0	0	0	0	1	4	0	11	10	1	37	38	24	33	2	5	5	144	6	0	1	23	0
2008-01-05 17:00:00	15	1	18	4	1	3	113	42	0	5	92	0	116	65	0	1	122	0	1	0	0	0	3	0	0	3	0	0	0	0	0	6	0	4	10	1	36	26	25	55	1	6	12	167	8	1	3	22	0
2008-01-05 18:00:00	6	4	30	2	3	3	125	49	0	6	98	3	112	78	0	6	164	0	0	0	0	0	1	1	0	7	0	0	0	0	0	7	0	9	13	5	57	38	22	51	2	1	15	164	12	4	7	19	0
2008-01-05 19:00:00	5	0	32	2	1	3	135	43	0	8	91	3	117	54	0	4	144	0	0	0	0	0	0	1	0	1	0	0	0	0	0	5	0	10	17	1	60	29	24	53	3	8	14	170	11	2	14	15	0
2008-01-05 20:00:00	18	1	22	3	3	7	129	61	1	10	90	3	115	71	0	2	129	0	0	0	0	0	1	0	0	2	0	0	0	0	0	11	0	10	11	6	52	26	22	64	4	2	11	144	11	1	7	15	0
2008-01-05 21:00:00	16	0	28	0	0	2	136	48	0	3	118	4	134	68	0	4	130	0	0	0	0	0	1	0	0	0	0	0	0	0	0	8	0	9	10	0	58	36	37	59	2	2	6	144	11	3	7	18	0
2008-01-05 22:00:00	8	0	12	2	1	7	114	55	2	18	90	3	106	79	0	2	143	0	1	0	0	0	1	3	0	0	0	0	0	0	0	10	0	5	10	0	34	34	15	63	3	3	8	167	16	1	12	15	0
2008-01-05 23:00:00	21	1	30	2	6	4	166	51	2	14	110	3	105	103	0	1	144	0	0	0	0	0	1	1	0	4	0	0	0	0	0	13	0	17	8	0	55	33	19	34	3	4	15	157	13	3	6	23	0
2008-01-06 00:00:00	8	1	23	0	6	5	125	42	1	3	124	4	107	82	0	0	139	0	1	0	0	0	0	1	0	1	0	0	0	0	0	16	0	8	12	0	55	34	17	43	4	2	6	140	12	0	14	13	0
2008-01-06 01:00:00	10	1	20	1	0	4	115	53	0	3	109	5	105	76	0	4	130	0	2	0	0	0	1	1	0	0	0	0	0	0	0	15	0	8	16	0	51	45	22	51	6	3	7	118	9	0	7	15	0
2008-01-06 02:00:00	20	0	21	4	5	4	130	49	1	6	98	7	102	81	0	2	111	0	2	0	1	0	0	1	0	0	0	0	0	0	0	8	0	10	7	1	49	39	26	46	0	2	7	115	11	1	6	21	0
2008-01-06 03:00:00	18	1	21	2	1	9	106	54	2	3	99	4	111	86	0	1	109	0	3	0	0	0	0	2	0	2	1	0	0	0	0	12	0	5	14	3	68	36	26	41	2	4	4	138	6	1	6	11	1
2008-01-06 04:00:00	24	1	23	0	2	6	114	44	5	3	91	6	108	62	0	2	100	0	0	0	1	0	0	1	1	2	0	0	0	0	0	8	0	2	5	2	79	36	28	32	3	4	2	118	5	1	11	26	0
2008-01-06 05:00:00	12	2	24	3	1	5	71	49	0	3	94	2	97	52	0	3	102	0	1	0	1	0	2	3	0	0	0	0	0	0	0	9	0	4	4	0	42	41	24	38	2	5	6	127	8	0	4	12	1
2008-01-06 06:00:00	9	1	32	0	1	1	100	42	0	5	76	5	111	48	0	3	85	0	0	0	0	0	0	1	1	0	0	0	0	0	0	5	0	5	7	2	31	28	26	39	2	4	6	122	13	2	7	23	0
2008-01-06 07:00:00	10	0	16	2	3	2	100	36	2	0	75	7	72	52	0	2	77	0	1	0	0	0	0	2	0	0	0	0	0	0	0	9	0	6	6	2	43	18	21	36	4	2	8	96	13	0	11	14	0
2008-01-06 08:00:00	10	1	20	0	2	3	60	41	0	3	72	3	67	53	0	0	71	0	0	0	0	0	0	0	0	2	0	0	0	0	0	8	0	5	10	1	27	17	4	27	1	5	7	103	8	1	2	9	0
2008-01-06 09:00:00	13	0	14	2	1	7	52	24	1	8	43	0	72	45	0	2	69	0	0	0	0	0	1	2	0	0	0	0	0	0	0	4	0	1	6	0	29	22	10	43	6	6	9	76	2	1	6	20	0
2008-01-06 10:00:00	8	2	18	0	0	2	55	23	0	2	61	4	56	37	0	1	64	0	3	0	0	0	0	0	0	1	0	0	0	0	0	2	0	3	10	1	18	9	11	30	1	2	6	97	4	0	6	7	0
2008-01-06 11:00:00	7	2	16	0	3	1	78	27	0	1	53	2	68	27	0	5	88	0	0	0	0	1	1	2	0	2	0	1	0	0	0	4	0	12	10	1	29	33	6	28	1	2	5	128	4	2	3	12	0
2008-01-06 12:00:00	2	0	18	1	1	3	76	23	0	4	67	4	63	33	0	1	75	0	1	0	0	0	2	1	0	1	0	0	0	0	0	2	0	5	9	1	21	17	10	40	0	2	1	134	6	1	5	11	0
2008-01-06 13:00:00	8	0	14	1	4	3	67	39	0	1	76	3	65	26	0	1	77	0	1	0	0	1	1	2	0	1	0	0	0	0	0	5	0	2	13	2	25	16	10	33	1	4	6	119	3	0	2	10	0
2008-01-06 14:00:00	4	0	21	0	1	0	67	32	4	3	69	5	93	44	0	1	114	0	1	0	0	0	1	1	0	4	0	0	0	0	0	4	0	8	9	0	32	22	17	47	1	4	11	121	8	3	3	15	0
2008-01-06 15:00:00	10	2	22	1	1	4	108	44	1	8	77	4	83	43	0	1	87	0	1	0	0	0	1	0	0	1	0	0	0	0	0	4	0	11	13	4	33	32	19	52	0	7	6	161	4	0	10	16	0
2008-01-06 16:00:00	7	0	14	6	4	4	103	55	1	6	88	2	103	52	0	2	118	0	0	0	0	0	0	2	0	3	0	0	0	0	0	6	0	1	11	1	66	35	19	49	0	9	8	160	8	2	6	8	0
2008-01-06 17:00:00	8	1	23	3	4	15	131	51	0	6	104	2	86	72	0	4	111	0	5	0	1	0	0	2	0	3	0	0	0	0	0	5	0	8	7	0	68	32	29	43	6	7	7	158	11	3	8	12	0
2008-01-06 18:00:00	12	0	18	2	1	4	125	47	1	10	99	4	120	74	0	1	121	0	0	0	0	0	0	1	0	0	0	0	0	0	0	7	0	5	10	1	46	24	27	43	3	5	7	172	10	1	9	20	0
2008-01-06 19:00:00	16	0	31	0	0	5	152	53	0	11	106	7	141	80	0	3	164	0	0	0	0	0	1	4	0	1	0	0	0	0	0	7	0	15	18	0	54	34	29	53	5	14	15	155	9	0	9	13	0
2008-01-06 20:00:00	24	3	35	0	2	3	152	49	2	3	103	3	115	91	0	5	151	0	1	0	0	0	1	2	0	1	0	0	0	0	0	10	0	8	14	1	59	34	28	56	3	3	8	173	10	1	5	20	0
2008-01-06 21:00:00	11	2	31	1	2	4	141	53	4	6	123	3	129	68	0	6	157	0	0	0	0	0	2	1	0	1	0	0	0	0	0	8	0	7	12	2	64	38	29	72	3	2	8	147	10	2	12	15	0
2008-01-06 22:00:00	8	1	32	1	8	9	171	62	4	4	95	6	139	78	0	2	138	0	1	0	0	1	1	1	0	0	0	0	0	0	0	10	0	13	14	2	49	32	18	75	5	3	22	165	14	6	11	25	0
2008-01-06 23:00:00	10	1	30	0	5	3	155	44	0	7	85	3	130	81	0	1	140	0	1	0	0	0	4	0	0	0	0	0	0	0	0	11	0	10	17	1	70	41	34	50	0	6	5	185	9	0	13	22	0
2008-01-07 00:00:00	25	0	21	2	3	12	121	80	0	14	122	4	128	81	0	1	123	0	2	0	0	1	1	1	0	1	0	0	0	0	0	11	0	5	11	3	57	34	14	76	2	5	7	176	11	1	7	27	0
2008-01-07 01:00:00	10	3	21	2	3	9	138	51	1	13	111	2	122	118	0	2	118	0	3	0	0	0	0	0	1	3	0	0	0	0	0	11	0	10	23	0	63	28	19	50	3	6	3	143	17	3	6	14	0
2008-01-07 02:00:00	16	1	31	2	0	5	154	54	2	6	135	2	148	104	0	4	146	0	1	0	1	0	2	1	0	0	1	0	0	0	0	8	0	12	9	1	80	39	25	67	3	2	4	99	15	5	10	24	0
2008-01-07 03:00:00	11	0	50	4	4	3	131	60	3	10	126	7	133	99	0	2	140	0	0	0	0	0	1	0	0	1	0	0	0	0	0	23	0	5	10	1	61	32	21	50	1	6	10	139	15	1	12	21	0
2008-01-07 04:00:00	27	0	54	1	1	5	141	47	3	3	112	7	125	84	0	4	151	0	1	0	0	0	1	2	1	1	0	0	0	0	0	25	0	4	17	0	64	34	22	52	5	2	19	117	11	5	8	17	0
2008-01-07 05:00:00	13	4	36	2	2	4	119	51	0	5	100	3	114	90	0	2	153	0	2	1	0	1	6	2	1	0	0	1	0	0	0	17	0	12	13	1	74	33	26	83	3	5	13	119	13	1	9	26	0
2008-01-07 06:00:00	13	0	32	0	1	6	105	51	0	6	102	4	107	63	0	2	97	0	0	0	3	0	3	2	0	2	2	0	1	0	1	7	0	6	9	1	62	21	26	51	2	1	7	137	10	0	6	21	0
2008-01-07 07:00:00	5	0	36	1	0	4	103	54	2	4	79	2	78	74	0	1	73	0	1	0	0	0	1	2	0	4	0	0	0	0	0	12	0	9	8	1	48	26	15	46	3	5	8	119	8	4	0	19	0
2008-01-07 08:00:00	8	1	24	0	3	6	85	37	0	3	87	5	78	45	0	1	97	0	0	0	0	4	0	1	0	0	0	0	0	0	0	15	0	8	14	0	46	16	18	35	1	5	7	85	15	2	7	16	0
2008-01-07 09:00:00	6	1	20	0	1	1	84	49	0	1	72	1	106	46	0	3	97	0	1	0	0	0	0	1	0	4	0	0	0	0	0	3	0	4	12	1	43	24	14	38	5	3	4	88	10	3	6	14	0
2008-01-07 10:00:00	5	1	21	0	4	2	92	41	0	5	68	1	72	53	0	5	136	0	1	0	0	0	3	0	1	1	0	0	0	0	0	7	0	9	13	5	37	20	14	46	2	12	2	112	9	1	9	10	0
2008-01-07 11:00:00	11	0	18	1	1	2	80	50	0	8	70	1	90	34	0	0	83	0	0	0	0	0	0	0	0	0	0	0	0	0	0	5	0	10	4	1	26	31	14	45	1	4	10	104	1	1	6	15	0
2008-01-07 12:00:00	12	0	20	1	2	2	81	37	0	6	84	2	98	60	0	0	130	0	2	0	0	0	0	0	0	2	1	0	0	0	0	3	0	5	9	2	39	21	14	47	0	11	6	126	8	2	4	10	2
2008-01-07 13:00:00	11	0	10	1	1	2	123	47	1	9	118	4	83	58	0	5	107	0	0	0	1	0	0	1	0	0	0	0	0	0	0	5	0	7	20	0	39	31	15	54	1	4	6	157	4	0	12	13	0
2008-01-07 14:00:00	12	1	28	0	2	5	151	67	0	7	127	4	121	68	0	1	168	0	1	0	0	0	0	1	0	1	0	0	0	0	0	8	0	9	6	0	54	32	24	56	7	11	6	155	9	1	13	18	0
2008-01-07 15:00:00	30	0	25	1	5	3	207	70	1	10	131	3	145	92	0	1	178	0	0	0	0	0	2	1	0	2	0	0	0	0	0	15	0	9	18	2	61	47	30	73	4	11	8	203	10	3	12	19	0
2008-01-07 16:00:00	18	2	38	1	1	3	235	78	2	15	140	5	152	76	0	2	209	0	3	0	0	0	2	4	0	2	0	0	0	0	0	28	0	11	19	1	65	54	44	75	0	8	8	167	14	4	10	24	0
2008-01-07 17:00:00	35	6	52	2	3	8	251	80	0	10	97	5	152	104	0	3	204	0	0	0	1	0	3	2	0	7	0	0	0	0	0	27	0	15	22	0	77	61	30	92	2	4	15	234	17	5	8	21	0
2008-01-07 18:00:00	33	4	39	2	9	5	205	86	1	14	130	6	157	92	0	5	221	0	3	0	0	0	1	2	0	9	0	0	0	0	0	28	0	16	11	3	76	52	29	83	3	6	14	184	18	6	4	21	0
2008-01-07 19:00:00	30	0	53	6	3	11	212	74	0	9	124	7	197	96	0	4	188	0	1	0	0	0	1	1	0	2	0	0	0	0	0	17	0	11	14	2	95	66	27	59	1	6	12	191	9	3	8	15	1
2008-01-07 20:00:00	43	0	39	5	2	5	185	68	1	16	124	5	172	103	0	7	220	0	2	0	0	0	7	2	0	2	0	0	0	0	0	17	0	13	19	3	90	48	50	85	4	1	10	222	8	5	9	20	0
2008-01-07 21:00:00	39	5	49	1	3	6	197	64	1	13	120	4	180	93	0	3	172	0	1	0	1	0	5	2	0	1	1	0	0	0	0	17	0	10	28	2	94	58	30	64	6	8	10	201	15	0	13	16	0
2008-01-07 22:00:00	15	1	43	2	4	9	201	70	0	7	120	8	161	105	0	4	180	0	0	0	0	0	2	0	0	1	0	0	0	0	0	14	0	4	16	4	69	61	26	59	2	4	14	218	16	2	8	26	0
2008-01-07 23:00:00	41	0	35	2	2	3	226	69	2	10	131	3	153	106	0	3	200	0	2	0	0	0	0	0	0	2	0	0	0	0	0	16	0	15	26	7	72	52	25	76	4	6	12	164	16	5	7	22	0
2008-01-08 00:00:00	18	1	27	3	0	10	173	53	2	7	137	2	135	101	0	4	154	0	1	0	0	0	4	5	0	1	0	0	0	0	0	10	0	10	9	3	73	51	26	58	0	3	7	163	17	3	14	10	0
2008-01-08 01:00:00	23	0	28	4	1	11	175	40	1	27	147	9	167	100	0	4	169	0	2	0	0	0	1	1	0	1	0	0	0	0	0	8	0	11	11	1	70	39	32	54	1	5	8	131	11	2	13	21	0
2008-01-08 02:00:00	22	1	41	2	0	11	107	49	5	7	136	6	167	81	0	1	162	0	3	0	1	0	1	1	0	0	0	0	0	0	0	35	0	16	17	1	72	59	21	60	2	7	12	123	13	4	12	19	2
2008-01-08 03:00:00	25	2	26	1	0	4	145	74	1	6	136	5	130	111	0	3	195	0	1	0	0	0	1	3	0	1	0	0	0	0	0	7	0	11	15	3	89	54	31	52	0	11	10	180	15	3	13	26	1
2008-01-08 04:00:00	18	7	27	3	0	7	152	81	1	6	146	5	144	74	0	2	143	0	1	0	0	0	0	2	0	0	1	0	0	0	0	13	0	10	9	3	73	55	33	47	3	3	4	184	12	2	8	25	0
2008-01-08 05:00:00	30	1	33	1	0	5	125	49	0	7	102	3	124	106	0	3	125	0	2	0	1	0	1	2	0	2	0	1	0	0	0	13	0	5	10	0	59	48	27	50	2	1	12	132	10	1	4	21	0
2008-01-08 06:00:00	13	2	26	3	0	6	130	71	2	6	93	3	98	68	0	2	102	0	1	0	0	0	1	2	0	0	0	0	0	0	0	16	0	2	5	0	54	43	41	56	4	3	9	113	3	0	6	18	0
2008-01-08 07:00:00	7	1	21	3	0	4	88	31	0	14	74	0	79	39	0	3	75	0	1	0	0	0	2	3	0	2	0	0	0	0	0	9	0	8	7	0	40	18	17	45	0	7	11	119	11	1	3	12	0
2008-01-08 08:00:00	9	1	19	0	2	6	89	40	1	6	67	0	69	64	0	2	92	0	1	0	0	0	2	2	0	3	0	0	1	0	0	10	0	15	9	1	48	31	17	36	5	4	4	95	12	0	5	9	0
2008-01-08 09:00:00	7	1	23	2	1	3	80	51	0	5	61	1	96	37	0	0	116	0	0	0	0	0	2	1	0	0	0	0	0	0	0	8	0	4	12	2	36	18	18	46	7	6	5	110	10	4	3	9	0
2008-01-08 10:00:00	7	0	16	2	1	3	94	37	1	6	83	1	73	59	0	3	108	0	0	0	0	0	1	0	0	0	0	0	0	0	0	3	0	3	11	0	36	27	14	48	3	2	7	119	8	2	7	9	0
2008-01-08 11:00:00	2	0	20	0	0	2	69	32	4	8	79	3	91	38	0	3	123	0	0	0	1	0	0	0	0	1	0	0	0	0	0	8	0	3	9	1	34	36	13	39	0	12	3	135	7	0	9	9	0
2008-01-08 12:00:00	7	0	24	2	2	2	90	46	2	6	91	3	104	60	0	2	118	0	0	0	0	0	0	0	0	1	1	0	0	0	0	7	0	7	16	0	26	20	12	39	2	6	2	147	9	2	15	12	0
2008-01-08 13:00:00	10	0	27	2	2	8	115	59	1	6	93	2	105	68	0	1	146	0	1	0	0	0	0	1	1	1	0	0	0	0	1	7	0	9	16	1	46	15	12	46	0	6	6	156	12	0	5	14	0
2008-01-08 14:00:00	11	1	34	1	2	4	156	70	2	6	130	2	144	61	0	1	184	0	0	0	0	0	0	0	0	0	0	0	0	0	0	15	0	8	33	1	47	34	21	53	1	7	9	191	9	0	4	16	0
2008-01-08 15:00:00	26	1	41	0	1	8	190	64	1	11	102	3	117	69	0	6	188	0	0	0	0	0	0	1	0	2	0	0	0	0	0	8	0	9	13	0	69	40	34	42	4	11	7	215	8	2	9	12	0
2008-01-08 16:00:00	17	1	29	4	2	4	225	69	1	13	121	4	184	108	0	5	195	0	1	0	0	0	0	4	0	4	0	0	0	0	0	12	0	12	9	2	85	51	38	88	0	4	7	224	10	4	12	17	1
2008-01-08 17:00:00	21	1	47	0	2	5	213	74	0	9	150	14	177	94	0	6	182	0	1	0	0	0	5	2	0	2	0	0	0	0	0	13	0	19	28	7	75	51	31	79	3	9	14	199	22	3	14	18	0
2008-01-08 18:00:00	15	4	41	0	2	15	197	62	4	14	121	6	198	107	0	3	228	0	3	0	0	0	1	1	0	3	0	0	0	0	0	9	0	9	23	0	75	77	25	81	1	6	11	208	13	2	7	11	0
2008-01-08 19:00:00	29	1	53	0	4	7	192	61	5	11	104	5	146	101	0	2	239	0	1	0	0	0	2	2	0	1	1	0	0	0	0	9	0	4	12	0	84	76	29	87	2	7	20	192	19	1	12	28	0
2008-01-08 20:00:00	25	0	35	1	4	4	190	66	1	12	152	6	148	120	0	4	205	0	1	0	0	0	5	1	0	0	0	0	0	0	0	9	0	16	23	0	107	67	42	68	1	4	11	219	33	3	12	20	0
2008-01-08 21:00:00	17	1	29	2	6	5	203	70	2	13	138	3	176	100	0	2	219	0	2	0	2	0	0	1	0	2	0	0	0	0	0	5	0	11	16	2	83	69	25	87	8	7	7	219	26	1	11	24	0
2008-01-08 22:00:00	13	1	42	3	10	11	185	74	1	14	122	4	123	104	0	7	170	0	1	0	0	0	3	0	0	4	0	0	0	0	0	17	0	20	11	0	81	65	41	72	6	2	11	209	17	6	12	37	0
2008-01-08 23:00:00	34	1	43	0	1	5	172	69	1	8	126	6	171	110	0	5	180	0	2	0	0	0	1	3	0	2	0	0	0	0	0	10	0	14	14	3	68	58	35	72	1	8	9	199	16	3	8	20	1
2008-01-09 00:00:00	14	0	32	1	5	6	178	57	0	8	150	5	142	106	0	3	207	0	3	0	1	0	4	3	0	1	0	0	0	0	0	7	0	8	9	1	65	49	17	56	3	4	8	190	8	0	3	15	0
2008-01-09 01:00:00	22	0	28	2	0	5	157	69	0	5	123	6	165	107	0	1	192	0	1	0	0	0	1	7	0	1	0	0	0	0	0	10	0	6	16	0	73	61	22	52	3	7	8	179	14	0	8	13	0
2008-01-09 02:00:00	23	1	21	0	3	9	134	48	4	8	136	6	148	96	0	4	175	0	1	0	0	0	0	5	0	1	0	0	1	0	0	8	0	14	12	0	92	47	29	47	4	5	7	139	14	2	8	20	1
2008-01-09 03:00:00	17	2	29	0	2	6	147	51	2	6	141	3	156	102	0	7	157	0	4	0	0	0	3	3	0	0	0	0	0	0	0	8	0	9	17	0	98	54	35	65	4	4	12	141	9	1	10	17	0
2008-01-09 04:00:00	20	3	21	0	1	8	125	70	3	14	121	2	168	91	0	3	160	0	3	0	0	0	0	2	0	1	0	0	0	0	0	7	0	11	7	2	79	34	35	44	2	3	7	162	8	1	9	12	0
2008-01-09 05:00:00	9	3	32	0	3	4	109	56	0	9	91	2	134	85	0	5	147	0	0	0	0	0	0	0	0	2	0	0	0	0	0	5	0	3	5	0	67	45	26	64	1	7	4	165	20	0	7	18	0
2008-01-09 06:00:00	12	0	20	0	5	3	76	59	0	3	99	2	137	82	0	0	90	0	1	0	0	0	0	1	0	0	0	0	0	0	0	14	0	8	7	1	49	31	23	67	3	2	7	156	6	2	12	10	0
2008-01-09 07:00:00	10	1	17	1	0	6	72	51	0	2	86	0	106	32	0	2	65	0	0	0	0	0	0	1	0	0	0	0	0	0	0	8	0	3	7	1	55	30	16	50	3	1	5	110	4	3	4	20	0
2008-01-09 08:00:00	21	1	21	1	3	5	57	37	0	3	72	1	89	38	0	2	88	0	1	0	0	0	0	1	0	2	0	0	0	0	0	5	0	5	10	2	43	28	18	36	2	2	3	90	6	2	10	13	0
2008-01-09 09:00:00	5	1	18	0	1	2	60	38	0	4	62	4	93	57	0	2	78	0	1	1	0	0	1	1	0	3	0	0	0	0	0	5	0	4	6	1	42	21	16	40	0	0	2	111	5	1	9	6	0
2008-01-09 10:00:00	8	1	19	2	0	2	66	36	0	6	58	6	71	51	0	1	104	0	1	0	0	0	0	0	0	0	0	0	0	0	0	8	0	8	9	2	23	14	14	29	5	6	4	143	5	0	11	6	0
2008-01-09 11:00:00	12	0	23	0	0	2	82	45	1	1	57	2	96	61	0	2	98	0	3	0	0	0	3	1	1	1	0	0	0	0	1	6	0	7	4	0	33	24	16	36	1	4	6	128	8	1	3	7	0
2008-01-09 12:00:00	11	1	13	0	0	3	85	35	3	6	92	3	89	59	0	5	98	0	0	0	0	0	2	2	0	1	0	0	0	0	0	3	0	3	14	0	27	23	10	47	3	1	10	134	12	0	3	14	0
2008-01-09 13:00:00	5	1	23	1	0	5	90	55	2	21	61	0	129	58	0	2	125	0	2	0	0	0	2	1	1	1	0	0	0	0	0	12	0	10	7	2	30	33	12	38	1	5	10	149	5	0	7	18	0
2008-01-09 14:00:00	10	2	38	0	0	5	118	57	2	8	112	1	154	63	0	2	181	0	3	0	0	0	2	4	0	0	0	0	0	0	0	6	0	8	19	1	55	33	15	45	7	2	14	179	12	5	4	11	0
2008-01-09 15:00:00	24	0	45	0	2	6	144	70	1	7	103	5	157	90	0	4	186	0	2	0	0	0	4	1	0	2	0	0	0	0	0	11	0	17	11	0	51	52	24	73	2	8	7	176	9	3	6	24	0
2008-01-09 16:00:00	31	0	45	1	2	5	179	81	0	12	112	5	173	79	0	4	211	0	9	0	0	0	2	0	1	5	0	0	0	0	0	10	0	12	21	3	77	63	27	74	1	14	5	216	17	1	6	18	2
2008-01-09 17:00:00	38	1	51	1	2	4	176	90	4	5	121	6	206	101	0	9	254	0	0	0	0	0	5	2	0	3	0	1	0	0	0	16	0	9	29	2	72	48	35	89	9	12	14	202	14	4	6	21	0
2008-01-09 18:00:00	27	3	33	4	2	8	209	69	0	7	137	6	171	119	0	0	217	0	0	0	0	0	2	0	0	3	0	0	0	0	0	11	0	11	15	2	95	44	25	78	8	7	13	193	9	6	3	13	0
2008-01-09 19:00:00	22	2	36	0	0	5	158	67	1	7	143	8	148	105	0	3	218	0	4	0	0	0	1	5	0	3	1	0	1	0	1	17	0	9	25	1	89	67	24	70	3	4	22	162	7	5	7	21	0
2008-01-09 20:00:00	43	0	48	1	8	4	159	81	1	1	146	5	153	104	0	2	228	0	1	0	0	0	0	2	0	0	0	0	0	0	0	20	0	9	17	2	85	59	33	79	4	7	15	188	16	5	13	16	0
2008-01-09 21:00:00	26	2	52	1	3	10	197	67	0	10	147	9	153	110	0	6	229	0	4	0	0	0	1	1	0	60	0	0	0	0	0	9	0	11	20	5	79	56	31	88	8	4	14	232	17	4	8	25	0
2008-01-09 22:00:00	23	0	49	6	1	10	151	67	3	5	104	1	152	120	0	1	207	0	3	0	0	0	2	1	0	0	0	0	0	0	0	10	0	18	22	4	101	48	32	69	7	5	17	188	10	2	4	18	0
2008-01-09 23:00:00	19	1	36	2	0	4	167	69	7	13	150	3	160	108	0	5	197	0	1	0	1	0	2	0	0	1	0	0	0	0	0	11	0	5	10	1	82	57	28	74	8	12	13	170	19	1	15	11	0
2008-01-10 00:00:00	16	1	25	1	3	3	130	56	1	3	138	6	176	100	0	1	212	0	1	0	0	0	0	1	0	3	0	1	0	0	0	11	0	6	19	1	86	56	21	69	1	6	13	170	13	6	8	14	0
2008-01-10 01:00:00	27	1	34	1	7	4	150	52	1	6	128	6	138	84	0	4	191	0	2	3	1	5	1	1	0	3	0	0	0	0	1	12	0	14	7	3	93	59	24	62	1	5	6	162	13	8	10	14	0
2008-01-10 02:00:00	18	1	35	0	9	4	163	93	0	3	124	7	152	115	0	2	186	0	3	0	1	0	0	3	0	2	0	0	0	0	1	15	0	10	23	0	89	37	30	60	0	3	11	167	18	4	4	25	0
2008-01-10 03:00:00	14	0	32	1	2	6	132	70	4	5	147	6	199	84	0	2	166	0	2	0	1	0	2	1	1	1	0	0	0	0	0	13	0	14	20	3	76	42	16	60	0	5	4	135	12	2	13	15	0
2008-01-10 04:00:00	25	1	31	1	1	1	149	68	1	5	144	3	150	89	0	3	140	0	2	0	0	1	1	1	0	2	0	0	0	0	0	8	0	4	10	2	68	53	35	55	0	5	8	160	20	2	11	28	0
2008-01-10 05:00:00	15	1	21	5	3	4	87	61	0	2	97	2	135	60	0	1	138	0	0	0	1	0	0	4	0	1	1	0	0	0	0	10	0	6	10	2	69	34	17	46	3	7	6	148	10	4	8	14	0
2008-01-10 06:00:00	8	1	12	2	1	4	61	38	0	2	79	1	92	53	0	1	109	0	2	0	0	0	0	1	0	0	0	0	0	0	0	6	0	9	5	1	44	37	17	44	2	3	7	142	10	0	5	16	0
2008-01-10 07:00:00	16	1	12	0	1	1	81	50	0	2	71	1	83	54	0	1	82	0	0	1	1	1	0	1	1	1	1	1	3	0	1	3	0	9	8	2	53	40	17	36	2	3	7	112	10	4	6	11	0
2008-01-10 08:00:00	4	0	15	1	0	3	84	36	1	3	96	1	68	55	0	1	84	0	1	0	0	0	0	0	0	4	0	0	0	0	0	14	0	10	6	2	36	23	14	25	0	3	7	96	7	3	4	14	0
2008-01-10 09:00:00	12	0	28	0	3	1	58	32	2	1	58	2	95	50	0	1	88	0	1	0	0	0	0	1	0	1	0	0	0	0	0	4	0	3	9	3	31	20	15	40	1	3	6	96	4	1	4	10	0
2008-01-10 10:00:00	4	0	16	4	2	5	61	32	4	4	63	1	82	37	0	2	101	0	4	0	0	0	1	1	0	0	0	0	0	0	0	4	0	5	7	0	39	22	10	39	0	7	3	150	8	0	7	8	1
2008-01-10 11:00:00	11	0	20	2	0	8	106	45	2	8	98	1	93	44	0	3	94	0	0	0	0	0	2	0	0	1	0	0	0	0	0	5	0	5	6	0	26	27	13	26	1	4	9	132	8	1	5	17	0
2008-01-10 12:00:00	8	0	24	1	2	3	80	42	1	4	80	1	74	41	0	0	118	0	0	0	0	1	0	0	1	0	0	0	0	0	0	6	0	5	14	0	34	26	24	36	2	7	5	122	10	2	7	8	0
2008-01-10 13:00:00	9	5	37	0	4	5	109	52	0	1	79	2	102	59	0	2	157	0	0	2	0	0	1	1	0	3	0	0	0	0	0	9	0	8	11	1	41	19	14	41	4	10	13	171	6	2	1	13	0
2008-01-10 14:00:00	16	0	41	1	0	6	107	41	0	3	104	5	133	56	0	1	193	0	0	0	0	0	2	0	0	1	0	0	0	0	0	9	0	11	21	2	45	36	11	63	1	2	8	180	10	2	12	32	0
2008-01-10 15:00:00	20	0	43	2	2	4	163	67	1	8	88	7	143	77	0	3	196	0	0	1	1	0	1	4	0	1	0	0	0	0	0	20	0	19	28	3	52	57	21	58	7	12	10	175	17	2	6	9	0
2008-01-10 16:00:00	21	2	59	2	1	7	172	49	0	1	110	5	141	91	0	4	238	0	1	0	1	0	1	0	0	4	0	0	0	0	0	18	0	15	20	1	73	49	38	71	2	13	11	206	20	3	6	13	0
2008-01-10 17:00:00	19	1	57	0	1	2	216	73	1	5	106	9	189	101	0	6	263	0	6	0	0	0	4	1	0	6	0	0	0	0	1	12	0	10	24	4	77	63	27	62	5	10	12	210	21	4	7	26	0
2008-01-10 18:00:00	22	1	36	1	6	3	154	68	4	6	108	6	151	117	0	3	172	0	1	0	0	0	0	1	0	2	0	0	1	0	0	19	0	9	13	2	74	43	51	59	3	9	14	191	16	4	9	22	0
2008-01-10 19:00:00	32	0	45	1	1	9	177	79	0	11	143	3	183	104	0	8	176	0	3	0	1	0	3	0	0	4	0	0	1	0	0	26	0	12	29	1	69	65	33	80	4	6	12	171	34	5	17	22	0
2008-01-10 20:00:00	16	2	47	0	5	19	171	62	0	16	96	5	152	96	0	6	185	0	0	0	2	0	1	0	0	3	0	0	0	0	0	8	0	13	15	1	73	56	31	68	4	8	13	195	10	2	10	12	0
2008-01-10 21:00:00	11	3	55	0	3	5	155	56	1	3	101	4	133	77	0	1	171	0	3	0	1	0	2	4	0	3	0	0	0	0	0	14	0	8	14	0	62	57	34	57	6	4	11	180	19	2	15	16	0
2008-01-10 22:00:00	21	1	41	2	1	12	140	59	2	16	128	3	162	126	0	5	164	0	1	0	0	0	0	3	0	0	0	0	0	0	0	6	0	4	22	0	95	55	21	53	7	5	16	199	18	5	7	21	0
2008-01-10 23:00:00	32	1	37	2	3	5	155	60	1	6	130	3	103	93	0	1	168	0	4	0	0	0	4	5	0	1	0	0	0	0	0	12	0	8	22	3	71	56	20	52	6	5	13	174	13	8	4	36	1
2008-01-11 00:00:00	23	0	36	0	1	5	122	51	0	8	130	2	148	104	0	1	159	0	2	1	0	0	3	5	0	2	0	0	0	0	0	10	0	8	19	3	62	45	24	87	7	6	10	149	17	3	6	20	0
2008-01-11 01:00:00	22	1	22	2	4	11	135	39	3	6	114	3	141	105	0	3	164	0	3	0	0	0	1	4	0	4	0	0	0	0	0	9	0	8	15	2	64	49	24	54	5	9	8	163	12	1	13	17	0
2008-01-11 02:00:00	22	1	28	3	1	10	124	52	4	3	126	4	152	98	0	1	148	0	1	0	0	0	1	1	0	3	0	0	0	0	0	14	0	13	22	2	79	55	31	58	1	6	11	134	20	3	14	8	0
2008-01-11 03:00:00	30	1	40	1	1	2	105	74	4	9	118	1	136	91	0	5	185	0	1	0	0	0	2	1	0	0	0	0	0	0	0	10	0	7	22	4	63	42	28	62	3	4	10	151	13	2	6	26	0
2008-01-11 04:00:00	22	1	37	1	4	2	109	59	0	3	99	7	161	78	0	4	190	0	2	0	0	0	1	1	0	3	0	0	0	0	0	10	0	17	29	2	84	53	23	47	0	7	20	172	9	1	11	22	0
2008-01-11 05:00:00	27	1	26	2	1	6	135	43	3	3	100	4	104	85	0	1	149	0	1	0	0	0	2	5	0	0	0	0	0	0	0	11	0	13	18	3	82	34	18	52	1	2	13	126	9	7	8	16	0
2008-01-11 06:00:00	10	0	30	0	1	6	80	67	1	1	114	2	98	79	0	2	140	0	2	0	0	0	1	1	0	0	0	0	0	0	0	6	0	7	18	2	51	33	16	40	2	5	12	148	6	2	4	12	2
2008-01-11 07:00:00	9	1	22	0	1	6	94	54	1	12	68	1	103	62	0	2	93	0	2	0	0	0	0	2	0	0	0	0	0	0	0	5	0	8	12	2	64	27	25	32	2	6	16	91	7	1	5	18	0
2008-01-11 08:00:00	6	2	12	1	2	5	63	44	0	2	76	0	59	49	0	2	80	0	1	0	1	0	0	0	0	0	1	0	0	0	0	4	0	9	5	0	38	23	12	33	0	3	6	113	8	2	7	15	0
2008-01-11 09:00:00	10	0	22	1	0	1	61	43	0	1	57	3	67	49	0	5	86	0	0	0	0	0	0	2	0	4	0	0	0	0	0	7	0	7	10	3	29	17	12	32	3	1	8	90	1	2	3	5	0
2008-01-11 10:00:00	7	1	19	0	3	1	77	27	3	5	47	2	72	39	0	4	86	0	0	0	0	0	2	0	0	0	0	0	0	0	0	5	0	6	4	0	26	16	12	23	2	3	6	90	1	1	9	12	0
2008-01-11 11:00:00	8	0	14	0	0	5	71	47	1	7	75	4	102	38	0	3	86	0	1	0	0	0	0	3	0	1	0	0	0	0	0	3	0	3	13	1	27	34	20	37	0	6	7	102	6	3	9	11	0
2008-01-11 12:00:00	6	0	23	2	1	3	49	35	2	0	79	11	65	55	0	4	107	0	2	0	0	0	2	0	0	0	0	0	0	0	0	4	0	4	13	2	28	23	9	64	0	2	6	126	2	2	3	8	0
2008-01-11 13:00:00	13	1	24	0	1	5	83	39	1	5	63	2	71	40	0	4	96	0	3	0	0	0	1	2	0	2	0	0	0	0	0	7	0	4	7	0	27	40	15	39	2	7	11	107	3	0	5	11	0
2008-01-11 14:00:00	15	2	24	2	1	2	114	58	1	3	90	4	120	76	0	0	116	0	0	1	0	0	2	2	0	0	0	0	0	0	0	13	0	3	8	0	50	38	13	38	0	7	12	147	4	4	3	18	0
2008-01-11 15:00:00	15	0	24	1	1	2	114	50	0	2	110	3	111	97	0	5	199	0	2	0	0	0	1	1	0	3	0	0	0	0	0	11	0	9	8	1	67	45	29	41	6	8	11	150	9	0	10	18	0
2008-01-11 16:00:00	30	2	37	0	1	0	147	75	0	6	84	5	111	80	0	5	156	0	1	0	0	0	1	2	0	2	1	0	0	0	0	7	0	8	26	3	60	49	31	45	7	7	12	189	16	2	5	17	0
2008-01-11 17:00:00	31	2	33	5	1	2	155	73	0	1	122	7	149	104	0	5	212	0	3	0	0	0	4	2	0	2	0	1	0	0	0	13	0	7	14	5	78	54	24	63	5	6	17	147	11	1	9	13	0
2008-01-11 18:00:00	21	1	45	0	0	3	141	67	1	4	99	4	141	98	0	2	180	0	1	0	0	0	3	2	0	1	0	0	0	0	0	14	0	11	26	1	64	65	24	62	5	5	12	130	24	0	8	25	0
2008-01-11 19:00:00	17	0	43	1	0	11	132	47	4	7	93	6	158	98	0	3	196	0	5	0	0	0	5	2	0	1	0	0	0	0	0	14	0	7	13	1	65	57	24	52	3	7	10	154	12	1	5	14	0
2008-01-11 20:00:00	24	0	39	3	6	4	153	60	0	6	107	1	152	80	0	2	148	0	2	0	0	0	0	3	0	1	0	0	0	0	0	9	0	8	18	1	70	43	24	60	3	9	7	148	22	2	3	18	0
2008-01-11 21:00:00	18	1	20	1	0	11	169	66	2	8	95	7	140	68	0	2	143	0	2	0	0	0	2	2	0	0	0	0	0	0	0	8	0	10	21	1	79	62	21	59	4	7	14	152	14	0	15	14	0
2008-01-11 22:00:00	28	2	25	1	0	4	113	77	3	5	113	7	137	81	0	7	136	0	3	0	0	0	0	2	0	1	0	0	0	0	0	8	0	4	20	2	79	48	12	74	3	12	11	134	15	5	17	16	0
2008-01-11 23:00:00	16	1	25	0	2	10	113	46	1	5	100	0	143	67	0	5	116	0	0	0	0	0	0	3	0	4	1	0	0	0	0	11	0	3	13	3	57	59	29	42	1	4	6	146	7	1	5	16	1
2008-01-12 00:00:00	16	2	23	0	2	6	80	60	2	4	88	2	120	61	0	4	103	0	1	0	0	0	0	0	0	1	0	0	0	0	0	7	0	3	13	1	85	26	20	43	3	3	9	123	9	0	6	12	1
2008-01-12 01:00:00	12	6	12	2	1	2	111	62	2	0	100	1	102	99	0	4	100	0	1	0	0	0	2	1	0	1	0	1	0	0	0	6	0	6	14	0	80	46	11	48	6	2	11	134	7	0	7	11	0
2008-01-12 02:00:00	19	1	8	1	0	9	79	39	1	9	120	3	108	74	0	1	96	0	1	0	0	0	0	3	0	0	0	0	0	0	0	5	0	14	4	0	43	31	19	47	1	0	3	126	14	2	7	19	0
2008-01-12 03:00:00	16	1	11	4	0	3	83	52	0	3	97	0	108	78	0	3	98	0	3	0	0	0	0	1	0	1	0	0	0	0	1	7	0	3	12	0	46	59	23	33	5	5	7	126	9	1	7	20	0
2008-01-12 04:00:00	12	1	21	2	1	9	88	60	0	3	106	4	92	58	0	2	96	0	0	0	0	0	0	6	0	2	0	1	1	0	1	11	0	9	7	1	49	30	24	41	0	1	4	106	13	1	8	14	0
2008-01-12 05:00:00	11	0	18	1	1	6	98	57	1	2	99	2	115	63	0	1	77	0	1	0	0	0	3	1	1	0	0	0	0	0	0	7	0	5	12	2	58	33	22	40	1	8	8	119	7	0	5	13	1
2008-01-12 06:00:00	9	0	18	2	1	4	60	32	0	2	76	1	103	44	0	1	67	0	0	0	2	1	1	2	0	1	1	0	0	0	0	3	0	7	2	1	45	37	15	32	0	1	3	97	5	2	5	17	0
2008-01-12 07:00:00	9	1	18	1	1	1	70	65	0	4	60	10	75	58	0	1	71	0	1	0	0	0	0	0	0	0	0	0	0	0	0	2	0	3	4	0	35	23	15	45	1	5	7	97	3	0	9	12	0
2008-01-12 08:00:00	20	0	23	3	0	1	60	33	1	1	56	0	72	63	0	1	50	0	0	0	0	0	1	1	0	0	0	0	0	0	0	3	0	3	3	0	28	22	18	34	1	3	6	82	1	5	3	15	0
2008-01-12 09:00:00	6	3	19	3	0	11	55	30	0	0	44	0	64	34	0	2	73	0	1	0	0	0	0	2	0	1	0	0	2	0	0	2	0	8	14	2	32	26	16	30	1	4	5	66	4	1	2	5	0
2008-01-12 10:00:00	11	2	10	2	1	2	43	30	0	4	67	5	47	38	0	0	70	0	2	0	0	0	0	1	0	0	0	0	0	0	0	8	0	9	7	4	18	23	5	26	0	3	3	78	7	5	10	10	0
2008-01-12 11:00:00	5	2	15	0	2	5	46	32	0	2	61	1	51	35	0	0	60	0	1	0	0	0	0	0	0	0	0	0	0	0	0	0	0	2	8	2	33	12	6	35	1	4	4	94	3	2	0	10	1
2008-01-12 12:00:00	8	2	14	1	0	0	39	24	0	5	43	0	56	41	0	1	79	0	0	0	0	0	0	1	0	1	0	0	0	0	0	2	0	7	5	0	19	11	6	29	0	3	6	107	2	4	3	9	0
2008-01-12 13:00:00	8	2	18	0	0	2	53	26	0	1	66	0	72	40	0	1	67	0	0	0	0	0	0	1	0	3	0	0	0	0	0	3	0	6	5	1	22	21	10	30	5	3	8	105	5	2	1	15	0
2008-01-12 14:00:00	9	1	17	2	0	3	71	32	2	1	70	1	84	43	0	2	96	0	1	0	0	1	1	4	0	2	0	0	0	0	0	2	0	10	6	1	24	31	14	34	1	4	2	99	3	1	13	18	0
2008-01-12 15:00:00	12	2	21	2	5	8	79	41	1	2	63	1	96	73	0	1	79	0	1	0	0	0	1	1	0	2	0	0	0	0	0	10	0	6	10	1	23	33	19	40	5	5	11	120	6	2	9	17	0
2008-01-12 16:00:00	14	0	26	2	0	0	93	38	2	5	72	4	94	79	0	2	104	0	0	0	0	0	0	2	0	0	0	0	0	0	1	6	0	8	8	0	31	25	21	53	6	2	12	158	7	1	2	9	0
2008-01-12 17:00:00	16	2	27	2	0	5	90	76	4	2	80	5	112	66	0	2	124	0	1	0	0	0	2	4	0	1	0	0	0	0	0	6	0	8	12	0	40	43	22	53	4	2	11	166	5	3	5	11	0
2008-01-12 18:00:00	17	0	15	2	1	3	120	39	1	5	94	6	130	73	0	2	116	0	0	0	0	0	0	0	0	1	0	0	0	0	0	1	0	7	9	1	48	41	20	43	2	5	11	120	14	4	11	16	0
2008-01-12 19:00:00	24	2	39	0	1	8	103	39	1	13	96	3	107	69	0	5	120	0	2	0	0	0	1	2	0	1	0	0	0	0	0	10	0	13	12	2	45	53	16	49	4	4	8	152	11	5	4	17	0
2008-01-12 20:00:00	12	0	35	0	1	4	102	25	3	7	98	5	97	73	0	2	116	0	0	0	0	0	1	1	0	3	1	0	0	0	0	7	0	5	19	1	53	57	20	54	3	7	8	120	12	7	8	20	0
2008-01-12 21:00:00	12	1	32	0	2	3	102	30	1	6	111	1	97	78	0	2	125	0	0	0	0	0	2	1	0	0	0	0	0	0	0	16	0	12	15	2	59	33	19	56	3	3	17	153	19	1	14	10	0
2008-01-12 22:00:00	17	1	37	0	4	8	92	52	0	10	90	4	85	73	0	4	97	0	1	0	1	0	0	0	1	2	2	0	0	0	0	10	0	12	17	2	66	42	19	53	5	6	15	130	14	3	8	10	0
2008-01-12 23:00:00	19	1	39	1	3	5	114	40	0	5	83	5	97	82	0	1	112	0	0	0	0	0	0	0	0	2	0	0	0	0	0	10	0	5	9	1	57	49	25	59	4	7	8	118	12	1	13	12	0
2008-01-13 00:00:00	17	1	26	1	2	1	85	45	0	5	101	1	110	80	0	1	91	0	0	0	0	1	0	1	0	2	0	0	0	0	0	4	0	3	8	0	67	47	25	58	1	2	14	108	10	3	7	10	0
2008-01-13 01:00:00	15	0	22	1	1	3	114	42	0	2	97	1	117	61	0	8	88	0	5	0	0	0	1	5	0	3	0	0	0	0	0	3	0	4	13	0	71	46	23	53	1	7	5	114	7	0	5	14	0
2008-01-13 02:00:00	9	0	19	1	4	1	94	57	1	8	102	0	112	102	0	1	93	0	0	0	1	0	2	1	0	0	0	0	0	0	0	9	0	5	9	0	45	33	31	61	2	3	16	114	16	1	0	11	0
2008-01-13 03:00:00	15	0	19	0	0	6	112	57	0	1	108	4	93	66	0	2	103	0	4	0	0	0	1	1	0	1	0	0	0	0	0	3	0	4	9	0	44	40	24	39	2	4	4	105	17	3	7	16	0
2008-01-13 04:00:00	10	0	19	2	1	6	92	40	0	5	100	0	89	84	0	0	72	0	2	0	0	0	1	0	0	0	0	0	0	0	0	3	0	7	5	1	45	37	24	62	0	0	8	98	6	0	3	14	1
2008-01-13 05:00:00	2	0	20	0	2	11	84	42	0	1	89	2	107	81	0	0	101	0	3	0	0	0	0	2	0	1	0	0	0	0	0	6	0	3	7	0	58	37	21	44	1	5	2	119	8	4	2	8	0
2008-01-13 06:00:00	7	0	18	1	1	0	100	57	0	0	69	2	102	84	0	3	80	0	3	0	0	0	0	1	0	2	0	0	0	0	0	8	0	5	5	3	49	41	18	43	6	1	4	98	9	1	10	10	0
2008-01-13 07:00:00	10	0	11	0	1	5	66	47	4	7	51	1	76	52	0	1	75	0	1	0	0	1	2	3	1	2	0	0	0	0	0	9	0	5	8	0	40	23	12	32	3	4	6	100	5	0	0	10	0
2008-01-13 08:00:00	5	1	17	0	1	1	65	25	2	2	51	0	78	31	0	0	58	0	1	0	1	0	2	0	0	1	1	0	0	0	0	0	0	4	8	0	36	26	8	34	0	1	5	110	7	1	7	6	0
2008-01-13 09:00:00	2	0	13	0	3	2	67	47	3	4	45	2	63	24	0	0	75	0	0	1	0	0	0	1	0	0	0	0	1	0	0	10	0	7	6	1	32	32	22	45	0	2	3	93	4	0	6	11	0
2008-01-13 10:00:00	6	1	15	1	1	1	66	29	0	1	57	0	53	48	0	1	51	0	0	0	1	0	0	1	0	2	0	0	0	0	0	4	0	5	3	1	29	17	10	29	0	0	2	102	4	0	2	4	0
2008-01-13 11:00:00	8	0	20	0	0	3	52	48	1	0	79	1	73	29	0	2	78	0	1	0	1	0	1	0	0	0	0	0	0	0	0	1	0	3	5	1	24	19	17	27	0	2	7	86	3	1	4	8	0
2008-01-13 12:00:00	5	2	17	0	0	3	85	31	4	3	61	2	66	46	0	2	80	0	0	0	0	1	0	0	0	2	0	0	0	0	0	7	0	5	8	4	28	16	13	21	0	3	6	99	5	1	4	9	0
2008-01-13 13:00:00	3	2	19	1	1	4	69	47	0	3	67	0	77	46	0	5	115	0	0	0	0	0	1	0	0	7	0	0	0	0	0	12	0	16	10	4	24	9	17	29	0	6	7	111	2	1	9	3	0
2008-01-13 14:00:00	10	2	27	1	0	3	74	46	4	1	84	0	73	41	0	4	108	0	0	0	0	0	1	0	0	2	0	0	0	0	0	6	0	8	16	0	28	18	12	47	3	5	11	115	8	1	4	10	0
2008-01-13 15:00:00	11	1	19	0	1	4	104	30	1	7	108	3	109	54	0	1	116	0	0	0	0	0	0	1	0	2	0	0	0	0	0	9	0	9	6	1	43	12	15	50	1	3	7	122	6	3	9	12	0
2008-01-13 16:00:00	11	0	25	0	1	5	105	46	10	7	115	6	105	78	0	0	148	0	2	0	0	0	1	2	0	1	0	0	0	0	0	7	0	7	6	0	46	30	29	47	3	6	9	128	13	0	13	15	0
2008-01-13 17:00:00	22	1	28	1	2	5	123	34	3	6	110	0	126	54	0	4	126	0	0	0	0	0	0	1	0	2	0	0	0	0	1	10	0	6	11	0	51	36	12	46	3	2	9	152	13	3	8	7	0
2008-01-13 18:00:00	27	0	19	5	5	9	138	56	0	5	110	2	105	77	0	9	142	0	1	1	1	0	0	3	0	4	0	0	0	0	1	19	0	9	13	0	65	50	15	64	1	4	11	139	5	2	8	12	0
2008-01-13 19:00:00	23	0	29	3	2	1	117	61	5	4	104	4	129	71	0	2	162	0	1	0	0	0	2	3	0	2	0	0	0	0	0	8	0	20	13	2	59	35	25	53	1	7	5	141	10	1	17	15	0
2008-01-13 20:00:00	23	0	34	4	1	7	119	57	0	2	94	7	114	94	0	2	159	0	0	0	0	0	0	1	0	1	1	0	0	0	0	11	0	7	13	0	45	34	33	47	1	7	7	178	10	6	5	16	0
2008-01-13 21:00:00	14	1	26	1	0	0	107	43	3	8	109	3	127	80	0	7	136	0	0	0	0	0	1	0	0	1	0	0	0	0	0	13	0	16	9	0	69	31	35	59	4	3	11	154	15	3	9	14	1
2008-01-13 22:00:00	30	1	37	2	4	6	138	46	2	7	114	2	134	99	0	7	188	0	1	0	0	0	2	4	0	0	0	0	0	0	0	17	0	12	15	2	59	52	19	50	3	5	14	153	17	2	8	20	0
2008-01-13 23:00:00	15	0	26	0	2	6	121	65	0	4	97	1	174	69	0	1	148	0	1	0	0	0	1	1	0	2	1	0	0	0	0	10	0	11	9	1	67	52	18	54	6	6	7	156	16	1	7	19	0
2008-01-14 00:00:00	16	0	31	1	2	7	100	63	2	6	132	1	153	95	0	1	148	0	2	0	0	0	2	3	1	2	0	0	0	0	0	6	0	6	10	0	63	43	15	69	2	6	10	142	10	6	8	18	0
2008-01-14 01:00:00	7	0	25	2	5	2	111	41	2	10	125	5	137	80	0	1	113	0	0	0	0	0	1	0	0	0	0	0	0	0	0	7	0	15	8	0	74	42	24	53	3	5	12	121	10	0	14	15	0
2008-01-14 02:00:00	18	1	30	2	0	4	128	50	1	9	111	7	126	99	0	4	180	0	1	0	0	0	1	2	0	4	1	0	0	0	1	17	0	14	15	0	77	45	23	51	2	3	9	150	11	2	4	22	1
2008-01-14 03:00:00	8	0	16	1	1	2	159	70	1	7	139	2	126	100	0	5	148	0	0	0	0	0	2	3	0	0	0	0	0	0	0	7	0	10	23	1	86	57	18	50	2	4	6	136	12	0	9	19	0
2008-01-14 04:00:00	22	1	31	0	0	2	124	45	2	6	109	7	128	121	0	5	132	0	2	0	0	0	1	6	1	2	0	1	0	0	0	11	0	10	13	2	79	45	34	58	7	6	11	122	17	2	4	21	0
2008-01-14 05:00:00	21	1	34	1	1	7	106	39	1	10	136	2	139	94	0	4	101	0	0	0	0	0	2	0	0	4	0	0	0	0	0	8	0	8	18	2	56	36	20	52	4	4	1	137	15	0	9	25	0
2008-01-14 06:00:00	16	4	25	0	1	1	95	64	2	1	105	1	104	92	0	2	95	0	0	0	0	0	1	1	1	3	0	0	0	0	0	5	0	8	13	1	73	33	25	60	5	4	6	123	9	3	9	20	0
2008-01-14 07:00:00	8	1	22	1	0	1	81	52	0	5	96	1	102	70	0	4	87	0	0	0	0	0	4	2	0	3	0	0	0	0	1	9	0	8	11	1	50	34	20	51	2	6	6	101	6	1	3	11	0
2008-01-14 08:00:00	7	0	27	3	0	5	63	46	1	2	74	3	102	65	0	1	72	0	2	0	0	1	3	1	0	1	0	0	0	0	0	4	0	7	10	0	40	25	15	40	1	6	5	77	4	0	3	14	0
2008-01-14 09:00:00	8	0	24	1	1	5	79	30	0	3	55	2	98	66	0	3	87	0	0	0	0	1	2	1	1	0	0	0	0	0	0	6	0	4	4	1	29	24	16	37	3	6	7	98	5	0	2	12	0
2008-01-14 10:00:00	5	0	26	0	1	4	85	38	2	2	75	5	116	74	0	2	108	0	2	0	1	0	13	0	0	4	1	0	0	0	0	7	0	11	10	0	33	19	14	29	3	4	10	139	5	2	6	9	0
2008-01-14 11:00:00	7	2	15	0	2	4	110	43	0	3	70	0	117	83	0	3	100	0	1	0	0	0	1	0	0	4	0	0	1	0	0	2	0	8	8	0	23	20	10	50	0	0	4	104	10	0	7	11	0
2008-01-14 12:00:00	11	1	30	1	3	5	94	47	1	3	91	2	95	40	0	2	103	0	0	0	0	0	0	2	1	2	0	0	0	0	0	7	0	4	11	2	36	31	9	53	4	1	16	123	5	4	3	6	0
2008-01-14 13:00:00	2	1	42	0	1	12	94	41	3	8	87	1	128	75	0	2	103	0	2	0	0	0	2	1	0	5	0	0	0	0	0	14	0	10	9	3	46	29	12	48	1	5	8	127	5	1	3	9	0
2008-01-14 14:00:00	16	0	42	2	1	3	152	43	0	4	100	1	161	80	0	3	149	0	1	0	0	1	2	2	0	1	1	0	0	0	0	17	0	8	27	4	47	28	24	68	5	6	9	122	7	2	13	16	0
2008-01-14 15:00:00	29	3	32	3	4	2	151	54	4	5	122	4	180	99	0	3	214	0	4	0	1	0	1	2	0	2	1	0	0	0	0	10	0	10	17	1	67	35	43	78	2	9	17	197	7	1	19	13	0
2008-01-14 16:00:00	24	4	21	3	2	5	167	72	1	6	132	8	172	94	0	6	237	0	6	0	0	0	0	2	0	1	0	0	0	0	0	10	0	20	25	7	82	56	26	65	5	8	6	178	17	6	15	32	0
2008-01-14 17:00:00	28	0	44	1	2	10	169	70	5	13	118	2	190	98	0	2	214	0	2	0	0	0	4	4	0	1	0	2	0	0	0	10	0	13	18	3	106	66	39	69	7	6	13	181	9	3	11	24	0
2008-01-14 18:00:00	31	1	46	0	7	5	203	66	3	10	101	2	161	88	0	2	186	0	1	0	0	0	1	2	0	2	0	0	0	0	0	15	0	10	20	1	75	80	37	68	1	4	7	160	12	2	11	27	0
2008-01-14 19:00:00	26	0	45	4	2	14	158	56	2	10	130	2	154	105	0	5	188	0	0	0	0	0	2	2	0	3	0	0	0	0	0	13	0	14	25	1	86	68	38	69	3	9	8	167	18	5	21	20	0
2008-01-14 20:00:00	32	1	39	2	2	6	159	57	1	16	104	2	176	118	0	2	209	0	6	0	0	0	1	0	0	2	0	0	0	0	0	9	0	16	20	0	104	66	47	77	4	7	11	189	18	2	10	19	0
2008-01-14 21:00:00	32	4	33	1	4	6	160	74	1	16	129	1	179	139	0	3	194	0	1	0	0	0	0	3	0	2	0	0	0	0	0	16	0	12	32	1	73	73	24	67	5	7	24	169	21	1	6	23	0
2008-01-14 22:00:00	24	1	32	1	4	11	156	76	1	11	135	4	173	118	0	4	175	0	3	0	0	0	0	1	0	2	0	0	0	0	0	12	0	8	13	3	92	45	38	81	3	6	20	169	12	6	6	23	0
2008-01-14 23:00:00	18	0	34	2	3	12	131	84	1	9	136	2	180	106	0	3	217	0	3	0	0	0	0	3	0	0	1	0	0	0	0	11	0	18	18	1	97	61	22	63	5	6	8	175	16	2	19	26	0
2008-01-15 00:00:00	27	0	43	1	4	9	136	73	1	22	132	4	129	98	0	4	163	0	0	0	2	1	1	0	0	1	0	0	0	0	0	11	0	7	12	1	81	45	22	94	2	4	9	177	16	4	9	17	0
2008-01-15 01:00:00	21	1	26	1	2	1	136	51	0	5	135	3	146	92	0	4	153	0	0	0	0	0	0	1	0	3	0	0	0	0	0	7	0	22	12	4	81	55	34	60	4	1	8	127	11	5	6	18	1
2008-01-15 02:00:00	16	0	41	2	1	7	119	54	1	6	140	1	105	126	0	3	153	0	2	0	0	0	0	0	0	0	0	0	0	0	0	12	0	8	15	1	87	46	36	78	3	6	7	123	16	4	5	20	0
2008-01-15 03:00:00	19	1	50	1	4	7	117	64	0	7	115	5	162	105	0	2	175	0	3	0	1	0	1	2	0	1	0	0	0	0	1	10	0	9	18	0	81	42	33	45	5	16	9	168	12	0	10	24	0
2008-01-15 04:00:00	9	1	38	2	6	6	103	64	5	11	106	4	134	94	0	0	180	0	0	0	0	0	0	0	0	0	0	0	0	0	0	8	0	9	21	1	58	59	25	65	5	6	17	123	14	1	7	44	0
2008-01-15 05:00:00	12	1	23	0	6	7	87	60	0	4	113	2	121	97	0	1	114	0	4	0	1	1	1	2	0	2	0	0	0	0	1	6	0	10	9	2	66	52	22	60	7	2	6	133	13	2	8	21	0
2008-01-15 06:00:00	10	0	21	2	3	3	69	46	1	7	93	5	117	64	0	2	91	0	0	0	0	0	0	0	0	1	1	0	0	0	0	7	0	13	10	0	59	43	21	56	1	1	5	117	10	5	4	11	1
2008-01-15 07:00:00	7	0	18	0	1	5	86	43	1	2	101	2	81	46	0	1	80	0	1	0	1	0	2	0	0	3	0	0	0	0	0	3	0	10	9	0	45	33	14	39	2	6	4	101	6	2	5	9	1
2008-01-15 08:00:00	5	0	19	1	0	1	54	37	2	1	68	2	68	45	0	1	98	0	0	0	0	0	0	0	0	2	1	0	0	0	1	6	0	4	6	2	37	25	15	39	0	6	6	102	4	0	5	8	0
2008-01-15 09:00:00	14	1	24	2	0	6	66	42	3	9	75	1	113	40	0	0	105	0	0	0	0	1	0	0	0	3	0	0	0	0	0	5	0	10	4	0	36	29	8	44	3	3	3	90	1	4	6	14	1
2008-01-15 10:00:00	8	0	40	0	2	1	102	40	3	2	52	0	103	41	0	1	86	0	0	0	1	0	0	0	0	1	0	0	0	0	0	4	0	4	11	0	31	16	6	39	8	0	4	112	2	6	6	6	0
2008-01-15 11:00:00	8	1	49	2	0	7	87	43	3	7	69	2	99	56	0	2	113	0	1	0	0	0	0	0	0	3	1	0	0	0	0	6	0	6	13	0	38	22	7	36	2	4	8	144	6	2	3	14	0
2008-01-15 12:00:00	3	1	36	0	1	3	69	32	1	14	85	4	89	52	0	3	110	0	0	0	0	0	2	0	1	3	1	0	0	0	0	4	0	4	6	0	42	27	14	43	2	5	4	142	4	3	8	10	0
2008-01-15 13:00:00	13	3	35	1	2	6	111	35	1	11	98	3	95	46	0	6	140	0	1	0	0	0	0	0	0	3	0	0	1	0	0	2	0	5	17	4	59	45	15	43	3	2	7	132	7	3	4	16	0
2008-01-15 14:00:00	13	2	35	0	0	9	115	44	2	8	108	6	132	73	0	4	166	0	0	0	0	1	0	0	1	3	0	0	0	0	0	6	0	8	15	1	63	44	22	46	8	4	9	166	12	3	9	17	0
2008-01-15 15:00:00	9	4	47	3	5	7	161	67	1	11	118	3	169	91	0	9	199	0	0	0	2	0	0	0	0	1	0	0	1	0	0	17	0	14	30	2	95	43	23	52	1	4	10	204	11	5	10	19	0
2008-01-15 16:00:00	19	1	51	2	1	10	164	70	2	7	118	4	143	122	0	8	210	0	1	0	0	1	0	0	0	3	0	0	0	0	0	9	0	18	19	1	100	64	14	57	7	11	15	170	15	2	6	14	0
2008-01-15 17:00:00	23	2	41	0	3	5	178	48	0	13	92	1	132	69	0	4	150	0	2	0	0	0	0	0	0	4	0	0	0	0	0	12	0	7	14	0	72	46	17	65	4	22	9	141	11	2	11	11	0
2008-01-15 18:00:00	20	2	44	0	3	9	199	60	0	6	97	4	173	105	0	3	208	0	1	0	0	0	0	1	0	1	0	0	0	0	0	10	0	15	18	0	99	75	24	75	3	4	13	169	15	9	5	10	0
2008-01-15 19:00:00	37	3	64	0	2	8	169	64	5	8	106	10	176	93	0	4	217	0	3	0	2	0	0	0	0	0	0	0	0	0	0	13	0	20	27	2	98	64	28	54	6	3	26	168	13	1	16	24	0
2008-01-15 20:00:00	35	2	44	2	1	4	185	78	3	7	120	2	146	121	0	3	195	0	1	0	0	0	0	0	0	4	0	0	0	0	0	10	0	9	15	5	107	67	24	65	0	8	14	193	15	0	9	35	0
2008-01-15 21:00:00	39	1	46	0	0	12	162	64	2	15	119	5	175	110	0	10	211	0	1	2	2	1	2	2	0	5	2	2	0	0	0	14	0	12	30	3	106	62	19	94	9	9	13	204	10	3	14	27	0
2008-01-15 22:00:00	26	4	33	1	1	7	156	71	2	17	124	9	138	125	0	4	238	0	2	1	1	1	1	1	0	2	1	1	0	0	0	18	0	11	26	1	82	67	27	74	8	3	8	193	13	6	17	24	0
2008-01-15 23:00:00	15	3	42	1	2	11	129	62	4	14	119	7	125	126	0	5	169	0	4	1	0	0	0	0	2	2	0	1	1	0	1	8	0	12	21	3	100	93	19	85	3	10	10	174	13	5	8	17	0
2008-01-16 00:00:00	29	1	29	2	1	11	148	60	1	12	102	2	141	77	0	5	158	0	1	0	0	0	0	0	1	0	0	0	0	0	0	11	0	15	27	3	80	68	29	50	3	3	16	160	12	1	6	16	0
2008-01-16 01:00:00	37	0	27	1	2	7	128	54	1	7	146	2	139	94	0	4	162	0	1	0	0	0	0	0	0	0	0	0	0	0	0	22	0	9	19	0	100	54	24	75	2	6	17	172	13	8	10	23	0
2008-01-16 02:00:00	24	2	29	1	1	3	108	54	1	5	117	3	133	81	0	6	179	0	1	0	0	0	0	0	0	0	0	0	0	0	1	11	0	12	18	3	92	41	20	57	3	11	9	143	11	2	9	24	0
2008-01-16 03:00:00	26	3	39	0	0	10	142	53	2	14	133	4	127	104	0	6	149	0	0	0	0	0	1	1	0	1	0	0	0	0	0	10	0	12	16	4	90	70	19	69	7	9	9	144	17	2	7	24	0
2008-01-16 04:00:00	27	0	36	1	2	5	125	52	1	9	126	6	121	81	0	1	185	0	2	0	0	0	0	0	0	2	0	1	0	0	0	6	0	17	13	4	87	55	20	69	5	3	7	160	10	0	11	18	0
2008-01-16 05:00:00	25	1	43	2	1	5	117	75	0	5	121	1	91	84	0	5	110	0	0	0	0	0	1	0	0	2	0	0	0	0	0	5	0	6	10	0	80	54	21	58	6	6	10	123	15	1	7	9	1
2008-01-16 06:00:00	16	2	21	0	0	2	83	34	1	6	84	4	87	67	0	5	81	0	3	0	0	0	0	0	0	1	0	0	0	0	0	14	0	7	15	5	53	48	16	46	0	0	9	114	12	0	2	14	0
2008-01-16 07:00:00	13	0	30	0	4	1	70	44	2	3	91	3	89	55	0	2	98	0	1	0	0	0	0	0	0	1	0	0	0	0	1	11	0	10	11	0	42	29	22	46	4	3	12	76	8	2	15	18	0
2008-01-16 08:00:00	15	0	22	1	0	3	48	42	1	3	80	2	80	32	0	7	83	0	1	0	0	0	0	0	1	1	0	0	0	0	0	4	0	8	17	3	32	20	15	35	1	2	10	98	3	2	2	7	0
2008-01-16 09:00:00	5	2	42	2	1	2	66	29	2	0	55	1	80	70	0	1	119	0	0	0	1	1	0	0	0	0	0	0	0	0	0	8	0	9	14	1	30	21	4	32	0	11	1	89	5	0	8	5	0
2008-01-16 10:00:00	9	2	33	3	0	1	61	41	1	3	51	4	115	63	0	4	126	0	1	0	0	0	1	0	1	1	0	1	1	0	0	3	0	1	14	1	22	19	9	38	2	13	6	130	5	3	4	10	0
2008-01-16 11:00:00	13	1	35	1	1	2	75	37	1	3	83	6	110	67	0	3	99	0	0	0	0	0	0	0	0	1	0	0	0	0	1	5	0	15	14	3	28	32	4	31	2	2	8	114	9	1	5	11	0
2008-01-16 12:00:00	10	1	30	1	0	1	96	34	0	7	69	1	98	36	0	2	141	0	3	0	0	0	0	0	2	0	0	0	0	0	0	7	0	9	10	5	31	28	13	40	1	6	5	120	7	1	6	10	0
2008-01-16 13:00:00	8	0	42	0	1	2	97	48	1	5	80	3	118	57	0	3	145	0	1	0	0	0	1	0	0	1	0	0	2	0	1	5	0	8	20	2	50	46	10	47	8	8	14	130	6	3	3	10	0
2008-01-16 14:00:00	11	2	52	4	0	0	125	65	2	6	95	5	123	78	0	4	140	0	1	0	0	0	0	0	0	1	0	0	0	0	1	7	0	12	17	2	64	45	26	55	2	5	9	152	12	1	4	7	0
2008-01-16 15:00:00	20	6	52	3	1	5	124	57	3	5	97	4	145	97	0	4	191	0	0	0	0	0	2	2	0	5	2	0	0	0	1	12	0	20	14	1	66	53	22	66	2	2	13	211	9	4	10	18	0
2008-01-16 16:00:00	18	2	62	0	1	0	168	75	1	12	113	4	192	89	0	7	240	0	0	0	0	0	1	0	1	3	0	0	0	0	0	19	0	8	26	0	61	40	40	49	4	12	13	203	17	3	11	16	0
2008-01-16 17:00:00	24	1	63	1	2	4	170	69	1	14	110	11	155	102	0	5	206	0	4	0	0	0	0	0	1	4	0	0	1	0	1	11	0	17	32	2	91	80	29	85	12	16	18	203	16	1	6	15	0
2008-01-16 18:00:00	16	0	59	2	3	3	145	56	0	12	111	7	163	112	0	4	200	0	0	0	1	0	0	0	0	1	0	0	1	0	0	14	0	17	20	1	94	59	20	58	4	5	8	143	12	0	9	18	0
2008-01-16 19:00:00	26	0	50	4	2	4	146	80	1	8	146	3	147	107	0	11	219	0	3	0	1	1	0	2	0	2	0	0	0	0	1	14	0	13	32	2	90	76	32	54	5	5	18	184	20	3	3	27	1
2008-01-16 20:00:00	36	0	53	2	4	4	184	85	5	6	120	3	162	70	0	2	243	0	1	0	0	0	0	0	0	4	0	0	0	0	0	12	0	19	28	2	97	64	24	56	6	7	6	214	16	0	9	27	0
2008-01-16 21:00:00	41	1	46	1	3	5	162	66	0	7	135	8	166	113	0	3	201	0	1	0	1	0	0	0	0	3	0	0	0	0	0	19	0	10	28	1	106	67	29	56	9	5	23	222	14	1	10	25	0
2008-01-16 22:00:00	20	2	42	1	1	3	119	62	0	14	108	5	175	101	0	4	213	0	1	0	0	0	0	0	0	2	0	0	0	0	0	15	0	17	15	4	130	76	19	74	7	5	23	155	13	4	11	23	0
2008-01-16 23:00:00	19	2	30	2	1	1	141	56	2	18	119	2	144	114	0	8	223	0	1	0	0	0	0	0	0	4	0	0	0	0	1	10	0	14	29	4	108	72	26	75	5	4	15	190	14	3	11	20	0
2008-01-17 00:00:00	20	1	23	0	2	3	150	58	1	6	114	4	136	115	0	8	195	0	2	0	0	0	1	0	0	0	0	0	0	0	1	4	0	23	24	0	98	67	22	53	2	9	13	183	14	2	8	34	0
2008-01-17 01:00:00	34	1	27	2	1	3	123	46	1	13	124	3	126	94	0	4	177	0	0	0	1	1	0	0	1	0	0	0	1	0	0	9	0	8	22	2	76	59	20	51	1	8	16	177	11	4	10	16	0
2008-01-17 02:00:00	11	2	32	4	1	3	121	60	2	11	116	6	134	92	0	3	141	0	2	0	0	0	0	1	0	1	0	0	0	0	0	7	0	21	20	3	90	51	32	68	2	8	7	119	7	2	8	18	0
2008-01-17 03:00:00	23	2	36	0	1	3	114	59	1	9	100	1	133	128	0	1	149	0	1	1	1	1	0	0	1	1	1	1	1	0	1	12	0	12	19	2	86	35	32	41	4	7	8	161	14	1	7	22	1
2008-01-17 04:00:00	31	0	36	2	6	6	111	65	0	4	103	7	136	95	0	2	143	0	2	0	2	0	0	0	1	0	1	0	0	0	0	8	0	14	17	0	81	42	26	75	0	8	10	133	12	5	8	14	0
2008-01-17 05:00:00	19	1	52	2	1	3	82	51	3	6	123	4	113	60	0	3	125	0	0	1	0	1	0	0	0	0	0	1	1	0	1	14	0	13	15	1	87	45	23	54	1	5	10	140	14	2	6	16	0
2008-01-17 06:00:00	18	0	36	1	1	4	101	53	3	3	99	0	92	72	0	1	104	0	2	1	0	0	0	0	0	1	0	0	0	0	0	9	0	13	22	0	64	38	29	54	4	6	8	115	14	2	7	20	0
2008-01-17 07:00:00	16	1	30	0	1	3	94	43	0	0	84	2	73	73	0	2	91	0	3	0	0	0	0	0	0	1	0	0	0	0	0	3	0	6	13	0	54	33	10	37	0	12	6	82	8	2	3	10	0
2008-01-17 08:00:00	4	4	38	3	0	0	75	34	1	0	68	2	50	47	0	3	63	0	1	0	0	0	0	0	0	0	0	0	0	0	0	11	0	11	14	1	49	27	16	26	3	3	7	87	11	0	12	3	0
2008-01-17 09:00:00	6	0	27	0	3	1	74	31	0	2	60	2	71	36	0	1	81	0	1	0	0	0	0	0	0	2	1	0	0	0	0	5	0	7	6	2	32	33	15	37	2	1	8	109	2	2	4	4	0
2008-01-17 10:00:00	6	4	32	2	0	0	76	44	3	2	73	2	71	51	0	1	109	0	0	0	1	0	0	0	0	0	0	0	0	0	0	10	0	11	10	2	30	13	15	37	4	6	13	119	8	2	2	11	0
2008-01-17 11:00:00	3	2	37	2	0	1	64	33	1	7	50	6	84	49	0	5	96	0	3	0	0	0	1	0	1	3	0	0	0	0	0	4	0	14	19	2	37	23	9	43	7	10	9	109	2	1	5	8	0
2008-01-17 12:00:00	12	1	24	0	1	4	86	33	2	1	75	0	93	45	0	0	81	0	0	0	1	0	0	0	0	2	0	0	0	0	0	8	0	0	7	1	39	31	8	51	0	4	8	137	4	1	5	2	0
2008-01-17 13:00:00	5	0	39	1	1	1	86	51	0	2	80	2	116	38	0	3	148	0	1	1	0	0	0	0	0	0	0	0	0	0	0	5	0	10	17	2	52	41	10	39	2	6	5	140	5	2	4	16	1
2008-01-17 14:00:00	10	2	42	3	0	4	130	46	5	6	95	8	156	81	0	0	145	0	1	0	0	1	0	0	0	2	0	0	0	0	0	10	0	5	13	0	64	33	22	52	3	3	13	153	11	0	14	14	0
2008-01-17 15:00:00	21	1	51	1	1	6	153	58	1	3	130	5	148	87	0	8	197	0	3	0	0	0	0	0	0	0	0	0	0	0	0	32	0	12	21	2	84	41	31	62	3	4	12	183	12	5	8	10	0
2008-01-17 16:00:00	30	3	53	1	1	7	129	63	2	4	108	7	158	86	0	5	188	0	2	0	0	0	0	0	0	4	1	0	0	0	0	12	0	19	18	5	81	57	16	82	2	5	4	188	13	0	8	21	1
2008-01-17 17:00:00	36	1	61	0	0	6	167	76	2	4	115	5	147	83	0	1	205	0	1	0	0	0	0	0	0	5	0	0	0	0	0	10	0	28	14	1	102	51	16	69	3	8	14	185	15	4	3	26	0
2008-01-17 18:00:00	33	2	50	1	1	4	179	46	0	7	104	4	152	106	0	5	215	0	0	0	0	0	0	0	0	4	0	0	0	0	0	12	0	15	27	0	80	56	24	63	6	3	17	171	18	4	8	15	0
2008-01-17 19:00:00	32	1	48	1	1	1	204	58	2	3	132	5	179	101	0	2	242	0	2	0	1	0	0	1	0	1	0	0	0	0	0	19	0	19	32	1	93	67	22	72	4	8	20	164	13	1	13	19	0
2008-01-17 20:00:00	19	1	73	1	5	4	167	61	3	6	128	6	151	141	0	3	219	0	3	0	0	0	0	0	0	1	0	0	0	0	0	30	0	28	24	0	88	61	21	59	5	3	22	176	8	2	7	13	0
2008-01-17 21:00:00	21	0	39	1	3	4	156	64	1	4	123	4	140	116	0	6	208	0	3	0	1	0	0	0	0	9	0	0	0	0	0	13	0	21	23	1	106	60	27	84	1	17	11	176	15	0	11	24	0
2008-01-17 22:00:00	30	1	27	2	1	3	162	56	2	2	134	6	141	112	0	5	181	0	2	0	0	0	0	0	0	2	0	0	0	0	0	17	0	3	15	4	102	45	27	83	2	11	10	170	19	0	11	16	1
2008-01-17 23:00:00	24	0	39	2	1	3	148	58	3	0	134	4	142	94	0	3	187	0	1	1	0	1	2	0	0	1	1	0	0	0	0	8	0	6	19	0	92	49	29	63	4	2	11	167	19	4	11	20	0
2008-01-18 00:00:00	18	0	25	1	0	2	124	80	0	5	109	7	144	97	0	3	147	0	2	0	1	0	0	0	0	1	0	0	0	0	0	15	0	19	18	1	85	72	20	50	5	6	20	146	20	3	9	19	0
2008-01-18 01:00:00	22	3	18	2	0	3	121	59	1	8	125	6	133	79	0	6	170	0	1	0	0	0	0	0	1	0	0	0	0	0	0	4	0	15	18	2	90	64	21	59	2	4	8	146	18	1	4	29	0
2008-01-18 02:00:00	22	0	31	3	3	5	137	42	6	1	126	9	116	84	0	4	159	0	1	0	0	0	1	0	0	0	0	0	0	0	0	9	0	13	16	3	112	60	30	53	4	4	15	140	21	3	8	20	0
2008-01-18 03:00:00	13	0	32	0	2	0	162	59	10	3	120	1	128	84	0	2	162	0	2	0	1	0	0	0	0	1	0	0	0	0	0	9	0	11	13	0	79	71	21	55	2	7	14	151	12	4	9	22	0
2008-01-18 04:00:00	22	0	29	2	1	2	122	66	2	7	129	4	135	91	0	2	148	0	1	0	0	0	0	0	0	2	0	0	0	0	1	6	0	16	15	4	92	45	23	48	2	2	15	137	7	4	10	11	0
2008-01-18 05:00:00	16	2	36	0	3	2	90	59	1	3	110	1	123	76	0	2	83	0	1	0	0	0	0	0	0	0	0	0	0	0	1	7	0	2	10	0	55	36	19	47	3	2	7	111	8	2	14	20	0
2008-01-18 06:00:00	21	1	37	0	0	5	70	39	0	4	105	2	91	55	0	0	82	0	0	0	0	0	3	0	0	3	0	0	0	0	0	4	0	9	13	0	58	31	23	44	1	2	7	133	8	0	5	19	0
2008-01-18 07:00:00	5	3	39	0	2	3	66	46	1	2	85	5	73	57	0	1	67	0	0	1	0	0	0	0	0	7	0	0	0	0	0	9	0	2	24	0	36	25	13	27	1	2	6	130	7	1	8	9	1
2008-01-18 08:00:00	5	0	30	0	0	0	69	42	2	1	34	4	49	43	0	1	92	0	1	0	0	0	0	0	0	2	0	0	0	0	0	8	0	10	17	1	23	22	17	26	1	3	5	94	8	4	13	8	0
2008-01-18 09:00:00	8	2	39	1	6	1	47	25	0	4	53	0	64	60	0	0	65	0	2	0	0	0	0	0	0	1	0	0	0	0	0	5	0	6	12	1	28	19	13	25	0	2	9	83	6	1	5	11	1
2008-01-18 10:00:00	6	4	48	2	2	3	60	22	0	2	44	4	69	30	0	5	91	0	2	0	0	0	0	0	0	0	0	0	0	0	0	8	0	10	14	2	44	22	14	47	0	7	5	111	8	1	4	6	0
2008-01-18 11:00:00	6	5	34	0	1	1	56	33	1	4	45	2	67	45	0	3	101	0	0	0	1	0	0	0	0	1	0	0	0	0	0	4	0	10	11	0	27	18	7	39	1	6	8	111	4	1	11	6	0
2008-01-18 12:00:00	12	4	36	3	2	3	58	47	1	6	61	2	73	54	0	3	104	0	0	0	0	0	1	0	0	1	0	0	0	0	0	7	0	10	10	2	40	18	15	47	1	8	6	127	5	0	6	9	0
2008-01-18 13:00:00	5	1	30	0	3	1	72	55	0	6	57	2	82	43	0	2	96	0	0	0	0	0	0	0	0	3	0	0	0	0	0	13	0	6	14	1	38	27	20	48	3	7	10	161	8	0	8	6	0
2008-01-18 14:00:00	8	0	32	0	1	6	85	51	4	6	69	4	107	84	0	3	105	0	0	0	0	0	0	0	0	1	0	0	0	0	0	18	0	21	18	1	36	28	11	52	2	6	18	137	7	0	9	11	0
2008-01-18 15:00:00	25	0	31	1	5	5	118	36	2	5	91	5	132	76	0	0	162	0	1	0	0	0	0	0	1	7	0	0	1	0	0	19	0	18	19	2	60	40	22	57	3	12	11	121	6	3	5	14	0
2008-01-18 16:00:00	23	2	39	1	4	0	136	45	1	10	107	0	129	77	0	0	181	0	2	0	1	0	0	1	0	3	1	0	0	0	0	10	0	7	21	1	63	50	22	70	4	3	8	163	10	5	8	18	0
2008-01-18 17:00:00	15	3	43	1	2	7	132	52	1	8	109	5	130	91	0	7	167	0	1	0	0	0	0	0	0	0	0	2	0	0	0	20	0	13	16	1	69	58	19	61	4	9	15	187	9	1	9	21	0
2008-01-18 18:00:00	20	0	50	1	3	0	151	50	0	6	107	3	129	88	0	1	182	0	2	0	0	1	0	0	0	2	0	0	0	0	1	16	0	16	22	1	65	40	21	88	2	3	13	178	13	6	8	22	0
2008-01-18 19:00:00	17	3	53	5	2	0	129	53	1	9	104	11	130	86	0	9	178	0	2	0	1	0	1	0	0	1	0	0	1	0	0	10	0	39	19	3	68	44	29	47	2	2	10	119	14	2	7	15	0
2008-01-18 20:00:00	27	0	38	1	2	7	143	66	0	6	117	3	140	98	0	4	167	0	1	0	0	0	2	0	0	1	0	0	0	0	0	11	0	11	18	3	82	58	26	61	1	1	19	134	21	3	11	19	1
2008-01-18 21:00:00	28	3	33	2	0	3	135	43	2	3	110	6	175	115	0	1	170	0	1	0	0	0	0	0	1	0	1	0	0	0	0	7	0	10	19	1	100	46	22	41	5	6	14	143	10	6	7	22	0
2008-01-18 22:00:00	15	0	28	1	0	4	128	42	1	1	89	4	101	87	0	2	124	0	2	0	0	0	0	1	0	2	0	0	0	0	1	12	0	15	11	0	72	47	20	53	4	1	8	171	9	1	11	21	0
2008-01-18 23:00:00	17	1	15	1	3	2	102	37	2	1	88	2	99	64	0	3	139	0	1	0	3	0	0	1	0	0	0	0	1	0	0	9	0	11	19	1	59	47	26	45	2	5	15	160	4	4	11	9	0
2008-01-19 00:00:00	18	0	21	1	3	3	119	37	2	6	80	2	72	91	0	5	103	0	6	0	0	0	0	0	1	0	0	1	0	0	0	5	0	4	22	3	53	48	28	40	0	9	13	122	6	0	5	15	0
2008-01-19 01:00:00	18	0	17	0	5	5	112	44	0	4	135	0	111	80	0	1	100	0	1	0	0	0	0	0	0	2	0	0	0	0	0	5	0	15	13	0	53	67	23	74	1	3	12	108	9	0	7	14	0
2008-01-19 02:00:00	15	1	22	0	2	2	81	36	1	3	88	5	98	65	0	2	93	0	3	0	0	0	0	0	0	4	0	0	0	0	0	5	0	4	10	0	56	29	23	47	2	4	8	100	10	1	12	12	0
2008-01-19 03:00:00	6	1	19	2	0	3	101	57	1	9	117	0	100	68	0	1	86	0	0	0	0	0	0	0	0	1	0	0	0	0	0	3	0	13	10	1	44	39	14	68	1	2	12	82	11	1	7	19	0
2008-01-19 04:00:00	12	3	24	1	1	2	117	34	1	3	75	3	76	99	0	7	82	0	3	0	1	0	0	0	0	1	0	0	0	0	0	4	0	7	9	0	63	32	35	55	2	1	12	97	13	1	7	12	0
2008-01-19 05:00:00	16	1	15	0	2	3	95	54	3	5	99	2	79	44	0	1	85	0	0	0	0	0	0	0	0	6	0	1	0	0	0	3	0	7	7	0	53	28	11	39	6	7	10	119	9	1	6	8	0
2008-01-19 06:00:00	4	0	36	6	2	1	86	50	2	2	86	5	80	57	0	3	84	0	1	0	2	0	0	0	0	1	0	0	0	0	0	2	0	5	2	0	46	25	14	35	2	5	9	88	9	2	3	17	0
2008-01-19 07:00:00	6	0	23	4	1	0	36	51	2	3	75	3	67	42	0	8	62	0	1	0	0	0	0	0	0	1	0	0	0	0	0	7	0	4	11	0	49	29	14	49	0	5	4	81	10	1	4	9	0
2008-01-19 08:00:00	3	0	25	0	1	2	47	25	0	2	60	1	72	38	0	0	54	0	0	0	1	0	1	0	0	2	0	0	0	0	1	2	0	2	9	0	24	15	13	25	0	3	3	90	7	2	4	7	0
2008-01-19 09:00:00	11	0	12	1	0	5	32	24	1	1	53	4	64	37	0	0	48	0	1	0	0	0	0	0	0	5	0	0	0	0	0	7	0	5	6	1	30	23	10	28	2	1	4	61	8	3	1	7	0
2008-01-19 10:00:00	5	0	12	2	0	2	41	17	1	2	43	1	52	44	0	1	41	0	0	0	0	0	0	0	0	0	0	0	0	0	0	4	0	2	6	2	17	9	6	27	3	5	1	69	9	0	2	11	0
2008-01-19 11:00:00	5	1	11	1	5	0	50	25	0	0	36	0	69	40	0	2	54	0	0	0	0	0	0	0	0	0	0	0	0	0	0	1	0	1	6	1	31	12	16	18	2	3	4	93	4	1	5	14	0
2008-01-19 12:00:00	4	1	26	0	2	3	45	24	0	1	59	0	47	58	0	2	62	0	1	0	0	0	0	0	0	3	0	0	0	0	0	7	0	4	5	0	26	10	7	28	0	3	3	93	8	0	7	7	0
2008-01-19 13:00:00	12	1	14	0	0	3	44	24	0	5	53	1	53	35	0	2	63	0	1	0	0	0	0	0	0	2	0	0	0	0	0	3	0	3	3	1	26	23	6	27	2	2	6	89	7	2	4	16	0
2008-01-19 14:00:00	7	0	18	1	0	0	65	41	2	2	54	3	65	58	0	4	69	0	1	0	0	0	0	0	0	1	0	0	0	0	0	7	0	3	15	0	23	13	15	30	0	1	3	91	7	0	4	9	0
2008-01-19 15:00:00	8	1	25	0	0	1	87	46	3	3	95	3	95	67	0	5	85	0	0	0	0	1	0	1	0	2	0	0	0	0	0	8	0	7	8	0	23	25	15	38	0	2	8	139	7	1	6	10	0
2008-01-19 16:00:00	26	4	36	1	5	1	84	41	1	1	59	1	104	52	0	2	96	0	0	1	0	0	1	0	0	5	0	0	0	0	0	6	0	14	10	0	49	33	22	60	1	2	15	134	4	2	11	13	0
2008-01-19 17:00:00	15	0	24	0	1	1	96	38	6	1	75	4	94	67	0	2	116	0	1	0	0	0	0	0	0	0	0	0	0	0	0	3	0	5	14	1	47	35	19	42	1	1	7	124	12	5	9	13	0
2008-01-19 18:00:00	11	0	28	1	2	4	95	44	0	5	116	1	77	67	0	2	137	0	0	0	0	0	0	1	0	4	1	0	0	0	0	7	0	9	12	2	43	38	10	51	2	2	9	119	12	2	9	17	0
2008-01-19 19:00:00	28	3	30	0	3	5	110	52	1	2	85	4	98	85	0	8	105	0	2	0	0	0	0	0	0	1	0	0	0	0	1	4	0	9	10	0	57	36	25	71	4	3	7	139	20	4	8	23	0
2008-01-19 20:00:00	10	1	16	1	1	3	103	56	0	7	79	5	114	58	0	0	124	0	1	0	0	0	0	0	0	2	0	0	0	0	0	5	0	8	16	2	76	57	17	59	0	0	8	118	20	3	4	15	0
2008-01-19 21:00:00	9	0	22	0	1	3	94	39	0	4	88	2	109	60	0	3	90	0	1	0	0	0	0	1	0	2	0	0	0	0	0	6	0	11	14	1	46	41	18	52	1	4	6	137	11	2	7	10	0
2008-01-19 22:00:00	18	2	14	0	1	2	86	39	1	5	90	2	98	88	0	3	100	0	0	0	0	0	0	0	0	1	0	0	0	0	1	7	0	5	8	0	62	40	14	51	3	2	13	123	9	4	6	24	0
2008-01-19 23:00:00	15	1	17	1	1	1	98	42	1	2	92	4	83	89	0	3	125	0	1	0	1	0	0	0	0	1	0	0	0	0	0	8	0	13	11	3	50	40	17	60	3	2	12	133	12	3	11	10	0
2008-01-20 00:00:00	6	1	17	2	0	11	87	35	5	6	106	0	88	57	0	1	118	0	0	0	0	0	0	0	0	0	0	0	0	0	0	10	0	7	13	1	58	34	19	59	2	5	9	98	12	3	13	18	0
2008-01-20 01:00:00	15	1	8	2	0	3	78	37	5	3	122	4	94	62	0	0	88	0	0	1	0	0	0	0	0	1	0	0	0	0	0	3	0	6	10	0	63	30	20	42	2	2	8	100	11	1	8	11	0
2008-01-20 02:00:00	19	0	18	0	2	1	76	53	9	1	132	3	75	81	0	9	103	0	0	0	0	0	0	0	0	0	0	0	0	0	0	8	0	14	15	1	61	34	26	47	0	5	8	111	6	1	7	10	0
2008-01-20 03:00:00	11	1	24	1	0	2	86	57	1	1	113	5	113	66	0	4	98	0	0	0	0	0	0	0	0	0	0	0	0	0	0	3	0	4	6	0	66	41	21	50	1	2	5	110	12	0	9	14	0
2008-01-20 04:00:00	10	0	23	6	2	3	85	28	0	2	87	6	88	76	0	2	93	0	1	0	0	0	1	0	0	0	0	0	0	0	0	5	0	12	11	1	71	25	19	54	1	4	4	104	15	3	4	20	0
2008-01-20 05:00:00	5	0	21	0	1	6	98	56	2	1	83	3	71	82	0	1	89	0	3	0	0	0	0	1	0	1	0	0	1	0	0	0	0	9	10	1	53	22	14	55	2	4	9	115	4	1	9	6	0
2008-01-20 06:00:00	6	0	34	2	1	2	68	43	1	6	86	2	86	69	0	0	69	0	0	0	0	0	1	0	0	0	0	0	0	0	0	3	0	4	10	2	51	29	15	49	1	3	15	112	11	2	10	20	0
2008-01-20 07:00:00	5	0	24	2	1	3	64	37	0	2	85	2	52	38	0	3	73	0	1	0	1	0	0	0	0	0	0	0	0	0	0	5	0	6	11	1	46	20	21	33	0	8	7	76	7	0	3	17	0
2008-01-20 08:00:00	9	0	27	1	0	1	61	29	2	0	48	0	59	50	0	2	62	0	1	0	0	0	0	1	1	0	0	0	0	0	0	8	0	4	14	4	33	22	13	46	0	3	4	70	10	0	5	11	0
2008-01-20 09:00:00	7	1	25	1	0	0	53	35	0	0	65	2	66	33	0	1	51	0	0	0	0	0	0	0	0	0	0	0	0	0	0	6	0	3	4	1	22	21	13	23	4	5	12	117	3	0	2	4	0
2008-01-20 10:00:00	2	1	27	1	0	0	64	36	2	3	42	1	49	69	0	1	52	0	1	0	0	0	1	0	0	3	0	0	0	0	0	2	0	4	3	2	23	10	11	26	1	3	5	68	4	2	9	6	1
2008-01-20 11:00:00	9	1	27	0	4	3	55	50	1	2	52	3	57	37	0	2	81	0	0	0	0	0	0	0	0	2	0	0	0	0	0	3	0	4	5	0	28	15	3	31	0	1	11	80	4	0	4	8	0
2008-01-20 12:00:00	11	1	24	1	0	0	62	37	1	1	53	8	68	47	0	1	83	0	1	0	0	1	0	0	0	2	0	0	1	0	0	6	0	13	14	1	18	18	12	24	2	4	2	78	3	1	3	5	0
2008-01-20 13:00:00	7	0	21	1	1	0	63	30	1	2	56	2	54	40	0	1	84	0	0	0	0	0	0	0	0	0	0	0	0	0	1	3	0	7	5	3	28	18	13	31	1	2	4	93	2	0	1	10	0
2008-01-20 14:00:00	13	5	25	0	0	3	62	42	0	2	38	1	68	32	0	3	83	0	1	0	0	0	0	0	0	1	0	0	0	0	0	8	0	4	12	2	40	44	11	31	1	11	4	89	5	0	4	5	0
2008-01-20 15:00:00	10	0	30	1	0	0	86	44	0	2	51	2	69	50	0	3	110	0	1	1	0	0	0	0	0	3	0	0	0	0	0	7	0	14	11	0	42	42	9	31	1	7	3	121	5	4	13	6	0
2008-01-20 16:00:00	28	2	38	2	1	3	84	56	3	0	77	2	105	72	0	5	124	0	1	0	0	0	1	0	0	2	0	0	0	0	0	14	0	8	21	0	44	32	16	40	2	1	10	144	1	2	8	11	0
2008-01-20 17:00:00	24	2	36	0	2	2	129	61	1	2	85	2	109	48	0	4	121	0	0	0	0	0	0	0	0	4	0	0	0	0	0	7	0	12	15	1	57	45	26	46	2	5	14	133	8	3	7	12	0
2008-01-20 18:00:00	11	0	31	2	0	0	143	53	2	0	95	1	92	57	0	2	161	0	2	0	0	0	0	0	0	0	0	0	0	0	0	19	0	5	14	0	56	66	14	37	3	9	9	154	11	0	27	20	0
2008-01-20 19:00:00	7	0	30	0	0	6	126	50	0	1	90	2	107	89	0	2	146	0	1	0	0	0	1	0	0	2	0	0	0	0	0	12	0	12	12	0	41	27	20	46	1	5	12	163	15	0	10	10	0
2008-01-20 20:00:00	19	1	33	1	3	5	109	50	1	0	101	5	144	109	0	2	131	0	1	0	0	0	1	3	0	1	0	0	0	0	0	9	0	7	19	2	54	31	15	52	2	4	23	154	17	2	12	10	0
2008-01-20 21:00:00	14	1	16	2	6	0	89	47	3	0	101	0	122	104	0	0	141	0	1	1	0	0	0	1	0	1	1	0	0	0	0	11	0	8	17	0	61	39	28	47	3	5	10	151	19	5	16	14	0
2008-01-20 22:00:00	21	0	43	2	0	3	126	40	2	5	100	4	121	81	0	1	153	0	0	0	2	0	1	0	0	0	0	1	0	0	0	11	0	15	8	0	71	48	21	65	2	3	16	183	14	4	6	18	0
2008-01-20 23:00:00	20	1	23	3	4	6	109	57	0	3	111	2	117	67	0	0	119	0	0	0	0	0	1	0	0	1	0	0	0	0	0	5	0	5	3	1	77	36	25	72	1	4	15	143	17	1	9	12	0
2008-01-21 00:00:00	18	2	17	2	7	3	131	52	0	0	104	3	122	61	0	1	134	0	0	0	1	0	1	0	0	1	0	0	0	0	0	3	0	10	14	2	78	50	23	53	2	4	18	131	13	3	20	20	1
2008-01-21 01:00:00	13	0	21	0	9	3	126	54	8	2	109	3	116	100	0	4	119	0	1	0	0	0	0	0	0	2	0	0	0	0	1	10	0	5	13	1	62	47	29	68	4	4	7	138	6	2	14	22	0
2008-01-21 02:00:00	23	0	35	1	1	4	124	58	1	1	121	2	138	106	0	3	128	0	0	0	0	1	0	0	0	1	0	0	0	0	0	7	0	10	21	1	86	61	30	66	3	4	14	119	11	1	14	29	0
2008-01-21 03:00:00	21	0	25	0	2	6	118	76	4	1	115	3	103	85	0	6	104	0	1	0	0	0	0	0	0	0	0	0	0	0	0	6	0	7	11	1	72	37	21	47	7	5	10	135	14	2	13	17	1
2008-01-21 04:00:00	16	0	36	2	0	2	100	51	0	1	100	3	129	48	0	3	110	0	2	0	0	0	0	0	0	2	1	0	1	0	0	6	0	2	13	0	52	42	26	56	1	2	10	113	15	2	10	17	0
2008-01-21 05:00:00	9	0	61	1	2	3	113	66	0	2	125	4	97	107	0	6	120	0	0	0	0	0	1	0	0	1	0	0	1	0	1	10	0	4	27	3	70	46	36	47	1	9	6	103	4	2	12	14	0
2008-01-21 06:00:00	15	1	40	4	1	0	65	49	2	2	69	4	101	71	0	0	94	0	0	0	0	0	0	0	1	2	0	0	0	0	0	6	0	2	17	2	68	27	13	47	7	4	12	107	10	4	4	15	0
2008-01-21 07:00:00	9	0	35	0	0	3	104	40	0	1	63	7	78	58	0	2	91	0	2	0	0	0	0	1	0	2	0	0	0	0	0	6	0	4	12	0	47	25	22	39	2	4	9	114	7	0	9	20	0
2008-01-21 08:00:00	6	1	30	1	1	2	98	46	3	1	89	2	82	43	0	1	72	0	1	0	0	1	0	0	0	1	0	1	0	0	0	9	0	4	8	3	33	22	13	40	0	6	4	101	6	0	2	10	0
2008-01-21 09:00:00	10	0	31	2	1	4	52	38	2	1	51	1	79	41	0	1	81	0	0	0	0	0	0	0	0	3	0	0	0	0	0	4	0	11	10	1	35	23	19	30	1	4	15	95	9	0	2	6	0
2008-01-21 10:00:00	5	0	45	1	1	4	97	49	3	2	90	3	92	38	0	1	89	0	0	0	0	0	0	0	0	0	0	0	0	0	0	6	0	13	11	0	23	28	10	47	1	2	2	206	5	0	2	10	0
2008-01-21 11:00:00	3	0	42	2	1	0	109	48	0	4	71	5	84	58	0	0	128	0	0	0	0	0	1	0	0	3	0	0	0	0	0	2	0	15	15	0	40	26	6	50	1	2	8	121	3	4	11	5	0
2008-01-21 12:00:00	9	3	59	2	1	4	77	33	1	2	82	4	101	76	0	0	111	0	0	0	0	0	0	0	0	2	0	0	0	0	0	5	0	5	12	0	42	43	10	44	0	3	17	156	10	2	8	13	0
2008-01-21 13:00:00	12	3	40	0	0	4	76	43	2	2	100	0	99	87	0	3	137	0	1	0	1	0	0	0	1	5	0	0	0	0	0	5	0	9	12	1	37	14	7	36	1	5	5	135	4	1	8	16	1
2008-01-21 14:00:00	21	0	35	0	1	2	111	49	2	3	91	0	103	74	0	2	118	0	1	0	0	0	0	0	0	3	0	0	0	0	0	6	0	13	15	0	46	39	14	50	3	2	14	155	6	1	11	14	0
2008-01-21 15:00:00	13	0	34	2	0	2	145	56	1	1	117	2	122	85	0	0	161	0	1	0	0	0	0	0	0	1	0	0	0	0	0	10	0	5	19	1	67	39	25	33	2	6	8	204	8	2	7	13	0
2008-01-21 16:00:00	28	0	51	1	1	2	153	65	0	3	127	4	148	82	0	6	165	0	2	0	0	0	1	1	0	2	0	0	0	0	0	13	0	12	25	0	76	51	20	62	6	3	10	184	11	3	5	18	0
2008-01-21 17:00:00	28	0	42	1	1	6	163	60	1	1	134	1	153	107	0	7	215	0	1	0	0	0	0	0	0	4	0	1	0	0	0	10	0	17	22	3	97	54	28	70	7	5	16	181	19	3	6	22	0
2008-01-21 18:00:00	19	0	38	5	3	4	169	61	1	3	113	4	168	85	0	4	176	0	1	0	0	0	1	0	0	0	0	0	0	0	0	7	0	18	24	2	121	58	21	66	4	5	12	182	16	2	6	17	0
2008-01-21 19:00:00	22	4	25	4	0	9	159	74	5	3	120	6	176	93	0	5	164	0	2	0	0	0	0	0	0	1	0	0	0	0	0	13	0	5	25	1	85	70	30	64	0	9	13	173	11	2	11	9	0
2008-01-21 20:00:00	25	0	44	1	1	5	143	79	3	1	139	8	173	155	0	6	184	0	1	0	1	0	0	0	0	1	0	1	0	0	0	13	0	13	35	3	109	65	29	61	2	4	7	172	17	5	6	24	0
2008-01-21 21:00:00	33	0	35	0	4	6	186	56	0	0	136	5	175	119	0	8	209	0	2	0	0	0	0	1	0	3	0	0	0	0	0	12	0	7	28	4	112	83	35	62	5	8	21	180	18	3	15	16	0
2008-01-21 22:00:00	23	7	44	1	4	3	145	49	1	1	155	4	140	135	0	6	191	0	8	0	0	0	0	0	0	4	0	0	0	0	0	22	0	15	25	0	103	84	28	73	7	9	17	192	15	5	10	25	0
2008-01-21 23:00:00	53	2	28	1	2	3	173	79	3	1	151	4	161	127	0	8	188	0	2	0	1	0	1	0	0	1	0	0	0	0	0	5	0	10	23	0	107	63	36	57	3	4	21	165	15	6	10	25	0
2008-01-22 00:00:00	25	1	26	5	1	4	138	73	5	4	161	8	136	86	0	3	195	0	0	0	2	0	1	2	0	6	0	0	0	0	0	14	0	23	27	9	125	66	24	65	18	17	26	168	9	12	17	20	0
2008-01-22 01:00:00	16	0	37	1	6	2	138	59	1	3	166	2	171	117	0	4	182	0	2	0	0	0	0	0	0	1	0	0	1	0	0	16	0	8	20	4	99	63	24	55	1	5	10	126	18	3	12	15	0
2008-01-22 02:00:00	29	0	35	0	3	2	139	64	1	2	155	3	180	86	0	3	197	0	1	0	0	0	0	0	0	1	1	0	0	0	0	5	0	14	16	3	93	63	24	62	2	5	16	169	14	4	10	27	0
2008-01-22 03:00:00	20	0	46	2	1	4	140	68	2	7	164	9	174	85	0	5	176	0	4	0	1	0	0	0	0	3	0	0	0	0	0	5	0	16	21	2	89	62	25	55	4	9	12	166	20	4	8	14	0
2008-01-22 04:00:00	25	4	48	4	3	0	144	67	1	4	146	2	150	109	0	5	161	0	0	0	0	0	1	0	0	0	0	0	0	0	0	18	0	9	21	2	94	62	41	58	2	3	21	151	12	6	9	18	1
2008-01-22 05:00:00	11	3	46	1	0	3	105	49	1	1	142	7	129	73	0	5	124	0	2	0	0	0	0	1	0	1	0	0	0	0	0	19	0	12	34	1	91	62	31	78	0	6	22	160	16	3	19	6	0
2008-01-22 06:00:00	22	1	49	0	6	5	85	42	2	1	114	2	86	58	0	0	120	0	0	0	0	0	0	0	0	0	0	0	0	0	0	15	0	5	7	0	76	67	17	44	4	1	18	131	10	2	7	16	0
2008-01-22 07:00:00	12	2	36	0	2	2	82	38	1	2	70	1	94	52	0	2	93	0	1	0	0	0	2	0	0	2	0	0	0	0	0	10	0	7	11	0	40	38	19	40	6	4	10	128	11	3	7	9	0
2008-01-22 08:00:00	11	1	41	1	0	3	51	42	2	0	68	1	79	53	0	1	66	0	1	0	0	0	0	0	0	3	0	0	0	0	0	10	0	4	10	0	38	30	10	34	0	0	12	96	7	0	8	5	0
2008-01-22 09:00:00	7	1	56	0	5	1	52	31	2	3	47	3	109	41	0	4	63	0	0	0	0	0	0	0	0	0	0	0	0	0	0	2	0	5	9	1	43	40	16	46	2	5	5	114	7	2	12	9	0
2008-01-22 10:00:00	7	0	31	0	0	2	65	45	0	0	63	5	86	51	0	1	103	0	2	0	0	0	0	0	0	3	0	0	0	0	0	11	0	6	7	0	35	35	16	33	3	2	0	98	2	2	4	12	0
2008-01-22 11:00:00	12	0	31	1	2	1	64	42	0	1	64	4	79	42	0	7	102	0	0	0	1	0	0	0	0	3	0	0	0	0	0	5	0	4	14	1	23	22	14	41	4	4	9	137	9	0	8	6	0
2008-01-22 12:00:00	8	1	45	0	4	0	57	46	3	3	79	3	104	37	0	1	94	0	0	0	0	0	0	0	0	1	0	0	0	0	0	3	0	5	14	0	37	19	5	34	2	5	3	118	2	2	5	5	0
2008-01-22 13:00:00	14	1	38	1	4	3	76	63	3	2	104	2	125	65	0	1	107	0	2	0	0	0	0	0	0	3	0	0	0	0	0	4	0	6	10	1	35	28	15	37	4	4	5	127	4	3	12	13	0
2008-01-22 14:00:00	14	1	49	0	12	1	106	52	1	2	98	2	136	52	0	4	132	0	1	0	0	0	0	0	0	1	0	0	0	0	0	11	0	12	18	0	61	35	11	56	2	4	8	160	8	1	8	14	0
2008-01-22 15:00:00	31	0	68	2	5	10	135	51	4	2	104	4	169	80	0	7	174	0	1	0	0	0	0	0	0	3	0	0	0	0	0	13	0	19	17	2	70	41	29	69	4	4	22	187	6	5	6	12	1
2008-01-22 16:00:00	22	1	80	1	1	4	192	67	2	1	127	7	155	104	0	3	200	0	1	2	0	0	0	0	1	0	0	0	0	0	1	9	0	17	29	2	67	64	20	50	1	7	10	200	8	1	13	16	2
2008-01-22 17:00:00	31	7	59	3	3	11	199	56	1	0	122	6	193	84	0	7	211	0	0	0	0	0	1	0	0	4	0	0	0	0	0	13	0	14	52	2	79	70	28	73	3	5	21	199	19	7	9	22	0
2008-01-22 18:00:00	27	5	61	2	3	6	190	84	1	1	174	7	188	116	0	4	235	0	1	0	0	0	0	0	0	2	0	0	0	0	0	15	0	8	30	4	96	53	21	72	5	3	20	178	9	5	13	15	0
2008-01-22 19:00:00	26	2	48	3	3	9	160	64	1	1	146	4	137	91	0	3	231	0	4	0	0	0	0	0	0	8	1	0	0	0	0	24	0	15	32	0	98	65	26	56	6	9	19	202	17	10	12	25	0
2008-01-22 20:00:00	30	0	63	2	3	7	173	61	3	2	139	10	187	109	0	2	233	0	4	0	0	0	0	0	0	4	0	0	0	0	0	13	0	15	42	3	94	75	32	61	5	17	24	165	13	5	14	25	0
2008-01-22 21:00:00	34	1	46	1	5	3	165	62	1	3	179	5	163	123	0	6	207	0	1	1	0	0	2	0	0	1	0	0	0	0	0	15	0	12	27	1	103	55	20	76	5	6	17	204	16	3	15	21	0
2008-01-22 22:00:00	34	0	50	4	0	7	169	75	4	2	143	5	159	136	0	2	213	0	2	0	0	0	0	0	0	2	1	0	0	0	0	10	0	14	40	0	111	70	24	94	5	8	19	184	16	2	10	21	0
2008-01-22 23:00:00	32	1	36	0	2	2	145	62	1	2	113	8	164	89	0	8	186	0	2	0	0	0	0	0	0	2	0	1	0	0	0	7	0	16	17	1	92	53	32	45	0	13	15	160	16	2	19	17	0
2008-01-23 00:00:00	21	0	36	0	4	4	152	66	1	3	127	5	131	99	0	4	199	0	1	0	0	0	0	0	0	0	0	1	0	0	0	17	0	9	26	1	87	53	19	56	3	10	16	197	10	2	8	21	1
2008-01-23 01:00:00	21	1	30	2	1	2	143	48	2	4	163	6	151	91	0	10	177	0	2	0	0	0	0	0	0	0	0	0	0	0	0	7	0	16	24	3	76	57	22	61	2	5	12	193	16	5	17	20	0
2008-01-23 02:00:00	24	1	31	3	3	4	166	49	2	1	140	4	149	112	0	3	184	0	0	0	0	0	2	0	0	0	1	0	0	0	0	4	0	16	15	0	59	53	24	49	2	2	13	147	20	6	4	20	0
2008-01-23 03:00:00	31	4	41	1	2	6	146	49	0	1	146	4	150	91	0	6	207	0	1	1	1	1	0	1	1	4	1	1	1	0	1	17	0	29	29	4	95	41	40	46	2	7	16	155	17	3	5	21	0
2008-01-23 04:00:00	25	1	38	0	0	7	150	66	2	2	173	7	123	86	0	3	181	0	1	0	0	0	1	0	0	3	0	1	0	0	0	5	0	24	29	1	90	68	23	58	4	17	22	208	9	10	9	24	0
2008-01-23 05:00:00	16	2	41	0	2	3	125	57	7	2	149	3	130	96	0	3	141	0	2	0	0	0	0	0	0	3	0	0	0	0	0	17	0	9	21	1	79	40	32	59	5	10	11	164	10	6	8	25	0
2008-01-23 06:00:00	7	0	41	1	0	3	101	46	0	0	94	4	94	55	0	5	139	0	1	0	0	1	0	0	0	0	0	0	0	0	0	18	0	14	29	2	62	41	27	45	1	4	6	138	7	3	4	28	0
2008-01-23 07:00:00	9	0	63	2	1	2	86	50	0	1	84	3	76	64	0	3	97	0	0	2	3	1	1	1	0	1	0	0	0	0	0	11	0	11	20	0	59	28	18	43	2	9	6	152	14	3	17	8	0
2008-01-23 08:00:00	13	0	42	3	0	0	47	39	3	0	69	2	63	53	0	3	78	0	3	0	0	0	0	0	0	1	0	0	0	0	0	10	0	3	13	2	30	19	18	34	3	4	7	128	7	2	7	16	0
2008-01-23 09:00:00	9	0	42	2	1	0	55	37	4	1	64	4	68	28	0	4	110	0	0	0	0	1	0	0	0	4	0	0	0	0	0	7	0	6	7	1	39	17	16	48	2	2	12	121	7	2	1	15	0
2008-01-23 10:00:00	11	1	47	1	1	1	51	46	4	1	57	1	98	46	0	0	76	0	0	0	0	0	0	0	0	3	0	1	0	0	0	5	0	5	12	2	34	25	11	46	1	2	12	131	9	3	6	5	0
2008-01-23 11:00:00	11	0	41	0	1	0	75	47	1	0	71	4	86	59	0	2	76	0	2	0	0	0	0	0	0	7	0	0	0	0	1	9	0	9	13	3	39	20	9	46	0	8	9	162	13	0	9	6	0
2008-01-23 12:00:00	14	0	39	0	0	3	68	59	1	1	57	0	85	69	0	0	106	0	0	0	0	0	0	0	0	5	0	0	0	0	0	9	0	3	9	0	30	16	10	40	5	3	12	155	6	2	13	12	0
2008-01-23 13:00:00	13	1	36	0	1	1	89	41	1	4	86	2	103	56	0	2	94	0	3	0	0	0	0	0	0	4	0	0	0	0	1	4	0	11	10	0	41	29	12	56	2	3	5	129	9	3	4	14	0
2008-01-23 14:00:00	20	6	56	1	0	0	114	54	2	0	112	7	119	70	0	3	158	0	0	0	3	0	0	1	0	5	0	0	0	0	0	15	0	12	20	3	50	46	15	56	2	4	10	154	8	2	9	8	1
2008-01-23 15:00:00	20	2	57	0	1	3	138	57	4	1	81	0	140	93	0	2	179	0	4	0	0	0	0	0	0	5	0	0	0	0	0	8	0	12	17	6	70	49	20	63	4	10	15	143	14	4	11	22	0
2008-01-23 16:00:00	21	2	72	1	4	9	163	72	7	4	121	3	159	70	0	6	208	0	1	0	4	1	0	0	2	7	0	0	0	0	0	12	0	10	28	2	88	61	25	88	3	8	25	184	21	1	12	34	1
2008-01-23 17:00:00	19	2	52	0	0	12	181	76	1	4	137	4	163	118	0	2	212	0	2	0	0	0	0	0	0	2	0	0	0	0	0	11	0	13	25	3	102	65	40	60	0	9	26	170	20	4	10	23	1
2008-01-23 18:00:00	26	2	72	1	1	4	171	59	4	2	132	6	156	102	0	6	218	0	2	0	0	0	1	1	0	7	0	0	0	0	0	19	0	10	29	1	98	62	33	54	10	8	22	164	15	4	16	15	1
2008-01-23 19:00:00	28	2	71	2	2	7	167	79	1	2	156	8	174	114	0	2	213	0	1	0	1	0	0	0	0	5	0	0	0	0	0	11	0	15	35	3	106	57	37	77	10	6	13	204	16	4	16	22	0
2008-01-23 20:00:00	36	0	50	2	5	17	181	72	1	3	119	6	154	110	0	5	244	0	0	0	0	0	0	0	0	7	0	0	0	0	0	17	0	23	19	2	107	61	34	67	2	10	19	202	11	2	14	15	2
2008-01-23 21:00:00	27	3	61	2	2	8	160	82	3	0	136	9	153	110	0	6	258	0	3	0	0	0	0	0	0	5	0	0	0	0	1	21	0	32	40	5	90	48	45	88	5	8	14	213	18	4	11	23	0
2008-01-23 22:00:00	44	1	56	3	2	7	180	65	4	1	144	7	175	123	0	4	232	0	1	0	0	0	0	0	0	2	0	0	0	0	0	15	0	10	30	0	92	62	21	69	2	5	20	206	18	5	9	26	0
2008-01-23 23:00:00	36	4	44	2	1	7	140	68	3	5	130	4	164	91	0	7	202	0	2	0	0	0	0	0	0	7	0	0	0	0	0	19	0	16	36	2	95	53	26	66	5	10	15	170	9	8	9	23	0
2008-01-24 00:00:00	24	0	37	1	4	6	122	65	1	5	133	4	131	121	0	6	197	0	2	0	1	0	0	0	0	2	0	0	2	0	0	10	0	18	34	1	79	56	21	56	14	5	27	148	17	4	14	17	0
2008-01-24 01:00:00	18	2	43	1	3	4	143	63	1	4	146	9	141	103	0	6	179	0	0	0	0	0	0	1	1	4	0	0	0	0	0	10	0	9	28	0	59	64	29	59	1	2	15	142	15	3	5	15	0
2008-01-24 02:00:00	28	0	46	0	5	5	115	67	0	3	157	6	153	100	0	3	188	0	2	0	0	0	2	0	0	2	0	0	1	0	0	10	0	16	21	2	74	48	29	57	4	9	16	149	10	1	6	14	0
2008-01-24 03:00:00	25	1	40	0	1	9	150	78	0	1	156	7	140	121	0	1	213	0	1	0	2	0	0	1	0	5	0	0	0	0	0	13	0	17	37	2	92	61	30	65	3	9	15	137	20	8	18	19	0
2008-01-24 04:00:00	35	0	42	3	1	7	123	87	1	3	119	5	135	75	0	5	165	0	0	0	1	0	0	0	0	5	0	0	0	0	0	17	0	12	12	2	97	65	22	47	2	7	13	105	15	5	6	18	0
2008-01-24 05:00:00	17	2	44	0	3	15	111	59	2	0	125	6	98	67	0	5	159	0	6	0	0	0	0	0	0	2	0	0	0	0	0	11	0	11	23	2	65	60	24	63	1	10	15	118	19	2	5	35	0
2008-01-24 06:00:00	17	0	35	2	1	8	96	60	2	2	118	4	106	61	0	3	132	0	1	0	0	0	0	0	0	3	0	0	0	0	0	6	0	5	22	5	70	36	14	40	4	3	9	124	13	3	3	14	0
2008-01-24 07:00:00	7	3	36	0	1	0	51	65	4	4	72	3	79	46	0	4	69	0	2	0	0	0	1	0	1	5	0	0	0	0	0	4	0	8	16	1	46	28	16	35	2	5	6	97	11	1	6	7	1
2008-01-24 08:00:00	7	1	30	1	0	4	53	23	1	2	58	2	68	50	0	4	71	0	1	0	1	0	0	0	0	3	0	0	0	0	0	8	0	2	11	1	38	21	14	46	3	4	8	120	6	1	6	11	0
2008-01-24 09:00:00	8	2	35	0	0	4	66	27	0	2	52	2	69	43	0	1	71	0	0	0	0	0	0	0	0	2	0	0	0	0	0	3	0	6	9	0	34	12	11	21	3	1	16	103	5	2	4	16	0
2008-01-24 10:00:00	11	0	51	0	3	4	79	50	1	4	48	2	85	36	0	0	69	0	0	0	0	0	0	0	0	4	0	0	0	0	0	6	0	5	32	2	31	16	10	37	0	2	9	90	6	2	5	6	0
2008-01-24 11:00:00	6	1	44	2	1	2	74	39	2	1	66	2	82	40	0	5	94	0	1	0	0	0	0	1	0	8	0	0	0	0	0	15	0	13	11	0	31	17	12	34	1	3	13	113	3	1	6	13	0
2008-01-24 12:00:00	1	0	44	1	1	2	61	36	2	1	51	1	95	40	0	5	115	0	1	0	0	0	0	1	0	2	0	0	0	0	0	4	0	10	14	1	30	23	19	31	3	4	8	134	9	2	10	12	0
2008-01-24 13:00:00	6	1	47	1	3	4	86	46	2	0	70	2	91	42	0	6	102	0	3	1	0	0	0	0	0	5	0	0	1	0	0	5	0	7	15	1	40	26	11	53	4	7	5	155	0	1	3	12	0
2008-01-24 14:00:00	12	1	51	1	2	2	117	76	0	1	97	4	140	79	0	2	150	0	0	0	1	0	0	0	0	4	0	0	0	0	0	6	0	8	20	1	32	24	19	65	4	3	15	138	6	1	13	19	0
2008-01-24 15:00:00	26	0	55	0	1	3	163	57	2	4	107	4	163	101	0	1	201	0	1	0	0	0	0	0	0	5	0	0	0	0	0	13	0	9	32	0	81	46	25	58	3	3	16	123	13	3	7	10	0
2008-01-24 16:00:00	33	1	60	0	1	4	159	67	2	0	107	5	144	108	0	4	189	0	0	0	0	0	0	0	0	8	0	0	0	0	0	10	0	15	26	0	82	54	28	61	9	2	14	113	9	3	3	14	0
2008-01-24 17:00:00	22	0	64	1	3	9	181	55	3	4	125	4	144	73	0	5	191	0	2	0	0	1	0	0	0	3	0	1	0	0	0	22	0	13	40	0	84	54	24	79	3	9	16	177	12	4	13	10	2
2008-01-24 18:00:00	28	4	48	1	3	7	152	55	3	3	100	6	159	82	0	2	192	0	0	0	0	0	0	0	0	6	0	0	0	0	0	15	0	19	38	5	103	48	12	61	14	11	23	137	11	3	6	20	0
2008-01-24 19:00:00	34	0	51	0	6	14	141	57	4	1	134	5	149	104	0	9	219	0	0	0	0	0	0	0	0	2	0	0	0	0	0	9	0	19	42	5	101	52	20	77	2	8	16	116	18	1	24	23	0
2008-01-24 20:00:00	25	1	44	4	2	11	159	65	13	4	122	5	131	122	0	3	212	0	4	0	0	0	0	0	0	3	0	0	0	0	0	10	0	13	35	2	70	53	35	58	4	6	16	115	19	2	10	27	0
2008-01-24 21:00:00	34	1	41	1	0	8	176	74	2	16	136	9	160	96	0	8	205	0	3	0	0	0	0	0	0	5	0	0	0	0	0	13	0	24	43	1	103	55	23	80	9	3	12	98	21	7	10	21	0
2008-01-24 22:00:00	25	0	40	0	3	10	176	76	3	12	105	11	169	118	0	8	234	0	0	0	0	0	0	0	0	3	0	0	0	0	0	8	0	14	37	0	103	63	30	69	9	6	28	77	20	5	7	19	0
2008-01-24 23:00:00	27	0	34	0	1	8	138	61	3	8	125	2	129	103	0	2	194	0	5	0	0	0	0	0	0	4	0	0	0	0	0	11	0	17	24	2	95	48	21	64	5	6	17	89	16	1	11	17	0
2008-01-25 00:00:00	20	3	35	1	0	11	100	59	6	6	141	8	129	95	0	7	157	0	0	0	0	0	0	1	0	2	0	0	0	0	0	5	0	12	27	4	84	55	27	80	5	4	22	78	8	3	5	20	1
2008-01-25 01:00:00	27	0	41	0	1	14	149	69	6	2	147	7	125	85	0	3	182	0	1	0	1	0	0	0	0	2	0	0	0	0	0	12	0	10	27	2	93	53	29	52	3	5	32	68	13	2	15	23	0
2008-01-25 02:00:00	35	1	38	1	0	4	147	60	2	5	150	7	121	106	0	5	188	0	2	0	1	0	0	0	0	5	2	0	0	0	0	15	0	11	26	0	97	38	23	61	2	9	20	73	11	5	6	13	0
2008-01-25 03:00:00	22	1	50	1	0	8	143	68	2	1	144	6	135	113	0	9	212	0	4	0	0	0	0	0	0	6	0	0	0	0	0	16	0	10	34	1	78	53	25	70	4	4	9	71	23	2	9	31	0
2008-01-25 04:00:00	32	0	62	0	1	10	127	69	1	8	151	2	151	90	0	5	177	0	0	0	0	0	0	0	0	3	0	0	0	0	0	6	0	4	18	2	74	48	31	58	2	6	15	71	13	4	16	21	0
2008-01-25 05:00:00	31	3	38	0	0	8	116	50	0	3	137	4	88	77	0	3	140	0	1	0	0	0	0	0	0	5	1	0	0	0	0	12	0	11	20	0	63	49	21	34	3	2	14	86	11	2	4	24	0
2008-01-25 06:00:00	16	1	53	3	2	2	66	44	1	4	102	2	103	64	0	2	94	0	0	0	0	0	0	0	0	7	1	0	0	0	0	12	0	6	12	2	68	36	25	38	0	12	10	81	8	2	4	17	0
2008-01-25 07:00:00	10	0	32	1	0	3	67	38	2	2	72	1	74	42	0	1	102	0	0	0	1	0	0	1	0	7	0	0	0	0	0	4	0	6	17	1	48	25	14	42	3	3	10	85	8	1	14	11	0
2008-01-25 08:00:00	3	0	38	0	0	3	60	48	1	2	56	2	67	43	0	2	70	0	0	0	0	0	0	0	0	4	0	0	0	0	0	1	0	9	11	0	56	24	30	26	1	3	2	51	9	0	2	9	0
2008-01-25 09:00:00	10	1	47	1	2	1	48	27	1	4	47	1	69	36	0	0	63	0	0	0	0	0	0	0	0	4	0	0	0	0	0	6	0	8	7	0	32	17	6	33	0	6	5	47	8	2	5	12	0
2008-01-25 10:00:00	10	1	40	0	0	3	54	30	0	3	47	1	49	32	0	1	61	0	2	0	0	0	0	0	0	3	0	1	0	0	0	2	0	6	12	1	34	20	10	30	0	2	2	52	3	0	5	6	1
2008-01-25 11:00:00	7	1	36	1	4	2	49	29	0	1	52	1	88	36	0	4	86	0	0	0	1	0	1	0	0	2	0	0	0	0	0	3	0	8	13	0	23	14	7	24	5	3	7	57	4	0	5	6	0
2008-01-25 12:00:00	15	6	33	1	1	8	74	35	1	3	45	3	78	44	0	1	63	0	3	0	0	0	0	0	0	1	0	0	0	0	0	5	0	10	30	2	37	21	6	47	1	5	8	43	4	2	2	2	0
2008-01-25 13:00:00	17	1	40	0	0	2	84	46	0	1	74	4	94	63	0	2	120	0	1	0	1	0	0	0	0	3	0	0	0	0	0	4	0	8	10	0	27	28	19	39	3	5	3	61	5	0	6	25	0
2008-01-25 14:00:00	27	0	37	2	1	3	110	48	3	4	110	3	95	50	0	3	148	0	0	0	0	0	0	0	0	2	0	0	0	0	0	6	0	13	22	3	44	26	15	29	2	8	13	60	4	1	4	28	0
2008-01-25 15:00:00	24	1	62	2	0	7	170	55	2	1	106	2	142	64	0	5	191	0	2	0	0	0	1	1	0	2	2	0	0	0	0	9	0	9	35	2	74	37	28	47	6	2	18	46	13	1	6	23	0
2008-01-25 16:00:00	24	1	47	2	1	1	168	55	2	3	100	4	132	75	0	5	234	0	2	0	0	0	2	0	0	3	1	0	0	0	0	11	0	15	32	1	73	36	30	75	4	6	18	79	10	2	2	10	1
2008-01-25 17:00:00	21	2	42	1	0	3	167	39	0	4	123	4	147	98	0	7	209	0	1	0	1	0	0	0	0	4	0	0	1	0	0	15	0	23	28	1	69	60	31	65	6	7	26	70	9	3	14	24	0
2008-01-25 18:00:00	32	0	42	1	2	4	170	83	1	4	113	3	156	83	0	2	197	0	2	0	0	0	0	0	0	8	0	0	0	0	0	8	0	21	33	0	81	63	18	52	2	3	20	69	10	9	8	16	0
2008-01-25 19:00:00	19	0	54	1	3	6	160	63	0	7	123	5	132	82	0	4	213	0	1	0	0	0	1	0	0	6	0	0	0	0	0	16	0	16	22	0	66	45	33	62	7	2	17	72	14	0	12	19	0
2008-01-25 20:00:00	37	1	27	4	3	4	146	63	1	3	111	4	157	83	0	3	206	0	0	0	0	1	0	0	1	1	0	0	0	0	0	10	0	10	24	1	80	42	32	48	2	4	15	61	14	5	16	26	0
2008-01-25 21:00:00	29	0	27	0	1	6	157	55	2	2	118	4	110	107	0	2	154	0	2	0	0	0	0	1	0	3	0	0	0	0	0	6	0	14	29	1	85	51	8	51	0	7	10	65	9	2	11	27	0
2008-01-25 22:00:00	39	1	24	0	1	7	119	78	0	3	121	1	97	99	0	5	143	0	2	0	0	0	0	0	0	3	0	0	0	0	0	9	0	9	22	1	85	58	35	61	3	9	21	69	11	2	13	21	0
2008-01-25 23:00:00	16	3	30	3	4	4	118	59	3	3	117	5	129	89	0	3	146	0	1	0	0	0	1	1	0	3	0	0	0	0	0	5	0	7	24	3	92	36	11	59	8	5	21	88	10	4	6	18	0
2008-01-26 00:00:00	22	0	35	1	0	7	120	53	0	2	124	6	111	72	0	6	139	0	1	0	1	0	0	0	0	7	0	0	0	0	0	8	0	7	22	2	50	36	17	42	8	5	21	56	12	2	7	21	0
2008-01-26 01:00:00	34	3	32	1	1	6	129	48	0	2	125	9	91	62	0	6	152	0	2	0	0	0	0	0	0	1	0	0	1	0	0	2	0	12	30	2	72	36	13	66	5	9	12	56	17	6	8	19	0
2008-01-26 02:00:00	19	0	20	0	1	3	110	53	0	0	117	6	88	66	0	2	122	0	0	0	0	0	0	0	0	0	0	0	0	0	0	4	0	9	20	2	70	41	23	43	1	3	16	68	10	1	9	17	0
2008-01-26 03:00:00	16	0	25	3	2	7	112	50	1	2	113	5	84	76	0	3	122	0	1	0	0	0	0	0	0	1	0	0	0	0	0	13	0	9	16	2	64	34	24	46	8	2	18	75	15	3	8	19	0
2008-01-26 04:00:00	13	1	21	1	6	5	105	71	1	1	110	1	97	74	0	5	105	0	1	0	0	0	0	0	0	2	0	0	0	0	0	9	0	5	16	1	58	31	22	41	1	8	9	55	13	1	7	14	0
2008-01-26 05:00:00	16	0	16	1	0	8	75	69	0	6	108	3	90	70	0	2	85	0	1	0	0	0	0	0	1	3	0	0	0	0	0	7	0	9	18	2	56	41	11	35	0	7	9	71	6	5	12	16	0
2008-01-26 06:00:00	13	0	35	0	0	5	88	40	1	5	60	1	71	66	0	3	93	0	2	0	2	0	1	0	0	5	0	1	0	0	0	7	0	4	10	1	56	24	11	51	0	4	29	57	8	3	11	22	0
2008-01-26 07:00:00	6	1	26	2	1	5	68	40	1	1	86	2	52	48	0	2	72	0	0	0	2	0	0	0	0	2	0	0	0	0	0	9	0	4	7	2	48	20	13	23	0	3	5	43	14	0	5	15	0
2008-01-26 08:00:00	8	0	27	2	1	1	55	35	0	5	71	2	55	34	0	2	54	0	0	0	0	0	1	0	0	5	0	0	0	0	0	5	0	10	8	0	42	16	9	27	4	1	13	25	3	1	8	11	0
2008-01-26 09:00:00	4	1	19	1	1	2	57	27	2	0	61	4	61	28	0	0	60	0	2	0	0	0	0	0	0	3	1	0	0	0	0	5	0	5	6	2	25	15	16	33	4	1	3	30	6	1	5	8	0
2008-01-26 10:00:00	17	0	22	0	1	2	40	26	1	4	39	1	45	35	0	0	40	0	0	0	0	0	0	0	0	1	0	0	0	0	0	3	0	7	8	0	23	21	11	30	1	0	3	43	1	3	4	7	0
2008-01-26 11:00:00	6	0	23	0	0	6	39	32	1	4	37	2	42	34	0	4	79	0	0	0	0	0	0	0	0	1	0	0	0	0	0	3	0	9	17	0	14	12	14	27	1	2	2	33	5	6	3	7	0
2008-01-26 12:00:00	9	0	22	1	0	7	57	35	1	3	40	1	45	37	0	0	60	0	0	0	0	0	0	0	0	5	0	0	0	0	0	2	0	1	7	2	24	19	12	29	2	5	9	34	2	2	2	13	1
2008-01-26 13:00:00	4	1	35	1	1	3	48	27	0	4	61	2	64	38	0	3	71	0	0	0	0	0	1	1	0	6	0	0	0	0	0	2	0	14	9	2	18	16	15	35	1	3	2	51	7	2	2	5	0
2008-01-26 14:00:00	5	2	23	0	0	6	63	31	2	4	61	3	73	43	0	3	81	0	0	0	0	0	0	0	0	0	0	0	0	0	1	2	0	5	14	0	31	16	12	27	0	2	10	45	5	4	1	13	0
2008-01-26 15:00:00	12	0	24	1	6	8	72	34	0	2	73	2	68	83	0	2	89	0	0	0	0	0	0	0	0	1	0	0	0	0	1	2	0	11	17	2	36	29	14	37	0	4	5	58	8	1	4	10	2
2008-01-26 16:00:00	5	0	36	0	0	7	107	52	1	7	84	2	107	66	0	3	123	0	2	0	0	0	0	0	0	5	0	0	0	0	0	5	0	10	14	4	46	22	17	42	8	5	6	49	11	3	8	12	0
2008-01-26 17:00:00	20	0	34	0	2	5	147	55	0	3	85	7	90	67	0	3	155	0	1	0	0	0	0	0	0	4	0	0	0	0	0	2	0	10	20	2	39	38	26	48	3	3	13	58	11	4	11	21	0
2008-01-26 18:00:00	16	0	27	1	0	2	127	63	0	6	122	4	96	91	0	3	152	0	1	0	0	0	0	0	0	0	0	1	0	0	0	7	0	7	19	3	47	33	27	60	2	2	21	58	12	1	7	18	0
2008-01-26 19:00:00	19	0	20	0	2	6	146	54	0	10	100	1	118	72	0	5	118	0	3	0	0	0	0	0	0	3	0	0	0	0	0	6	0	10	18	0	65	45	19	47	2	0	18	53	10	2	12	16	0
2008-01-26 20:00:00	20	0	26	1	0	6	120	40	0	5	94	1	107	90	0	4	110	0	1	0	0	0	0	0	0	4	0	0	0	0	0	7	0	14	16	6	77	42	15	56	3	6	12	64	8	3	11	14	0
2008-01-26 21:00:00	19	0	23	2	0	5	152	38	2	11	114	19	88	78	0	4	168	0	0	0	0	0	0	1	0	4	1	0	0	0	0	8	0	3	13	2	41	34	26	48	5	2	14	67	14	8	7	22	0
2008-01-26 22:00:00	27	2	20	1	4	6	105	41	0	7	123	2	104	97	0	10	149	0	3	0	0	0	1	0	0	4	0	0	0	0	1	6	0	4	17	2	83	35	28	48	6	9	14	72	11	3	8	11	0
2008-01-26 23:00:00	19	1	21	1	5	9	107	49	1	5	112	2	92	84	0	5	144	0	2	0	0	0	2	0	0	1	0	0	0	0	0	9	0	4	28	1	70	29	21	40	6	7	15	55	6	3	4	22	0
2008-01-27 00:00:00	20	1	11	0	2	5	123	54	0	3	107	3	110	110	0	2	135	0	0	0	0	0	0	1	0	1	0	0	0	0	0	6	0	4	15	4	69	32	21	44	1	1	11	56	10	1	7	15	0
2008-01-27 01:00:00	0	0	0	0	0	0	0	0	0	0	0	0	0	0	0	0	0	0	0	0	0	0	0	0	0	0	0	0	0	0	0	0	0	0	0	0	0	0	0	0	0	0	0	0	0	0	0	0	0
2008-01-27 02:00:00	16	0	16	3	0	5	121	63	0	8	104	10	111	57	0	1	134	0	1	0	0	0	0	0	0	2	0	0	0	0	1	7	0	11	15	1	46	41	20	43	3	7	9	49	8	2	6	10	0
2008-01-27 03:00:00	27	2	22	0	1	6	114	43	0	4	136	1	119	73	0	1	125	0	0	0	1	0	0	0	0	3	0	0	0	0	1	3	0	14	15	1	62	30	12	58	5	4	8	62	11	3	15	21	0
2008-01-27 04:00:00	24	1	28	3	1	4	101	50	2	3	116	3	95	77	0	6	114	0	1	0	0	0	0	0	0	2	0	1	0	0	0	4	0	11	15	0	63	37	19	39	2	4	13	50	9	3	11	22	0
2008-01-27 05:00:00	24	1	29	2	1	3	100	48	0	5	121	2	113	54	0	2	128	0	3	0	1	0	0	0	0	3	0	0	0	0	0	9	0	4	17	3	37	14	18	46	2	6	5	58	3	1	7	12	0
2008-01-27 06:00:00	13	0	32	1	7	4	80	44	2	3	139	1	76	54	0	5	89	0	1	0	0	0	0	0	0	1	1	0	1	0	0	3	0	3	11	4	60	38	24	42	3	4	6	59	13	3	5	11	0
2008-01-27 07:00:00	14	0	25	0	0	8	55	32	0	1	89	6	67	50	0	3	79	0	2	0	0	0	0	0	0	2	0	0	0	0	0	8	0	8	17	2	50	19	22	31	0	2	3	47	6	7	2	10	0
2008-01-27 08:00:00	15	0	26	2	1	0	72	34	0	5	76	4	65	43	0	4	62	0	0	0	0	0	0	0	1	5	0	0	0	0	0	6	0	7	4	0	38	17	14	30	0	2	9	43	8	3	8	10	0
2008-01-27 09:00:00	12	3	30	1	1	1	41	36	1	1	66	3	62	37	0	1	85	0	1	1	1	0	0	0	0	1	0	0	0	0	0	4	0	12	11	0	27	25	13	35	0	5	2	39	2	0	2	6	0
2008-01-27 10:00:00	6	1	9	1	0	2	62	29	0	4	60	2	58	33	0	3	80	0	0	0	0	0	0	0	0	1	0	0	0	0	0	2	0	10	4	1	27	11	9	31	3	1	3	37	5	2	8	18	0
2008-01-27 11:00:00	4	3	25	0	3	3	58	30	0	3	54	1	72	65	0	1	84	0	0	1	1	0	0	0	0	6	0	0	0	0	0	7	0	5	7	0	29	17	11	34	4	2	10	57	3	0	8	12	0
2008-01-27 12:00:00	6	0	21	1	0	1	55	25	0	6	36	3	69	40	0	2	81	0	0	0	1	1	0	0	0	4	0	0	0	0	0	1	0	5	8	2	16	17	8	24	0	3	5	44	3	1	2	5	0
2008-01-27 13:00:00	5	2	20	0	2	0	49	35	0	2	49	0	59	44	0	1	68	0	0	0	1	0	0	0	1	5	0	0	0	0	0	1	0	6	2	1	33	28	9	41	0	1	9	53	7	0	2	8	0
2008-01-27 14:00:00	13	0	42	0	0	0	83	32	1	8	70	3	76	58	0	1	88	0	0	0	0	0	0	0	0	4	0	0	0	0	0	4	0	5	9	3	34	30	11	37	4	2	6	59	1	3	2	6	0
2008-01-27 15:00:00	18	0	39	0	8	6	80	41	0	4	71	4	101	45	0	1	100	0	0	0	1	0	0	0	0	2	0	0	0	0	0	6	0	14	14	1	52	27	22	37	3	3	10	50	2	0	5	11	0
2008-01-27 16:00:00	13	0	35	0	2	7	114	41	1	5	91	4	95	78	0	5	110	0	0	0	0	0	0	0	0	1	0	0	0	0	0	7	0	8	23	0	53	43	13	51	3	2	12	51	11	7	10	13	0
2008-01-27 17:00:00	12	3	35	2	1	5	104	50	0	7	94	4	106	76	0	2	154	0	0	0	0	0	0	0	0	2	0	0	0	0	0	13	0	7	19	3	56	41	13	64	2	2	9	73	5	0	7	20	0
2008-01-27 18:00:00	23	4	43	0	4	4	135	46	2	4	107	2	144	80	0	1	135	0	1	0	0	0	0	0	0	5	0	0	0	0	0	14	0	10	20	1	49	42	23	43	5	3	7	68	14	3	8	14	0
2008-01-27 19:00:00	12	2	32	3	2	11	111	31	2	5	116	2	117	104	0	3	175	0	0	0	1	0	1	0	0	6	0	0	0	0	0	12	0	11	21	3	68	42	31	72	8	4	13	77	14	2	4	24	1
2008-01-27 20:00:00	14	4	40	0	0	6	144	62	6	3	127	3	120	90	0	4	190	0	1	0	0	0	0	1	0	4	0	0	0	0	0	7	0	3	23	2	67	44	19	56	2	5	13	89	10	2	5	6	0
2008-01-27 21:00:00	32	0	53	5	3	10	154	37	1	5	143	8	138	107	0	6	173	0	2	1	0	0	0	1	0	3	0	0	0	0	0	12	0	13	30	0	91	44	17	57	2	3	11	64	7	2	19	14	0
2008-01-27 22:00:00	22	0	44	3	1	7	142	56	1	5	140	1	114	103	0	5	209	0	3	0	1	0	0	0	0	4	0	0	0	0	0	19	0	17	32	1	78	50	27	63	8	6	16	74	17	6	11	20	0
2008-01-27 23:00:00	29	1	25	3	1	8	175	49	0	13	124	2	144	88	0	5	194	0	4	1	0	0	1	1	0	3	0	0	0	0	1	9	0	11	24	2	60	44	27	44	5	5	11	67	13	6	12	16	1
2008-01-28 00:00:00	28	1	32	4	4	6	142	50	2	5	126	4	159	94	0	2	194	0	0	0	0	1	0	0	0	3	0	0	0	0	1	13	0	12	22	4	74	30	23	75	1	6	11	80	13	3	16	23	0
2008-01-28 01:00:00	25	0	38	2	2	7	148	58	2	13	175	1	140	72	0	3	194	0	0	0	0	0	0	0	0	3	0	0	0	0	1	9	0	23	20	2	90	47	18	53	4	7	8	77	12	4	8	11	0
2008-01-28 02:00:00	19	2	35	2	4	13	153	77	0	19	167	6	138	86	0	9	218	0	2	0	0	0	1	1	0	2	1	0	0	0	0	13	0	12	29	3	92	67	21	71	5	7	9	94	12	0	11	16	0
2008-01-28 03:00:00	19	1	42	2	5	13	173	49	1	7	197	5	145	114	0	5	186	0	2	0	0	0	0	0	0	0	0	1	0	0	0	9	0	10	21	1	79	41	24	71	2	8	16	97	9	1	17	14	0
2008-01-28 04:00:00	18	1	37	2	1	7	146	64	4	5	166	7	134	91	0	2	176	0	1	0	1	1	1	1	0	1	0	0	0	0	0	12	0	13	23	3	106	55	21	78	2	9	12	91	16	1	12	24	0
2008-01-28 05:00:00	22	2	37	0	1	4	129	67	1	4	143	4	129	92	0	4	152	0	1	0	0	1	0	1	0	3	0	0	0	0	1	7	0	14	21	0	75	33	30	39	6	1	8	76	19	2	7	18	1
2008-01-28 06:00:00	13	0	37	2	1	5	109	44	0	5	114	4	88	82	0	0	130	0	0	0	2	0	0	0	0	2	0	0	0	0	0	12	0	19	5	1	57	36	17	43	3	5	9	94	10	2	14	9	0
2008-01-28 07:00:00	12	1	40	2	3	2	58	47	1	3	109	5	75	62	0	2	104	0	1	0	0	0	0	0	0	3	0	0	0	0	1	9	0	17	13	0	47	40	22	46	1	2	11	74	10	0	7	14	0
2008-01-28 08:00:00	10	2	39	0	0	6	78	42	1	4	79	4	83	45	0	3	105	0	1	0	2	0	1	0	0	2	0	0	0	0	0	18	0	10	14	2	32	16	12	44	0	2	10	89	7	0	2	13	0
2008-01-28 09:00:00	7	1	38	1	0	1	59	45	0	5	65	3	84	30	0	1	99	0	0	0	1	0	1	0	0	2	0	0	0	0	0	7	0	11	19	0	46	25	20	40	0	5	9	84	7	0	4	18	0
2008-01-28 10:00:00	3	0	49	2	0	1	75	47	0	3	76	3	78	57	0	4	86	0	5	0	0	0	1	0	1	6	0	0	0	0	0	4	0	8	23	3	41	20	15	54	0	2	10	145	3	2	3	13	0
2008-01-28 11:00:00	12	0	28	1	4	4	84	36	1	10	72	1	96	67	0	1	133	0	1	0	0	0	0	0	0	3	0	0	0	0	0	8	0	6	7	0	43	35	17	29	3	4	13	123	8	0	4	22	1
2008-01-28 12:00:00	11	0	42	0	2	2	90	38	3	4	80	4	103	78	0	4	110	0	1	0	0	0	0	0	1	3	0	0	0	0	0	7	0	6	12	0	26	30	11	43	4	2	8	113	7	0	5	13	0
2008-01-28 13:00:00	10	2	124	5	3	0	79	55	1	6	81	2	104	70	0	1	120	0	2	0	0	0	0	1	0	7	0	0	0	0	0	7	0	4	15	3	35	33	7	51	1	5	17	128	5	3	4	12	0
2008-01-28 14:00:00	11	2	44	0	2	6	138	61	0	3	122	2	120	68	0	0	192	0	1	0	0	0	1	0	0	4	0	0	0	0	1	5	0	11	14	1	46	32	14	54	9	5	16	142	8	4	4	15	0
2008-01-28 15:00:00	21	0	74	2	3	5	179	68	2	3	136	2	146	76	0	2	216	0	1	0	0	0	0	0	0	6	0	0	0	0	0	14	0	17	39	0	58	44	25	58	1	6	16	170	12	3	12	16	0
2008-01-28 16:00:00	16	1	63	4	6	6	148	76	2	11	167	3	151	109	0	6	249	0	1	0	0	0	1	0	0	1	0	0	0	0	0	13	0	11	25	1	74	69	31	87	3	4	21	161	10	6	9	24	0
2008-01-28 17:00:00	34	1	65	3	2	5	174	57	3	3	156	2	164	155	0	8	225	0	7	0	0	0	0	0	1	8	0	0	0	0	1	12	0	20	34	0	91	80	18	62	2	10	23	168	18	3	15	35	0
2008-01-28 18:00:00	27	2	59	1	2	13	178	63	2	7	172	10	156	111	0	10	208	0	0	0	0	0	0	0	0	6	0	0	0	0	0	15	0	20	36	3	99	71	26	71	2	7	27	153	18	4	11	14	0
2008-01-28 19:00:00	24	0	53	2	2	12	189	61	4	8	141	6	166	71	0	4	269	0	2	0	3	0	0	0	0	2	0	0	0	0	0	21	0	13	35	1	94	80	33	117	5	5	29	156	10	1	7	25	0
2008-01-28 20:00:00	33	0	47	2	0	5	182	61	5	11	156	3	198	131	0	8	261	0	1	0	0	1	0	0	0	6	0	1	0	0	0	18	0	17	47	3	94	55	35	76	8	17	29	193	7	3	9	24	0
2008-01-28 21:00:00	39	1	42	1	1	13	175	76	1	4	157	5	178	129	0	10	242	0	4	0	1	0	0	0	0	3	0	0	0	0	0	16	0	19	39	1	99	59	27	80	8	7	22	173	12	1	3	26	0
2008-01-28 22:00:00	21	4	50	1	1	6	153	63	1	10	203	3	180	128	0	3	264	0	2	0	0	0	0	0	0	4	1	0	0	0	0	20	0	9	32	0	88	80	31	60	6	8	29	169	19	7	6	21	1
2008-01-28 23:00:00	29	1	34	4	3	7	134	68	1	9	192	6	149	113	0	7	226	0	0	0	0	0	0	0	0	6	0	0	0	0	0	13	0	15	40	6	99	49	35	65	6	5	19	161	15	1	11	29	1
2008-01-29 00:00:00	31	2	26	1	2	8	146	58	0	14	149	3	165	115	0	6	218	0	1	0	0	0	0	0	0	10	0	0	0	0	0	16	0	16	29	4	82	54	22	61	6	3	21	130	24	3	6	20	0
2008-01-29 01:00:00	18	1	33	1	3	6	137	60	1	11	166	4	162	95	0	1	192	0	1	0	0	0	0	0	0	8	0	0	0	0	0	9	0	12	40	13	96	68	22	75	4	10	27	128	13	5	7	21	0
2008-01-29 02:00:00	34	2	40	1	3	7	149	87	1	6	203	8	166	115	0	6	248	0	2	0	1	0	0	0	0	10	0	0	0	0	0	11	0	15	29	2	94	49	34	67	2	8	17	130	22	2	9	23	0
2008-01-29 03:00:00	32	5	40	2	4	8	158	60	1	4	190	10	163	133	0	8	203	0	2	0	0	0	0	0	0	12	0	0	0	0	0	18	0	19	30	3	101	68	36	66	6	6	24	157	14	7	14	13	0
2008-01-29 04:00:00	30	2	41	0	2	7	132	78	3	13	167	0	179	118	0	4	209	0	1	0	0	0	1	0	0	11	0	1	0	0	0	21	0	12	22	2	98	51	35	72	3	9	19	122	9	3	7	24	0
2008-01-29 05:00:00	18	2	46	1	1	11	129	77	0	9	150	4	124	73	0	1	180	0	1	0	0	0	0	0	0	11	0	0	0	0	0	7	0	11	20	2	81	52	35	53	3	12	17	119	9	4	8	22	0
2008-01-29 06:00:00	20	1	41	2	4	6	110	58	2	8	94	4	115	51	0	4	115	0	3	0	0	0	1	0	0	9	0	0	0	0	0	3	0	14	21	0	65	35	20	52	4	3	20	123	11	2	3	15	0
2008-01-29 07:00:00	14	1	31	4	3	6	78	49	0	4	95	1	95	56	0	4	116	0	1	0	1	0	1	0	0	5	0	0	0	0	0	10	0	5	26	2	50	26	19	49	3	4	11	89	12	1	7	25	2
2008-01-29 08:00:00	9	3	30	0	1	3	91	40	1	6	57	3	113	56	0	2	106	0	0	0	1	0	1	0	0	5	0	0	0	0	0	3	0	10	10	3	53	30	16	44	1	3	10	83	8	0	5	15	0
2008-01-29 09:00:00	8	0	27	1	8	4	47	41	1	8	59	2	68	48	0	4	97	0	0	0	1	0	0	0	0	4	1	0	0	0	0	1	0	10	10	0	49	29	10	35	7	10	9	100	8	3	2	13	0
2008-01-29 10:00:00	7	2	49	1	4	0	88	40	2	5	78	4	86	54	0	1	97	0	0	0	0	0	0	0	0	5	0	0	0	0	0	15	0	7	22	3	53	20	9	33	1	4	11	122	3	2	13	18	0
2008-01-29 11:00:00	7	3	56	2	1	8	79	33	3	9	74	2	84	67	0	5	114	0	3	0	0	0	0	0	0	2	0	0	0	0	0	10	0	6	21	1	49	27	15	37	7	7	7	108	4	1	6	10	0
2008-01-29 12:00:00	24	0	55	0	0	5	95	42	2	3	96	2	102	60	0	5	109	0	0	0	0	0	1	0	0	3	0	0	0	0	0	9	0	19	20	2	38	32	14	39	1	6	11	136	3	1	9	7	0
2008-01-29 13:00:00	11	0	57	3	3	3	85	42	3	6	89	11	113	80	0	6	166	0	2	0	0	1	0	1	0	5	0	0	0	0	0	11	0	19	16	1	54	28	21	59	3	11	15	133	4	4	3	10	1
2008-01-29 14:00:00	18	2	40	6	0	2	127	54	0	13	122	9	158	63	0	3	167	0	0	0	1	0	0	0	0	8	0	0	0	0	0	6	0	21	24	1	40	43	19	64	2	7	11	153	10	3	9	16	1
2008-01-29 15:00:00	36	0	58	2	1	10	158	61	2	7	158	5	151	96	0	9	274	0	1	0	0	0	1	0	0	14	0	0	0	0	0	23	0	6	44	5	84	50	21	84	7	4	31	164	7	2	11	16	0
2008-01-29 16:00:00	25	5	50	0	0	12	155	80	0	16	133	6	170	84	0	5	234	0	2	0	0	0	5	1	0	10	0	0	0	0	0	17	0	14	40	2	89	68	29	81	6	3	26	140	7	2	5	21	0
2008-01-29 17:00:00	35	0	66	0	4	6	180	82	1	16	137	7	184	109	0	11	300	0	4	0	0	0	0	0	0	8	0	0	1	0	0	20	0	24	49	2	77	80	24	75	7	7	14	153	12	2	7	26	1
2008-01-29 18:00:00	29	1	55	3	8	7	139	66	0	15	170	10	185	110	0	11	270	0	3	0	1	0	0	0	0	10	0	0	0	0	1	8	0	21	53	5	83	61	25	73	5	13	23	149	18	10	16	21	6
2008-01-29 19:00:00	28	2	36	3	0	4	182	101	1	9	165	5	172	123	0	4	278	0	4	0	1	0	0	0	0	17	1	0	0	0	0	15	0	7	40	4	84	52	20	62	11	8	21	157	9	4	5	25	0
2008-01-29 20:00:00	26	1	42	1	3	6	200	76	2	14	146	13	185	145	0	6	292	0	3	0	1	0	1	2	0	8	0	0	0	0	0	12	0	15	44	1	119	55	24	72	6	4	32	152	18	2	15	15	0
2008-01-29 21:00:00	51	1	45	1	2	12	184	73	2	15	168	5	167	99	0	4	240	0	2	0	0	0	0	0	0	10	0	0	0	0	1	16	0	18	40	2	91	55	21	65	3	2	19	186	14	12	15	14	0
2008-01-29 22:00:00	26	1	51	4	1	14	189	75	3	15	146	3	186	104	0	10	296	0	2	0	1	0	0	2	0	17	0	1	0	0	0	7	0	19	75	5	83	85	27	61	6	10	26	176	14	2	9	17	0
2008-01-29 23:00:00	30	0	40	2	5	16	333	67	1	8	190	8	178	95	0	4	274	0	0	0	0	0	2	0	0	7	0	1	0	0	1	12	0	18	43	3	107	52	31	80	1	6	17	148	14	3	8	25	1
2008-01-30 00:00:00	37	2	42	2	5	20	138	60	2	9	188	3	134	95	0	10	258	0	5	0	0	0	0	1	0	9	0	0	0	0	0	3	0	8	52	1	97	44	15	56	1	13	18	148	8	1	10	36	0
2008-01-30 01:00:00	23	2	41	2	1	14	170	57	2	16	176	11	203	98	0	5	247	0	1	0	0	0	0	0	0	9	0	0	0	0	0	11	0	18	40	5	76	46	31	59	6	8	45	128	14	5	13	22	0
2008-01-30 02:00:00	31	2	49	0	4	8	131	72	3	7	175	2	164	108	0	3	215	0	1	0	0	0	2	0	1	9	1	0	0	0	0	7	0	22	40	1	93	64	35	50	5	12	17	165	19	2	9	21	0
2008-01-30 03:00:00	34	1	35	0	1	10	145	64	2	7	183	8	169	91	0	4	232	0	2	0	1	0	0	0	0	5	0	0	0	0	0	17	0	18	37	0	106	51	30	69	4	6	30	162	13	4	8	29	0
2008-01-30 04:00:00	23	2	45	2	0	5	135	63	1	10	184	8	158	96	0	0	200	0	0	0	1	0	1	0	0	9	1	0	1	0	0	7	0	22	22	1	106	57	36	66	4	10	28	131	10	6	12	18	0
2008-01-30 05:00:00	14	1	61	0	0	6	108	48	0	3	145	2	126	91	0	2	165	0	3	0	0	0	0	0	0	6	0	1	0	0	0	9	0	9	47	0	79	52	41	57	6	11	12	161	14	0	11	32	0
2008-01-30 06:00:00	15	3	57	1	1	9	87	43	0	8	135	8	137	69	0	4	134	0	1	0	0	1	0	0	0	10	0	0	0	0	0	3	0	16	22	2	84	38	19	46	6	11	14	142	10	4	9	13	0
2008-01-30 07:00:00	16	2	47	0	3	8	65	41	2	6	115	0	76	74	0	6	113	0	1	0	0	0	0	0	0	7	0	0	0	0	0	5	0	10	28	1	55	36	21	35	5	11	20	89	10	3	10	14	0
2008-01-30 08:00:00	15	0	30	1	3	1	67	46	5	5	72	2	81	57	0	3	89	0	2	0	1	0	1	0	1	6	0	0	0	0	0	5	0	10	10	3	60	23	15	47	1	2	15	93	5	1	10	7	1
2008-01-30 09:00:00	13	0	47	2	2	7	56	30	1	3	68	2	85	45	0	3	56	0	0	0	2	0	0	0	0	19	0	0	0	0	0	8	0	8	10	1	45	20	14	33	1	7	13	111	8	3	4	23	0
2008-01-30 10:00:00	11	2	32	0	0	0	68	30	1	4	70	1	100	47	0	5	126	0	1	0	0	0	0	0	1	11	0	0	0	0	0	5	0	9	18	2	42	21	14	51	2	5	9	114	2	0	6	14	1
2008-01-30 11:00:00	3	0	46	2	3	4	67	32	2	7	71	5	77	47	0	5	91	0	1	0	1	0	0	1	0	6	0	0	0	0	0	12	0	13	20	2	40	21	19	46	9	7	11	115	10	3	4	14	0
2008-01-30 12:00:00	12	1	28	0	1	3	104	51	1	5	67	1	102	42	0	2	131	0	2	0	0	0	0	0	0	9	0	0	0	0	0	5	0	13	17	0	29	29	13	43	1	4	6	157	11	3	5	10	0
2008-01-30 13:00:00	7	1	47	0	5	0	96	52	1	10	94	1	118	50	0	4	153	0	0	0	1	0	0	0	0	20	0	0	0	0	1	11	0	11	20	0	33	22	11	44	3	2	12	127	7	2	5	11	0
2008-01-30 14:00:00	27	1	48	1	1	8	111	52	5	10	135	4	127	59	0	1	200	0	0	0	0	0	1	0	0	10	0	0	0	0	0	7	0	10	24	5	51	36	18	76	3	4	16	154	8	2	9	28	1
2008-01-30 15:00:00	32	0	76	0	3	10	168	88	1	4	148	7	152	80	0	7	244	0	0	0	0	0	0	0	1	14	1	0	0	0	0	11	0	12	53	1	83	52	23	57	5	6	28	147	8	8	1	21	0
2008-01-30 16:00:00	40	0	41	2	3	9	176	77	1	10	125	8	200	128	0	6	273	0	5	0	0	0	0	0	1	23	0	1	0	0	0	11	0	12	40	1	72	52	26	65	10	10	21	159	6	10	2	26	0
2008-01-30 17:00:00	41	2	59	1	4	11	178	60	1	12	140	7	190	127	0	11	262	0	3	0	0	0	0	0	0	12	0	0	0	0	0	18	0	21	48	3	80	45	31	80	6	17	34	165	18	8	15	18	0
2008-01-30 18:00:00	18	2	46	0	1	13	179	76	2	11	147	2	153	90	0	9	296	0	1	0	0	1	0	0	0	20	0	0	0	0	0	9	0	21	49	9	95	79	36	60	1	9	21	145	8	5	14	24	0
2008-01-30 19:00:00	32	1	52	0	2	12	153	81	0	8	151	8	167	91	0	3	293	0	1	0	1	0	0	0	0	5	0	0	0	0	0	16	0	18	44	5	94	76	33	71	11	10	31	127	12	4	14	17	0
2008-01-30 20:00:00	34	2	50	0	0	3	180	70	3	11	161	4	143	111	0	9	335	0	2	0	1	0	0	0	1	13	0	0	0	0	0	13	0	24	43	3	103	65	30	77	7	7	17	163	24	3	11	24	0
2008-01-30 21:00:00	25	0	21	0	1	7	167	87	5	13	167	8	173	104	0	8	286	0	3	0	0	0	1	0	0	8	0	0	0	0	1	9	0	18	55	6	110	66	31	58	3	2	25	180	19	8	15	26	0
2008-01-30 22:00:00	28	0	42	0	4	5	180	78	0	8	174	2	163	111	0	3	236	0	3	0	0	0	0	1	0	18	0	0	0	0	1	13	0	12	42	1	92	47	24	62	3	11	34	192	14	2	9	16	1
2008-01-30 23:00:00	31	0	36	0	2	5	173	72	0	7	176	3	163	132	0	5	286	0	0	0	1	0	0	0	0	15	0	0	0	0	0	6	0	8	41	1	95	49	20	69	5	4	41	144	15	4	13	25	0
2008-01-31 00:00:00	22	3	42	0	0	7	176	50	2	6	166	4	142	108	0	11	243	0	2	0	0	0	0	0	1	12	0	0	0	0	0	14	0	16	50	2	96	43	27	45	4	8	9	163	16	6	9	29	0
2008-01-31 01:00:00	29	1	23	2	0	10	158	52	0	5	143	4	135	91	0	2	244	0	0	0	0	0	2	0	0	7	0	0	0	0	0	10	0	14	37	5	86	61	30	63	10	5	27	136	15	3	7	30	0
2008-01-31 02:00:00	22	2	33	1	1	11	148	68	3	8	143	4	186	73	0	9	246	0	1	0	1	0	0	0	0	5	0	0	0	0	0	5	0	22	37	4	93	55	23	71	5	8	18	148	10	2	11	23	0
2008-01-31 03:00:00	20	2	42	4	2	10	158	53	4	6	173	5	130	112	0	2	238	0	5	0	1	0	0	0	0	7	0	0	0	0	0	22	0	27	40	4	94	52	29	63	12	9	21	145	14	3	8	29	0
2008-01-31 04:00:00	22	3	38	2	3	10	139	65	1	11	187	9	119	94	0	4	273	0	5	0	0	0	0	0	0	9	0	0	0	0	0	6	0	16	43	6	89	39	21	65	5	8	32	117	15	8	11	23	0
2008-01-31 05:00:00	32	1	37	0	2	9	133	63	1	6	128	5	145	93	0	4	217	0	1	0	0	0	0	0	0	4	0	0	0	0	0	6	0	16	26	1	79	42	33	56	2	6	26	134	15	3	12	18	0
2008-01-31 06:00:00	12	1	46	2	2	11	94	53	1	5	83	4	123	74	0	6	135	0	3	0	0	0	0	0	0	10	0	0	0	0	0	8	0	16	23	0	39	30	14	42	4	4	10	117	9	4	7	15	0
2008-01-31 07:00:00	14	0	35	2	0	4	78	49	3	2	99	4	99	42	0	5	119	0	2	0	1	0	0	0	0	8	1	0	0	0	0	11	0	16	19	1	50	23	17	31	2	8	16	96	7	2	8	13	0
2008-01-31 08:00:00	5	0	22	0	2	2	58	32	2	4	90	3	66	38	0	1	102	0	0	0	0	0	1	1	0	7	1	0	0	0	0	5	0	11	20	5	46	26	15	37	3	4	14	104	2	0	7	14	0
2008-01-31 09:00:00	9	0	35	3	2	3	80	49	0	3	62	0	94	57	0	4	95	0	1	0	0	0	0	0	0	5	0	0	0	0	0	7	0	13	9	2	39	24	15	35	0	3	7	73	1	2	1	12	0
2008-01-31 10:00:00	8	0	38	2	3	1	94	32	1	3	71	3	97	28	0	3	112	0	0	0	0	0	0	0	1	9	0	0	0	0	0	7	0	9	17	1	32	32	14	34	1	8	4	110	9	4	6	10	0
2008-01-31 11:00:00	15	0	36	2	0	3	89	35	2	5	86	1	102	53	0	2	123	0	1	0	2	0	0	0	0	15	0	0	0	0	0	5	0	10	13	0	41	34	10	57	1	6	6	107	5	1	11	10	0
2008-01-31 12:00:00	12	1	45	1	1	3	87	43	2	7	83	1	85	50	0	4	157	0	1	0	0	0	0	1	0	6	0	0	0	0	0	1	0	17	26	2	36	33	8	33	3	9	17	145	9	1	6	9	0
2008-01-31 13:00:00	15	3	46	0	1	1	99	40	2	4	88	2	112	46	0	7	146	0	0	1	1	0	0	0	0	13	0	0	0	0	1	6	0	4	27	1	41	24	14	54	1	6	11	126	8	2	9	12	0
2008-01-31 14:00:00	23	0	45	0	1	6	118	40	0	10	104	6	129	74	0	8	175	0	2	0	1	0	0	0	0	13	0	0	0	0	0	13	0	9	26	3	65	54	17	50	2	12	12	169	12	2	8	20	0
2008-01-31 15:00:00	22	1	69	1	1	7	156	59	2	11	132	6	166	90	0	2	238	0	2	0	1	0	0	0	0	18	1	0	0	0	0	10	0	12	35	1	70	40	18	62	0	7	22	155	14	3	4	13	0
2008-01-31 16:00:00	31	1	46	7	6	1	158	44	2	12	151	5	192	110	0	4	255	0	1	0	0	0	0	0	0	9	0	0	0	0	0	14	0	24	42	1	78	49	15	56	5	7	31	182	14	6	11	11	1
2008-01-31 17:00:00	31	0	57	2	4	7	164	39	2	15	117	9	184	96	0	4	257	0	0	0	0	0	0	0	0	14	0	0	0	0	0	9	0	17	37	2	88	33	22	58	6	13	28	173	8	1	13	31	0
2008-01-31 18:00:00	34	2	53	0	3	10	155	56	1	16	151	1	171	119	0	5	297	0	0	0	0	0	0	1	0	25	0	0	0	0	0	22	0	20	32	1	93	50	34	91	7	12	46	127	10	6	12	25	0
2008-01-31 19:00:00	20	1	51	0	2	2	144	50	0	8	153	9	151	103	0	7	265	0	2	0	0	0	3	0	0	16	0	0	0	0	0	20	0	21	46	2	90	55	36	78	5	17	32	151	18	6	10	12	0
2008-01-31 20:00:00	26	1	39	1	3	6	177	79	0	14	130	6	171	99	0	6	286	0	0	0	1	0	0	0	0	19	0	0	0	0	1	10	0	11	51	1	97	51	25	61	1	15	24	161	13	1	12	17	0
2008-01-31 21:00:00	35	3	64	0	1	12	159	65	2	11	134	4	168	106	0	9	237	0	1	0	0	0	0	0	0	19	0	0	1	0	0	6	0	15	48	1	83	69	32	76	16	11	38	144	16	4	11	19	0
2008-01-31 22:00:00	37	1	68	0	4	4	151	67	1	9	148	2	156	99	0	9	272	0	3	0	0	0	0	0	0	9	0	0	0	0	0	18	0	10	46	2	87	60	27	90	7	10	33	139	13	2	10	9	0
2008-01-31 23:00:00	44	1	39	0	3	6	183	53	1	7	155	12	157	104	0	5	266	0	1	0	0	0	0	0	0	3	0	0	0	0	0	10	0	23	38	3	96	47	33	48	3	10	36	145	9	1	9	20	0
2008-02-01 00:00:00	19	0	28	2	5	6	146	48	3	3	157	3	147	96	0	3	227	0	1	0	1	0	2	0	0	6	0	0	0	0	0	8	0	17	41	1	88	73	33	62	3	5	22	152	11	3	15	14	0
2008-02-01 01:00:00	23	0	24	1	5	5	165	60	2	5	142	8	135	76	0	7	234	0	3	0	0	0	0	0	0	4	0	0	0	0	0	15	0	18	50	4	104	58	35	61	6	4	20	105	17	5	4	23	0
2008-02-01 02:00:00	28	0	52	1	2	8	150	74	0	14	143	7	151	83	0	3	250	0	0	0	1	0	1	0	0	5	0	0	0	0	0	15	0	17	28	1	74	53	35	52	8	14	22	117	17	5	3	25	0
2008-02-01 03:00:00	30	0	48	2	1	3	127	39	3	6	159	4	171	113	0	1	217	0	2	1	1	0	0	0	0	3	0	0	0	0	0	11	0	8	36	0	77	54	30	41	0	5	17	117	10	6	6	20	0
2008-02-01 04:00:00	24	3	51	0	6	6	123	57	0	8	167	0	151	100	0	1	201	0	2	0	2	0	1	0	0	4	0	0	0	0	0	11	0	22	42	3	73	52	32	49	2	7	19	110	22	3	6	16	0
2008-02-01 05:00:00	23	4	35	2	1	2	100	56	0	2	131	5	128	65	0	3	196	0	0	0	0	1	0	0	0	1	0	1	0	0	0	11	0	15	26	3	90	40	18	51	5	8	20	102	10	1	3	16	0
2008-02-01 06:00:00	19	0	49	2	1	2	106	49	2	6	95	0	112	65	0	3	113	0	0	0	0	0	0	0	0	2	0	0	1	0	0	6	0	7	17	2	69	41	30	52	4	9	12	81	11	3	9	15	0
2008-02-01 07:00:00	11	0	37	1	0	10	75	44	0	1	101	4	69	51	0	3	95	0	1	0	0	0	2	0	0	3	0	0	0	0	0	6	0	7	13	4	55	27	24	50	3	6	19	83	8	1	8	9	1
2008-02-01 08:00:00	15	0	38	0	0	1	61	32	1	2	75	5	73	54	0	5	90	0	0	0	0	0	0	0	0	1	0	0	0	0	0	6	0	10	14	2	45	16	15	23	1	9	16	81	5	3	8	13	1
2008-02-01 09:00:00	9	1	37	2	1	2	64	36	0	4	66	1	71	41	0	4	60	0	5	0	0	1	0	0	0	2	0	0	0	0	0	7	0	2	11	3	35	13	10	33	3	5	7	94	7	2	6	11	0
2008-02-01 10:00:00	6	0	40	1	0	1	90	28	0	1	70	0	66	48	0	2	81	0	1	0	0	0	0	0	0	2	0	0	1	0	0	4	0	5	15	2	34	24	16	38	2	7	15	98	9	1	10	8	0
2008-02-01 11:00:00	11	1	42	0	2	2	69	41	2	9	45	1	77	36	0	1	87	0	3	0	1	0	0	1	0	4	0	0	0	0	1	9	0	10	14	1	31	10	9	19	2	6	6	115	1	6	3	10	0
2008-02-01 12:00:00	4	1	51	1	1	4	77	46	0	7	58	5	60	53	0	5	102	0	0	0	0	1	1	0	0	2	0	0	1	0	0	12	0	8	17	1	30	24	9	38	5	4	11	97	5	0	13	11	0
2008-02-01 13:00:00	8	2	41	1	1	4	83	26	0	6	84	1	96	42	0	1	106	0	2	0	0	0	0	0	0	1	0	0	0	0	0	4	0	9	16	1	45	29	11	51	1	8	14	111	6	4	7	14	0
2008-02-01 14:00:00	11	1	27	0	0	7	93	80	0	5	100	0	127	68	0	3	155	0	4	0	0	0	0	0	0	1	0	0	0	0	0	7	0	12	24	2	36	20	19	42	1	8	17	93	4	5	9	12	0
2008-02-01 15:00:00	25	0	49	3	4	11	115	52	12	7	82	7	119	87	0	10	198	0	0	0	0	0	0	0	0	7	0	0	0	0	1	5	0	10	38	2	48	41	20	58	3	10	27	137	13	6	10	19	0
2008-02-01 16:00:00	26	2	51	1	0	16	130	58	4	9	112	4	134	63	0	9	262	0	1	0	0	0	0	0	0	2	1	0	0	0	0	9	0	18	55	5	86	45	23	59	5	15	33	145	12	5	8	19	0
2008-02-01 17:00:00	29	2	70	0	0	12	157	56	0	9	122	4	168	64	0	15	248	0	2	0	0	0	0	0	1	1	0	0	0	0	0	20	0	17	44	3	56	69	30	65	3	11	32	160	15	1	7	27	1
2008-02-01 18:00:00	27	2	45	1	2	14	175	69	0	9	130	5	134	92	0	13	247	0	2	0	2	0	0	1	0	4	1	0	0	0	0	21	0	19	44	1	81	40	29	60	10	9	31	121	12	1	9	15	0
2008-02-01 19:00:00	34	4	61	1	6	10	160	65	0	4	115	3	132	97	0	14	236	0	1	0	0	0	0	0	0	4	0	0	0	0	0	8	0	22	50	1	65	34	23	63	10	3	38	140	17	4	10	19	0
2008-02-01 20:00:00	31	3	54	1	1	10	130	65	0	8	110	7	121	84	0	3	212	0	2	0	1	0	0	0	0	0	0	0	0	0	0	11	0	24	30	3	52	48	18	37	7	9	33	112	6	5	11	21	1
2008-02-01 21:00:00	34	3	40	2	0	14	147	52	1	12	146	5	130	106	0	3	248	0	0	0	2	0	0	0	0	1	0	0	0	0	1	14	0	15	30	5	71	49	36	65	4	6	31	128	9	7	16	23	1
2008-02-01 22:00:00	30	4	39	2	0	6	138	51	0	6	117	9	142	99	0	9	185	0	1	0	0	0	1	0	0	1	0	0	0	0	0	12	0	16	31	0	64	47	35	52	11	3	27	133	9	1	8	19	1
2008-02-01 23:00:00	45	2	19	3	1	7	136	61	4	30	120	6	112	89	0	6	234	0	1	0	0	0	0	0	0	2	1	0	0	0	0	8	0	9	44	4	77	57	23	64	9	5	33	119	16	5	6	15	1
2008-02-02 00:00:00	28	2	20	0	1	4	111	50	1	7	136	3	102	66	0	3	162	0	2	0	0	0	0	0	0	1	0	0	0	0	0	6	0	7	30	4	65	46	33	46	0	0	21	105	13	2	11	17	0
2008-02-02 01:00:00	19	0	24	1	2	7	154	47	3	3	143	4	96	68	0	7	150	0	2	0	0	0	0	0	0	1	0	0	0	0	0	2	0	13	39	0	66	35	32	47	5	3	28	102	11	3	12	31	0
2008-02-02 02:00:00	19	0	20	2	2	9	124	54	3	3	141	2	128	109	0	1	172	0	1	0	0	0	0	0	0	4	0	0	1	0	0	9	0	11	23	3	69	35	25	65	4	2	19	173	12	1	15	15	0
2008-02-02 03:00:00	24	2	28	0	2	9	120	46	0	3	129	5	158	82	0	7	151	0	1	0	0	0	0	0	0	0	0	0	1	0	1	7	0	9	27	1	71	35	43	28	3	2	20	125	7	5	4	22	0
2008-02-02 04:00:00	15	1	39	0	1	8	90	56	0	8	134	5	112	64	0	8	124	0	0	0	0	0	0	0	0	1	0	0	0	0	0	8	0	16	29	0	62	26	26	39	2	2	20	81	12	4	4	14	2
2008-02-02 05:00:00	13	1	30	1	5	3	78	50	1	5	89	1	95	52	0	5	120	0	3	0	0	0	1	0	0	2	0	0	0	0	0	3	0	6	24	3	60	46	25	45	3	8	10	79	14	1	14	27	0
2008-02-02 06:00:00	5	0	25	1	1	9	86	61	0	6	85	6	87	39	0	1	104	0	0	0	0	0	0	0	0	1	0	0	0	0	0	2	0	7	13	1	47	28	24	47	2	5	21	101	12	0	9	12	0
2008-02-02 07:00:00	12	0	30	0	0	3	71	33	0	4	76	1	66	51	0	0	98	0	0	0	1	0	0	2	0	2	0	0	0	0	0	9	0	4	19	0	38	15	16	31	2	2	12	53	9	3	4	7	0
2008-02-02 08:00:00	8	1	28	1	2	2	50	34	3	3	59	4	51	39	0	4	70	0	3	0	1	0	0	0	0	1	0	0	0	0	0	5	0	13	9	1	32	26	17	26	4	5	13	74	6	4	4	13	0
2008-02-02 09:00:00	5	1	24	1	5	3	35	33	0	3	57	2	52	68	0	4	54	0	3	0	1	0	0	0	0	2	0	0	0	0	0	6	0	5	9	2	27	13	9	20	2	3	7	45	5	2	3	4	0
2008-02-02 10:00:00	3	2	29	1	1	2	53	28	0	4	54	4	67	36	0	4	56	0	4	0	0	0	1	0	0	4	0	0	0	0	0	3	0	7	13	4	33	17	12	20	0	2	3	77	6	1	7	14	0
2008-02-02 11:00:00	7	1	25	1	1	1	48	30	1	8	55	2	50	41	0	1	62	0	3	0	0	0	0	0	0	0	0	0	0	0	0	3	0	4	11	2	27	18	21	25	0	2	10	78	5	1	4	9	0
2008-02-02 12:00:00	1	2	36	0	0	2	76	26	0	2	55	2	55	44	0	4	91	0	0	0	0	1	0	0	0	4	0	0	0	0	0	9	0	6	14	2	27	6	18	17	1	4	6	67	4	1	0	17	0
2008-02-02 13:00:00	5	0	36	1	3	14	58	22	1	4	65	2	53	49	0	1	79	0	0	0	0	0	0	0	1	2	0	0	0	0	0	4	0	5	19	3	19	10	8	51	1	5	10	107	1	1	7	10	0
2008-02-02 14:00:00	9	0	25	2	0	1	84	23	1	5	62	1	50	35	0	0	94	0	0	0	0	0	0	0	0	1	0	0	0	0	0	9	0	5	10	0	36	34	6	37	1	3	10	96	3	0	4	17	0
2008-02-02 15:00:00	7	2	35	1	2	1	90	36	3	6	105	4	71	49	0	4	105	0	0	0	0	0	0	0	0	3	0	0	0	0	0	3	0	4	24	0	33	19	25	34	0	1	15	92	8	1	8	8	0
2008-02-02 16:00:00	24	1	37	2	2	1	114	48	2	5	90	2	83	59	0	0	158	0	1	0	0	0	0	0	0	0	0	0	0	0	0	7	0	16	17	3	31	34	24	45	4	5	21	121	10	1	4	13	0
2008-02-02 17:00:00	17	1	33	1	3	3	134	42	1	6	106	3	84	47	0	1	154	0	4	0	2	0	0	0	1	2	0	0	0	0	0	5	0	9	22	1	58	32	27	49	6	6	21	107	10	2	4	15	0
2008-02-02 18:00:00	17	1	40	0	4	2	123	53	0	3	111	5	120	74	0	6	183	0	0	0	0	0	1	0	0	2	0	0	0	0	0	7	0	11	30	0	57	29	37	43	5	4	16	134	8	2	6	9	0
2008-02-02 19:00:00	24	0	30	3	0	6	115	49	0	9	100	8	103	54	0	2	176	0	0	0	0	0	0	0	0	1	0	0	0	0	0	4	0	11	20	3	52	38	16	51	3	7	15	96	5	4	10	19	0
2008-02-02 20:00:00	13	0	24	0	1	11	106	55	0	4	118	3	124	86	0	2	167	0	1	0	0	0	1	1	0	3	0	0	0	0	3	2	0	12	28	3	65	38	21	56	5	3	12	115	12	6	12	22	6
2008-02-02 21:00:00	7	2	25	0	6	2	115	50	2	1	129	3	105	71	0	3	164	0	0	0	1	0	0	0	0	1	0	0	0	0	0	12	0	8	23	1	67	34	26	37	5	6	15	121	13	5	7	24	0
2008-02-02 22:00:00	15	0	18	2	12	8	93	66	2	8	125	2	90	86	0	5	170	0	2	0	0	0	0	0	0	1	0	0	0	0	0	9	0	12	29	1	49	40	20	58	3	6	9	118	6	3	4	19	0
2008-02-02 23:00:00	22	2	12	0	1	4	108	39	1	6	124	4	80	84	0	3	164	0	1	0	0	0	0	0	0	0	0	0	0	0	0	9	0	10	19	2	59	29	20	58	2	4	12	89	11	3	4	9	0
2008-02-03 00:00:00	21	2	11	0	8	3	112	43	0	4	142	4	96	101	0	5	189	0	0	0	0	0	0	0	0	0	1	0	0	0	0	4	0	7	25	0	67	35	11	56	4	5	9	120	9	2	17	21	0
2008-02-03 01:00:00	22	1	25	0	2	10	113	46	0	3	135	5	100	70	0	3	164	0	0	0	0	0	0	0	0	4	1	0	0	0	0	7	0	7	16	1	60	33	24	62	3	4	13	117	7	2	6	20	0
2008-02-03 02:00:00	21	2	29	1	1	2	96	46	1	4	164	4	108	61	0	2	157	0	1	0	2	0	0	0	2	0	0	0	0	0	2	6	0	7	22	2	58	36	24	40	3	6	18	115	6	4	4	14	0
2008-02-03 03:00:00	10	0	20	1	7	6	106	57	2	7	135	3	86	71	0	2	163	0	0	0	0	0	0	0	0	2	1	0	0	0	0	11	0	8	27	2	61	28	14	45	8	7	21	90	15	0	5	21	0
2008-02-03 04:00:00	17	1	22	0	4	4	124	48	1	7	104	2	93	79	0	3	140	0	2	0	0	1	0	0	0	0	0	0	0	0	0	9	0	9	23	1	50	18	21	37	5	2	19	101	15	2	4	10	0
2008-02-03 05:00:00	15	1	27	0	2	6	87	64	0	7	115	5	100	80	0	1	138	0	0	0	0	0	0	0	0	4	1	0	0	0	0	5	0	5	26	1	55	34	17	49	1	2	17	112	18	0	4	20	0
2008-02-03 06:00:00	10	0	38	0	1	8	117	50	1	8	103	4	83	75	0	2	118	0	0	0	0	0	0	0	0	1	0	0	1	0	0	4	0	13	13	1	54	24	26	39	1	8	13	93	8	3	7	12	0
2008-02-03 07:00:00	14	1	42	0	2	3	83	38	0	2	83	1	64	55	0	3	93	0	1	0	0	0	0	0	0	1	0	0	0	0	0	7	0	13	13	6	42	26	10	36	0	3	10	96	7	3	8	8	0
2008-02-03 08:00:00	16	0	27	1	0	5	61	27	0	3	56	2	75	33	0	0	83	0	1	0	0	0	0	0	0	5	0	0	0	0	0	7	0	7	8	0	34	21	9	21	0	4	9	90	4	3	2	21	0
2008-02-03 09:00:00	6	0	27	1	0	0	48	34	0	7	44	1	47	50	0	1	61	0	0	0	0	0	0	0	0	1	0	0	0	0	0	8	0	0	7	0	26	18	14	30	1	2	7	91	9	2	5	9	0
2008-02-03 10:00:00	7	1	28	0	1	2	63	35	1	6	63	2	77	44	0	1	73	0	0	0	0	0	1	0	0	2	0	0	0	0	0	4	0	5	4	1	32	12	5	27	0	2	5	73	11	0	4	15	1
2008-02-03 11:00:00	3	0	40	1	1	2	65	17	0	3	55	1	58	45	0	2	56	0	0	0	1	0	1	0	0	1	0	1	0	0	0	6	0	1	8	0	21	16	10	19	2	2	8	91	3	0	2	10	0
2008-02-03 12:00:00	4	3	30	0	3	3	60	20	0	4	63	5	68	46	0	3	77	0	0	0	0	1	0	0	0	4	0	0	0	0	0	2	0	12	19	1	25	25	6	38	4	3	7	93	3	0	4	9	0
2008-02-03 13:00:00	12	1	47	0	0	4	40	31	0	4	79	7	62	51	0	3	103	0	0	0	0	0	1	0	0	6	0	0	0	0	0	4	0	15	24	2	25	18	22	33	1	5	7	91	8	1	9	6	1
2008-02-03 14:00:00	9	1	36	0	2	5	77	34	0	3	76	1	83	55	0	1	105	0	6	0	0	0	1	0	0	1	0	0	0	0	0	2	0	8	15	1	35	19	18	34	1	3	8	90	6	3	2	12	2
2008-02-03 15:00:00	8	0	45	2	0	4	82	42	0	6	73	5	84	73	0	4	105	0	1	0	0	0	0	0	0	0	0	0	0	0	0	2	0	11	19	0	31	35	22	54	1	4	9	106	8	1	9	7	0
2008-02-03 16:00:00	19	1	40	1	3	3	121	69	3	6	131	3	97	61	0	6	151	0	0	0	0	0	0	0	0	2	0	0	1	0	0	1	0	7	23	0	51	33	18	44	3	5	18	116	8	1	4	20	0
2008-02-03 17:00:00	20	0	44	1	2	8	133	53	3	8	127	2	95	79	0	6	184	0	1	0	0	0	0	0	1	6	0	0	0	0	0	12	0	16	29	3	57	46	26	67	6	6	24	123	10	0	8	17	0
2008-02-03 18:00:00	16	1	56	0	2	0	137	56	1	2	132	3	114	96	0	3	189	0	0	0	0	0	0	0	0	8	0	0	0	0	0	10	0	8	23	2	64	30	19	66	4	10	23	117	9	1	5	16	1
2008-02-03 19:00:00	28	1	43	1	1	15	154	55	3	9	146	8	119	98	0	4	254	0	5	0	0	0	0	0	0	1	0	0	0	0	0	9	0	10	29	4	72	37	26	70	5	7	24	135	19	5	16	23	2
2008-02-03 20:00:00	11	3	51	2	4	5	138	82	5	10	151	4	129	78	0	6	203	0	2	0	0	0	0	0	0	29	0	0	0	0	0	15	0	9	18	1	59	46	20	44	5	5	17	152	15	2	12	21	1
2008-02-03 21:00:00	21	0	28	1	4	4	135	57	1	9	120	5	123	90	0	4	227	0	2	0	0	1	1	0	0	43	0	0	1	0	0	7	0	7	29	4	84	48	18	26	5	10	27	159	10	0	12	19	0
2008-02-03 22:00:00	28	0	30	1	0	12	157	76	3	20	155	8	130	117	0	3	192	0	1	0	0	0	0	0	0	29	0	1	0	0	0	4	0	13	22	2	86	36	15	65	1	6	27	141	15	6	10	18	0
2008-02-03 23:00:00	27	0	37	2	1	10	144	57	0	3	164	7	122	90	0	5	219	0	1	0	0	0	0	1	1	30	0	0	1	0	0	10	0	9	22	0	68	50	22	49	4	9	23	124	10	9	13	18	1
2008-02-04 00:00:00	29	0	29	2	5	4	97	44	1	3	139	1	88	87	0	6	186	0	1	1	1	1	0	0	1	19	1	1	1	0	1	10	0	18	16	2	68	37	18	42	2	3	16	107	12	1	7	8	0
2008-02-04 01:00:00	14	1	24	0	1	6	120	57	2	6	183	4	140	83	0	6	173	0	0	0	0	0	0	0	0	10	0	0	0	0	0	9	0	4	17	6	53	42	20	54	6	4	14	112	4	0	9	12	0
2008-02-04 02:00:00	27	0	27	1	2	7	125	68	1	3	169	4	114	77	0	6	180	0	1	0	0	0	0	0	0	7	0	0	0	0	0	5	0	12	19	6	98	33	16	55	1	7	19	102	17	2	5	22	0
2008-02-04 03:00:00	17	3	26	2	1	6	107	67	0	9	146	3	102	68	0	6	193	0	0	0	0	0	0	0	0	13	1	0	0	0	0	6	0	17	19	2	66	44	21	42	5	4	20	95	8	0	11	18	0
2008-02-04 04:00:00	24	0	32	2	2	9	136	44	2	6	177	5	154	89	0	3	196	0	2	0	0	0	0	0	0	0	0	0	0	0	0	9	0	16	25	2	67	32	19	68	4	11	23	130	9	1	13	18	0
2008-02-04 05:00:00	16	1	52	1	0	9	139	83	2	6	177	2	118	82	0	4	174	0	1	0	0	0	0	1	0	10	0	0	0	0	0	5	0	8	29	2	77	48	21	55	6	6	16	114	6	4	12	23	0
2008-02-04 06:00:00	11	1	38	1	0	5	111	64	0	16	131	4	100	86	0	3	130	0	0	0	1	1	1	0	0	3	0	0	0	0	0	14	0	11	29	4	59	34	28	56	2	2	3	130	18	0	6	11	0
2008-02-04 07:00:00	10	3	34	0	1	2	75	44	2	5	94	6	117	63	0	5	125	0	2	0	0	0	0	1	0	4	0	0	0	0	1	3	0	5	24	1	47	21	14	53	4	3	17	106	3	6	2	17	0
2008-02-04 08:00:00	6	2	35	1	0	2	64	37	3	3	84	3	83	44	0	3	98	0	1	0	0	0	0	0	0	8	0	0	0	0	0	2	0	7	11	0	36	23	17	41	4	2	6	89	9	3	4	11	0
2008-02-04 09:00:00	4	0	52	0	1	8	70	16	2	4	95	7	84	48	0	0	101	0	1	0	0	0	0	0	0	9	0	0	0	0	0	5	0	13	14	5	41	23	17	35	2	8	7	120	7	1	2	13	0
2008-02-04 10:00:00	11	0	32	0	0	8	76	53	0	1	66	3	97	60	0	2	103	0	7	1	2	0	0	0	0	0	0	0	0	0	0	2	0	10	21	1	34	15	12	29	3	3	7	94	9	3	2	14	0
2008-02-04 11:00:00	9	0	41	0	2	5	95	40	3	6	75	1	84	36	0	2	133	0	0	0	4	0	1	0	0	8	0	0	0	0	0	2	0	11	17	0	45	25	9	46	1	8	9	111	2	0	6	17	0
2008-02-04 12:00:00	16	0	53	2	2	4	100	42	1	2	89	4	105	57	0	3	110	0	0	0	1	0	0	0	0	7	0	0	0	0	0	12	0	11	17	1	41	19	25	44	3	8	16	123	4	2	3	10	1
2008-02-04 13:00:00	1	1	29	2	1	7	121	59	1	9	99	7	105	54	0	2	160	0	2	0	0	0	0	0	0	2	0	0	1	0	0	12	0	11	8	0	60	21	12	49	1	5	12	167	5	0	14	11	0
2008-02-04 14:00:00	20	2	36	0	0	5	143	97	0	9	145	7	162	73	0	3	200	0	2	0	0	0	0	0	0	11	0	0	0	0	0	9	0	18	28	3	46	32	22	66	1	13	18	144	8	2	9	29	1
2008-02-04 15:00:00	13	0	47	3	5	10	135	61	2	9	140	8	153	93	0	8	259	0	1	0	0	0	1	0	0	2	0	0	0	0	0	3	0	18	33	2	62	36	40	41	5	6	23	165	3	3	5	19	0
2008-02-04 16:00:00	28	1	71	2	3	9	194	59	1	11	160	8	182	108	0	8	277	0	1	0	0	0	0	1	0	5	0	0	0	0	0	19	0	19	38	1	76	51	32	83	4	10	33	165	15	9	6	27	0
2008-02-04 17:00:00	36	1	62	1	1	6	227	69	1	15	150	11	220	87	0	8	333	0	0	0	1	0	0	0	0	3	0	0	0	0	0	7	0	17	46	2	79	60	38	85	3	5	38	142	19	4	13	19	0
2008-02-04 18:00:00	15	2	55	3	6	9	201	79	2	8	153	12	206	99	0	9	330	0	1	0	0	0	0	0	0	5	0	0	0	0	1	13	0	18	55	1	77	61	31	54	2	10	32	133	14	6	21	15	1
2008-02-04 19:00:00	25	0	55	0	1	3	230	85	0	9	206	12	207	132	0	12	345	0	2	0	0	0	0	1	0	4	0	0	0	0	0	17	0	17	51	5	102	53	27	84	3	11	17	146	18	3	16	24	0
2008-02-04 20:00:00	41	1	58	2	7	8	175	77	12	13	177	6	189	120	0	7	358	0	2	0	1	0	0	0	0	2	0	0	0	0	0	16	0	14	68	1	82	61	25	80	5	14	26	164	16	6	14	30	0
2008-02-04 21:00:00	24	2	49	0	0	9	215	72	4	23	155	13	204	144	0	7	383	0	2	0	0	0	0	0	0	3	0	0	0	0	0	15	0	15	61	3	99	62	30	82	8	15	32	161	22	5	16	23	0
2008-02-04 22:00:00	31	4	48	1	5	8	171	85	3	21	179	13	193	148	0	10	344	0	1	0	0	0	0	0	0	1	1	0	0	0	0	15	0	13	48	2	83	62	37	89	15	12	33	163	24	6	9	29	0
2008-02-04 23:00:00	23	3	35	1	11	6	186	86	3	11	194	5	157	125	0	7	312	0	1	0	0	0	0	0	0	1	0	0	0	0	0	11	0	12	44	2	86	57	29	69	13	10	36	156	14	2	18	26	0
2008-02-05 00:00:00	33	2	34	3	1	6	171	54	7	13	172	3	194	129	0	4	286	0	4	0	0	0	0	0	0	3	1	0	0	0	0	15	0	13	40	4	75	39	30	90	5	10	28	150	22	6	6	17	1
2008-02-05 01:00:00	28	2	38	1	1	5	180	70	1	6	226	5	174	132	0	9	307	0	2	0	3	0	1	0	0	2	0	0	0	0	0	18	0	13	38	4	76	56	21	65	6	10	35	125	15	0	6	19	0
2008-02-05 02:00:00	42	1	40	1	2	3	170	85	6	13	187	1	177	98	0	13	274	0	1	0	1	0	1	0	0	3	1	0	0	0	0	14	0	8	40	1	98	47	29	48	6	4	20	133	12	5	4	33	0
2008-02-05 03:00:00	32	2	50	3	1	6	196	69	3	9	216	8	152	119	0	3	288	0	3	0	3	0	0	0	0	2	0	0	0	0	0	14	0	16	49	1	102	58	21	56	3	8	28	162	20	4	7	22	0
2008-02-05 04:00:00	30	3	36	3	2	10	148	84	1	5	204	7	153	137	0	3	269	0	0	0	0	0	0	1	0	1	0	0	0	0	0	20	0	19	48	2	116	51	26	55	5	2	31	157	22	2	13	23	0
2008-02-05 05:00:00	19	4	31	1	0	3	161	64	3	4	144	12	153	87	0	4	205	0	0	0	0	0	0	0	0	2	0	0	0	0	0	16	0	7	31	2	80	67	25	65	7	1	18	145	11	1	14	23	0
2008-02-05 06:00:00	22	1	45	1	3	4	100	57	1	7	168	7	121	69	0	13	156	0	0	0	0	0	0	0	0	4	0	0	0	0	0	11	0	9	25	1	84	45	25	55	5	8	12	122	17	2	6	18	0
2008-02-05 07:00:00	9	4	46	0	2	5	93	47	3	3	113	4	86	73	0	4	138	0	2	0	0	0	0	0	0	1	0	0	0	0	0	8	0	14	15	0	41	22	23	55	4	4	15	120	4	0	10	7	0
2008-02-05 08:00:00	16	2	27	0	3	4	80	42	0	3	81	3	91	34	0	3	100	0	1	0	1	0	0	0	0	3	0	0	0	0	0	14	0	8	7	0	42	17	9	30	1	2	13	85	4	1	3	15	1
2008-02-05 09:00:00	8	0	37	0	0	2	86	33	1	9	62	7	85	39	0	6	93	0	0	0	0	0	0	0	0	1	0	0	0	0	0	8	0	8	14	1	44	32	7	32	1	3	12	119	3	2	3	9	0
2008-02-05 10:00:00	6	2	25	0	1	2	76	65	1	5	84	4	73	37	0	1	92	0	0	0	0	0	0	0	0	3	0	0	0	0	0	6	0	12	6	0	33	29	21	49	4	8	10	163	7	2	8	15	0
2008-02-05 11:00:00	4	0	38	1	2	2	72	29	2	11	73	2	85	57	0	3	93	0	0	0	0	0	0	0	0	1	0	0	0	0	0	3	0	9	9	0	31	25	14	40	5	5	9	158	2	1	7	12	0
2008-02-05 12:00:00	14	0	50	0	0	1	100	39	0	5	92	3	90	48	0	5	127	0	1	0	0	0	0	0	0	1	0	0	0	0	0	8	0	14	21	4	41	47	9	52	2	9	11	156	3	2	8	18	0
2008-02-05 13:00:00	15	0	47	0	0	2	96	40	2	15	106	2	113	75	0	3	148	0	1	0	0	0	0	1	0	5	0	0	0	0	0	2	0	5	23	0	43	28	8	50	2	5	15	138	6	5	9	18	0
2008-02-05 14:00:00	15	0	65	0	0	3	119	51	1	19	144	3	124	78	0	2	203	0	1	0	0	0	0	0	0	6	0	1	0	0	0	6	0	13	27	1	41	31	25	69	3	9	9	129	9	2	7	17	1
2008-02-05 15:00:00	29	0	65	1	2	9	190	67	4	16	154	14	167	76	0	7	276	0	1	0	0	0	0	0	0	0	0	0	0	0	0	13	0	13	41	1	63	47	9	62	5	4	16	201	7	4	17	24	0
2008-02-05 16:00:00	29	1	76	1	2	7	166	95	1	7	152	5	151	114	0	6	282	0	2	0	0	0	2	0	0	3	0	0	0	0	0	22	0	14	46	2	73	62	26	72	3	7	27	185	8	6	15	28	0
2008-02-05 17:00:00	31	0	50	2	0	13	173	78	0	6	189	4	122	100	0	9	328	0	0	0	0	0	0	0	0	6	0	1	0	0	0	14	0	15	46	0	95	46	31	66	10	8	44	209	19	9	12	17	2
2008-02-05 18:00:00	27	2	55	4	1	8	180	60	0	10	163	8	184	103	0	8	321	0	2	0	1	0	0	0	0	3	0	0	0	0	0	14	0	22	41	2	109	52	31	53	6	5	41	169	16	5	8	20	0
2008-02-05 19:00:00	42	4	48	1	9	10	203	85	5	14	212	7	163	111	0	6	322	0	3	1	1	0	1	0	0	4	1	0	0	0	0	9	0	31	48	8	89	57	25	57	9	10	15	200	13	15	13	17	1
2008-02-05 20:00:00	32	1	44	0	2	7	198	71	1	15	152	9	141	131	0	6	291	0	1	0	0	0	0	1	0	1	0	0	0	0	0	10	0	19	61	4	101	40	24	63	5	7	38	203	14	4	12	23	0
2008-02-05 21:00:00	32	2	45	2	3	6	193	79	1	4	185	14	166	119	0	4	326	0	4	0	0	0	0	0	1	7	0	0	0	0	0	10	0	19	54	4	111	68	29	100	6	11	40	231	20	4	13	21	0
2008-02-05 22:00:00	46	1	56	2	2	10	160	88	1	10	180	10	169	93	0	6	319	0	0	0	0	0	0	0	0	4	0	0	0	0	0	16	0	21	83	3	105	72	24	90	5	9	46	212	22	1	10	27	0
2008-02-05 23:00:00	39	2	34	1	2	6	140	72	2	17	169	7	156	114	0	7	356	0	1	0	0	0	1	0	0	1	0	0	0	0	0	7	0	20	44	0	96	75	21	75	4	9	22	196	14	4	10	35	0
2008-02-06 00:00:00	35	0	38	3	2	3	154	55	7	5	179	9	137	81	0	8	294	0	2	0	0	0	0	0	0	1	0	0	1	0	0	13	0	8	35	0	86	45	45	67	6	3	32	170	18	2	8	22	0
2008-02-06 01:00:00	40	1	43	1	2	10	153	72	1	7	188	9	159	93	0	5	322	0	1	0	0	0	0	0	0	1	0	0	0	0	0	11	0	21	40	4	80	53	25	63	3	7	39	149	12	4	8	29	0
2008-02-06 02:00:00	42	1	58	1	1	5	151	91	3	19	228	7	166	99	0	8	313	0	0	0	0	0	0	0	0	0	0	0	0	0	1	15	0	20	37	4	97	62	24	82	3	7	16	132	19	7	17	21	2
2008-02-06 03:00:00	37	2	38	2	3	11	133	74	0	7	212	3	136	102	0	9	294	0	1	0	1	0	1	0	0	1	0	0	0	0	1	16	0	20	32	5	98	54	18	54	13	10	28	131	18	9	8	48	0
2008-02-06 04:00:00	33	2	49	0	2	12	122	73	2	16	194	6	167	102	0	3	318	0	8	0	0	0	0	1	0	2	0	0	0	0	0	33	0	11	39	3	98	65	23	49	3	19	26	165	15	3	13	30	0
2008-02-06 05:00:00	35	0	61	1	1	0	129	81	0	4	140	4	120	77	0	5	193	0	1	0	0	0	0	0	0	1	1	0	0	0	1	4	0	15	31	2	96	64	36	48	5	7	20	120	10	2	11	34	0
2008-02-06 06:00:00	8	0	50	1	2	3	80	59	2	3	129	4	98	55	0	7	170	0	2	0	1	1	0	0	0	1	0	0	0	0	1	12	0	17	30	0	115	72	24	47	5	3	24	134	17	1	5	12	0
2008-02-06 07:00:00	17	0	40	0	2	0	74	58	3	6	96	2	82	72	0	3	141	0	2	0	0	0	0	0	2	1	0	0	0	0	0	12	0	6	15	1	43	30	13	46	0	4	7	126	7	3	6	15	0
2008-02-06 08:00:00	8	2	36	1	1	4	73	43	0	3	91	3	87	32	0	4	111	0	1	0	1	0	0	0	0	3	0	0	0	0	0	7	0	6	16	3	38	16	16	32	0	14	6	106	3	1	5	8	0
2008-02-06 09:00:00	10	4	30	0	0	7	70	38	2	2	79	1	96	50	0	0	101	0	1	0	0	0	0	1	0	1	0	0	0	0	0	9	0	5	9	1	42	17	9	41	2	3	8	99	3	1	4	11	2
2008-02-06 10:00:00	3	0	47	0	2	5	72	26	0	9	52	4	80	45	0	5	112	0	0	0	0	0	0	0	0	2	0	1	0	0	0	7	0	5	18	0	40	20	15	43	1	3	7	130	4	1	3	6	1
2008-02-06 11:00:00	8	0	53	0	3	1	81	31	2	10	85	3	79	57	0	5	121	0	0	0	0	0	0	0	0	3	0	0	0	0	0	6	0	6	26	3	34	22	25	35	1	13	12	162	3	1	9	6	0
2008-02-06 12:00:00	11	0	48	1	1	5	88	35	2	5	76	1	73	57	0	0	130	0	1	0	0	0	0	0	0	1	0	0	0	0	0	9	0	5	20	0	44	25	15	38	2	10	6	156	14	0	6	12	0
2008-02-06 13:00:00	12	2	44	3	1	7	68	37	0	7	127	7	89	46	0	7	159	0	4	0	0	0	0	0	0	3	0	0	0	0	1	13	0	8	27	3	32	23	13	46	1	6	16	128	9	4	10	14	0
2008-02-06 14:00:00	12	2	52	0	2	5	141	46	0	4	137	6	118	76	0	3	206	0	0	0	0	0	0	0	0	4	0	0	0	0	0	9	0	12	25	0	60	55	18	42	5	12	19	128	8	2	7	11	0
2008-02-06 15:00:00	21	1	64	3	0	3	176	76	3	1	123	5	165	89	0	4	246	0	1	0	0	0	0	0	0	6	0	0	0	0	0	10	0	26	45	3	93	38	19	73	8	11	18	174	8	3	7	18	0
2008-02-06 16:00:00	29	2	68	1	2	5	161	54	4	5	176	6	160	81	0	3	290	0	1	0	0	0	0	1	2	5	1	0	0	0	0	15	0	10	42	4	97	63	30	58	5	4	23	217	25	6	8	21	2
2008-02-06 17:00:00	31	2	69	1	0	10	165	93	3	11	167	4	185	135	0	7	356	0	3	0	0	0	2	0	1	5	0	0	0	0	0	21	0	25	56	2	93	63	28	77	3	4	26	217	11	7	6	18	0
2008-02-06 18:00:00	26	2	40	2	1	8	178	75	2	6	179	8	184	107	0	9	358	0	2	0	0	0	0	0	0	2	0	0	0	0	0	13	0	25	46	3	94	69	32	59	7	6	35	234	15	2	7	22	0
2008-02-06 19:00:00	37	0	51	1	1	11	191	73	0	14	183	11	159	105	0	8	360	0	4	0	0	0	0	0	0	3	0	0	0	0	0	18	0	16	90	2	120	66	23	55	6	10	15	199	18	4	11	23	0
2008-02-06 20:00:00	37	3	66	3	3	5	162	72	4	9	230	6	145	130	0	9	371	0	1	0	0	0	1	1	0	0	0	0	0	0	0	20	0	20	60	0	116	65	48	64	5	12	44	212	18	6	13	22	0
2008-02-06 21:00:00	45	4	32	1	1	10	186	89	2	11	214	8	181	135	0	11	388	0	3	0	0	0	0	0	0	2	0	0	0	0	1	18	0	19	63	0	101	67	27	78	4	11	37	222	12	7	13	15	0
2008-02-06 22:00:00	39	1	47	0	2	10	175	97	3	11	188	8	160	149	0	7	347	0	4	0	1	0	0	0	0	4	1	0	0	0	0	11	0	18	45	1	90	62	36	79	11	4	48	230	20	1	9	30	0
2008-02-06 23:00:00	24	2	33	0	8	10	188	64	0	11	189	3	147	119	0	6	294	0	2	0	0	0	0	0	0	5	0	0	0	0	0	13	0	25	68	1	111	68	32	65	10	7	29	191	22	4	8	24	1
2008-02-07 00:00:00	41	1	25	0	2	10	161	50	3	5	201	4	143	106	0	7	306	0	1	0	3	0	0	0	0	0	0	0	0	0	0	18	0	17	52	2	115	57	24	71	2	11	35	166	28	10	14	36	0
2008-02-07 01:00:00	23	1	38	0	1	8	172	73	2	10	191	3	160	73	0	6	267	0	1	1	0	0	2	0	1	2	0	0	0	0	1	11	0	14	38	2	105	47	25	43	9	9	36	147	13	5	13	25	0
2008-02-07 02:00:00	21	3	41	1	0	10	157	83	2	9	202	6	142	96	0	6	295	0	1	0	0	0	0	0	0	4	1	0	0	0	0	19	0	17	38	1	90	56	38	61	3	6	30	185	12	5	7	30	0
2008-02-07 03:00:00	43	0	26	5	4	4	161	90	0	8	188	3	166	113	0	4	317	0	0	0	0	0	2	0	0	3	0	1	0	0	1	9	0	20	45	1	112	37	28	57	3	4	22	198	14	5	10	20	1
2008-02-07 04:00:00	35	2	39	0	2	14	162	79	2	7	172	4	105	99	0	7	272	0	0	0	0	0	1	0	0	4	0	0	0	0	0	16	0	15	35	1	103	51	27	50	2	4	20	182	18	7	5	20	0
2008-02-07 05:00:00	33	5	36	1	0	5	115	73	6	4	150	3	118	82	0	3	247	0	1	0	0	0	0	0	0	5	1	0	0	0	0	14	0	9	35	3	85	42	30	69	4	5	27	170	14	8	5	20	0
2008-02-07 06:00:00	12	1	39	0	2	3	119	66	3	6	114	3	85	79	0	4	178	0	0	0	1	0	0	1	0	2	0	0	0	0	0	6	0	11	29	2	72	32	20	35	2	3	14	133	12	2	13	18	0
2008-02-07 07:00:00	8	0	59	2	1	3	98	45	3	1	97	3	88	63	0	0	110	0	4	0	0	0	0	1	0	1	0	0	0	0	1	8	0	13	26	2	59	38	20	33	3	6	15	130	9	1	13	9	0
2008-02-07 08:00:00	6	0	30	0	1	8	71	46	0	5	70	5	70	35	0	2	99	0	0	0	0	0	0	0	0	5	0	0	0	0	0	3	0	8	13	1	41	41	20	43	2	1	10	113	8	0	6	15	0
2008-02-07 09:00:00	8	1	41	1	2	2	45	42	0	3	64	3	80	44	0	2	79	0	1	0	0	0	0	0	0	6	0	0	0	0	0	3	0	4	13	2	31	21	25	36	0	3	11	119	1	4	6	5	1
2008-02-07 10:00:00	4	1	33	0	2	2	82	49	1	5	88	2	65	50	0	1	111	0	1	0	0	0	0	0	0	0	1	0	0	0	0	3	0	16	13	2	43	31	15	35	2	5	1	105	4	2	9	10	0
2008-02-07 11:00:00	7	0	44	0	1	8	84	46	1	1	74	2	95	48	0	3	146	0	1	0	0	0	1	0	0	2	0	0	0	0	0	2	0	17	11	3	41	29	15	44	2	3	12	141	4	3	5	6	0
2008-02-07 12:00:00	9	1	27	1	1	6	87	41	1	6	73	2	88	71	0	2	101	0	1	0	0	0	1	0	0	1	0	0	0	0	0	10	0	11	9	1	30	27	27	35	3	5	16	132	7	1	3	8	0
2008-02-07 13:00:00	18	0	38	1	4	6	92	36	3	7	83	1	84	43	0	0	163	0	0	1	1	0	1	0	0	3	0	0	0	0	0	14	0	17	24	1	43	35	12	33	1	8	11	137	5	6	3	10	1
2008-02-07 14:00:00	19	0	37	3	2	4	138	62	1	13	117	3	115	60	0	4	212	0	1	0	1	0	1	0	0	0	0	0	0	0	1	8	0	17	25	2	55	42	19	51	3	8	17	173	15	2	3	30	0
2008-02-07 15:00:00	46	0	50	0	2	2	134	56	0	8	133	5	128	67	0	6	279	0	1	0	0	0	0	0	0	0	0	0	0	0	0	21	0	11	70	2	65	78	20	55	5	11	33	182	18	8	9	18	0
2008-02-07 16:00:00	32	3	59	1	1	11	214	61	5	9	140	10	150	62	0	7	336	0	2	0	0	0	0	0	1	1	0	0	0	0	0	14	0	22	58	5	99	63	24	55	6	9	42	177	12	9	18	31	0
2008-02-07 17:00:00	41	5	42	2	0	1	205	63	3	10	153	6	157	90	0	12	423	0	3	0	0	0	0	0	0	1	0	0	0	0	0	15	0	19	55	11	73	47	32	54	8	6	46	235	15	3	13	39	0
2008-02-07 18:00:00	35	1	43	2	2	3	183	81	1	8	169	11	140	72	0	11	331	0	2	0	0	0	0	0	0	1	0	0	0	0	0	18	0	11	63	1	94	51	42	77	5	6	53	213	14	3	9	18	0
2008-02-07 19:00:00	26	1	46	1	0	7	200	80	4	7	154	9	160	114	0	3	319	0	2	0	0	0	0	1	0	0	0	0	0	0	0	14	0	19	56	4	89	65	22	48	9	4	29	170	13	3	12	14	0
2008-02-07 20:00:00	34	2	47	2	4	9	209	65	2	11	166	4	174	99	0	3	358	0	2	0	0	0	0	0	0	1	0	0	0	0	0	30	0	19	57	3	78	54	21	57	6	8	24	194	11	3	11	24	1
2008-02-07 21:00:00	40	4	46	0	1	3	220	75	0	6	146	9	179	81	0	11	406	0	3	0	0	0	0	0	0	9	0	0	0	0	0	17	0	17	51	5	85	46	37	51	8	12	27	215	13	5	10	33	1
2008-02-07 22:00:00	35	4	45	1	4	9	172	79	1	13	187	5	163	81	0	17	350	0	1	0	1	0	0	0	0	6	0	0	0	0	0	16	0	14	53	2	93	62	25	62	8	7	33	183	20	5	12	22	0
2008-02-07 23:00:00	25	2	40	2	2	9	198	68	1	5	205	5	141	89	0	4	351	0	2	0	1	0	2	0	0	0	1	0	0	0	0	16	0	10	65	7	105	58	36	55	6	9	31	188	16	2	11	19	0
2008-02-08 00:00:00	28	1	30	2	0	9	157	83	3	4	197	5	155	67	0	4	337	0	0	0	0	0	0	0	0	4	0	0	0	0	0	9	0	29	36	3	79	51	18	75	6	5	28	172	19	5	8	23	0
2008-02-08 01:00:00	30	1	43	1	1	5	156	69	0	0	188	7	162	100	0	8	321	0	1	0	0	0	0	0	0	5	0	1	0	0	0	8	0	16	49	5	89	52	22	61	2	9	28	160	14	4	12	26	0
2008-02-08 02:00:00	35	0	32	0	1	5	121	73	5	9	166	6	164	105	0	4	302	0	0	1	0	0	0	1	0	5	0	0	0	0	0	17	0	11	41	3	90	77	25	56	0	9	28	172	17	2	13	29	0
2008-02-08 03:00:00	37	2	57	1	1	4	186	81	1	4	165	5	148	99	0	8	288	0	5	0	0	0	0	0	1	1	2	1	1	0	0	17	0	18	50	4	92	53	28	60	1	6	28	161	16	5	4	34	0
2008-02-08 04:00:00	33	4	47	2	1	9	160	78	6	8	172	5	130	98	0	6	270	0	4	0	0	0	1	0	0	2	0	0	0	0	0	11	0	14	44	5	76	69	32	60	4	8	23	143	8	1	7	23	0
2008-02-08 05:00:00	25	1	25	0	3	8	143	61	1	9	142	4	105	89	0	5	201	0	1	0	0	0	0	0	1	2	0	0	0	0	0	8	0	12	32	3	94	41	27	43	2	2	19	151	10	2	5	9	0
2008-02-08 06:00:00	25	2	31	0	0	13	112	51	3	5	126	4	120	80	0	5	170	0	3	0	0	0	0	0	0	0	1	0	0	0	0	12	0	10	23	3	74	48	35	57	2	8	17	102	13	2	1	14	0
2008-02-08 07:00:00	9	1	31	0	0	2	71	54	1	2	81	4	82	41	0	1	124	0	0	1	1	0	0	0	0	1	0	0	0	0	0	2	0	6	15	1	49	20	12	32	14	4	22	90	7	5	4	12	0
2008-02-08 08:00:00	15	1	25	0	1	2	63	39	0	10	74	2	91	47	0	3	85	0	0	0	0	0	0	0	0	1	0	0	1	0	0	5	0	6	16	4	37	15	15	19	1	1	5	88	8	1	8	7	0
2008-02-08 09:00:00	6	0	21	1	3	2	48	32	0	3	97	1	62	31	0	2	80	0	1	0	0	1	0	0	0	1	0	0	0	0	0	4	0	3	11	1	29	18	6	21	3	3	4	101	8	1	9	13	0
2008-02-08 10:00:00	12	1	29	1	0	3	66	43	0	1	63	3	81	35	0	2	78	0	0	0	0	0	1	0	0	0	0	0	0	0	0	7	0	7	17	1	34	25	12	42	2	6	5	99	3	2	6	17	0
2008-02-08 11:00:00	7	0	26	1	0	3	56	25	5	9	79	3	65	33	0	0	87	0	0	0	0	0	1	1	0	1	0	0	0	0	0	4	0	6	8	0	34	21	12	30	0	1	1	114	6	0	8	8	0
2008-02-08 12:00:00	5	0	38	0	0	7	66	29	3	3	57	1	83	68	0	2	96	0	0	0	0	1	1	0	0	1	0	0	0	0	0	13	0	3	17	1	36	13	18	54	4	4	9	114	9	0	3	3	0
2008-02-08 13:00:00	12	3	38	2	1	8	93	30	3	6	78	4	95	54	0	0	143	0	4	0	1	0	0	1	0	2	0	0	0	0	0	7	0	13	22	1	38	26	10	52	3	5	25	120	4	1	9	9	0
2008-02-08 14:00:00	15	0	51	2	0	7	117	49	0	10	102	3	114	84	0	2	219	0	2	0	0	0	0	0	0	1	0	0	0	0	0	4	0	16	26	3	51	26	16	58	2	9	28	138	7	3	4	15	0
2008-02-08 15:00:00	20	0	49	1	5	9	167	58	1	1	110	3	124	103	0	7	211	0	3	0	1	0	0	0	0	0	0	0	0	0	0	10	0	13	58	2	50	33	29	44	2	11	33	163	11	5	3	14	0
2008-02-08 16:00:00	25	1	36	1	1	3	152	48	3	3	110	7	154	106	0	4	276	0	2	0	0	0	0	0	0	2	1	0	0	0	0	5	0	23	38	1	74	40	25	57	3	11	35	243	10	0	4	17	0
2008-02-08 17:00:00	28	1	49	0	0	16	149	69	2	5	135	5	138	103	0	5	304	0	1	0	1	0	1	3	1	3	0	1	1	0	0	11	0	18	46	1	62	46	36	50	0	4	31	212	16	3	7	20	0
2008-02-08 18:00:00	21	2	39	1	2	7	151	74	0	6	130	6	152	88	0	4	292	0	1	0	0	0	0	1	0	3	0	0	0	0	0	13	0	14	47	2	74	64	43	48	1	10	30	156	11	3	13	13	0
2008-02-08 19:00:00	34	0	352	0	2	9	159	75	3	12	149	10	153	92	0	9	321	0	4	0	0	0	1	0	1	2	0	0	0	0	0	36	0	29	68	4	94	49	24	80	5	9	27	176	18	4	12	10	1
2008-02-08 20:00:00	25	0	43	3	0	6	142	65	1	12	154	6	139	73	0	4	312	0	0	0	1	0	0	0	0	3	0	0	0	0	0	16	0	14	45	3	68	64	34	44	7	10	48	179	10	2	6	22	0
2008-02-08 21:00:00	37	0	53	2	3	4	127	82	1	8	156	8	124	109	0	12	230	0	5	0	1	0	1	0	1	1	0	0	0	0	0	11	0	16	49	2	75	68	27	49	3	4	29	190	15	5	6	32	0
2008-02-08 22:00:00	25	1	44	1	3	12	134	53	1	15	133	6	124	91	0	10	211	0	0	1	1	1	1	1	1	3	1	1	1	0	1	20	0	5	40	3	75	52	23	65	4	8	30	189	10	4	7	21	0
2008-02-08 23:00:00	30	1	46	1	3	9	133	52	1	2	153	3	102	101	0	3	219	0	2	0	2	1	1	0	0	1	0	0	0	0	0	13	0	10	37	3	96	47	21	51	7	2	14	131	12	6	11	22	0
2008-02-09 00:00:00	29	1	40	2	2	11	116	52	1	8	155	8	131	110	0	6	171	0	1	0	0	1	0	0	0	1	0	0	0	0	0	12	0	9	30	2	61	46	17	68	2	5	22	122	6	4	6	16	0
2008-02-09 01:00:00	20	2	33	3	0	2	114	56	2	5	128	5	110	66	0	15	183	0	1	0	0	0	2	0	0	2	1	0	0	0	0	8	0	7	29	7	69	36	17	52	4	3	32	122	8	0	3	21	0
2008-02-09 02:00:00	10	0	26	2	1	2	108	63	1	6	144	5	109	70	0	4	192	0	1	0	0	0	1	0	0	5	0	0	1	0	0	9	0	14	34	5	67	48	25	43	6	8	25	147	8	2	3	22	0
2008-02-09 03:00:00	26	5	28	2	1	5	106	52	3	6	135	11	95	63	0	8	189	0	2	0	0	0	0	0	1	1	0	0	0	0	0	4	0	10	30	3	79	61	30	32	5	8	32	160	16	4	4	13	0
2008-02-09 04:00:00	17	0	29	0	3	5	94	61	0	5	114	5	114	68	0	5	169	0	3	0	2	0	0	3	0	1	0	0	0	0	0	6	0	14	42	4	52	33	24	40	2	2	30	117	20	4	5	12	0
2008-02-09 05:00:00	18	1	21	0	0	3	119	59	1	6	106	4	89	65	0	3	148	0	1	0	0	0	0	0	0	2	0	0	0	0	0	6	0	8	19	1	53	33	25	25	4	8	20	122	14	2	9	18	0
2008-02-09 06:00:00	11	0	20	3	0	3	89	43	0	6	96	3	81	51	0	6	138	0	0	0	0	0	2	0	0	6	0	0	0	0	0	8	0	8	16	0	50	25	11	31	3	1	13	110	9	1	5	10	0
2008-02-09 07:00:00	5	1	43	1	1	2	60	52	0	5	96	8	77	44	0	7	99	0	1	0	1	0	1	0	0	3	0	0	0	0	0	7	0	13	12	1	43	32	21	23	1	5	10	115	9	2	8	13	0
2008-02-09 08:00:00	8	0	27	4	0	7	59	42	0	8	80	5	56	34	0	1	82	0	0	0	0	0	0	0	0	3	0	0	0	0	0	8	0	8	11	3	31	14	16	24	2	0	10	107	9	1	5	11	0
2008-02-09 09:00:00	10	0	29	0	0	3	41	24	0	5	54	0	39	32	0	2	66	0	0	0	0	0	0	0	0	1	0	1	0	0	0	5	0	6	12	1	27	12	10	14	1	2	9	103	3	0	7	17	0
2008-02-09 10:00:00	5	3	41	1	0	3	50	22	1	0	74	7	34	48	0	7	69	0	1	0	0	0	0	0	0	2	0	0	0	0	0	1	0	10	19	4	27	14	7	36	2	1	2	74	4	0	3	7	0
2008-02-09 11:00:00	7	3	20	0	0	5	48	22	2	10	57	2	47	29	0	2	57	0	1	0	0	0	0	0	0	2	0	0	1	0	0	3	0	6	11	1	32	20	7	19	0	9	4	86	4	0	6	9	0
2008-02-09 12:00:00	4	1	29	0	0	2	39	30	0	3	62	2	55	35	0	3	69	0	0	0	0	0	0	0	0	1	0	0	0	0	0	2	0	5	10	0	25	26	14	25	2	2	7	108	3	0	4	16	1
2008-02-09 13:00:00	2	0	37	0	1	1	67	19	3	1	66	3	70	44	0	1	87	0	0	0	0	0	1	0	0	3	0	0	1	0	0	3	0	4	17	2	26	8	8	39	2	4	3	76	4	0	2	9	0
2008-02-09 14:00:00	16	1	24	1	1	3	65	39	0	3	70	4	72	56	0	2	95	0	0	0	0	0	0	0	0	2	0	0	0	0	0	1	0	8	13	2	19	18	8	22	2	1	8	113	7	6	9	12	0
2008-02-09 15:00:00	14	2	27	0	1	1	111	50	1	2	83	2	74	49	0	3	128	0	0	0	0	0	0	0	1	2	0	0	0	0	0	9	0	4	17	1	35	24	17	34	2	4	18	110	4	3	10	16	0
2008-02-09 16:00:00	16	1	26	0	1	6	121	58	1	6	106	7	75	46	0	6	178	0	3	0	0	0	0	0	0	2	0	0	0	0	0	31	0	7	32	0	47	33	24	43	1	10	14	149	9	6	6	23	0
2008-02-09 17:00:00	22	0	32	1	1	8	115	43	2	6	111	5	120	90	0	7	217	0	0	0	0	0	0	0	0	1	0	0	0	0	2	8	0	8	26	2	52	24	22	35	5	3	12	130	10	4	10	14	0
2008-02-09 18:00:00	23	3	32	0	1	2	118	55	1	7	109	5	125	75	0	4	182	0	2	0	0	0	0	0	0	1	0	0	0	0	0	6	0	13	18	0	60	26	25	43	2	6	21	138	12	1	19	24	0
2008-02-09 19:00:00	39	1	26	0	0	16	104	52	0	9	127	3	106	78	0	6	177	0	1	0	0	0	0	0	0	1	0	0	0	0	0	9	0	21	27	6	75	33	22	46	2	3	20	186	12	4	10	14	0
2008-02-09 20:00:00	29	1	35	1	0	6	137	40	0	9	116	0	106	78	0	4	152	0	0	0	0	0	0	1	0	6	0	0	0	0	0	7	0	12	18	0	66	32	28	48	5	3	28	155	9	1	5	12	0
2008-02-09 21:00:00	39	1	24	4	1	7	133	45	3	7	124	1	125	87	0	4	186	0	2	0	0	0	0	1	0	1	1	0	0	0	0	8	0	7	25	1	54	37	22	43	1	7	16	143	14	6	10	15	0
2008-02-09 22:00:00	18	1	24	0	5	6	166	60	2	4	123	2	94	76	0	3	192	0	0	0	0	0	0	0	0	1	0	0	0	0	0	8	0	7	32	2	78	48	21	58	4	2	21	163	16	4	3	19	0
2008-02-09 23:00:00	31	0	28	1	0	7	153	36	1	7	122	4	91	78	0	9	212	0	1	0	0	0	0	0	0	2	0	0	0	0	0	9	0	9	35	3	66	29	22	40	3	6	16	146	8	5	9	15	0
2008-02-10 00:00:00	15	5	20	0	1	8	104	38	1	3	171	3	104	76	0	7	192	0	3	0	1	0	0	0	0	2	0	0	0	0	0	11	0	5	27	1	60	45	24	58	3	8	25	139	4	1	5	21	0
2008-02-10 01:00:00	15	1	36	1	2	3	117	43	0	7	135	8	91	81	0	3	186	0	1	0	0	0	0	0	0	0	0	0	0	0	0	17	0	13	27	1	64	37	22	50	7	6	24	169	13	1	5	17	0
2008-02-10 02:00:00	16	1	24	0	1	4	111	63	1	8	123	8	100	69	0	6	182	0	3	0	0	0	1	0	0	0	0	0	0	0	0	10	0	9	24	2	75	41	29	52	7	7	23	123	13	4	10	15	0
2008-02-10 03:00:00	26	4	19	1	0	2	123	62	0	12	143	5	113	83	0	2	156	0	0	1	2	1	2	0	1	2	1	1	1	0	1	13	0	13	18	1	67	32	24	40	2	7	21	145	17	3	4	18	0
2008-02-10 04:00:00	11	2	25	1	3	11	93	74	3	4	147	0	77	74	0	2	129	0	2	0	1	0	0	0	0	4	2	0	0	0	0	2	0	7	21	1	74	27	20	51	3	7	21	144	11	5	7	38	0
2008-02-10 05:00:00	13	2	30	1	0	8	135	59	0	10	146	2	105	86	0	2	113	0	2	0	0	0	0	0	0	0	0	0	0	0	0	7	0	3	20	0	65	38	30	30	3	4	14	108	11	0	6	20	0
2008-02-10 06:00:00	20	0	26	0	3	8	81	64	0	3	107	3	91	73	0	5	114	0	0	0	0	0	0	0	0	2	0	0	1	0	0	9	0	7	11	1	48	34	16	32	1	4	14	138	6	2	2	16	0
2008-02-10 07:00:00	8	1	26	0	1	4	65	67	0	4	91	1	86	71	0	2	125	0	0	0	1	0	0	0	0	0	0	0	0	0	0	6	0	4	14	3	45	28	17	28	0	6	5	94	4	0	10	16	0
2008-02-10 08:00:00	4	0	17	1	2	3	61	38	0	5	80	3	81	46	0	4	71	0	0	0	0	0	0	0	0	1	0	0	0	0	0	6	0	7	7	0	41	45	14	42	2	2	8	104	8	2	2	10	2
2008-02-10 09:00:00	8	0	31	1	0	1	54	34	0	3	56	1	54	25	0	3	76	0	1	0	0	0	0	0	0	1	0	0	0	0	0	13	0	6	12	1	38	17	8	26	1	2	1	112	8	1	5	20	0
2008-02-10 10:00:00	4	0	26	1	2	1	46	30	1	3	69	7	51	37	0	2	79	0	0	0	0	0	0	0	0	1	1	0	0	0	0	8	0	11	5	0	29	14	11	23	0	1	3	83	3	0	3	12	0
2008-02-10 11:00:00	1	2	30	0	1	6	57	24	1	3	56	2	59	42	0	3	60	0	0	0	1	0	1	0	0	0	0	0	0	0	0	2	0	6	5	1	44	15	11	32	1	2	10	113	4	1	4	7	0
2008-02-10 12:00:00	2	0	20	1	1	4	56	41	0	4	63	4	56	40	0	11	54	0	2	0	0	1	0	0	0	3	0	0	0	0	0	2	0	15	8	2	27	16	13	28	0	3	1	110	6	1	1	13	0
2008-02-10 13:00:00	7	2	18	3	1	3	72	45	2	6	52	2	53	55	0	4	74	0	1	2	3	1	1	1	1	1	1	1	1	0	1	5	0	2	5	3	30	16	12	33	17	5	7	102	4	2	3	12	0
2008-02-10 14:00:00	7	1	22	1	0	3	79	37	0	8	93	3	82	44	0	0	120	0	0	0	2	0	0	0	0	0	0	0	0	0	0	5	0	15	10	3	35	22	13	31	1	5	18	140	10	0	3	15	0
2008-02-10 15:00:00	13	4	37	3	2	2	104	37	1	6	119	4	91	68	0	3	154	0	2	0	0	0	1	0	0	5	0	0	0	0	0	5	0	13	24	4	37	36	24	37	6	6	14	125	12	4	6	23	1
2008-02-10 16:00:00	15	2	36	1	3	4	85	58	0	6	91	2	87	71	0	4	196	0	0	0	0	0	0	0	0	1	0	0	0	0	0	5	0	8	29	5	55	29	32	35	4	14	18	136	3	2	8	31	0
2008-02-10 17:00:00	27	1	26	2	1	4	119	59	0	2	103	4	113	78	0	3	154	0	3	0	0	0	0	0	0	2	0	0	0	0	0	10	0	11	30	1	73	38	22	54	1	7	14	185	10	4	6	22	0
2008-02-10 18:00:00	36	1	38	0	0	5	149	44	0	6	126	4	114	53	0	6	246	0	1	0	0	0	0	0	0	2	0	0	0	0	0	16	0	16	30	1	63	25	18	52	6	7	17	196	16	5	5	32	0
2008-02-10 19:00:00	9	1	40	4	4	11	143	59	2	3	162	3	129	77	0	5	230	0	0	0	0	0	0	1	0	1	0	0	0	0	0	7	0	21	34	6	80	30	17	62	3	8	16	130	4	3	9	25	0
2008-02-10 20:00:00	20	0	38	0	3	9	143	69	1	8	139	5	125	105	0	5	223	0	2	0	0	0	1	0	0	4	0	1	0	0	0	10	0	13	38	3	71	46	25	64	4	13	28	178	19	5	8	15	0
2008-02-10 21:00:00	20	0	42	0	6	10	144	48	1	2	181	10	150	91	0	8	241	0	1	1	0	0	0	0	0	4	0	0	0	0	0	16	0	8	45	7	84	46	27	60	6	7	17	183	8	6	13	18	0
2008-02-10 22:00:00	27	5	32	1	2	8	130	41	0	7	159	4	127	117	0	2	248	0	0	1	2	1	0	1	1	4	1	2	1	0	1	12	0	21	22	3	86	45	25	50	4	4	19	222	6	5	9	19	1
2008-02-10 23:00:00	17	0	37	0	2	6	150	75	3	9	163	9	121	75	0	9	275	0	2	0	0	0	1	1	0	0	1	0	0	0	0	23	0	6	37	1	74	35	20	69	9	8	22	173	8	3	11	17	0
2008-02-11 00:00:00	24	1	50	1	3	9	157	61	2	11	211	8	120	98	0	9	234	0	3	0	0	0	0	0	0	3	0	0	0	0	0	16	0	10	26	2	83	46	29	51	8	18	14	136	10	0	6	14	0
2008-02-11 01:00:00	17	0	48	1	0	5	143	60	0	7	180	13	140	99	0	9	253	0	2	0	0	0	0	0	0	1	0	0	0	0	0	12	0	24	35	3	80	43	18	51	8	13	33	170	14	2	14	32	0
2008-02-11 02:00:00	28	1	34	2	2	7	173	60	1	5	202	4	133	109	0	3	232	0	0	0	0	0	0	0	1	0	0	0	0	0	0	7	0	10	45	5	88	47	27	57	6	8	26	163	12	6	8	11	0
2008-02-11 03:00:00	17	2	35	3	0	7	192	77	0	16	200	7	127	102	0	5	221	0	1	0	0	0	0	0	0	1	0	0	0	0	0	12	0	14	24	4	85	47	43	61	1	8	19	187	16	3	5	23	0
2008-02-11 04:00:00	32	10	40	2	4	13	126	78	2	8	222	6	154	105	0	6	215	0	3	0	0	1	0	2	0	0	0	0	0	0	0	22	0	8	39	1	95	41	25	61	5	8	14	152	7	9	15	30	0
2008-02-11 05:00:00	27	4	53	8	0	11	117	50	3	13	165	5	124	51	0	6	240	0	2	0	0	0	0	0	0	2	0	0	0	0	0	9	0	14	31	2	87	48	30	48	12	9	21	151	14	3	16	31	0
2008-02-11 06:00:00	24	1	51	1	2	3	110	35	1	1	122	1	114	59	0	1	145	0	0	0	0	0	1	0	0	1	0	0	0	0	0	10	0	12	25	0	72	32	18	55	3	4	17	145	8	1	6	19	0
2008-02-11 07:00:00	11	3	43	7	0	5	107	75	2	6	86	3	103	39	0	6	130	0	0	0	0	0	0	0	0	2	0	0	1	0	0	8	0	6	17	3	51	39	12	61	6	7	7	107	9	2	9	11	0
2008-02-11 08:00:00	6	1	28	0	0	8	68	28	1	2	69	3	72	61	0	5	120	0	2	0	0	0	0	0	0	2	0	0	0	0	0	4	0	19	15	3	34	24	19	40	1	4	8	128	4	0	2	13	0
2008-02-11 09:00:00	7	1	35	2	1	8	62	53	0	1	77	1	90	55	0	0	93	0	0	0	1	0	0	0	0	0	0	1	0	0	0	13	0	9	10	2	41	29	10	45	2	7	8	110	5	1	7	9	0
2008-02-11 10:00:00	7	1	40	0	0	7	97	45	3	5	79	5	89	61	0	4	98	0	2	0	0	0	1	0	0	3	0	0	0	0	0	4	0	11	25	0	37	28	12	39	2	3	3	111	8	1	3	10	0
2008-02-11 11:00:00	11	1	36	1	0	8	65	34	0	2	80	4	79	52	0	2	128	0	1	0	1	0	1	1	0	5	0	0	0	0	0	6	0	10	25	0	38	26	12	37	0	3	9	149	4	1	3	10	0
2008-02-11 12:00:00	9	0	30	1	0	12	82	48	3	5	107	0	96	51	0	1	105	0	1	0	0	0	0	0	0	2	0	0	0	0	0	7	0	12	14	4	27	31	13	37	2	3	6	170	7	3	5	14	0
2008-02-11 13:00:00	9	1	29	2	7	4	162	39	4	5	124	5	125	56	0	5	156	0	1	0	1	0	0	0	0	1	0	0	0	0	0	9	0	12	22	1	31	27	18	39	3	6	14	140	4	2	5	15	0
2008-02-11 14:00:00	23	0	41	1	6	2	121	60	0	11	173	4	151	80	0	5	221	0	1	0	0	0	0	0	0	3	0	0	0	0	0	8	0	11	37	3	61	32	17	73	5	4	17	178	7	4	4	13	0
2008-02-11 15:00:00	18	0	57	2	2	4	256	80	3	8	147	4	136	74	0	5	274	0	1	0	1	0	1	1	0	4	0	0	0	0	0	10	0	16	41	2	83	56	23	87	1	8	27	174	15	3	10	13	0
2008-02-11 16:00:00	38	1	73	7	0	0	209	76	6	3	167	8	189	96	0	3	271	0	2	0	0	0	0	0	1	6	0	0	0	0	0	12	0	24	39	4	92	66	36	73	11	7	21	212	12	4	10	26	0
2008-02-11 17:00:00	25	3	71	14	2	12	203	82	5	11	171	4	215	156	0	6	350	0	4	0	0	0	1	0	0	1	0	0	0	0	0	5	0	37	53	1	81	77	38	75	3	8	29	193	18	4	18	22	0
2008-02-11 18:00:00	38	2	44	1	2	13	243	72	3	13	188	7	177	116	0	10	324	0	0	0	0	0	0	0	0	3	0	0	0	0	0	16	0	26	61	2	109	62	38	63	7	9	27	195	11	6	9	38	0
2008-02-11 19:00:00	14	2	56	4	5	12	231	66	4	9	190	13	194	100	0	7	361	0	3	0	0	0	0	0	0	2	0	0	0	0	0	13	0	29	44	4	85	53	28	69	5	9	32	208	23	4	17	23	0
2008-02-11 20:00:00	50	3	49	4	3	3	169	93	2	11	217	11	232	130	0	19	369	0	6	0	0	0	0	0	0	4	0	1	0	0	0	17	0	32	70	5	112	78	45	78	8	16	31	211	14	5	7	15	0
2008-02-11 21:00:00	43	3	42	1	0	13	197	84	3	15	207	10	227	109	0	9	311	0	1	0	0	0	0	0	0	3	0	0	0	0	1	17	0	15	83	5	108	61	36	100	4	8	28	208	22	8	11	19	0
2008-02-11 22:00:00	38	2	35	1	1	5	235	81	3	18	188	5	209	134	0	11	357	0	3	0	0	0	0	0	0	10	0	0	0	0	0	15	0	15	52	3	112	65	31	78	2	9	28	214	10	9	7	20	0
2008-02-11 23:00:00	31	4	53	1	1	6	158	78	0	8	208	9	193	118	0	11	303	0	1	0	0	0	2	0	0	16	0	0	0	0	2	12	0	8	56	1	98	66	38	52	9	8	29	179	18	7	10	43	0
2008-02-12 00:00:00	22	0	50	0	2	11	159	77	5	6	176	4	178	116	0	3	288	0	0	0	0	0	0	0	0	0	0	1	0	0	0	10	0	16	45	2	97	53	19	67	7	10	37	169	14	0	12	30	0
2008-02-12 01:00:00	26	6	45	0	0	6	190	84	1	8	200	12	177	104	0	9	348	0	2	0	0	0	1	0	0	3	0	0	0	0	0	22	0	20	43	4	101	64	29	78	2	9	21	181	17	5	8	31	0
2008-02-12 02:00:00	21	1	44	1	4	5	147	82	3	5	190	5	175	112	0	7	295	0	3	0	0	0	0	0	0	2	0	0	0	0	0	27	0	13	46	7	92	54	35	57	10	9	27	208	17	4	5	43	0
2008-02-12 03:00:00	43	3	42	2	1	21	215	102	3	12	200	8	177	111	0	8	306	0	3	0	0	0	0	0	0	1	0	0	0	0	0	13	0	24	37	4	107	62	25	65	12	17	28	198	19	4	6	23	0
2008-02-12 04:00:00	19	4	47	2	11	12	167	55	1	10	219	4	156	84	0	5	315	0	6	0	0	1	0	0	0	2	0	0	0	0	0	10	0	11	48	3	120	65	28	72	3	12	21	172	14	4	11	30	0
2008-02-12 05:00:00	27	0	45	0	2	13	146	71	5	10	207	5	147	91	0	4	181	0	1	0	0	0	0	0	1	1	0	0	0	0	0	4	0	14	25	4	84	40	19	46	4	5	12	139	24	9	5	12	0
2008-02-12 06:00:00	7	1	33	1	2	3	125	65	0	6	119	4	118	76	0	7	146	0	1	0	0	0	0	0	0	1	0	0	0	0	0	14	0	16	26	1	80	38	25	57	4	6	14	134	12	2	4	19	0
2008-02-12 07:00:00	12	0	36	0	1	7	85	56	4	8	127	4	95	61	0	5	129	0	0	0	0	0	0	0	0	0	0	0	0	0	0	5	0	6	25	4	53	38	14	44	4	3	3	121	11	0	10	11	0
2008-02-12 08:00:00	23	1	39	2	0	8	68	35	0	2	90	4	59	56	0	3	113	0	1	0	0	0	0	0	0	2	1	0	0	0	0	5	0	13	11	0	41	24	15	32	6	6	15	106	5	2	10	16	0
2008-02-12 09:00:00	7	1	40	1	2	3	76	40	3	7	96	2	78	57	0	3	81	0	1	0	0	0	0	0	0	3	0	0	0	0	0	9	0	6	20	4	43	21	12	34	5	3	8	127	4	3	7	11	1
2008-02-12 10:00:00	7	2	39	0	1	7	78	50	3	3	81	5	107	47	0	3	77	0	2	0	0	0	1	0	0	0	0	0	0	0	0	7	0	9	20	0	38	31	18	40	4	5	3	130	12	1	8	8	0
2008-02-12 11:00:00	18	0	39	1	1	8	82	32	4	5	85	1	85	37	0	4	113	0	0	0	0	0	0	0	0	3	0	0	0	0	0	3	0	5	11	1	55	32	15	38	3	3	10	120	6	2	0	8	0
2008-02-12 12:00:00	5	1	32	1	3	2	90	29	3	5	93	1	86	43	0	2	98	0	0	0	1	0	0	0	0	2	0	0	0	0	0	8	0	9	16	0	34	16	10	41	4	7	11	154	7	6	5	11	0
2008-02-12 13:00:00	6	1	36	3	2	7	84	61	1	4	104	1	105	45	0	1	138	0	1	0	0	0	0	0	0	2	1	0	0	0	0	7	0	10	24	0	31	19	16	35	5	7	13	162	7	1	9	10	0
2008-02-12 14:00:00	15	0	62	1	0	5	141	68	3	8	122	4	135	85	0	9	199	0	1	1	1	1	1	1	1	4	1	1	1	0	2	8	0	11	33	3	48	33	24	37	3	4	8	152	13	0	9	26	1
2008-02-12 15:00:00	30	2	74	3	1	6	177	74	0	12	149	5	158	67	0	7	266	0	2	0	0	0	0	0	0	2	0	0	0	0	0	10	0	26	51	6	91	39	22	65	5	9	25	176	5	1	6	23	0
2008-02-12 16:00:00	22	2	60	1	1	17	185	67	1	5	160	10	163	97	0	7	335	0	3	0	4	0	0	0	0	4	0	0	0	0	0	16	0	19	60	2	99	61	31	83	9	12	28	199	18	5	7	32	0
2008-02-12 17:00:00	43	9	73	3	2	8	236	75	0	16	196	12	177	110	0	11	290	0	1	0	1	0	0	0	0	3	0	1	1	0	0	22	0	20	65	7	99	43	34	81	7	16	30	150	12	13	8	26	0
2008-02-12 18:00:00	29	3	62	0	3	8	195	78	3	12	163	9	188	96	0	7	290	0	0	0	0	0	0	0	0	1	0	0	0	0	0	13	0	19	44	3	93	53	25	60	1	5	33	140	8	4	8	26	1
2008-02-12 19:00:00	38	0	44	6	4	12	199	80	1	11	154	7	155	104	0	5	334	0	1	0	0	0	1	1	1	4	0	0	0	0	0	27	0	13	57	1	84	63	30	69	8	12	43	193	18	7	14	28	0
2008-02-12 20:00:00	25	2	35	4	6	13	183	74	2	12	148	2	147	90	0	9	331	0	1	0	0	0	0	0	0	3	0	0	0	0	0	23	0	20	56	4	92	53	28	78	6	11	35	182	13	3	12	43	0
2008-02-12 21:00:00	36	2	42	2	0	14	194	77	3	10	210	10	150	109	0	9	354	0	0	0	1	0	0	0	0	7	0	0	0	0	0	13	0	17	57	4	105	76	30	70	9	9	37	227	10	9	1	23	0
2008-02-12 22:00:00	36	1	43	3	2	6	202	86	2	14	203	7	146	120	0	8	287	0	2	0	0	0	0	0	0	2	0	0	0	0	0	22	0	19	53	4	94	46	40	57	9	8	34	218	15	7	4	34	0
2008-02-12 23:00:00	30	3	54	2	3	5	177	73	3	8	170	6	169	97	0	5	279	0	0	0	0	0	0	0	0	0	0	0	0	0	0	2	0	11	35	2	107	43	28	92	6	6	46	228	19	10	7	20	0
2008-02-13 00:00:00	27	1	33	2	0	10	163	63	2	14	182	5	161	103	0	8	256	0	1	0	0	0	1	0	0	1	0	1	1	0	0	15	0	15	55	1	104	71	38	73	4	4	26	194	8	12	13	25	0
2008-02-13 01:00:00	31	2	42	2	0	4	147	50	1	12	223	4	131	114	0	4	291	0	2	0	0	0	2	0	0	2	0	0	0	0	0	7	0	11	66	7	98	48	32	42	9	11	26	167	8	2	8	29	0
2008-02-13 02:00:00	23	1	69	1	11	7	175	68	1	5	232	6	127	113	0	10	296	0	6	0	0	0	0	0	0	4	0	0	0	0	0	11	0	27	49	3	67	63	28	53	7	8	36	177	11	2	10	30	0
2008-02-13 03:00:00	30	1	55	3	3	10	168	67	1	3	214	6	171	76	0	9	278	0	2	0	0	0	0	0	0	2	0	0	0	0	1	13	0	9	54	5	77	70	36	55	12	9	27	192	17	13	6	16	1
2008-02-13 04:00:00	17	2	45	0	2	15	136	68	0	4	179	8	156	117	0	4	244	0	1	0	0	0	0	0	0	1	0	0	0	0	0	13	0	14	30	2	96	52	21	59	0	11	22	204	11	5	11	16	0
2008-02-13 05:00:00	17	0	33	2	0	4	160	67	2	3	143	3	122	82	0	0	213	0	2	0	1	0	0	0	0	1	0	0	0	0	0	15	0	19	36	1	74	43	26	53	1	3	38	184	10	5	14	21	0
2008-02-13 06:00:00	12	1	47	1	1	5	111	69	1	6	137	3	135	80	0	4	130	0	3	0	1	0	0	0	0	0	0	0	0	0	0	9	0	17	21	1	64	45	20	55	1	4	17	150	15	2	11	20	0
2008-02-13 07:00:00	10	0	33	0	1	8	87	38	0	2	131	3	101	49	0	3	114	0	3	0	0	0	2	0	1	2	0	0	0	0	0	8	0	8	15	4	75	26	15	34	3	3	9	134	10	2	3	19	0
2008-02-13 08:00:00	15	0	32	1	0	10	70	42	4	1	82	5	101	46	0	1	110	0	0	0	0	0	1	0	0	1	0	0	0	0	0	10	0	7	12	1	44	18	14	36	5	2	11	138	12	2	1	26	0
2008-02-13 09:00:00	7	4	50	1	0	2	83	35	2	6	85	2	95	45	0	2	75	0	1	0	0	0	0	0	0	3	0	1	0	0	1	4	0	8	12	3	40	19	12	39	3	8	4	103	7	3	6	11	1
2008-02-13 10:00:00	6	2	36	2	0	4	84	42	2	1	88	5	94	52	0	5	94	0	1	0	0	0	0	0	0	2	0	0	0	0	0	6	0	8	17	1	34	27	4	42	2	5	9	126	5	2	8	8	0
2008-02-13 11:00:00	10	2	29	3	0	2	90	44	4	2	79	0	92	55	0	1	90	0	1	0	0	0	0	1	0	1	0	0	0	0	0	4	0	7	11	1	41	20	17	39	1	1	8	141	6	0	2	26	1
2008-02-13 12:00:00	12	0	29	0	0	2	66	30	1	1	98	4	100	34	0	5	99	0	1	0	0	0	0	0	0	3	0	0	0	0	0	11	0	7	8	1	42	25	17	45	3	2	6	126	7	3	6	14	0
2008-02-13 13:00:00	17	2	29	0	0	7	96	50	4	5	86	1	111	45	0	4	127	0	3	1	1	1	0	1	1	2	1	1	1	0	1	10	0	12	23	2	29	44	14	42	4	3	11	156	7	2	1	10	1
2008-02-13 14:00:00	20	1	36	1	3	9	131	48	0	3	131	5	131	81	0	0	201	0	1	0	0	0	0	0	0	2	0	0	0	0	0	7	0	13	23	2	40	37	15	44	2	7	19	156	9	2	14	18	0
2008-02-13 15:00:00	27	3	50	1	2	13	161	63	1	3	158	8	146	78	0	7	273	0	1	0	0	0	1	0	0	2	0	0	0	0	0	10	0	6	48	1	61	50	26	61	3	4	19	159	10	2	10	21	0
2008-02-13 16:00:00	24	0	55	1	2	11	213	40	0	4	149	4	165	110	0	7	324	0	1	0	0	0	0	0	0	3	0	0	0	0	0	13	0	21	42	2	106	56	35	65	10	13	37	216	10	6	12	26	1
2008-02-13 17:00:00	30	3	74	2	1	7	176	65	2	7	147	20	164	109	0	7	361	0	3	0	0	0	0	0	1	4	0	0	0	0	0	15	0	21	63	4	83	53	33	68	3	10	31	218	15	3	7	14	0
2008-02-13 18:00:00	19	2	65	2	3	2	193	73	3	10	172	4	180	105	0	12	310	0	3	0	0	0	0	0	0	2	0	0	0	0	0	21	0	13	64	1	77	50	23	67	2	7	34	154	15	2	8	23	0
2008-02-13 19:00:00	35	1	67	0	3	13	222	68	0	5	166	7	153	95	0	3	312	0	1	0	0	0	1	0	0	3	0	0	0	0	0	20	0	28	66	3	111	64	29	53	3	11	28	200	14	2	6	17	0
2008-02-13 20:00:00	30	2	83	0	2	11	196	63	2	9	173	5	164	123	0	7	347	0	2	0	0	0	1	0	1	1	0	0	0	0	0	10	0	20	46	8	82	77	37	63	5	10	32	219	16	4	6	16	0
2008-02-13 21:00:00	31	3	44	0	2	6	210	111	0	7	163	10	173	125	0	12	346	0	2	0	1	0	0	0	0	2	0	0	0	0	1	12	0	14	51	2	97	70	33	67	4	4	31	213	14	3	7	36	0
2008-02-13 22:00:00	34	6	53	6	5	13	168	66	0	9	173	14	141	91	0	6	293	0	5	0	0	0	0	0	0	0	0	0	0	0	0	8	0	20	53	4	107	49	29	57	7	9	29	236	25	9	10	24	0
2008-02-13 23:00:00	35	3	41	3	1	9	156	64	2	10	146	6	131	81	0	9	246	0	3	0	0	0	0	0	0	1	0	0	0	0	0	5	0	14	47	5	89	45	23	68	2	2	38	202	14	4	8	28	0
2008-02-14 00:00:00	17	0	39	2	1	4	169	63	4	11	158	6	139	106	0	8	252	0	4	0	0	0	0	0	0	2	0	0	0	0	0	27	0	12	43	2	98	55	28	65	3	3	28	152	10	3	9	16	0
2008-02-14 01:00:00	26	1	38	4	4	12	129	59	2	4	167	7	128	86	0	12	263	0	6	0	0	0	0	0	0	10	0	0	0	0	0	14	0	10	49	7	77	46	21	86	7	9	44	153	5	5	7	17	1
2008-02-14 02:00:00	30	1	69	1	0	8	171	65	3	6	164	3	133	92	0	7	285	0	3	0	0	0	1	1	0	1	0	0	0	0	0	10	0	22	45	1	99	65	22	51	9	7	31	171	16	2	7	28	0
2008-02-14 03:00:00	34	3	53	0	2	8	152	59	2	9	205	22	164	84	0	15	321	0	0	0	0	0	0	0	1	1	0	0	0	0	0	18	0	25	35	2	100	65	31	45	9	18	30	139	11	4	6	24	0
2008-02-14 04:00:00	29	4	33	1	1	16	129	75	0	8	169	5	137	118	0	5	251	0	0	0	0	0	0	0	0	1	0	0	0	0	0	13	0	8	43	2	90	45	34	74	5	6	37	173	18	2	4	16	0
2008-02-14 05:00:00	19	1	41	1	1	4	133	57	2	4	138	6	122	94	0	8	222	0	1	0	0	0	1	0	0	2	0	0	0	0	1	7	0	13	33	1	79	44	30	40	4	14	23	138	6	1	11	9	0
2008-02-14 06:00:00	15	3	29	1	0	2	82	49	1	5	112	4	111	87	0	10	155	0	1	0	0	0	0	0	0	2	0	0	0	0	0	7	0	10	18	0	73	32	20	30	2	7	8	140	5	3	4	26	0
2008-02-14 07:00:00	17	2	44	1	9	8	71	59	1	2	71	1	76	64	0	6	117	0	1	0	0	0	0	0	0	3	0	0	0	0	1	12	0	9	17	0	31	25	17	44	1	2	5	127	7	1	4	12	0
2008-02-14 08:00:00	8	3	53	1	0	5	68	36	0	4	72	2	76	36	0	0	97	0	0	0	0	0	1	0	1	0	1	1	0	0	0	2	0	7	16	1	37	22	17	34	2	2	13	101	8	1	5	9	0
2008-02-14 09:00:00	7	1	18	2	0	8	69	28	3	3	61	3	87	54	0	2	95	0	4	0	0	0	0	0	0	1	1	0	0	0	0	8	0	5	24	1	29	33	9	40	1	8	9	98	2	2	8	24	1
2008-02-14 10:00:00	10	0	48	1	0	2	78	51	1	0	80	4	81	42	0	1	112	0	2	0	0	0	0	0	0	3	0	0	0	0	0	7	0	11	7	0	32	18	9	35	0	9	4	115	9	0	7	20	0
2008-02-14 11:00:00	5	0	36	2	1	3	65	33	0	0	63	1	90	46	0	1	115	0	1	0	0	0	0	0	0	3	0	0	0	0	0	2	0	5	11	1	30	26	4	30	7	3	8	127	9	1	5	7	0
2008-02-14 12:00:00	6	0	32	3	2	5	100	27	0	0	69	2	86	62	0	1	124	0	1	0	0	0	0	0	0	4	0	0	0	0	0	3	0	7	22	1	54	25	17	18	2	5	19	115	4	1	8	12	0
2008-02-14 13:00:00	14	1	28	1	3	2	68	35	0	2	90	2	70	52	0	1	128	0	2	0	0	0	0	0	0	2	0	0	0	0	0	8	0	12	12	1	37	18	10	37	9	3	10	152	4	6	6	8	0
2008-02-14 14:00:00	24	2	50	2	4	3	119	37	3	4	96	3	119	66	0	7	179	0	3	1	0	0	0	0	0	0	0	0	0	0	0	9	0	7	41	1	51	30	18	49	2	6	17	124	6	3	4	12	0
2008-02-14 15:00:00	21	1	66	2	1	6	134	55	1	2	135	3	131	85	0	3	239	0	0	0	0	0	0	0	0	0	0	0	0	0	0	11	0	16	52	1	81	46	32	64	8	15	22	182	13	13	11	17	1
2008-02-14 16:00:00	30	1	54	0	0	2	157	56	2	5	131	9	141	85	0	6	307	0	7	0	0	0	1	0	0	6	1	0	0	0	0	27	0	17	45	5	83	62	20	52	5	4	27	182	23	10	10	27	0
2008-02-14 17:00:00	25	1	54	5	4	6	168	66	0	4	169	5	145	105	0	3	278	0	0	0	0	0	0	0	0	0	0	0	0	0	0	10	0	27	56	4	88	42	25	54	4	10	39	203	17	5	12	17	0
2008-02-14 18:00:00	20	0	41	0	1	4	176	65	3	2	167	3	136	80	0	5	287	0	0	0	0	0	0	1	0	1	1	0	0	0	1	19	0	31	55	13	71	51	26	37	2	5	20	163	15	3	9	27	0
2008-02-14 19:00:00	30	0	50	1	6	9	200	59	1	7	128	14	146	107	0	7	274	0	0	0	0	0	0	2	0	6	0	0	0	0	0	19	0	14	53	2	88	45	23	74	1	8	15	157	14	9	12	19	0
2008-02-14 20:00:00	30	0	44	1	0	8	169	71	1	3	126	4	147	100	0	5	290	0	2	0	0	0	1	0	0	0	1	0	0	0	1	14	0	15	42	2	85	52	21	65	3	8	23	160	13	10	14	42	1
2008-02-14 21:00:00	35	1	56	3	0	11	173	55	2	3	146	9	129	81	0	12	293	0	0	0	0	1	0	0	0	0	0	0	0	0	0	16	0	13	67	5	96	68	42	57	6	14	33	164	17	2	14	20	0
2008-02-14 22:00:00	29	0	39	1	5	7	118	69	2	8	140	8	145	108	0	5	282	0	4	0	2	1	1	0	0	1	0	0	0	0	0	12	0	15	54	5	74	50	25	64	11	12	40	187	10	3	8	12	2
2008-02-14 23:00:00	34	0	53	0	2	7	135	63	3	5	125	2	107	89	0	8	229	0	3	0	0	0	0	0	0	0	0	0	0	0	0	9	0	17	50	1	84	46	17	49	2	8	24	145	8	4	10	17	0
2008-02-15 00:00:00	22	0	43	1	1	6	160	56	1	3	153	1	133	75	0	3	233	0	1	0	2	0	0	0	1	6	1	0	0	0	2	18	0	9	47	4	73	60	24	41	4	2	25	144	17	7	7	24	0
2008-02-15 01:00:00	30	2	31	1	0	4	148	58	3	6	173	5	135	93	0	10	242	0	1	0	0	0	0	0	0	0	0	0	0	0	0	5	0	15	45	2	94	44	27	58	3	12	41	129	17	7	12	18	0
2008-02-15 02:00:00	24	0	35	0	0	6	164	57	4	4	155	8	128	100	0	4	230	0	1	0	0	0	0	0	0	2	0	0	0	0	0	10	0	17	31	2	80	63	33	44	6	9	27	143	18	4	6	15	0
2008-02-15 03:00:00	20	1	31	2	3	9	133	45	3	7	143	5	137	91	0	3	266	0	0	0	0	0	0	0	0	5	0	0	0	0	0	10	0	15	38	5	73	56	25	43	4	5	34	130	19	2	6	21	0
2008-02-15 04:00:00	19	2	51	1	0	6	151	47	0	7	162	4	132	56	0	4	216	0	1	0	0	0	1	0	0	2	0	1	0	0	0	19	0	13	34	1	76	42	17	55	6	3	43	165	10	1	5	19	0
2008-02-15 05:00:00	23	1	42	1	3	7	93	64	1	1	113	4	106	65	0	9	167	0	4	0	2	0	0	0	0	4	0	0	0	0	0	15	0	14	36	3	62	28	19	44	2	5	16	152	13	3	4	23	0
2008-02-15 06:00:00	17	2	23	0	1	4	89	56	0	5	93	2	79	74	0	5	141	0	3	0	0	0	0	0	0	2	0	0	0	0	0	19	0	13	28	1	54	29	22	46	1	6	7	122	10	5	2	12	0
2008-02-15 07:00:00	17	1	29	1	0	7	65	42	2	1	99	4	83	38	0	4	123	0	0	0	0	0	0	0	0	2	0	0	0	0	0	13	0	9	11	1	52	26	10	29	2	10	9	90	12	2	6	14	0
2008-02-15 08:00:00	14	0	21	4	0	3	66	38	0	6	80	4	58	33	0	1	97	0	2	0	0	0	0	0	0	4	0	0	0	0	1	7	0	19	10	0	37	14	15	20	1	4	17	119	13	1	6	3	0
2008-02-15 09:00:00	3	0	18	0	5	1	51	35	0	2	52	3	55	54	0	1	79	0	0	1	0	0	1	0	0	1	0	0	0	0	0	9	0	5	9	0	25	19	16	22	0	5	4	105	5	2	1	7	0
2008-02-15 10:00:00	5	2	20	1	0	5	75	25	0	1	92	0	85	50	0	1	88	0	0	0	0	0	0	0	0	0	0	0	0	0	0	5	0	6	9	2	29	21	11	30	2	4	6	118	6	0	6	16	0
2008-02-15 11:00:00	5	0	21	0	0	1	65	31	1	4	74	3	90	33	0	2	96	0	0	0	0	0	0	0	0	7	0	0	0	0	0	7	0	11	10	0	31	20	14	32	4	2	10	117	4	1	3	11	0
2008-02-15 12:00:00	9	1	16	2	6	3	72	29	2	1	85	0	82	40	0	2	78	0	2	0	0	0	0	0	1	4	0	0	0	0	0	9	0	4	16	1	20	27	9	45	4	3	3	116	7	1	6	18	1
2008-02-15 13:00:00	12	0	32	2	0	2	95	29	1	1	70	2	70	63	0	1	117	0	1	0	0	0	0	0	0	4	0	0	0	0	0	7	0	10	13	1	38	19	13	42	0	3	13	117	8	2	9	6	0
2008-02-15 14:00:00	15	0	47	6	0	2	131	59	1	1	113	4	130	51	0	2	199	0	1	0	0	0	0	1	0	1	0	0	0	0	0	14	0	7	22	2	47	44	12	57	0	4	25	143	13	1	7	12	1
2008-02-15 15:00:00	23	2	20	1	2	2	118	67	0	1	132	4	131	55	0	7	240	0	1	0	1	0	0	0	0	2	0	0	0	0	0	8	0	9	29	2	82	33	23	55	9	7	19	157	11	1	2	17	0
2008-02-15 16:00:00	16	0	31	0	3	6	150	56	0	2	104	3	140	85	0	3	243	0	2	0	0	0	0	0	0	4	0	0	0	0	0	7	0	9	38	2	52	46	18	53	6	7	32	152	10	6	4	17	0
2008-02-15 17:00:00	22	2	44	1	0	2	149	62	3	0	136	6	140	128	0	6	284	0	2	0	0	0	0	0	0	3	0	0	0	0	0	12	0	11	53	1	68	50	22	56	5	18	32	167	16	5	11	33	0
2008-02-15 18:00:00	24	0	40	2	2	1	135	66	3	0	151	3	129	87	0	6	240	0	2	0	0	0	0	0	0	4	0	0	0	0	0	7	0	31	42	1	72	47	25	43	8	6	25	183	15	1	11	23	2
2008-02-15 19:00:00	22	2	45	2	3	1	162	55	4	1	138	7	116	74	0	3	259	0	1	0	0	0	0	0	0	0	1	0	0	0	0	20	0	18	55	3	69	44	27	59	4	7	33	160	8	2	9	20	0
2008-02-15 20:00:00	28	3	29	1	1	2	152	55	1	1	168	6	128	110	0	23	269	0	0	0	0	0	0	0	0	2	0	0	0	0	2	15	0	18	69	4	73	55	25	60	8	4	25	161	9	0	9	18	0
2008-02-15 21:00:00	27	0	28	2	1	7	169	57	2	4	139	8	134	90	0	7	258	0	0	0	0	0	0	0	0	8	1	0	0	0	0	15	0	15	40	2	90	49	27	40	5	14	23	158	8	2	4	21	0
2008-02-15 22:00:00	28	1	40	1	1	5	143	73	0	3	170	13	118	69	0	7	286	0	2	0	0	0	0	0	0	2	0	0	0	0	0	11	0	14	59	5	72	54	34	54	5	2	36	158	10	1	5	21	0
2008-02-15 23:00:00	29	0	36	4	3	2	133	59	3	0	137	20	108	73	0	9	288	0	2	0	0	0	1	0	0	1	0	0	0	0	1	9	0	12	51	2	83	43	20	46	16	8	53	128	8	4	5	27	1
2008-02-16 00:00:00	37	5	19	0	2	3	124	58	1	2	140	15	155	77	0	14	270	0	2	0	0	0	0	3	0	4	0	0	0	0	0	6	0	16	53	7	57	33	22	44	5	7	31	125	9	5	7	14	1
2008-02-16 01:00:00	21	3	33	2	0	6	112	49	0	2	161	20	152	51	0	14	257	0	0	0	1	0	0	1	0	7	0	0	0	0	0	9	0	20	45	1	50	41	20	50	2	11	46	138	16	3	11	12	1
2008-02-16 02:00:00	24	2	18	3	4	2	110	46	2	1	111	18	100	67	0	5	252	0	1	1	0	0	0	1	0	2	0	0	0	0	0	10	0	20	38	5	52	39	21	38	7	10	47	109	7	1	8	14	0
2008-02-16 03:00:00	23	1	27	1	1	6	105	50	3	1	156	15	114	67	0	9	233	0	0	0	1	0	0	4	0	2	0	0	0	0	0	7	0	15	39	2	72	60	31	51	9	8	41	141	6	1	13	10	0
2008-02-16 04:00:00	20	0	22	0	1	8	97	41	0	1	121	9	113	56	0	8	216	0	0	0	1	0	0	1	0	3	0	0	0	0	0	8	0	16	29	3	44	36	17	31	6	5	45	118	4	2	8	18	0
2008-02-16 05:00:00	19	1	24	1	2	4	87	56	3	0	117	10	99	63	0	6	188	0	1	0	0	0	0	1	0	2	0	0	0	0	0	1	0	12	31	3	65	21	23	36	0	4	27	117	10	4	5	18	0
2008-02-16 06:00:00	16	3	19	1	1	1	72	54	1	0	84	10	70	46	0	2	146	0	3	0	1	0	0	0	0	0	0	0	0	0	0	11	0	16	27	1	62	21	24	40	8	5	26	127	6	2	4	16	0
2008-02-16 07:00:00	19	2	33	0	0	3	68	34	0	0	82	14	54	51	0	3	127	0	1	0	0	0	0	0	0	2	0	0	0	0	0	7	0	8	18	0	41	26	15	24	3	3	27	109	7	1	7	10	0
2008-02-16 08:00:00	17	2	16	0	2	3	58	36	0	0	80	9	65	39	0	3	83	0	1	0	0	0	0	0	0	3	0	0	0	0	0	6	0	9	20	5	29	20	16	21	6	2	14	74	11	7	3	10	0
2008-02-16 09:00:00	10	2	21	1	1	1	60	23	1	0	64	8	51	43	0	4	93	0	0	0	1	0	0	6	0	5	0	1	0	0	1	7	0	3	10	1	29	19	12	30	4	4	12	107	2	3	2	10	1
2008-02-16 10:00:00	4	2	20	0	0	0	44	25	0	0	52	1	43	34	0	1	93	0	2	0	0	0	0	3	0	1	0	0	0	0	0	8	0	7	17	3	26	13	8	14	4	3	11	70	3	1	2	19	0
2008-02-16 11:00:00	9	0	12	0	1	3	58	32	1	1	56	0	44	35	0	0	55	0	0	0	0	0	0	0	0	2	0	0	0	0	0	3	0	6	5	1	22	18	10	20	4	1	10	84	4	4	3	11	0
2008-02-16 12:00:00	10	0	36	1	1	0	52	36	0	3	46	3	58	29	0	2	99	0	0	0	0	0	0	0	0	1	0	0	0	0	1	2	0	3	10	2	23	17	8	37	7	2	7	111	4	0	1	4	0
2008-02-16 13:00:00	8	0	28	1	4	2	68	31	0	0	74	4	55	50	0	4	95	0	1	0	0	0	0	0	0	1	0	0	0	0	0	1	0	6	13	0	28	19	11	32	0	4	15	105	2	2	1	4	0
2008-02-16 14:00:00	11	2	31	1	0	1	82	36	1	0	73	6	68	40	0	9	135	0	0	0	1	0	0	0	0	2	0	0	0	0	0	4	0	11	23	2	24	30	14	49	3	9	17	108	7	3	2	15	0
2008-02-16 15:00:00	26	3	22	1	0	2	98	38	0	2	75	11	81	46	0	6	158	0	0	0	0	0	0	0	1	0	0	0	0	0	0	4	0	12	32	3	51	24	18	34	3	1	23	103	6	4	5	20	0
2008-02-16 16:00:00	30	2	22	1	1	2	109	61	0	2	90	5	92	56	0	8	169	0	0	0	1	0	0	1	0	2	0	0	1	0	0	3	0	18	23	1	38	27	21	31	8	2	23	120	15	8	10	17	0
2008-02-16 17:00:00	27	2	30	1	0	1	135	51	1	5	113	5	92	75	0	7	194	0	1	0	0	0	0	1	0	1	0	0	0	0	0	10	0	10	25	1	65	39	17	40	5	10	23	136	13	5	7	32	0
2008-02-16 18:00:00	26	0	27	0	1	2	150	44	4	3	108	7	113	59	0	1	210	0	2	0	0	0	0	0	0	2	1	0	0	0	1	6	0	11	27	2	41	40	28	42	3	4	27	127	10	11	3	21	0
2008-02-16 19:00:00	16	2	29	1	2	1	145	60	2	4	111	10	109	62	0	11	199	0	0	0	0	0	0	0	0	3	0	0	0	0	0	6	0	16	31	3	62	47	16	55	3	10	28	144	7	2	2	13	0
2008-02-16 20:00:00	19	3	27	0	0	0	122	52	0	1	137	5	97	88	0	4	205	0	1	0	0	1	1	2	0	1	1	0	0	0	0	6	0	14	25	2	60	31	30	61	6	3	38	193	8	4	5	15	0
2008-02-16 21:00:00	18	0	22	0	2	6	122	53	1	2	112	5	102	92	0	9	211	0	1	0	0	0	1	0	0	4	0	0	0	0	0	7	0	16	27	2	60	40	24	56	3	2	16	137	4	5	8	13	0
2008-02-16 22:00:00	17	1	21	1	3	1	138	35	1	0	130	9	121	75	0	9	191	0	0	0	0	1	0	0	0	0	0	0	0	0	2	7	0	10	24	3	57	21	21	45	7	5	18	138	6	4	8	14	1
2008-02-16 23:00:00	24	2	15	2	5	2	129	56	2	3	146	8	124	90	0	6	186	0	0	0	0	0	0	1	1	1	0	1	0	0	0	8	0	9	30	1	56	29	32	54	1	5	18	132	9	6	7	11	0
2008-02-17 00:00:00	15	2	16	0	0	3	114	43	0	6	129	6	119	62	0	3	194	0	4	0	0	0	0	0	0	0	0	0	0	0	0	15	0	13	29	3	58	45	14	37	2	9	18	151	12	1	7	23	0
2008-02-17 01:00:00	21	0	21	1	2	2	109	52	2	4	123	3	111	83	0	5	232	0	2	0	1	1	0	0	0	2	0	0	0	0	0	8	0	5	29	1	73	33	20	42	5	4	8	115	7	4	11	19	0
2008-02-17 02:00:00	30	2	22	3	0	1	129	44	4	8	131	8	124	83	0	8	218	0	2	0	0	0	0	0	0	7	0	0	0	0	0	11	0	12	20	2	72	44	27	42	3	7	25	131	19	3	4	32	0
2008-02-17 03:00:00	28	1	37	1	3	9	116	68	1	6	166	2	102	64	0	10	173	0	1	0	0	0	0	1	0	3	0	0	0	0	0	4	0	13	23	3	60	31	24	34	8	2	31	112	10	1	7	20	0
2008-02-17 04:00:00	18	0	41	0	1	2	90	40	2	3	140	7	100	82	0	1	152	0	1	1	1	1	0	1	0	0	0	1	0	0	0	7	0	18	18	2	48	34	18	37	4	4	14	143	11	1	2	11	0
2008-02-17 05:00:00	15	2	19	1	0	4	103	57	0	2	124	8	88	75	0	4	150	0	1	1	0	0	0	1	0	0	0	0	0	0	0	11	0	7	21	4	45	30	21	36	2	4	14	137	12	3	8	12	0
2008-02-17 06:00:00	17	3	25	2	2	3	67	40	0	5	70	6	77	79	0	6	138	0	1	0	0	0	0	0	0	1	0	0	2	0	0	6	0	10	20	0	77	38	26	42	4	4	15	110	14	1	2	7	0
2008-02-17 07:00:00	16	0	21	1	0	10	46	51	0	2	67	4	75	54	0	4	115	0	2	0	0	0	0	1	0	1	0	0	0	0	1	4	0	10	12	0	62	25	25	38	6	4	14	89	8	1	7	12	0
2008-02-17 08:00:00	5	0	22	0	3	0	64	45	0	3	91	1	77	68	0	1	107	0	0	0	0	0	1	1	0	5	0	0	0	0	0	6	0	1	14	0	36	39	12	27	2	8	8	76	7	2	6	14	0
2008-02-17 09:00:00	9	1	17	2	0	1	54	39	1	1	63	6	44	40	0	3	77	0	0	0	0	0	1	0	0	5	0	0	0	0	0	8	0	5	16	3	28	13	19	36	1	6	8	62	5	0	9	55	0
2008-02-17 10:00:00	9	0	24	0	2	1	49	24	1	1	44	4	65	37	0	3	85	0	0	0	0	0	0	0	0	4	0	0	1	0	0	4	0	3	11	1	23	16	11	42	2	3	7	107	6	3	4	6	0
2008-02-17 11:00:00	10	0	21	4	3	1	45	33	3	3	63	6	61	35	0	1	63	0	0	0	0	0	1	0	0	2	0	1	0	0	1	1	0	10	5	1	27	7	15	20	0	5	4	116	6	2	10	9	0
2008-02-17 12:00:00	5	1	30	1	4	0	69	40	1	1	55	3	63	41	0	0	96	0	0	0	0	1	0	0	0	0	0	1	0	0	0	4	0	2	9	2	31	19	11	39	0	2	1	111	2	1	7	10	0
2008-02-17 13:00:00	8	3	30	3	4	1	82	25	5	3	76	6	64	54	0	3	94	0	1	0	0	0	1	1	0	3	0	0	0	0	0	5	0	4	18	1	31	21	13	31	3	3	7	149	2	3	7	11	0
2008-02-17 14:00:00	7	1	28	0	1	4	89	45	6	1	111	6	83	62	0	3	115	0	1	0	0	0	0	1	0	1	1	0	0	0	0	7	0	9	17	5	40	27	8	34	0	6	20	111	7	3	6	10	0
2008-02-17 15:00:00	11	4	26	2	3	0	102	52	1	3	102	5	104	70	0	2	143	0	2	0	0	0	0	0	0	0	0	0	0	0	0	7	0	10	18	4	43	24	22	36	2	8	25	136	3	4	9	5	1
2008-02-17 16:00:00	20	3	35	5	0	2	109	58	0	2	117	7	105	64	0	6	174	0	2	0	0	0	0	0	0	1	0	0	0	0	0	8	0	9	19	3	40	41	18	38	6	4	18	143	8	1	9	20	1
2008-02-17 17:00:00	27	1	27	2	4	4	136	67	1	4	121	8	120	74	0	5	201	0	1	0	0	0	0	0	0	6	1	0	0	0	0	8	0	11	22	5	65	38	27	53	9	10	37	181	12	7	13	7	0
2008-02-17 18:00:00	19	1	30	4	2	1	141	75	1	3	135	10	131	62	0	8	230	0	0	0	0	0	0	0	0	4	0	0	0	0	0	10	0	8	32	3	55	49	20	43	9	6	35	170	9	7	8	10	1
2008-02-17 19:00:00	19	0	24	2	0	3	161	33	3	5	154	8	134	96	0	10	264	0	4	0	0	0	0	1	0	2	0	0	0	0	0	4	0	9	33	1	60	36	30	63	11	3	23	164	10	2	11	24	0
2008-02-17 20:00:00	25	0	35	0	3	3	171	68	4	6	150	1	120	93	0	7	243	0	2	0	0	0	0	1	0	4	0	0	0	0	0	20	0	20	31	2	75	38	27	61	1	8	18	167	12	5	8	10	0
2008-02-17 21:00:00	19	0	27	3	0	1	156	61	1	3	134	6	123	112	0	8	242	0	3	0	1	0	0	0	0	2	1	0	0	0	0	16	0	10	27	2	87	38	33	55	10	10	14	192	15	2	6	18	0
2008-02-17 22:00:00	30	2	38	3	5	4	155	76	4	8	132	9	110	96	0	3	261	0	9	0	0	0	1	0	0	2	0	0	0	0	0	14	0	11	29	2	99	49	21	50	9	9	15	243	12	2	10	23	0
2008-02-17 23:00:00	28	1	35	3	2	1	177	42	0	6	139	4	128	97	0	2	218	0	0	0	0	0	2	1	0	2	0	1	0	0	0	2	0	6	33	8	67	44	24	72	2	4	17	168	18	1	11	17	0
2008-02-18 00:00:00	29	0	26	2	3	8	132	59	2	5	188	5	148	103	0	7	249	0	1	0	0	0	0	1	0	1	0	0	0	0	0	13	0	14	40	3	72	54	26	52	4	8	14	159	17	3	9	23	0
2008-02-18 01:00:00	12	1	24	0	3	3	174	81	1	7	190	8	127	98	0	10	264	0	0	0	0	0	0	1	0	1	0	1	0	0	0	13	0	14	26	2	85	54	38	74	7	8	27	208	19	2	14	21	0
2008-02-18 02:00:00	28	0	26	1	1	6	147	62	2	6	172	14	157	107	0	3	264	0	0	0	0	0	0	1	0	4	0	0	0	0	0	21	0	12	27	1	85	60	24	56	11	11	35	200	13	1	9	20	0
2008-02-18 03:00:00	20	0	31	1	3	3	150	59	6	8	186	10	141	82	0	4	217	0	6	0	0	0	0	0	0	2	0	0	0	0	0	12	0	15	29	4	83	56	22	60	1	6	19	180	16	6	9	24	0
2008-02-18 04:00:00	18	0	47	4	0	3	126	67	4	5	180	10	114	122	0	7	259	0	1	0	0	0	1	0	0	3	1	0	0	0	1	24	0	12	39	3	100	54	25	45	6	7	32	168	13	8	10	21	0
2008-02-18 05:00:00	31	0	40	5	2	4	129	91	12	2	173	12	113	91	0	5	219	0	0	0	0	0	0	1	0	5	1	0	0	0	0	10	0	14	35	2	82	47	28	42	4	11	25	176	16	2	7	26	0
2008-02-18 06:00:00	14	0	46	1	2	6	109	52	6	6	104	1	108	62	0	6	141	0	0	0	0	0	0	0	0	3	0	0	1	0	0	6	0	16	12	0	74	42	21	34	2	5	8	137	16	4	8	16	0
2008-02-18 07:00:00	19	1	41	0	1	3	95	38	0	4	101	5	81	64	0	3	148	0	0	0	0	0	1	2	1	1	0	0	0	0	0	4	0	12	19	4	49	13	18	48	1	6	10	139	10	4	8	23	0
2008-02-18 08:00:00	17	2	23	1	6	2	75	54	1	7	82	5	93	80	0	3	102	0	0	0	0	0	0	0	0	2	0	0	1	0	0	7	0	9	16	0	53	24	23	49	2	1	8	115	10	5	3	16	0
2008-02-18 09:00:00	14	1	30	0	0	1	64	53	1	3	74	2	88	61	0	2	118	0	1	0	0	0	0	0	0	2	1	0	0	0	0	9	0	4	17	0	43	30	19	51	0	16	3	148	6	4	2	17	0
2008-02-18 10:00:00	6	0	42	0	0	2	80	47	1	1	97	4	87	70	0	1	115	0	1	0	0	0	0	0	0	1	0	0	0	0	0	5	0	9	15	2	38	20	14	34	1	8	6	139	8	0	1	9	0
2008-02-18 11:00:00	8	2	33	0	0	3	87	42	1	2	99	1	95	47	0	5	84	0	0	0	0	0	0	0	0	0	0	0	0	0	1	6	0	5	20	1	34	14	18	23	5	3	8	162	5	3	4	17	0
2008-02-18 12:00:00	8	1	28	1	3	3	80	44	0	5	87	3	115	55	0	2	143	0	1	0	0	0	2	1	0	2	0	0	0	0	1	8	0	8	13	4	40	34	14	43	3	1	12	154	8	2	6	6	1
2008-02-18 13:00:00	11	2	31	0	3	2	116	41	2	10	91	3	92	45	0	2	135	0	1	1	0	0	1	0	1	1	0	1	0	0	0	8	0	4	19	0	55	37	20	45	1	4	19	175	3	6	5	18	0
2008-02-18 14:00:00	18	3	38	0	2	3	131	71	2	6	126	4	143	73	0	2	194	0	2	0	0	0	0	0	0	1	0	1	0	0	0	5	0	10	22	0	58	35	29	64	2	7	14	180	17	1	11	16	0
2008-02-18 15:00:00	14	1	46	2	0	8	178	55	0	10	143	7	158	70	0	10	233	0	2	0	0	0	1	1	0	2	0	0	0	0	0	10	0	18	47	5	75	51	22	50	1	6	12	170	10	2	6	14	0
2008-02-18 16:00:00	28	0	37	0	2	6	176	68	2	4	172	2	141	78	0	10	292	0	0	0	0	0	1	0	0	0	0	0	0	0	1	12	0	16	47	2	78	59	29	66	5	8	30	195	18	4	5	19	0
2008-02-18 17:00:00	47	1	39	1	2	7	197	73	2	12	174	11	160	102	0	10	313	0	3	0	1	1	2	0	0	2	0	0	0	0	0	15	0	15	47	3	71	62	26	63	3	2	28	226	18	8	9	29	0
2008-02-18 18:00:00	26	0	69	1	4	2	182	51	0	6	170	13	196	121	0	16	337	0	3	0	0	0	0	1	0	2	0	1	0	0	1	26	0	26	48	7	90	68	29	67	1	14	31	200	11	4	10	23	0
2008-02-18 19:00:00	40	2	41	3	3	11	182	53	1	8	157	13	179	101	0	6	299	0	1	0	0	1	1	0	0	2	0	0	0	0	0	19	0	23	46	3	97	67	22	66	8	10	34	170	25	6	5	21	1
2008-02-18 20:00:00	33	3	51	1	3	9	179	67	1	9	145	6	149	113	0	9	398	0	0	0	0	0	0	2	0	4	0	0	0	0	0	14	0	32	55	3	83	75	35	77	4	14	29	182	16	0	17	15	0
2008-02-18 21:00:00	18	2	50	0	2	7	210	64	2	10	173	8	164	101	0	16	325	0	1	1	0	0	1	0	0	1	1	1	0	0	0	20	0	17	59	4	84	42	36	74	9	10	40	210	13	3	9	20	0
2008-02-18 22:00:00	35	2	44	2	3	7	153	62	2	6	171	5	145	95	0	11	348	0	0	0	1	0	1	0	0	4	0	0	1	0	0	12	0	17	53	5	112	60	29	60	2	12	32	208	11	3	12	29	0
2008-02-18 23:00:00	22	1	57	2	0	11	178	69	3	9	162	8	160	110	0	10	315	0	0	0	0	0	0	0	0	3	0	0	0	0	0	16	0	24	62	3	106	57	26	52	13	16	34	175	19	3	4	19	0
2008-02-19 00:00:00	28	1	44	3	3	6	152	60	1	3	207	4	180	99	0	6	307	0	5	0	0	0	1	0	0	1	0	0	0	0	0	13	0	22	55	3	108	39	23	46	4	15	34	183	9	8	14	21	0
2008-02-19 01:00:00	34	0	41	1	1	5	169	89	1	10	171	2	149	120	0	4	317	0	0	0	0	0	1	2	0	2	0	0	0	0	0	11	0	12	53	5	103	52	41	54	4	6	23	175	13	3	7	16	0
2008-02-19 02:00:00	18	1	40	2	3	3	166	73	3	6	210	6	179	112	0	16	324	0	1	0	0	0	0	0	0	0	0	0	0	0	0	20	0	18	78	4	104	53	35	69	10	7	33	165	28	3	19	25	0
2008-02-19 03:00:00	37	2	52	0	4	7	177	79	3	9	213	6	187	119	0	6	294	0	4	0	0	0	0	1	1	1	0	0	0	0	0	17	0	21	54	3	128	47	51	65	6	10	34	182	18	3	2	21	0
2008-02-19 04:00:00	24	0	51	1	0	6	132	86	3	3	165	5	143	118	0	6	291	0	5	0	0	0	1	0	0	1	0	0	0	0	0	12	0	31	33	6	94	64	24	45	5	5	30	152	12	4	6	19	0
2008-02-19 05:00:00	40	2	43	1	2	6	161	65	5	7	168	5	149	70	0	7	233	0	0	2	2	3	2	2	0	8	0	0	0	0	1	40	0	13	39	4	91	55	27	42	6	13	21	151	31	6	5	45	0
2008-02-19 06:00:00	23	1	32	2	2	9	128	75	2	6	161	5	102	73	0	3	189	0	0	1	0	0	0	0	0	0	0	0	0	0	0	6	0	8	19	2	59	29	30	55	2	4	13	166	6	2	3	27	0
2008-02-19 07:00:00	11	0	31	0	1	5	101	70	9	1	131	2	80	65	0	1	132	0	0	0	1	0	0	0	1	1	0	0	0	0	0	7	0	3	21	0	46	30	27	37	0	7	10	152	8	1	4	15	0
2008-02-19 08:00:00	8	3	29	1	2	8	83	44	2	2	98	5	90	51	0	4	118	0	0	0	1	0	0	0	0	1	0	0	0	0	0	5	0	9	19	1	50	30	14	53	4	2	18	137	7	1	6	10	0
2008-02-19 09:00:00	7	0	21	1	0	8	68	27	0	0	72	1	73	42	0	0	131	0	1	0	0	0	0	0	0	5	0	0	0	0	0	5	0	10	12	3	38	19	22	39	4	3	20	122	4	4	4	16	0
2008-02-19 10:00:00	4	1	27	0	0	4	103	55	2	0	83	4	75	55	0	0	137	0	0	0	0	0	0	0	0	0	0	0	0	0	0	6	0	14	7	2	41	21	18	50	5	8	11	142	3	0	7	12	0
2008-02-19 11:00:00	20	1	34	2	6	3	128	41	0	0	67	1	92	54	0	1	140	0	1	0	0	0	0	1	0	0	0	0	0	0	0	6	0	9	18	1	59	21	17	33	6	3	6	149	13	1	8	10	0
2008-02-19 12:00:00	18	3	33	1	0	6	75	30	3	1	124	3	106	53	0	4	124	0	2	0	0	0	0	0	0	2	0	0	0	0	0	8	0	9	19	2	29	28	26	59	6	6	9	146	5	3	12	21	0
2008-02-19 13:00:00	11	3	36	0	1	5	107	45	2	0	103	2	99	61	0	2	152	0	1	0	0	0	0	0	0	5	0	1	0	0	0	8	0	8	18	3	45	35	15	46	6	2	12	126	9	0	8	11	0
2008-02-19 14:00:00	23	1	42	4	1	14	142	54	0	1	145	4	146	73	0	5	246	0	4	0	0	0	0	0	0	1	0	0	0	0	0	5	0	5	23	2	52	50	18	49	3	8	25	173	12	4	11	18	1
2008-02-19 15:00:00	24	0	44	1	2	11	184	48	0	3	165	9	178	59	0	6	284	0	0	0	0	0	0	0	0	4	0	0	0	0	0	8	0	18	40	2	86	52	23	71	8	6	36	216	7	3	16	18	0
2008-02-19 16:00:00	23	1	40	3	3	11	189	73	2	5	167	5	181	107	0	14	318	0	4	0	0	0	2	0	0	2	0	0	0	0	0	15	0	14	69	1	72	55	24	75	14	5	35	184	27	3	10	30	0
2008-02-19 17:00:00	16	2	49	0	3	19	213	93	1	1	167	10	155	101	0	3	322	0	1	0	1	0	0	0	0	4	0	0	0	0	0	14	0	14	64	2	95	63	31	58	7	6	31	189	12	5	8	22	0
2008-02-19 18:00:00	32	1	39	0	1	6	213	71	4	3	198	8	174	117	0	11	336	0	0	1	1	1	1	1	0	3	1	1	0	0	0	20	0	10	79	2	86	75	20	71	3	16	25	227	16	6	11	26	0
2008-02-19 19:00:00	23	0	53	0	0	9	189	92	0	3	195	11	195	120	0	11	355	0	1	0	1	0	0	0	0	0	0	0	1	0	0	19	0	12	69	8	105	53	26	75	7	10	36	205	14	4	12	29	0
2008-02-19 20:00:00	45	3	68	1	1	6	203	84	1	4	155	11	169	126	0	7	362	0	3	0	1	0	0	5	0	2	0	0	0	0	0	20	0	10	74	5	103	63	25	71	10	13	39	230	12	5	8	30	0
2008-02-19 21:00:00	33	1	45	2	2	5	196	81	0	1	151	6	183	111	0	8	357	0	3	0	1	0	0	0	1	3	0	0	0	0	0	16	0	15	64	6	113	77	30	87	7	10	36	231	19	6	19	25	0
2008-02-19 22:00:00	31	3	45	0	1	8	197	80	2	7	169	10	136	107	0	11	343	0	2	0	1	0	0	4	0	0	0	0	0	0	0	16	0	22	67	2	106	66	29	66	3	5	35	201	16	8	14	39	0
2008-02-19 23:00:00	21	3	55	3	2	8	172	73	5	1	200	8	160	104	0	9	342	0	2	0	0	0	0	0	0	1	0	0	0	0	0	12	0	12	59	3	102	53	19	70	3	7	24	214	7	6	11	23	0
2008-02-20 00:00:00	28	2	36	0	2	12	151	66	1	2	164	4	157	102	0	16	270	0	5	0	0	0	0	0	0	1	0	0	0	0	0	11	0	8	60	4	96	52	28	65	10	8	44	197	17	3	21	16	0
2008-02-20 01:00:00	46	3	35	5	1	9	192	69	0	2	204	11	157	108	0	6	290	0	2	0	0	0	0	0	0	0	0	0	0	0	0	13	0	21	37	5	76	58	21	69	13	7	47	184	13	6	10	17	0
2008-02-20 02:00:00	31	2	39	0	0	9	159	58	1	5	187	5	147	92	0	14	322	0	1	0	0	0	0	1	0	3	0	0	1	0	0	11	0	30	63	9	85	56	28	65	13	15	49	183	18	8	13	18	0
2008-02-20 03:00:00	41	3	43	1	1	8	175	70	2	3	207	8	151	95	0	5	319	0	3	0	0	0	0	0	1	0	0	0	0	0	0	13	0	20	40	3	88	82	33	68	6	10	43	186	18	13	13	15	0
2008-02-20 04:00:00	29	1	37	0	5	6	188	67	5	4	223	6	171	105	0	16	316	0	2	0	0	0	0	0	0	0	0	0	0	0	1	20	0	19	61	4	101	59	45	70	9	7	20	170	11	3	5	23	0
2008-02-20 05:00:00	32	0	33	2	1	13	140	71	2	4	160	5	148	69	0	6	239	0	3	0	0	1	0	0	0	3	1	0	0	0	0	11	0	6	31	6	77	54	31	49	1	5	24	173	9	1	12	20	0
2008-02-20 06:00:00	22	1	36	0	1	5	104	72	0	1	134	2	101	73	0	6	207	0	2	0	0	0	0	0	0	0	1	0	0	0	0	22	0	9	26	5	70	27	18	51	1	5	18	152	17	4	12	17	0
2008-02-20 07:00:00	13	2	28	1	0	1	93	52	0	1	92	3	97	67	0	3	136	0	0	0	0	0	1	0	0	6	0	0	0	0	0	2	0	9	16	2	57	37	20	33	15	2	22	119	11	1	7	11	0
2008-02-20 08:00:00	14	0	26	0	0	7	62	46	1	1	85	4	93	45	0	1	94	0	0	0	0	0	0	0	0	1	0	0	0	0	0	7	0	6	9	2	53	14	13	53	1	2	13	137	5	2	2	9	0
2008-02-20 09:00:00	8	0	30	0	4	4	49	40	1	4	92	0	97	45	0	0	100	0	2	0	0	0	0	0	0	4	0	0	0	0	0	2	0	11	16	2	30	26	16	43	5	5	12	97	6	1	8	22	0
2008-02-20 10:00:00	6	1	33	2	2	1	94	31	1	0	79	2	93	45	0	2	120	0	4	0	0	0	0	1	0	2	0	0	0	0	0	4	0	14	14	0	39	21	8	34	2	4	13	126	9	1	2	9	2
2008-02-20 11:00:00	10	2	38	0	4	3	78	61	0	0	82	2	84	53	0	4	127	0	0	0	0	0	0	1	0	1	0	0	0	0	1	2	0	6	11	0	34	22	14	37	1	4	6	139	5	4	2	7	0
2008-02-20 12:00:00	12	0	22	0	1	4	86	57	0	3	98	6	123	49	0	2	146	0	0	0	0	0	0	0	0	1	0	0	0	0	0	1	0	10	16	1	51	37	16	41	10	4	7	165	4	4	4	25	0
2008-02-20 13:00:00	15	3	44	5	3	4	103	35	1	1	126	3	98	61	0	2	149	0	0	0	0	0	0	0	0	4	0	0	0	0	0	5	0	5	28	0	43	35	18	42	2	11	16	155	10	2	7	17	0
2008-02-20 14:00:00	14	0	30	1	2	10	119	82	0	1	146	10	121	74	0	5	208	0	3	0	0	0	0	2	0	1	0	0	0	0	0	7	0	11	42	2	60	36	19	51	5	9	30	178	14	2	14	22	0
2008-02-20 15:00:00	35	2	42	1	1	4	179	59	7	0	140	13	199	112	0	5	301	0	2	0	0	0	1	1	0	3	0	0	0	0	0	13	0	23	53	7	86	81	42	68	4	9	33	231	9	10	16	18	0
2008-02-20 16:00:00	35	1	50	1	3	8	173	67	1	0	155	6	135	83	0	9	357	0	1	0	0	0	0	0	0	1	0	0	0	0	0	17	0	21	58	1	97	56	39	63	11	6	52	211	11	3	10	24	0
2008-02-20 17:00:00	21	1	56	5	1	14	188	76	1	1	164	18	181	117	0	5	374	0	3	0	0	0	0	0	0	2	1	3	1	0	0	14	0	13	50	2	100	60	33	60	9	6	63	200	17	3	19	17	0
2008-02-20 18:00:00	37	1	43	4	0	7	190	89	3	2	172	7	170	97	0	9	370	0	2	0	0	0	0	0	0	2	0	0	0	0	0	12	0	25	62	6	84	59	23	85	5	10	57	205	12	2	12	30	1
2008-02-20 19:00:00	34	0	48	3	1	6	199	59	3	4	154	8	171	100	0	8	347	0	1	0	1	0	2	0	0	2	0	0	0	0	0	19	0	28	62	2	93	72	42	60	8	9	44	216	14	9	2	21	0
2008-02-20 20:00:00	31	1	50	0	1	15	197	102	3	1	192	9	195	107	0	11	400	0	1	0	0	0	1	2	0	2	1	0	0	0	0	22	0	16	80	8	100	68	35	89	9	6	51	198	20	1	7	29	0
2008-02-20 21:00:00	37	0	32	4	1	11	193	86	2	3	179	10	180	115	0	8	360	0	1	0	0	0	0	0	0	0	0	0	0	0	0	8	0	14	52	3	118	61	28	61	5	8	68	189	21	6	12	35	0
2008-02-20 22:00:00	35	1	34	3	2	8	189	81	1	4	170	12	176	114	0	9	328	0	0	0	0	0	0	1	0	3	0	0	0	0	0	17	0	19	62	1	106	63	15	77	2	12	51	194	9	5	6	22	0
2008-02-20 23:00:00	43	1	49	0	0	13	142	66	0	0	175	5	193	116	0	7	348	0	2	0	0	0	0	4	0	2	0	0	0	0	0	13	0	18	72	4	91	87	24	45	7	7	47	167	20	2	7	26	0
2008-02-21 00:00:00	27	1	22	1	1	6	185	65	0	2	166	7	189	95	0	14	326	0	3	0	0	0	2	3	0	2	0	1	0	0	0	13	0	15	54	5	90	58	19	47	7	7	48	230	15	3	9	20	0
2008-02-21 01:00:00	30	0	55	1	0	10	167	68	2	4	196	6	144	100	0	3	353	0	4	0	1	0	0	0	1	1	0	0	0	0	0	15	0	16	54	6	97	60	24	75	8	13	46	149	14	2	7	23	0
2008-02-21 02:00:00	27	3	37	0	0	6	166	82	3	6	162	11	143	80	0	7	345	0	2	0	0	0	0	0	0	6	0	0	0	0	0	7	0	12	53	3	89	57	34	61	4	6	49	161	11	4	13	42	0
2008-02-21 03:00:00	33	0	30	3	8	10	159	74	1	4	177	12	139	92	0	5	317	0	3	0	1	0	0	1	0	2	0	0	0	0	0	11	0	12	41	4	88	56	37	92	7	8	34	189	18	8	3	24	0
2008-02-21 04:00:00	13	2	28	2	9	5	178	86	5	6	174	8	148	93	0	6	326	0	1	0	0	0	0	0	0	1	0	0	0	0	1	12	0	13	42	0	99	70	38	61	6	14	54	169	13	3	5	24	0
2008-02-21 05:00:00	23	0	27	2	1	13	176	68	8	14	166	7	136	98	0	4	260	0	0	0	0	0	0	1	0	2	0	0	0	0	0	8	0	15	41	1	103	54	27	56	3	22	23	150	13	0	4	36	0
2008-02-21 06:00:00	17	0	39	0	0	2	139	70	2	6	127	4	102	85	0	4	190	0	1	0	0	0	0	0	1	3	0	0	0	0	1	9	0	7	24	3	66	29	22	79	3	9	32	150	14	2	8	25	0
2008-02-21 07:00:00	19	0	33	0	2	7	101	57	0	3	115	3	76	52	0	1	170	0	1	0	0	0	0	0	0	2	0	0	0	0	0	15	0	13	19	3	37	26	14	33	4	14	16	125	7	5	5	13	0
2008-02-21 08:00:00	9	2	29	0	0	10	75	35	4	1	89	2	81	47	0	2	126	0	3	0	0	0	0	0	0	0	0	0	0	0	0	9	0	6	16	1	53	38	14	33	0	6	11	110	5	0	4	11	0
2008-02-21 09:00:00	6	0	21	0	1	10	75	44	2	0	82	5	66	63	0	2	87	0	0	0	1	0	0	1	0	2	0	0	0	0	0	3	0	3	27	0	39	14	18	31	1	10	8	128	4	1	8	7	2
2008-02-21 10:00:00	11	1	34	2	0	10	77	39	0	3	102	4	54	55	0	2	96	0	0	0	0	0	0	0	0	2	0	0	0	0	0	8	0	4	14	0	40	25	18	47	0	5	11	133	2	1	6	13	0
2008-02-21 11:00:00	12	0	35	1	0	4	88	36	1	1	90	4	82	76	0	4	124	0	1	0	0	1	0	0	0	3	0	0	0	0	0	7	0	6	21	7	31	31	6	42	2	14	5	146	6	2	5	8	0
2008-02-21 12:00:00	12	0	24	2	0	4	93	48	3	0	68	1	104	67	0	2	149	0	2	0	0	0	1	1	0	1	0	0	0	0	0	5	0	7	25	3	16	16	12	36	4	11	13	168	8	3	3	12	1
2008-02-21 13:00:00	18	2	31	0	0	3	97	40	1	0	101	5	114	67	0	4	172	0	1	0	0	0	0	0	0	2	0	0	0	0	0	6	0	15	23	0	45	15	23	42	3	11	17	144	10	2	10	11	0
2008-02-21 14:00:00	20	2	31	1	1	1	124	58	1	2	103	11	115	82	0	9	223	0	1	2	0	0	0	0	0	4	0	0	0	0	0	6	0	11	38	4	56	54	27	52	2	18	21	164	8	1	7	11	1
2008-02-21 15:00:00	31	2	28	0	0	9	154	94	1	2	129	9	129	70	0	7	340	0	0	0	0	0	1	0	0	2	0	0	0	0	0	14	0	14	39	7	81	71	26	51	4	18	36	198	13	1	25	16	0
2008-02-21 16:00:00	36	1	43	2	1	6	186	61	2	1	149	1	141	73	0	0	328	0	4	0	0	0	0	1	0	4	1	0	0	0	0	9	0	19	48	6	109	62	28	62	8	11	51	207	12	2	12	26	0
2008-02-21 17:00:00	26	0	39	3	5	6	207	58	0	5	175	9	147	128	0	14	398	0	0	0	0	0	0	5	1	3	0	0	0	0	0	13	0	24	56	7	98	52	31	64	6	15	48	224	29	5	7	24	0
2008-02-21 18:00:00	32	2	52	1	0	1	184	67	2	2	161	15	142	127	0	15	372	0	6	0	0	0	1	1	0	1	1	0	0	0	0	22	0	19	72	1	97	65	33	67	10	27	48	215	20	2	8	20	0
2008-02-21 19:00:00	23	1	38	2	1	9	190	77	1	1	153	6	177	122	0	5	378	0	4	0	0	0	0	2	1	4	0	0	0	0	0	15	0	23	51	6	103	68	32	74	19	18	38	206	20	3	5	25	0
2008-02-21 20:00:00	48	0	40	0	2	7	189	83	0	3	149	7	177	103	0	8	365	0	0	0	1	0	0	2	1	0	0	0	0	0	0	12	0	15	56	6	99	56	32	64	6	20	29	194	10	10	10	36	0
2008-02-21 21:00:00	43	1	38	1	4	10	197	70	2	3	182	22	152	122	0	10	370	0	0	0	0	0	0	3	0	2	0	0	0	0	0	31	0	44	66	5	114	77	35	74	9	20	42	207	16	6	8	19	1
2008-02-21 22:00:00	38	1	26	0	3	7	208	85	2	6	168	14	175	130	0	8	380	0	0	0	1	0	0	3	0	2	0	0	0	0	0	17	0	32	63	0	112	68	40	76	10	12	55	241	14	2	11	27	0
2008-02-21 23:00:00	37	1	43	1	1	9	151	70	1	0	172	11	189	111	0	12	392	0	1	0	1	0	0	1	0	1	0	0	0	0	0	10	0	24	52	3	107	79	18	57	7	25	49	222	15	3	11	17	1
2008-02-22 00:00:00	20	1	30	1	7	7	178	49	2	2	141	7	161	111	0	8	340	0	0	0	0	0	0	4	0	1	0	0	0	0	0	5	0	14	62	3	113	52	26	60	8	18	40	178	17	3	6	26	0
2008-02-22 01:00:00	29	0	47	4	4	9	191	63	0	3	159	6	148	101	0	14	367	0	2	0	1	0	0	1	0	3	0	0	0	0	0	15	0	11	45	0	108	87	36	76	4	11	45	164	20	3	4	10	0
2008-02-22 02:00:00	20	0	41	0	0	4	135	74	2	0	187	11	174	114	0	12	330	0	1	0	0	0	0	2	0	5	0	0	0	0	0	17	0	23	59	5	79	41	28	60	3	20	36	167	13	2	5	20	0
2008-02-22 03:00:00	34	1	46	0	2	10	157	79	0	3	156	16	154	97	0	7	313	0	0	0	0	0	0	2	0	1	0	0	0	0	0	9	0	18	39	2	75	53	20	60	3	27	36	168	10	5	9	26	2
2008-02-22 04:00:00	31	0	44	2	2	7	139	85	3	3	157	6	143	62	0	3	260	0	3	0	2	1	0	0	0	2	0	0	0	0	0	13	0	18	42	5	77	58	31	58	10	11	39	176	16	4	6	14	0
2008-02-22 05:00:00	18	1	25	1	0	3	123	78	1	0	120	7	109	87	0	9	217	0	0	0	0	0	0	0	0	0	0	0	0	0	0	12	0	17	37	3	92	54	35	63	5	12	30	136	8	5	10	22	1
2008-02-22 06:00:00	15	0	42	1	2	4	110	49	2	4	97	1	91	71	0	4	152	0	1	0	0	0	0	0	0	1	0	0	0	0	0	14	0	25	24	1	71	43	31	48	6	6	15	126	14	8	4	16	0
2008-02-22 07:00:00	11	0	26	5	0	11	65	60	5	0	74	5	72	56	0	4	125	0	0	0	0	0	0	1	0	0	0	0	0	0	0	3	0	10	17	3	62	21	11	44	8	6	14	127	12	3	12	9	1
2008-02-22 08:00:00	9	0	29	0	0	3	74	29	0	2	54	4	57	46	0	2	99	0	1	0	1	0	0	0	0	3	0	0	0	0	0	10	0	7	8	1	36	21	17	29	5	9	13	113	7	0	6	11	1
2008-02-22 09:00:00	13	0	25	1	1	4	66	40	1	2	69	9	65	54	0	3	101	0	0	0	0	0	1	0	0	1	0	0	0	0	0	8	0	8	13	2	36	15	15	32	6	4	15	109	8	2	4	12	0
2008-02-22 10:00:00	13	1	22	0	0	1	73	53	5	0	67	3	75	40	0	1	109	0	0	0	0	0	0	0	0	2	0	0	0	0	0	4	0	6	12	2	29	22	14	37	9	8	10	154	6	1	7	13	0
2008-02-22 11:00:00	9	1	14	0	1	4	55	36	3	2	67	2	84	34	0	0	80	0	1	0	1	0	0	0	0	1	0	0	0	0	0	3	0	7	9	0	28	22	7	45	2	1	13	132	10	4	9	9	0
2008-02-22 12:00:00	4	0	29	0	2	2	61	43	0	0	91	5	74	30	0	4	117	0	0	0	1	0	0	2	0	0	0	0	0	0	0	7	0	4	10	0	30	25	18	55	0	6	10	113	3	0	3	8	0
2008-02-22 13:00:00	13	1	31	0	4	6	70	40	2	0	88	6	74	46	0	6	138	0	0	0	0	0	0	1	0	3	0	0	0	0	0	5	0	12	27	1	32	23	17	47	1	7	18	134	7	2	3	8	0
2008-02-22 14:00:00	17	1	28	1	5	5	116	42	4	1	129	2	112	67	0	3	177	0	0	0	0	0	0	0	0	2	0	0	0	0	0	8	0	11	26	5	41	35	22	61	8	7	23	158	8	5	5	20	0
2008-02-22 15:00:00	25	0	47	1	1	7	131	72	0	0	112	10	143	76	0	7	288	0	0	0	0	0	0	1	0	0	0	0	0	0	1	11	0	21	36	2	58	39	27	56	6	10	46	200	7	6	4	21	0
2008-02-22 16:00:00	30	1	29	2	1	9	138	53	1	1	126	8	128	97	0	4	280	0	2	0	0	0	0	1	0	0	0	0	0	0	0	11	0	8	46	3	75	74	11	86	6	13	32	194	13	6	10	19	1
2008-02-22 17:00:00	36	0	40	0	2	7	179	84	3	1	130	7	132	120	0	1	333	0	3	0	0	0	0	0	1	1	0	0	0	0	0	18	0	20	48	6	80	65	33	70	9	27	51	158	16	10	10	18	0
2008-02-22 18:00:00	35	2	30	1	0	6	157	61	2	1	146	9	133	113	0	9	297	0	0	0	0	0	1	2	0	2	0	0	0	0	0	6	0	14	46	2	83	61	19	46	9	15	44	174	12	1	4	9	0
2008-02-22 19:00:00	30	1	31	1	3	11	198	73	3	2	143	9	124	95	0	9	374	0	2	0	0	0	0	1	0	3	0	0	0	0	0	13	0	20	64	9	68	57	32	68	8	18	39	191	17	2	3	16	0
2008-02-22 20:00:00	46	0	35	3	0	7	154	65	2	6	136	11	135	106	0	5	311	0	0	0	0	0	1	5	0	0	0	0	0	0	0	11	0	37	47	6	91	41	27	71	10	6	54	196	14	5	9	20	0
2008-02-22 21:00:00	13	1	25	1	4	10	172	66	3	10	155	2	129	86	0	6	293	0	2	0	0	0	0	1	0	0	0	0	0	0	0	7	0	16	36	2	87	48	27	66	6	8	36	204	16	2	8	24	1
2008-02-22 22:00:00	32	2	25	1	5	2	124	65	4	7	138	10	127	105	0	6	287	0	0	0	0	0	1	1	1	0	0	0	0	0	0	11	0	14	52	2	63	38	44	60	6	15	43	161	8	3	9	31	0
2008-02-22 23:00:00	26	0	31	1	4	6	125	82	0	1	123	11	117	97	0	13	252	0	2	0	0	0	0	1	0	1	0	0	0	0	0	11	0	6	56	3	75	56	31	51	9	7	46	176	8	2	8	17	0
2008-02-23 00:00:00	24	1	15	2	0	4	155	76	0	3	135	7	129	97	0	4	266	0	1	0	0	0	0	5	0	2	0	0	0	0	0	13	0	14	33	5	60	26	26	73	5	8	51	139	12	5	2	19	1
2008-02-23 01:00:00	21	0	14	0	1	6	119	52	2	5	132	9	98	88	0	7	226	0	1	0	1	0	1	0	0	0	1	0	0	0	0	11	0	16	37	2	64	43	14	65	9	3	47	121	11	9	7	17	0
2008-02-23 02:00:00	25	0	16	1	3	7	113	41	2	3	135	9	118	69	0	4	222	0	1	0	0	1	0	0	0	0	1	0	0	0	0	2	0	11	23	3	55	32	23	60	11	6	52	120	6	5	8	29	0
2008-02-23 03:00:00	22	0	21	3	2	6	106	44	3	3	122	4	103	66	0	4	233	0	1	0	0	0	0	1	0	2	0	0	0	0	0	5	0	11	29	2	70	40	27	42	7	4	26	110	11	0	3	14	0
2008-02-23 04:00:00	14	1	20	0	1	7	91	70	2	3	123	1	102	64	0	6	199	0	1	0	0	0	0	0	0	0	0	0	0	0	0	11	0	12	28	1	46	31	26	34	9	11	29	141	9	4	3	18	0
2008-02-23 05:00:00	9	3	24	1	0	6	75	46	1	4	117	6	101	70	0	1	189	0	2	0	0	0	0	0	0	1	0	0	0	0	0	8	0	12	34	2	67	32	25	54	3	10	19	119	6	4	4	14	0
2008-02-23 06:00:00	9	4	16	1	0	4	94	53	2	3	97	3	75	89	0	1	158	0	1	0	0	0	0	0	0	1	0	0	0	0	0	7	0	5	20	2	69	26	18	36	13	5	25	107	6	3	5	25	0
2008-02-23 07:00:00	4	1	15	3	0	4	70	43	1	4	79	3	55	46	0	3	103	0	0	0	0	0	0	2	0	2	0	0	0	0	0	4	0	10	9	1	33	24	10	26	4	12	14	105	4	3	11	20	0
2008-02-23 08:00:00	4	0	16	2	6	2	65	37	2	2	66	0	54	42	0	2	88	0	1	0	0	0	0	1	0	0	0	0	0	0	0	4	0	9	13	1	41	11	12	21	1	4	16	94	7	0	9	25	0
2008-02-23 09:00:00	5	2	21	3	1	4	46	31	1	0	62	5	63	56	0	1	80	0	1	0	0	0	0	0	1	1	0	0	0	0	0	9	0	9	11	2	28	21	14	22	3	7	12	94	9	3	3	13	0
2008-02-23 10:00:00	8	2	17	0	1	1	49	14	0	0	43	1	61	26	0	3	64	0	1	0	0	0	0	0	0	1	0	0	0	0	0	3	0	2	14	0	21	14	9	20	2	3	10	100	1	3	4	8	0
2008-02-23 11:00:00	9	0	24	1	1	2	64	23	0	4	47	0	58	37	0	0	77	0	3	0	0	0	0	0	0	1	0	0	0	0	0	5	0	6	7	4	32	15	9	31	0	5	7	88	7	2	6	6	0
2008-02-23 12:00:00	3	2	20	1	1	2	35	27	0	3	60	1	46	46	0	1	61	0	0	0	0	0	0	0	0	0	0	0	0	0	0	15	0	6	6	0	20	13	7	21	1	2	3	120	3	0	3	6	0
2008-02-23 13:00:00	16	0	16	0	0	1	82	33	2	3	69	1	50	42	0	2	109	0	1	0	1	0	0	0	0	1	0	0	0	0	0	4	0	5	10	1	29	22	16	40	2	5	6	117	7	1	12	12	0
2008-02-23 14:00:00	9	0	20	5	0	1	88	31	0	4	64	1	73	56	0	1	135	0	1	0	0	0	1	0	0	0	0	0	0	0	0	5	0	6	19	1	35	15	14	48	3	6	15	102	6	3	9	9	0
2008-02-23 15:00:00	15	0	20	0	4	4	101	60	2	2	85	4	87	65	0	0	142	0	1	0	0	0	0	1	0	2	0	0	1	0	0	5	0	6	14	2	58	29	25	49	1	14	32	118	10	3	3	12	0
2008-02-23 16:00:00	14	2	33	0	1	3	102	59	2	3	107	6	96	64	0	5	189	0	3	0	0	0	0	2	0	2	0	0	0	0	0	8	0	6	34	4	34	18	30	51	4	6	33	164	8	3	7	13	0
2008-02-23 17:00:00	20	3	34	1	1	8	131	51	0	4	129	23	108	68	0	19	228	0	0	0	1	0	1	0	0	1	0	0	0	0	0	8	0	25	41	4	70	39	19	40	5	15	48	163	8	6	5	12	0
2008-02-23 18:00:00	39	3	23	2	6	7	102	38	1	5	132	9	122	75	0	3	277	0	0	0	0	0	1	1	0	0	0	0	0	0	0	10	0	12	30	5	56	34	26	44	7	6	62	160	13	4	7	20	0
2008-02-23 19:00:00	18	3	12	1	2	5	127	36	1	9	106	9	134	68	0	3	262	0	1	0	1	0	0	4	0	1	0	0	0	0	0	8	0	15	25	1	63	27	25	60	5	2	36	167	10	7	8	22	0
2008-02-23 20:00:00	31	1	31	2	2	7	126	58	2	9	116	6	140	75	0	4	228	0	0	0	0	0	0	3	0	0	1	0	0	0	0	14	0	13	39	2	68	30	22	48	3	5	40	147	12	9	12	14	0
2008-02-23 21:00:00	35	1	14	1	0	6	128	57	0	8	109	7	91	68	0	3	227	0	0	0	0	0	0	1	0	0	0	0	0	0	0	12	0	10	24	0	57	47	17	38	3	10	29	178	12	10	7	11	0
2008-02-23 22:00:00	26	1	15	0	1	4	135	45	3	8	119	7	109	86	0	1	217	0	4	0	0	0	0	0	0	0	0	0	0	0	0	12	0	10	34	4	70	35	21	64	5	11	39	145	7	4	10	12	0
2008-02-23 23:00:00	22	1	26	1	3	6	112	53	0	7	121	13	135	82	0	6	239	0	1	0	0	0	0	0	0	3	0	0	0	0	0	10	0	10	37	1	53	31	20	49	6	7	42	176	7	3	14	36	0
2008-02-24 00:00:00	27	0	25	0	2	4	116	50	1	5	121	4	120	95	0	5	228	0	0	0	0	0	0	0	0	0	0	1	0	0	0	9	0	10	25	3	87	37	15	43	3	3	26	151	7	1	5	14	0
2008-02-24 01:00:00	25	0	19	1	0	5	97	57	1	3	129	6	96	94	0	7	222	0	2	0	2	0	0	0	0	0	2	0	0	0	0	12	0	16	26	0	72	30	18	49	6	9	33	139	21	4	2	25	0
2008-02-24 02:00:00	11	0	21	2	4	9	87	45	0	8	162	5	117	81	0	6	200	0	3	0	0	0	0	1	0	2	0	0	0	0	0	7	0	15	33	2	73	53	32	36	5	3	26	128	12	5	6	11	0
2008-02-24 03:00:00	33	0	17	2	0	4	151	78	0	2	143	4	113	107	0	4	222	0	3	0	0	0	1	1	0	1	0	0	0	0	0	10	0	13	24	2	68	30	22	48	7	5	37	157	17	2	5	26	0
2008-02-24 04:00:00	17	2	25	1	2	8	116	62	1	4	135	5	113	74	0	4	188	0	2	0	0	0	0	0	0	0	0	0	0	0	0	9	0	9	21	3	68	40	30	45	7	14	25	157	11	5	7	26	0
2008-02-24 05:00:00	14	0	31	1	1	6	95	57	5	2	128	4	117	62	0	1	162	0	1	0	0	0	1	1	0	1	0	0	0	0	0	0	0	16	25	1	57	27	19	49	7	8	17	167	16	5	2	26	1
2008-02-24 06:00:00	17	1	27	0	4	7	84	57	4	2	93	3	75	61	0	1	140	0	1	0	1	0	0	1	0	1	0	0	1	0	0	9	0	8	9	1	52	30	26	44	2	4	14	130	5	7	5	11	0
2008-02-24 07:00:00	12	0	22	1	1	4	53	64	3	1	84	5	73	53	0	7	119	0	2	0	2	0	0	0	0	4	0	0	0	0	0	13	0	10	10	1	45	28	20	40	2	6	11	115	12	0	6	27	0
2008-02-24 08:00:00	11	0	17	0	1	5	64	34	3	3	71	2	73	38	0	2	114	0	0	0	0	0	0	0	0	1	0	0	0	0	0	3	0	17	15	2	33	24	11	40	2	2	6	116	3	0	2	17	0
2008-02-24 09:00:00	11	1	20	0	4	7	51	39	1	2	52	0	67	60	0	2	86	0	1	0	0	0	0	0	0	0	0	0	0	0	0	3	0	8	15	0	41	19	14	36	2	8	5	112	5	7	6	11	0
2008-02-24 10:00:00	7	1	36	3	2	5	74	27	1	3	39	2	48	46	0	0	107	0	1	0	0	0	0	0	0	0	0	0	0	0	0	6	0	4	9	1	32	16	11	20	1	1	5	129	3	0	3	8	0
2008-02-24 11:00:00	5	1	22	2	0	2	60	45	2	1	75	5	47	47	0	1	71	0	1	0	0	0	0	0	0	0	0	0	0	0	0	2	0	9	10	1	26	7	14	32	2	2	5	122	4	0	7	13	0
2008-02-24 12:00:00	3	0	27	0	1	2	49	24	3	7	51	3	55	48	0	2	81	0	0	0	0	0	0	1	0	0	0	0	0	0	0	6	0	8	8	2	32	15	6	48	4	5	16	95	6	0	6	5	0
2008-02-24 13:00:00	12	2	23	0	2	3	55	33	0	8	83	4	79	41	0	2	84	0	0	0	0	1	0	0	0	2	0	0	0	0	0	7	0	5	12	0	22	21	11	32	1	5	13	125	12	2	4	8	0
2008-02-24 14:00:00	10	3	26	1	1	2	86	40	0	5	90	7	79	51	0	1	146	0	0	0	0	0	0	0	1	1	0	0	0	0	0	7	0	8	27	2	31	19	20	33	3	11	14	143	6	10	6	13	0
2008-02-24 15:00:00	21	3	30	1	4	7	100	45	1	7	104	3	108	74	0	2	194	0	0	0	0	0	0	0	1	2	0	0	0	0	0	8	0	16	29	1	46	32	23	73	4	10	29	170	6	7	5	17	0
2008-02-24 16:00:00	23	3	36	0	2	2	126	62	0	5	95	4	116	76	0	7	230	0	2	0	0	0	0	0	0	1	0	0	0	0	0	8	0	9	39	4	45	38	18	46	1	6	25	160	10	2	4	17	0
2008-02-24 17:00:00	30	2	36	3	1	9	104	59	0	5	97	2	114	65	0	3	220	0	0	0	0	0	0	0	0	3	0	0	0	0	0	11	0	8	28	3	40	34	23	54	4	16	25	183	6	4	2	9	0
2008-02-24 18:00:00	18	1	47	4	1	3	116	37	1	13	156	8	95	81	0	13	223	0	4	0	0	0	0	3	0	0	1	0	0	0	0	8	0	17	29	3	53	34	23	69	7	5	54	168	13	5	7	12	0
2008-02-24 19:00:00	32	3	23	2	1	8	149	59	1	6	127	5	125	100	0	3	266	0	0	0	0	0	0	1	0	1	0	1	0	0	0	10	0	17	36	9	74	45	28	104	5	4	35	191	16	6	8	7	0
2008-02-24 20:00:00	34	1	48	0	10	9	149	83	0	4	139	7	137	78	0	1	267	0	1	0	0	0	1	0	0	2	0	0	0	0	0	12	0	18	30	2	83	38	15	82	5	14	34	185	14	12	21	16	0
2008-02-24 21:00:00	21	1	36	2	2	4	144	77	0	4	145	8	155	111	0	3	287	0	1	0	0	0	0	2	0	3	0	0	0	0	0	17	0	14	30	1	72	46	28	66	5	7	39	240	16	2	8	24	0
2008-02-24 22:00:00	31	1	29	0	7	10	125	53	1	11	130	5	168	101	0	6	244	0	2	0	0	0	0	3	0	0	0	0	0	0	0	10	0	15	38	1	93	41	33	85	2	17	41	212	18	3	10	28	0
2008-02-24 23:00:00	28	3	26	3	1	4	146	59	2	10	153	6	139	88	0	5	257	0	3	0	0	0	2	3	0	1	0	1	0	0	1	22	0	19	43	4	86	67	29	77	5	12	33	176	8	2	19	17	0
2008-02-25 00:00:00	26	1	28	2	3	8	133	62	4	8	166	9	136	86	0	4	337	0	3	0	2	0	0	4	0	2	0	0	0	0	0	4	0	13	23	1	78	45	33	57	9	7	29	202	17	1	5	20	0
2008-02-25 01:00:00	21	3	35	3	1	2	145	101	3	13	194	10	153	114	0	5	270	0	2	0	0	0	0	0	0	4	0	0	0	0	0	20	0	14	31	1	107	43	28	62	8	16	21	174	14	3	9	19	0
2008-02-25 02:00:00	26	2	31	0	1	6	151	54	3	8	163	12	156	105	0	4	313	0	0	0	2	0	1	2	0	0	0	0	0	0	0	12	0	17	36	0	76	44	32	75	4	10	27	196	27	1	6	20	0
2008-02-25 03:00:00	30	1	36	1	0	4	106	94	5	5	187	4	122	92	0	3	243	0	5	0	0	1	0	1	0	0	0	0	0	0	0	10	0	15	34	3	102	40	28	76	5	23	36	163	24	5	7	18	0
2008-02-25 04:00:00	15	0	38	0	4	9	140	73	1	8	178	5	161	82	0	6	287	0	2	0	0	0	0	0	0	0	0	0	0	0	0	15	0	17	26	1	99	42	21	56	7	8	33	188	13	2	15	21	0
2008-02-25 05:00:00	23	1	31	1	0	18	122	59	7	3	140	12	109	106	0	5	224	0	4	0	0	0	0	0	0	3	0	0	0	0	0	13	0	8	19	2	84	43	12	58	3	3	12	136	10	2	24	16	0
2008-02-25 06:00:00	21	2	29	0	1	7	95	75	1	8	142	7	133	63	0	5	190	0	0	0	0	0	1	2	0	0	0	0	0	0	0	10	0	9	16	1	57	41	28	47	5	5	20	181	11	1	15	16	0
2008-02-25 07:00:00	10	0	35	1	1	10	102	46	0	3	91	2	113	54	0	5	152	0	0	0	0	0	0	0	0	3	0	0	0	0	0	3	0	14	21	0	64	45	21	50	1	6	16	131	10	3	9	8	0
2008-02-25 08:00:00	11	2	34	0	2	2	66	32	2	6	95	4	84	39	0	1	128	0	1	3	0	0	0	3	1	0	0	0	0	0	0	7	0	14	18	0	52	28	20	43	0	14	14	117	3	0	5	17	0
2008-02-25 09:00:00	5	1	30	0	0	6	91	48	3	6	81	0	91	55	0	1	117	0	2	0	1	1	1	1	0	3	0	0	0	0	1	13	0	12	23	2	28	21	21	27	6	7	5	137	3	1	6	9	0
2008-02-25 10:00:00	13	2	32	0	0	6	128	49	2	0	72	3	97	46	0	2	110	0	2	0	0	0	0	0	0	3	0	0	0	0	0	12	0	7	12	0	44	27	16	47	1	1	4	140	4	5	8	11	0
2008-02-25 11:00:00	8	2	26	0	2	10	86	41	0	6	111	3	105	49	0	2	115	0	1	0	1	0	0	0	0	2	0	0	0	0	0	7	0	5	15	0	41	24	14	48	3	4	12	159	7	2	5	22	0
2008-02-25 12:00:00	6	2	30	3	7	7	74	52	1	7	118	0	116	53	0	2	110	0	2	0	0	0	0	0	0	0	0	0	0	0	0	5	0	13	13	2	46	30	10	41	3	1	4	169	3	2	5	5	0
2008-02-25 13:00:00	14	1	38	0	2	6	123	64	3	2	116	5	150	63	0	5	160	0	2	0	0	2	0	0	0	1	0	0	0	0	0	9	0	17	21	2	48	35	23	59	0	5	8	150	10	3	9	15	1
2008-02-25 14:00:00	20	2	37	1	4	6	118	65	0	6	145	6	141	87	0	5	259	0	2	0	0	0	0	0	1	3	0	0	0	0	0	14	0	13	37	3	59	39	21	61	3	8	32	180	12	2	3	8	0
2008-02-25 15:00:00	24	1	49	0	6	4	150	74	1	12	183	10	156	86	0	7	316	0	0	0	0	0	0	1	1	4	0	0	0	0	0	10	0	21	30	5	71	78	24	67	5	12	61	199	7	3	1	13	0
2008-02-25 16:00:00	27	1	50	2	0	7	164	72	1	14	156	5	206	112	0	8	318	0	3	0	0	0	1	1	0	1	1	0	0	0	0	12	0	14	54	8	84	81	39	84	9	20	39	214	14	6	13	27	0
2008-02-25 17:00:00	34	2	33	4	0	11	176	76	4	15	167	2	166	117	0	6	308	0	0	0	0	0	0	0	0	2	0	0	0	0	0	15	0	15	53	3	109	57	24	71	7	13	38	188	16	6	10	8	0
2008-02-25 18:00:00	28	1	51	2	0	7	182	103	0	12	167	11	207	137	0	12	375	0	4	1	2	1	3	3	1	7	1	1	2	0	1	16	0	29	56	9	108	51	23	81	4	8	52	231	15	2	8	23	0
2008-02-25 19:00:00	40	0	43	3	0	7	187	90	2	11	168	12	200	109	0	7	371	0	4	0	1	0	0	2	0	2	0	0	0	0	0	10	0	19	57	5	101	93	35	89	11	8	53	214	22	7	11	34	0
2008-02-25 20:00:00	31	3	51	0	0	17	190	97	3	11	185	8	177	149	0	10	418	0	2	0	0	0	0	0	0	3	0	0	0	0	0	26	0	18	48	2	94	41	34	73	5	8	52	236	11	14	2	29	0
2008-02-25 21:00:00	33	1	37	1	1	9	210	84	0	6	157	5	149	130	0	15	390	0	4	0	0	0	0	0	0	2	0	0	0	0	0	15	0	25	47	5	105	93	33	55	8	22	45	234	16	6	16	19	0
2008-02-25 22:00:00	35	2	42	2	5	9	178	98	3	25	218	12	194	146	0	7	390	0	4	0	1	0	0	1	0	4	0	0	0	0	0	32	0	15	56	5	112	64	43	62	3	11	45	258	16	9	3	23	1
2008-02-25 23:00:00	25	1	38	1	1	6	151	66	2	13	214	6	161	114	0	10	290	0	6	1	0	0	1	0	0	2	0	0	0	0	0	13	0	18	50	3	116	77	29	59	4	13	35	199	19	4	9	39	0
2008-02-26 00:00:00	34	3	28	2	0	7	136	88	4	15	179	6	155	141	0	3	317	0	3	0	0	0	0	0	0	2	0	0	0	0	1	11	0	18	48	9	83	57	19	90	3	12	36	167	19	7	16	24	0
2008-02-26 01:00:00	26	0	36	3	4	13	158	77	2	15	174	6	178	87	0	9	319	0	1	0	2	0	0	1	0	1	0	0	0	0	0	15	0	15	56	2	114	55	46	54	6	12	26	204	15	3	3	28	0
2008-02-26 02:00:00	38	0	40	0	2	13	165	106	0	11	206	6	175	99	0	11	331	0	0	0	0	0	0	1	0	1	0	0	0	0	0	7	0	20	46	2	103	58	24	65	4	6	45	180	17	1	11	20	0
2008-02-26 03:00:00	42	1	53	1	1	3	147	86	1	11	180	11	167	111	0	4	325	0	2	0	1	0	0	2	0	3	0	0	0	0	0	13	0	26	49	8	94	48	34	55	5	14	46	211	19	3	6	21	0
2008-02-26 04:00:00	30	2	41	4	3	2	156	83	3	8	177	5	164	138	0	8	261	0	2	0	0	0	0	1	0	6	0	0	0	0	0	19	0	21	35	4	103	66	24	78	1	5	37	203	13	1	8	19	0
2008-02-26 05:00:00	30	1	34	1	0	11	112	64	0	12	139	3	120	118	0	5	213	0	0	0	0	0	0	0	0	3	0	0	0	0	0	11	0	18	43	2	91	49	32	66	2	6	39	175	13	4	22	21	0
2008-02-26 06:00:00	12	1	42	0	1	5	82	39	4	1	143	5	133	89	0	5	165	0	0	0	0	0	0	0	0	0	0	0	0	0	0	10	0	7	25	2	76	43	19	49	1	7	24	178	15	1	4	24	0
2008-02-26 07:00:00	11	1	33	1	3	7	91	42	0	15	91	5	107	60	0	11	149	0	1	0	0	0	0	0	0	0	0	0	0	0	0	16	0	9	22	3	61	21	11	66	2	8	13	133	9	0	7	20	0
2008-02-26 08:00:00	5	1	28	2	0	3	77	54	5	10	70	5	93	41	0	1	119	0	2	0	0	0	0	0	0	0	0	0	0	0	0	7	0	8	11	0	42	23	11	38	3	8	18	164	2	0	5	15	0
2008-02-26 09:00:00	9	0	28	1	0	2	63	48	1	3	75	0	96	63	0	1	110	0	2	0	0	0	0	0	0	4	0	0	0	0	0	5	0	11	14	1	43	16	19	46	3	5	9	138	4	1	3	7	0
2008-02-26 10:00:00	12	0	35	0	3	1	93	47	3	6	89	0	86	59	0	2	115	0	2	0	0	0	0	0	0	1	0	0	0	0	0	2	0	6	13	1	48	15	14	54	4	4	5	141	7	5	7	22	0
2008-02-26 11:00:00	9	1	26	0	1	4	83	39	2	6	86	2	100	43	0	7	136	0	1	0	0	0	0	0	0	11	0	0	0	0	0	5	0	11	14	0	42	18	21	54	1	11	7	151	7	4	7	12	0
2008-02-26 12:00:00	14	1	30	2	3	3	120	63	1	7	79	4	99	45	0	4	124	0	0	0	0	0	0	0	0	2	0	0	0	0	0	11	0	7	9	1	33	32	20	36	0	6	18	151	8	4	2	14	0
2008-02-26 13:00:00	24	3	37	0	2	9	112	45	0	5	135	3	126	53	0	7	212	0	2	0	0	0	0	0	0	2	0	0	0	0	0	5	0	15	16	5	53	44	20	37	2	6	23	164	12	2	8	15	2
2008-02-26 14:00:00	20	0	38	2	3	7	125	74	1	8	137	10	114	83	0	3	266	0	3	0	0	0	0	0	0	2	0	0	0	0	0	3	0	16	27	4	62	36	20	54	9	20	23	180	12	3	8	14	0
2008-02-26 15:00:00	22	4	50	2	5	3	139	53	3	19	133	2	161	98	0	10	304	0	2	0	0	0	0	2	0	1	0	0	0	0	0	14	0	20	54	3	75	66	27	51	5	8	41	232	18	8	14	10	0
2008-02-26 16:00:00	40	2	59	4	2	8	184	64	5	14	143	8	140	82	0	4	305	0	3	0	0	0	0	0	0	3	0	0	0	0	0	20	0	21	54	0	92	46	32	64	5	12	32	251	15	1	7	22	1
2008-02-26 17:00:00	31	5	44	0	6	7	167	62	1	25	169	13	198	109	0	4	316	0	5	0	1	0	1	6	1	2	0	0	0	0	0	15	0	22	47	3	81	54	31	64	4	15	45	242	16	3	11	21	0
2008-02-26 18:00:00	52	1	32	2	2	11	172	66	0	25	158	9	194	99	0	4	345	0	1	0	0	0	0	0	0	3	0	0	0	0	0	21	0	18	43	5	88	69	22	61	2	16	49	239	22	7	8	14	0
2008-02-26 19:00:00	49	0	44	2	0	12	202	86	1	17	144	7	186	124	0	8	357	0	3	0	0	0	0	6	0	1	0	0	0	0	0	15	0	23	57	3	95	66	27	79	11	8	42	214	8	5	15	34	0
2008-02-26 20:00:00	35	2	44	4	2	8	190	67	2	19	180	8	199	91	0	16	408	0	1	0	0	0	0	3	0	2	0	0	0	0	0	12	0	15	64	4	101	57	27	75	8	15	49	219	17	6	16	24	0
2008-02-26 21:00:00	31	2	39	3	6	8	156	62	1	12	170	8	186	107	0	5	319	0	5	0	0	0	0	0	0	1	0	0	0	0	0	14	0	20	52	6	89	73	27	63	4	12	51	185	12	5	19	20	1
2008-02-26 22:00:00	34	3	35	2	3	10	207	86	0	13	172	8	232	124	0	5	310	0	3	0	0	0	1	0	0	4	0	0	0	0	0	18	0	9	65	5	112	72	33	104	7	8	57	208	17	4	7	16	0
2008-02-26 23:00:00	44	5	41	0	3	6	184	71	2	17	174	5	200	127	0	7	397	0	5	0	0	1	0	0	0	6	0	0	0	0	0	14	0	18	45	6	112	68	30	82	12	14	41	199	23	7	4	21	0
2008-02-27 00:00:00	44	3	43	0	9	9	122	65	2	15	151	5	180	91	0	12	299	0	2	0	0	0	1	0	0	0	0	0	0	0	0	16	0	22	55	3	101	60	31	66	14	10	54	174	15	7	1	20	0
2008-02-27 01:00:00	29	0	47	1	2	6	227	83	3	8	203	7	153	108	0	9	307	0	0	0	0	0	1	2	0	2	0	0	0	0	0	19	0	13	55	6	99	78	29	60	8	13	39	204	15	3	14	16	0
2008-02-27 02:00:00	34	1	27	2	3	3	166	77	5	14	209	10	157	92	0	4	293	0	5	0	0	0	1	1	0	3	0	0	0	0	0	21	0	14	41	4	92	66	26	61	1	13	31	163	15	4	6	28	0
2008-02-27 03:00:00	29	0	45	4	1	7	156	49	3	9	185	6	160	121	0	8	248	0	5	0	1	1	0	1	0	4	0	0	0	0	0	16	0	25	42	3	89	45	30	81	5	10	38	203	11	3	11	38	0
2008-02-27 04:00:00	22	3	48	1	1	9	131	76	1	14	156	3	155	89	0	4	244	0	3	2	0	0	1	0	0	3	1	0	0	0	0	7	0	18	32	3	113	54	24	54	4	9	28	188	14	5	6	11	0
2008-02-27 05:00:00	20	2	44	2	1	6	92	74	3	2	150	2	156	63	0	3	229	0	2	0	0	0	0	1	0	2	0	0	0	0	1	16	0	18	28	3	90	63	26	57	8	5	27	138	12	1	14	13	0
2008-02-27 06:00:00	22	1	29	0	0	3	94	73	1	8	132	3	99	53	0	3	169	0	3	0	0	0	1	0	0	0	0	0	0	0	0	5	0	7	23	7	93	47	17	39	2	3	27	189	15	4	7	22	0
2008-02-27 07:00:00	17	1	37	1	0	6	96	53	2	10	92	0	86	50	0	2	130	0	0	0	0	0	0	1	0	2	0	0	0	0	0	10	0	10	11	3	59	20	18	47	0	3	19	132	10	4	7	8	0
2008-02-27 08:00:00	9	0	27	0	0	6	65	32	3	8	90	4	102	41	0	2	115	0	0	0	0	0	1	0	0	1	0	0	0	0	0	9	0	7	10	0	44	28	7	27	3	5	10	136	4	0	8	17	0
2008-02-27 09:00:00	6	1	22	0	0	2	69	21	0	8	90	3	88	45	0	4	96	0	0	0	0	0	0	1	0	2	0	0	0	0	0	9	0	14	15	0	33	13	12	40	2	3	9	142	11	2	8	10	0
2008-02-27 10:00:00	11	2	26	0	1	0	77	39	1	9	79	5	88	46	0	3	129	0	2	0	0	0	1	0	0	2	0	0	0	0	0	9	0	10	8	3	49	24	20	52	3	9	9	164	8	6	6	20	0
2008-02-27 11:00:00	15	0	46	1	1	5	101	57	3	8	87	3	93	45	0	5	153	0	0	0	0	0	0	0	0	1	0	0	0	0	0	6	0	12	16	0	40	22	8	39	3	5	10	181	5	3	1	15	0
2008-02-27 12:00:00	10	2	19	1	0	6	73	41	3	8	92	5	107	41	0	3	166	0	1	0	0	0	0	0	0	4	0	0	0	0	0	4	0	9	13	1	41	19	18	30	2	2	8	273	6	2	7	14	0
2008-02-27 13:00:00	13	1	31	1	0	2	107	57	3	10	110	2	108	69	0	6	161	0	0	0	1	0	0	0	0	3	0	0	0	0	0	6	0	6	30	0	56	33	14	53	2	3	8	333	3	2	5	9	0
2008-02-27 14:00:00	14	1	29	1	4	7	111	61	0	9	142	3	144	64	0	3	260	0	3	0	0	0	0	1	0	7	0	0	0	0	0	7	0	13	36	1	57	49	12	67	1	5	12	528	12	0	5	17	0
2008-02-27 15:00:00	29	2	36	2	4	5	160	86	5	13	147	8	161	96	0	5	259	0	2	0	0	0	0	1	0	4	0	0	0	0	0	10	0	13	43	2	69	63	20	74	7	24	37	648	11	6	6	28	0
2008-02-27 16:00:00	33	1	53	8	2	4	151	86	2	7	172	7	153	101	0	3	302	0	0	0	0	0	0	2	0	1	0	0	0	0	0	11	0	18	42	6	59	57	18	45	9	15	31	612	19	10	9	37	0
2008-02-27 17:00:00	41	1	31	4	7	5	183	72	0	13	145	6	196	92	0	5	331	0	3	0	0	0	0	0	0	0	1	0	0	0	0	15	0	19	47	1	114	52	35	77	4	16	42	583	11	6	13	27	0
2008-02-27 18:00:00	45	1	45	1	1	7	173	83	2	9	154	10	177	110	0	12	318	0	3	0	0	0	0	4	0	2	0	0	0	0	1	26	0	13	45	5	81	54	29	52	6	16	37	639	7	4	4	43	0
2008-02-27 19:00:00	31	3	39	5	0	7	177	80	3	19	149	8	184	112	0	4	338	0	1	0	0	0	1	1	0	3	0	0	0	0	0	24	0	24	47	0	105	64	48	58	9	8	30	570	17	7	14	20	0
2008-02-27 20:00:00	41	1	57	1	1	6	145	70	1	15	144	10	169	145	0	6	355	0	2	0	0	0	0	1	0	2	1	0	0	0	1	23	0	22	53	1	90	66	31	90	7	14	31	470	17	6	8	20	0
2008-02-27 21:00:00	35	0	43	1	1	13	134	73	2	21	139	7	190	109	0	13	376	0	1	0	2	0	0	1	0	1	0	0	0	0	0	15	0	25	66	5	99	62	33	60	5	6	41	484	13	1	13	17	0
2008-02-27 22:00:00	34	1	47	2	0	6	173	81	0	18	162	9	190	121	0	12	290	0	0	0	1	0	0	0	0	1	0	0	0	0	0	13	0	22	64	3	84	72	27	86	5	5	55	380	15	6	7	30	1
2008-02-27 23:00:00	25	3	50	2	7	15	170	53	0	7	166	10	133	99	0	6	335	0	5	0	2	0	0	1	0	4	0	0	0	0	0	19	0	31	57	4	101	58	34	68	4	7	45	336	12	4	6	18	0
2008-02-28 00:00:00	42	1	29	2	1	4	185	62	2	17	148	6	155	109	0	7	345	0	5	0	0	0	0	0	0	0	0	0	0	0	0	16	0	29	34	6	97	37	36	60	7	7	48	294	12	7	3	32	0
2008-02-28 01:00:00	43	1	32	3	0	7	142	74	4	14	177	9	180	116	0	10	310	0	3	0	0	0	1	1	0	1	0	0	0	0	0	17	0	23	38	1	91	50	29	63	8	11	34	224	15	6	12	18	0
2008-02-28 02:00:00	21	1	41	1	3	8	175	71	4	16	146	10	148	101	0	1	316	0	2	1	0	0	0	1	0	5	1	0	0	0	0	15	0	17	40	1	111	52	30	65	5	13	31	225	11	2	10	18	0
2008-02-28 03:00:00	28	2	45	1	3	5	160	59	3	3	131	9	192	97	0	4	293	0	3	0	0	0	0	1	0	0	0	0	0	0	0	23	0	15	41	4	99	47	22	60	2	20	28	213	14	2	12	18	0
2008-02-28 04:00:00	22	2	38	0	3	16	149	72	4	9	165	5	160	100	0	6	320	0	0	0	0	0	0	0	0	2	0	0	0	0	0	11	0	29	43	4	85	50	16	65	7	9	27	268	25	1	11	28	0
2008-02-28 05:00:00	32	1	29	1	0	3	137	68	0	11	164	9	130	79	0	8	256	0	1	0	0	0	1	0	0	4	0	0	0	0	1	13	0	18	33	3	82	36	21	57	9	9	17	199	18	2	6	21	0
2008-02-28 06:00:00	16	1	26	1	0	9	89	40	1	9	111	1	120	71	0	4	193	0	1	0	0	0	0	1	0	1	0	0	0	0	0	14	0	15	26	3	86	36	23	41	5	13	21	136	14	1	11	14	0
2008-02-28 07:00:00	19	2	21	0	1	6	81	58	1	1	109	2	91	42	0	4	137	0	3	0	0	0	0	0	0	2	0	0	0	0	0	5	0	20	19	0	63	42	22	28	1	5	19	162	5	2	6	23	1
2008-02-28 08:00:00	11	1	22	0	2	4	83	341	2	2	77	3	63	51	0	0	99	0	0	0	0	0	0	2	0	0	0	0	0	0	0	10	0	11	14	0	51	32	25	34	3	6	13	127	11	2	3	16	0
2008-02-28 09:00:00	6	3	30	0	2	6	66	34	0	2	83	3	79	44	0	0	106	0	3	0	0	0	0	0	0	1	0	0	0	0	0	3	0	6	13	0	45	14	18	41	2	7	11	131	12	2	2	9	0
2008-02-28 10:00:00	4	0	25	0	3	8	87	40	1	8	83	3	93	57	0	1	100	0	0	0	0	0	0	0	0	0	0	0	0	0	0	1	0	14	8	2	43	30	10	32	1	1	13	121	9	0	10	13	1
2008-02-28 11:00:00	13	2	37	3	1	4	133	33	1	4	70	2	95	59	0	4	144	0	0	0	0	0	0	0	0	1	0	0	0	0	0	8	0	11	15	1	34	23	17	33	2	4	8	136	4	1	9	6	0
2008-02-28 12:00:00	14	0	44	1	0	6	88	34	1	4	73	1	65	54	0	1	135	0	0	1	0	0	0	0	0	0	0	2	0	0	0	7	0	11	19	0	41	24	22	37	3	10	11	163	2	2	7	11	0
2008-02-28 13:00:00	14	0	29	2	3	11	112	46	0	2	102	4	133	57	0	2	185	0	5	0	0	0	0	0	0	1	0	0	0	0	0	9	0	15	23	1	48	35	23	49	1	7	16	192	7	1	7	13	0
2008-02-28 14:00:00	27	1	39	2	0	6	113	66	1	2	120	14	142	60	0	11	240	0	2	1	0	0	1	2	1	4	0	0	0	0	0	9	0	26	28	3	66	39	16	81	2	6	29	182	8	5	12	21	0
2008-02-28 15:00:00	26	1	47	1	2	8	135	58	0	11	164	5	146	76	0	10	316	0	2	0	1	0	0	2	0	6	0	0	0	0	0	15	0	31	35	5	74	67	18	61	7	20	22	185	17	3	18	12	2
2008-02-28 16:00:00	40	0	50	3	1	10	157	89	1	9	145	6	169	99	0	8	274	0	1	0	0	0	1	1	0	4	0	0	0	0	0	17	0	19	40	1	85	67	24	82	6	17	36	213	21	9	12	13	0
2008-02-28 17:00:00	35	0	38	0	0	11	192	85	2	14	128	4	160	89	0	5	316	0	2	0	1	0	0	0	0	2	0	0	0	0	1	5	0	26	41	5	94	57	25	79	1	15	64	199	9	16	5	23	0
2008-02-28 18:00:00	47	1	43	1	2	6	225	78	2	2	146	13	165	132	0	9	372	0	3	0	0	0	0	0	0	3	0	0	0	0	0	12	0	26	51	5	76	64	27	68	9	13	46	222	13	7	8	30	0
2008-02-28 19:00:00	46	4	45	0	1	4	174	96	5	14	135	5	182	125	0	5	359	0	2	0	1	0	1	0	0	0	1	0	0	0	0	20	0	19	61	8	84	67	33	56	2	12	33	209	9	5	10	23	2
2008-02-28 20:00:00	30	2	40	4	1	12	159	55	2	10	157	15	163	114	0	6	372	0	2	0	1	1	0	0	0	3	0	0	0	0	0	21	0	15	65	3	91	58	26	59	6	10	27	216	17	8	5	19	1
2008-02-28 21:00:00	34	1	38	1	0	12	185	75	3	7	175	7	166	108	0	8	360	0	2	1	1	1	2	1	1	7	1	1	1	0	1	13	0	23	49	7	93	58	37	83	8	5	43	222	19	6	24	14	0
2008-02-28 22:00:00	37	1	50	1	0	11	154	67	3	7	178	6	162	106	0	11	356	0	3	0	0	0	1	0	1	4	0	0	0	0	0	14	0	21	62	6	91	55	23	66	10	10	33	206	16	8	15	24	0
2008-02-28 23:00:00	40	3	24	0	0	5	141	74	1	11	126	7	170	128	0	3	275	0	4	0	0	0	1	2	1	5	0	1	0	0	1	15	0	19	44	7	109	64	18	60	5	15	28	198	21	3	8	30	0
2008-02-29 00:00:00	28	1	48	2	5	6	151	67	3	13	150	3	140	78	0	2	273	0	2	0	0	0	1	3	0	0	0	0	0	0	0	14	0	26	38	5	86	50	27	62	6	20	27	177	13	5	7	22	1
2008-02-29 01:00:00	44	6	29	0	1	7	205	63	6	11	148	6	129	117	0	8	383	0	0	0	1	0	0	2	0	3	0	0	0	0	0	9	0	27	38	2	95	59	29	52	4	8	22	193	6	5	8	21	0
2008-02-29 02:00:00	29	2	46	0	2	5	171	67	8	5	169	11	112	110	0	7	303	0	2	0	1	0	0	1	0	0	0	0	0	0	0	9	0	23	44	3	89	44	28	47	4	15	30	158	15	3	14	20	0
2008-02-29 03:00:00	18	1	32	4	0	10	130	63	7	6	152	6	136	82	0	5	253	0	0	0	0	0	0	1	0	3	0	0	0	0	0	11	0	13	53	2	101	71	28	51	2	15	21	174	13	2	7	38	0
2008-02-29 04:00:00	29	1	48	1	3	5	114	79	0	9	159	2	141	79	0	6	275	0	3	0	0	0	0	2	0	1	0	0	0	0	0	5	0	16	40	2	92	51	29	48	8	9	28	187	14	4	11	29	0
2008-02-29 05:00:00	22	2	34	1	6	12	118	59	0	6	141	19	123	80	0	6	218	0	1	0	0	0	0	0	0	1	0	0	0	0	0	12	0	18	31	4	79	53	18	48	6	11	14	151	5	2	9	27	0
2008-02-29 06:00:00	11	2	14	0	1	4	91	65	2	4	103	5	92	53	0	3	133	0	3	0	0	0	2	0	0	4	0	0	0	0	0	9	0	12	31	4	57	29	20	34	3	17	16	116	16	2	9	20	0
2008-02-29 07:00:00	10	1	15	0	1	5	69	61	0	2	82	6	73	53	0	0	93	0	1	0	0	0	0	2	1	2	0	0	0	0	0	17	0	11	15	1	39	37	26	43	6	9	16	133	11	0	7	14	0
2008-02-29 08:00:00	12	1	20	1	0	2	68	44	0	3	86	1	59	41	0	2	93	0	0	0	0	0	0	0	0	2	0	0	0	0	0	6	0	3	11	1	54	33	20	21	1	3	11	109	5	3	3	12	1
2008-02-29 09:00:00	9	0	19	1	1	3	37	36	0	1	78	3	58	32	0	6	62	0	2	0	1	0	0	0	0	0	0	0	0	0	0	6	0	6	13	1	37	31	7	39	1	4	5	139	9	0	12	10	0
2008-02-29 10:00:00	11	1	33	0	1	4	80	41	1	3	63	3	78	42	0	1	119	0	2	0	0	0	0	0	0	1	0	0	0	0	0	3	0	6	11	0	26	22	7	49	1	4	8	134	4	1	7	10	0
2008-02-29 11:00:00	16	0	24	0	1	1	84	31	3	6	77	0	57	40	0	0	120	0	1	0	0	0	1	1	0	1	1	0	0	0	0	4	0	5	15	1	33	29	14	30	0	2	10	141	5	2	2	3	0
2008-02-29 12:00:00	9	3	20	1	1	7	57	45	0	3	82	5	73	58	0	5	105	0	1	0	0	0	0	0	0	1	0	0	0	0	0	4	0	2	9	1	39	35	16	41	3	2	5	116	6	0	6	10	0
2008-02-29 13:00:00	13	0	19	0	3	5	73	42	1	3	104	0	110	60	0	1	135	0	0	0	0	0	1	0	0	0	0	0	0	0	0	6	0	7	16	2	47	31	17	29	3	10	12	122	3	2	3	11	0
2008-02-29 14:00:00	13	2	30	0	1	5	71	38	0	4	107	3	114	76	0	6	179	0	2	0	0	0	0	1	0	3	0	0	0	0	0	7	0	16	41	3	67	34	20	58	3	10	21	140	14	1	7	20	1
2008-02-29 15:00:00	18	3	30	3	1	2	172	63	2	2	115	7	119	76	0	2	241	0	2	0	0	0	0	2	0	1	0	0	0	0	0	19	0	11	30	4	69	55	28	54	7	5	21	138	8	5	9	18	0
2008-02-29 16:00:00	26	2	27	2	2	6	153	62	0	9	123	9	111	92	0	3	265	0	2	1	2	0	1	2	0	2	0	0	0	0	0	11	0	25	35	2	68	54	18	57	6	8	21	139	6	0	10	15	0
2008-02-29 17:00:00	30	2	32	1	1	11	139	53	0	9	140	8	112	81	0	13	261	0	4	0	1	0	1	0	0	0	0	0	0	0	0	10	0	16	57	4	80	57	27	61	6	6	18	189	12	7	6	23	0
2008-02-29 18:00:00	38	0	43	2	3	5	153	64	4	6	153	6	132	75	0	4	245	0	4	0	0	1	0	2	0	6	0	0	0	0	0	15	0	26	52	7	89	50	26	50	3	13	28	179	14	5	2	12	0
2008-02-29 19:00:00	36	0	45	3	3	8	133	64	3	9	136	4	128	111	0	13	263	0	1	0	0	0	0	1	0	2	1	0	0	0	0	7	0	20	55	3	79	65	36	40	5	16	28	129	15	1	5	25	1
2008-02-29 20:00:00	37	3	42	0	2	7	128	61	2	5	111	9	135	88	0	5	244	0	3	0	0	0	0	1	0	0	0	0	0	0	0	10	0	20	44	2	75	48	28	51	6	8	32	182	12	8	7	19	0
2008-02-29 21:00:00	39	1	19	1	2	6	110	65	5	9	122	7	125	91	0	0	259	0	1	0	0	0	0	0	0	2	0	0	0	0	0	10	0	17	46	6	100	51	25	57	6	8	27	170	13	4	3	21	0
2008-02-29 22:00:00	33	1	23	0	0	12	122	71	0	5	91	6	130	107	0	9	212	0	6	0	0	0	1	0	0	0	0	0	0	0	0	14	0	10	45	2	82	58	33	47	2	2	26	170	9	7	9	21	0
2008-02-29 23:00:00	19	0	19	0	1	9	121	47	0	9	131	2	113	63	0	5	266	0	3	0	0	0	0	0	0	1	0	0	0	0	0	12	0	14	32	2	61	43	23	40	3	7	22	116	11	2	5	19	0
2008-03-01 00:00:00	18	2	22	2	2	4	101	43	1	13	109	9	127	72	0	5	183	0	2	0	0	0	0	0	0	2	0	0	0	0	0	6	0	9	33	1	57	52	46	46	3	2	33	134	14	3	11	21	0
2008-03-01 01:00:00	13	1	22	0	0	10	128	35	1	7	130	1	101	85	0	3	167	0	3	0	0	0	0	0	0	2	0	1	0	0	0	10	0	5	26	5	60	38	22	62	2	3	17	129	12	2	7	7	0
2008-03-01 02:00:00	20	0	20	2	1	2	101	58	0	7	118	2	105	71	0	1	159	0	2	0	0	0	0	0	0	3	0	0	0	0	0	4	0	7	40	3	54	37	22	39	1	4	20	111	8	5	8	18	0
2008-03-01 03:00:00	19	0	29	0	0	1	101	71	4	3	104	5	104	66	0	5	168	0	1	1	0	0	0	1	1	2	1	0	0	0	0	8	0	6	30	2	42	43	14	45	5	3	21	143	10	1	9	26	0
2008-03-01 04:00:00	11	0	17	1	0	6	87	58	0	14	137	7	110	63	0	5	145	0	4	0	0	0	0	1	0	0	0	0	0	0	0	7	0	18	26	1	58	25	22	66	0	3	12	147	8	2	5	11	0
2008-03-01 05:00:00	11	4	15	4	1	3	124	43	6	3	110	5	87	52	0	2	126	0	1	0	0	0	0	0	0	2	0	0	0	0	0	5	0	6	14	1	74	35	21	37	5	3	14	115	7	2	7	21	0
2008-03-01 06:00:00	11	3	19	1	1	5	65	47	7	4	101	2	79	40	0	1	107	0	0	0	1	0	1	0	0	2	0	0	0	0	0	14	0	4	9	1	43	22	10	36	3	11	8	110	6	0	5	9	0
2008-03-01 07:00:00	6	0	10	0	0	2	74	38	0	2	75	2	168	48	0	1	93	0	1	0	0	0	1	0	0	1	0	0	0	0	0	9	0	4	8	1	32	23	12	30	2	3	12	106	5	7	11	12	0
2008-03-01 08:00:00	11	0	23	0	0	2	47	35	0	4	57	1	70	47	0	1	76	0	0	0	0	0	0	0	0	0	0	0	0	0	0	3	0	3	12	3	34	26	10	34	2	7	12	89	4	1	0	14	0
2008-03-01 09:00:00	14	1	12	0	0	4	55	43	0	3	58	3	56	30	0	1	78	0	1	0	0	1	0	0	0	0	0	0	0	0	0	6	0	9	3	0	20	24	13	15	1	4	7	99	5	3	2	11	1
2008-03-01 10:00:00	11	2	20	0	0	6	46	34	4	6	53	3	68	26	0	1	59	0	2	0	0	0	0	0	0	4	1	0	0	0	0	7	0	7	8	1	45	13	14	29	0	3	7	74	3	1	2	6	0
2008-03-01 11:00:00	8	1	22	1	2	2	45	38	1	1	56	3	57	34	0	0	60	0	0	0	0	0	1	0	0	3	0	0	0	0	0	2	0	4	7	1	23	18	10	35	2	4	6	84	3	2	6	8	0
2008-03-01 12:00:00	5	0	22	4	0	5	34	44	1	0	59	2	61	33	0	4	74	0	0	0	0	0	0	0	0	0	0	0	0	0	0	2	0	9	12	0	22	12	12	43	1	13	6	93	4	2	8	11	0
2008-03-01 13:00:00	12	2	19	1	0	3	70	32	0	2	64	3	62	40	0	1	90	0	0	0	0	0	0	0	0	2	0	0	0	0	0	7	0	8	15	0	26	21	12	26	1	6	6	93	6	0	3	10	0
2008-03-01 14:00:00	10	2	25	2	1	2	71	39	0	6	83	4	64	43	0	2	102	0	0	0	1	0	0	1	0	2	0	0	0	0	0	5	0	7	12	5	36	22	19	37	3	5	8	110	9	3	5	9	0
2008-03-01 15:00:00	11	1	25	0	0	4	82	46	0	7	64	3	88	54	0	5	136	0	0	0	1	0	0	0	0	2	0	0	0	0	0	5	0	10	21	3	35	32	28	47	6	7	11	111	11	2	3	10	0
2008-03-01 16:00:00	18	2	12	0	2	2	94	37	0	5	116	4	101	48	0	8	155	0	1	0	0	0	0	0	0	0	0	0	0	0	0	10	0	11	20	0	37	37	28	58	2	4	18	113	9	1	7	5	0
2008-03-01 17:00:00	19	0	15	0	3	6	121	73	0	4	108	3	107	81	0	4	193	0	1	0	0	0	0	0	0	2	0	0	0	0	0	10	0	11	19	6	44	34	35	44	2	6	21	134	12	4	9	12	0
2008-03-01 18:00:00	16	0	31	0	2	7	85	51	0	4	125	2	114	102	0	6	138	0	1	0	0	0	0	0	1	1	0	0	0	0	1	10	0	9	27	4	39	42	17	70	9	8	25	133	9	1	5	12	1
2008-03-01 19:00:00	33	0	19	1	0	3	120	52	2	3	103	3	88	73	0	2	176	0	1	0	0	0	0	0	0	1	0	0	0	0	1	6	0	29	22	1	51	43	27	51	7	11	28	139	10	3	7	16	0
2008-03-01 20:00:00	19	2	27	1	3	1	110	52	1	13	109	3	107	65	0	6	169	0	2	0	0	0	0	2	1	1	0	0	0	0	0	12	0	10	28	1	56	26	18	34	3	6	22	141	5	5	7	10	0
2008-03-01 21:00:00	26	2	18	1	1	4	96	57	1	6	122	0	106	66	0	9	171	0	0	0	0	0	1	0	0	0	0	1	0	0	0	8	0	8	22	4	59	43	23	40	8	11	15	129	7	1	9	19	0
2008-03-01 22:00:00	17	2	15	3	2	6	124	50	2	10	117	4	109	87	0	2	218	0	1	0	1	0	0	0	0	3	0	0	0	0	0	9	0	15	18	0	57	28	18	44	2	5	19	139	5	9	11	19	0
2008-03-01 23:00:00	13	1	20	0	0	6	120	57	2	4	138	6	96	116	0	4	184	0	2	0	0	0	0	0	0	0	0	0	0	0	0	8	0	9	22	1	70	38	25	43	9	6	26	133	14	0	6	18	0
[truncated: 52,783 more rows]
[truncated: 5 more columns]
