# Supplementary material for: Global Disease Monitoring and Forecasting with Wikipedia
Source: PLoS Comput Biol. 2014 Nov 13;10(11):e1003892. doi: 10.1371/journal.pcbi.1003892 (PMC4231164; doi:10.1371/journal.pcbi.1003892)
Supplement: Dataset S1 — Input data, raw results, and additional figures. This archive file contains: (a) inter-language article mappings, (b) figures for the 4 successful contexts not included above, (c) official epidemiological data used as input, (d) complete correlation scores r, (e) wiki input data, and (f) a text file explaining the archive content and file formats. (ZIP) [file pcbi.1003892.s001.zip › S1_supplemental-data/wiki-data/zh_aids_raw.csv]

timestamp	zh-%E4%BA%BA%E9%A1%9E%E5%85%8D%E7%96%AB%E7%BC%BA%E9%99%B7%E7%97%85%E6%AF%92	zh-%E5%82%B3%E6%9F%93%E6%80%A7%E5%96%AE%E6%A0%B8%E7%99%BD%E8%A1%80%E7%90%83%E5%A2%9E%E5%A4%9A%E7%97%87	zh-%E5%87%8F%E8%82%A5	zh-%E5%8F%91%E7%83%AD	zh-%E5%AD%90%E5%AE%AE%E9%A0%B8%E7%99%8C	zh-%E5%AE%89%E5%85%A8%E6%80%A7%E8%A1%8C%E7%82%BA	zh-%E6%83%A1%E7%97%85%E9%AB%94%E8%B3%AA	zh-%E6%85%A2%E7%97%85%E6%AF%92%E5%B1%AC	zh-%E6%8A%97%E5%8F%8D%E8%BD%89%E9%8C%84%E7%97%85%E6%AF%92%E8%97%A5%E7%89%A9	zh-%E6%8B%89%E7%B1%B3%E5%A4%AB%E5%AE%9A	zh-%E7%96%B9	zh-%E8%89%BE%E6%BB%8B%E7%97%85	zh-%E8%9B%8B%E7%99%BD%E9%85%B6%E6%8A%91%E5%88%B6%E5%89%82	zh-%E9%80%86%E8%BD%AC%E5%BD%95%E7%97%85%E6%AF%92	zh-%E9%80%86%E8%BD%AC%E5%BD%95%E9%85%B6%E6%8A%91%E5%88%B6%E5%89%82	zh-%E9%BD%90%E5%A4%9A%E5%A4%AB%E5%AE%9A	zh-HIV%E6%AA%A2%E6%B8%AC	zh
2007-12-09 17:00:00	0	0	0	0	0	0	0	0	0	0	0	0	0	0	0	0	0	0
2007-12-09 18:00:00	0	0	0	0	0	0	0	0	0	0	0	0	0	0	0	0	0	4463
2007-12-09 19:00:00	1	0	0	0	1	0	0	0	1	0	0	1	0	0	0	0	0	35832
2007-12-09 20:00:00	2	0	0	1	1	0	1	0	0	0	0	2	0	0	0	0	0	27283
2007-12-09 21:00:00	2	0	0	0	1	0	0	0	0	0	0	2	0	0	0	0	0	26694
2007-12-09 22:00:00	0	0	0	0	1	0	0	0	1	0	0	1	0	0	0	0	0	27861
2007-12-09 23:00:00	1	0	0	0	0	0	0	1	0	0	0	0	0	0	0	0	0	30253
2007-12-10 00:00:00	4	0	0	0	0	0	0	0	0	0	0	2	0	0	0	0	0	29121
2007-12-10 01:00:00	0	0	0	1	0	0	0	0	0	1	0	0	0	0	0	0	0	37434
2007-12-10 02:00:00	2	0	1	1	0	0	0	0	2	0	0	2	0	1	0	0	0	48588
2007-12-10 03:00:00	1	0	0	0	1	0	1	0	0	0	0	0	0	2	0	0	0	58250
2007-12-10 04:00:00	2	0	0	1	0	1	0	0	0	0	0	2	0	0	0	0	0	64555
2007-12-10 05:00:00	1	0	0	0	0	0	0	0	0	1	0	1	0	0	0	0	0	56612
2007-12-10 06:00:00	2	0	0	0	2	0	0	0	0	1	0	2	0	0	0	0	0	69280
2007-12-10 07:00:00	0	0	0	0	1	0	0	0	0	0	0	3	1	0	0	0	0	56539
2007-12-10 08:00:00	1	0	0	0	5	1	0	0	1	0	0	2	0	0	0	0	0	50202
2007-12-10 09:00:00	1	0	1	0	1	0	0	0	0	0	0	2	0	0	0	0	0	54377
2007-12-10 10:00:00	0	0	0	0	2	0	0	0	0	0	0	3	0	1	0	0	0	53993
2007-12-10 11:00:00	4	0	1	0	2	0	1	0	0	0	0	4	0	0	0	0	0	69846
2007-12-10 12:00:00	4	0	0	0	1	1	0	0	0	0	0	4	0	3	0	0	0	75081
2007-12-10 13:00:00	3	0	0	0	3	3	0	0	1	0	0	5	0	0	0	0	0	77878
2007-12-10 14:00:00	5	0	1	0	1	1	0	0	0	0	0	5	0	0	0	0	0	62741
2007-12-10 15:00:00	2	0	2	1	4	2	0	0	0	0	0	5	0	1	0	0	0	73379
2007-12-10 16:00:00	1	0	0	0	3	0	0	0	0	1	0	2	0	2	0	0	1	79246
2007-12-10 17:00:00	0	0	0	0	3	3	2	0	0	0	0	3	0	0	0	1	0	73808
2007-12-10 18:00:00	2	0	0	0	3	0	0	0	3	0	0	2	0	0	0	0	0	57428
2007-12-10 19:00:00	0	0	0	0	0	0	0	0	0	1	0	2	0	0	0	0	0	45598
2007-12-10 20:00:00	1	0	0	0	1	0	0	0	0	0	0	2	0	0	0	0	0	27936
2007-12-10 21:00:00	0	0	0	0	1	1	0	0	0	0	0	2	0	0	0	0	1	25989
2007-12-10 22:00:00	0	0	0	0	1	0	1	0	0	0	0	0	0	0	0	0	0	24795
2007-12-10 23:00:00	0	0	0	0	4	0	0	0	0	0	0	1	0	0	0	0	0	29677
2007-12-11 00:00:00	0	0	0	1	1	0	0	0	0	0	0	0	0	0	0	0	0	28965
2007-12-11 01:00:00	0	0	0	0	2	0	0	0	0	0	0	2	0	0	0	0	0	35489
2007-12-11 02:00:00	1	0	0	0	0	0	0	0	1	0	0	2	0	0	0	0	0	53513
2007-12-11 03:00:00	1	0	0	0	3	1	1	0	0	0	0	7	1	0	0	0	0	52889
2007-12-11 04:00:00	2	0	1	0	0	1	0	0	1	0	0	0	0	0	0	0	1	55707
2007-12-11 05:00:00	3	0	1	0	0	1	0	0	0	0	0	1	0	0	0	0	0	57531
2007-12-11 06:00:00	2	0	0	0	3	0	0	0	0	0	0	3	0	1	0	0	0	56894
2007-12-11 07:00:00	1	0	1	0	4	0	0	0	0	0	0	2	0	0	0	0	1	71696
2007-12-11 08:00:00	3	0	0	0	5	0	1	0	1	0	0	2	0	1	0	0	0	59318
2007-12-11 09:00:00	0	0	0	1	1	4	0	0	0	0	0	3	0	0	0	0	0	75372
2007-12-11 10:00:00	3	0	0	0	3	1	0	1	0	1	0	0	1	0	0	0	0	70889
2007-12-11 11:00:00	3	0	2	0	4	0	0	0	0	0	0	1	0	0	0	0	0	63455
2007-12-11 12:00:00	2	0	0	1	2	3	1	0	0	0	0	0	0	1	0	1	0	72716
2007-12-11 13:00:00	1	0	0	2	4	1	0	0	1	0	0	1	0	0	0	0	0	79874
2007-12-11 14:00:00	5	0	0	0	4	0	0	0	0	0	0	2	0	0	0	0	0	67275
2007-12-11 15:00:00	1	0	0	0	7	1	0	0	0	0	0	2	0	1	0	0	0	74097
2007-12-11 16:00:00	4	0	0	1	2	0	0	0	0	0	0	3	0	1	0	0	1	73653
2007-12-11 17:00:00	3	0	1	0	4	2	0	0	0	1	0	0	0	0	0	1	0	80654
2007-12-11 18:00:00	1	0	0	0	4	0	1	0	0	0	0	1	0	0	0	0	0	72727
2007-12-11 19:00:00	2	0	0	0	3	1	0	0	0	0	0	3	0	0	0	0	0	39116
2007-12-11 20:00:00	0	0	0	1	1	0	0	0	0	0	0	1	0	0	0	0	0	29837
2007-12-11 21:00:00	0	0	0	1	0	0	0	0	0	0	0	4	0	0	0	0	0	36074
2007-12-11 22:00:00	0	0	0	0	1	0	0	0	0	0	0	0	0	1	0	0	0	37848
2007-12-11 23:00:00	1	0	0	0	0	0	0	0	0	0	0	1	0	0	0	0	0	38022
2007-12-12 00:00:00	3	0	0	0	2	0	0	0	0	1	0	3	0	0	0	0	0	33531
2007-12-12 01:00:00	5	0	0	0	3	1	0	1	0	0	0	1	0	0	0	0	0	37474
2007-12-12 02:00:00	1	0	1	0	1	0	0	0	0	0	0	6	0	0	0	0	0	48664
2007-12-12 03:00:00	1	0	0	0	2	1	0	0	0	0	0	1	0	0	0	0	1	66167
2007-12-12 04:00:00	0	0	0	0	0	1	0	0	1	0	0	2	0	0	0	0	0	57707
2007-12-12 05:00:00	3	0	0	1	8	1	0	1	0	0	0	3	0	1	0	0	0	60992
2007-12-12 06:00:00	2	0	0	0	1	0	0	0	0	0	0	1	0	0	0	0	0	63760
2007-12-12 07:00:00	1	0	0	1	1	0	0	0	0	0	0	3	0	0	0	0	0	67953
2007-12-12 08:00:00	2	0	3	0	2	0	1	0	0	0	0	2	0	0	0	0	0	56591
2007-12-12 09:00:00	3	0	0	2	2	0	1	0	0	0	0	2	0	0	0	0	0	70107
2007-12-12 10:00:00	4	0	0	0	3	0	0	0	0	0	0	3	0	1	0	0	0	74283
2007-12-12 11:00:00	3	0	0	1	3	0	1	0	0	0	0	0	0	0	0	0	0	71460
2007-12-12 12:00:00	2	0	0	0	2	3	1	1	0	1	0	5	0	1	0	1	0	78650
2007-12-12 13:00:00	2	0	0	0	2	1	0	0	2	0	0	3	0	0	0	0	1	80942
2007-12-12 14:00:00	1	0	1	1	5	1	0	0	0	1	0	9	0	0	0	0	0	67234
2007-12-12 15:00:00	1	0	1	0	2	0	0	0	0	0	0	3	0	0	0	0	0	77359
2007-12-12 16:00:00	1	0	1	1	4	1	0	0	0	0	0	6	0	0	0	0	0	81630
2007-12-12 17:00:00	1	0	0	1	2	0	0	0	0	0	0	6	1	1	0	1	0	80338
2007-12-12 18:00:00	0	0	1	2	0	0	1	0	0	0	0	2	0	0	0	0	1	47929
2007-12-12 19:00:00	3	0	0	0	0	0	0	0	0	0	0	1	0	0	0	0	0	38346
2007-12-12 20:00:00	0	0	0	0	1	0	0	0	0	0	0	1	0	0	0	0	0	31371
2007-12-12 21:00:00	0	0	0	0	0	1	0	0	0	0	0	2	0	0	0	0	0	28946
2007-12-12 22:00:00	0	0	1	0	1	0	0	0	0	0	0	0	0	1	0	0	0	28899
2007-12-12 23:00:00	0	0	0	1	0	0	0	0	0	0	0	1	0	0	0	0	0	33245
2007-12-13 00:00:00	0	0	0	0	0	0	0	0	0	0	0	3	0	1	0	0	0	32647
2007-12-13 01:00:00	1	0	0	0	2	0	0	0	0	0	0	1	0	0	0	0	0	34354
2007-12-13 02:00:00	0	0	0	0	0	0	0	0	0	0	0	2	1	1	0	0	0	44912
2007-12-13 03:00:00	0	0	1	0	2	0	0	0	0	0	0	2	0	0	0	0	0	54822
2007-12-13 04:00:00	4	0	0	1	0	5	0	0	0	0	0	3	0	3	0	0	0	68688
2007-12-13 05:00:00	0	0	0	0	0	2	0	0	0	0	0	0	0	0	0	0	0	55736
2007-12-13 06:00:00	0	0	0	1	0	0	0	0	0	1	0	0	0	0	0	0	1	57778
2007-12-13 07:00:00	3	0	0	0	2	0	0	1	0	0	0	3	0	1	0	0	0	60565
2007-12-13 08:00:00	1	0	0	0	2	0	0	2	0	0	0	5	0	0	0	0	0	60191
2007-12-13 09:00:00	0	0	0	0	1	0	0	0	0	0	0	2	0	0	0	0	0	66303
2007-12-13 10:00:00	1	0	0	0	1	1	0	0	0	0	0	3	0	0	0	0	0	67528
2007-12-13 11:00:00	0	0	0	0	1	0	0	0	1	0	0	0	0	0	0	0	0	81378
2007-12-13 12:00:00	1	0	0	0	4	0	0	1	0	0	0	2	0	0	0	0	0	87532
2007-12-13 13:00:00	0	0	2	0	1	1	0	0	0	0	0	2	0	0	0	0	0	89282
2007-12-13 14:00:00	1	0	0	1	3	1	0	0	0	0	0	2	0	0	0	0	0	71280
2007-12-13 15:00:00	4	0	1	1	5	1	0	0	0	0	0	8	0	0	0	0	0	79984
2007-12-13 16:00:00	2	0	0	0	1	0	1	0	0	2	0	8	0	0	0	1	1	86051
2007-12-13 17:00:00	5	0	0	1	1	1	0	0	2	0	0	11	0	3	0	0	0	78193
2007-12-13 18:00:00	2	0	0	0	0	0	0	0	0	0	0	13	0	0	0	0	0	45080
2007-12-13 19:00:00	7	0	0	0	0	0	0	0	0	0	0	1	0	0	0	1	0	35351
2007-12-13 20:00:00	3	0	0	0	1	0	0	0	0	1	0	6	0	1	0	0	0	33411
2007-12-13 21:00:00	1	0	0	0	0	0	0	0	0	0	0	5	0	0	0	0	0	34887
2007-12-13 22:00:00	1	0	0	0	0	0	1	0	0	0	0	1	0	0	0	0	0	32284
2007-12-13 23:00:00	1	0	0	0	0	2	0	0	0	0	0	2	0	0	0	0	0	34090
2007-12-14 00:00:00	0	0	0	0	1	0	0	0	0	0	0	1	0	1	0	0	0	32652
2007-12-14 01:00:00	0	0	0	0	1	1	0	0	0	0	0	2	0	0	0	0	0	40450
2007-12-14 02:00:00	1	0	0	0	0	0	0	0	0	0	0	7	0	1	0	0	0	50127
2007-12-14 03:00:00	0	0	1	0	7	0	0	0	0	0	0	0	0	1	0	0	0	57772
2007-12-14 04:00:00	0	0	5	1	2	2	0	1	1	0	0	1	0	0	0	0	0	62580
2007-12-14 05:00:00	4	0	0	0	2	1	0	0	0	1	0	2	0	0	0	0	0	57658
2007-12-14 06:00:00	2	0	1	0	1	2	0	0	0	0	0	2	0	1	0	0	0	61211
2007-12-14 07:00:00	2	0	0	1	4	0	0	0	0	0	0	0	1	0	0	0	0	53288
2007-12-14 08:00:00	3	0	0	2	2	0	0	0	1	0	0	3	0	1	0	0	0	52347
2007-12-14 09:00:00	0	0	0	0	3	0	0	0	1	0	0	5	0	1	0	0	0	53427
2007-12-14 10:00:00	1	0	0	3	0	1	0	0	0	0	0	0	0	0	0	0	0	50123
2007-12-14 11:00:00	0	0	0	0	0	0	0	0	0	1	0	1	1	0	0	0	0	64435
2007-12-14 12:00:00	4	0	0	0	2	0	1	0	0	0	0	0	0	1	0	0	0	66615
2007-12-14 13:00:00	0	0	0	0	5	1	0	0	0	0	0	10	1	1	0	0	0	79242
2007-12-14 14:00:00	1	0	0	0	4	1	1	0	0	0	0	10	0	0	0	0	0	56396
2007-12-14 15:00:00	2	0	0	1	2	2	0	0	0	0	0	2	0	0	0	0	1	67315
2007-12-14 16:00:00	0	0	0	0	2	10	0	0	0	0	0	2	0	0	0	1	0	80231
2007-12-14 17:00:00	3	0	0	2	3	0	0	0	0	0	0	0	0	0	0	0	0	76555
2007-12-14 18:00:00	0	0	0	0	1	0	0	0	0	0	0	4	0	0	0	0	0	61621
2007-12-14 19:00:00	1	0	1	0	0	0	0	0	0	1	0	0	0	0	0	0	0	47232
2007-12-14 20:00:00	0	0	1	0	0	0	0	0	0	0	0	2	0	0	0	0	0	28773
2007-12-14 21:00:00	1	0	0	0	2	0	0	0	0	0	0	1	0	0	0	0	0	33247
2007-12-14 22:00:00	0	0	0	0	1	1	0	0	0	0	0	0	0	0	0	0	0	34209
2007-12-14 23:00:00	0	0	0	1	0	0	0	0	0	0	0	0	0	0	0	0	0	33494
2007-12-15 00:00:00	0	0	0	0	2	0	0	0	0	0	0	1	0	0	0	0	0	32737
2007-12-15 01:00:00	0	0	0	0	0	0	0	0	0	0	0	1	0	0	0	0	0	35650
2007-12-15 02:00:00	4	0	0	0	1	0	0	0	0	0	0	5	0	1	0	0	0	38389
2007-12-15 03:00:00	1	0	0	1	0	1	0	1	0	0	0	3	0	0	0	0	0	42937
2007-12-15 04:00:00	0	0	0	1	1	0	0	0	0	0	0	0	0	0	0	0	0	48473
2007-12-15 05:00:00	2	0	0	0	1	0	0	0	0	0	0	1	0	0	0	0	0	50639
2007-12-15 06:00:00	0	0	1	0	5	0	0	0	0	0	0	1	0	1	0	0	0	53123
2007-12-15 07:00:00	1	0	0	0	3	5	0	0	0	1	0	0	0	0	0	0	0	55414
2007-12-15 08:00:00	2	0	0	0	1	2	0	0	0	0	0	0	0	0	0	0	0	55480
2007-12-15 09:00:00	0	0	0	0	2	2	0	0	1	0	0	1	0	0	0	0	0	54418
2007-12-15 10:00:00	1	0	0	0	1	1	0	0	0	0	0	4	0	0	0	0	0	55869
2007-12-15 11:00:00	2	0	2	1	1	1	0	0	0	0	0	1	0	0	0	0	0	77300
2007-12-15 12:00:00	1	0	0	0	0	0	0	0	0	0	0	2	0	1	0	0	0	70333
2007-12-15 13:00:00	2	0	0	0	5	0	0	0	0	0	0	5	0	1	0	0	1	78354
2007-12-15 14:00:00	0	0	0	0	4	0	0	0	0	0	0	5	0	0	0	0	0	66735
2007-12-15 15:00:00	0	0	0	0	1	0	0	0	0	1	0	5	0	0	0	0	1	84520
2007-12-15 16:00:00	4	0	0	0	3	2	0	0	0	1	0	4	0	0	0	0	0	94621
2007-12-15 17:00:00	1	0	0	0	3	3	0	0	1	0	0	1	1	0	0	0	0	77499
2007-12-15 18:00:00	0	0	0	0	3	0	0	0	0	0	0	2	0	0	0	0	0	46039
2007-12-15 19:00:00	1	0	0	0	0	0	0	0	0	0	0	1	0	1	0	0	0	46847
2007-12-15 20:00:00	1	0	0	0	0	1	0	0	1	0	0	0	0	0	0	0	0	33118
2007-12-15 21:00:00	2	0	0	0	0	1	0	0	0	0	0	1	0	0	0	0	0	25362
2007-12-15 22:00:00	0	0	0	0	0	1	0	0	0	0	0	1	0	0	0	0	0	27639
2007-12-15 23:00:00	0	0	0	0	0	0	0	0	0	0	0	0	0	0	0	0	0	30841
2007-12-16 00:00:00	2	0	0	0	1	0	0	0	0	0	0	0	0	0	0	0	0	27234
2007-12-16 01:00:00	0	0	1	1	1	0	0	0	0	0	0	0	0	0	0	0	1	30876
2007-12-16 02:00:00	2	0	0	0	2	0	0	0	0	0	0	0	0	0	0	0	0	37053
2007-12-16 03:00:00	0	0	0	0	1	1	0	0	0	0	0	2	0	0	0	0	0	43892
2007-12-16 04:00:00	0	0	0	0	0	0	0	0	0	0	0	2	0	0	0	0	0	47639
2007-12-16 05:00:00	3	0	0	0	1	1	0	0	0	0	0	2	0	2	0	0	0	50051
2007-12-16 06:00:00	1	0	0	0	3	0	0	0	0	0	0	1	0	0	0	0	0	52202
2007-12-16 07:00:00	0	0	0	0	2	0	0	0	0	0	0	0	0	0	0	0	0	55428
2007-12-16 08:00:00	0	0	0	0	0	0	0	0	0	0	0	0	0	0	0	0	0	53787
2007-12-16 09:00:00	2	0	0	0	3	2	0	1	1	0	0	1	0	0	0	0	0	56847
2007-12-16 10:00:00	2	0	0	0	2	2	1	0	0	0	0	1	0	0	0	0	0	63837
2007-12-16 11:00:00	1	0	1	0	5	0	0	3	0	0	0	0	0	0	0	0	1	67855
2007-12-16 12:00:00	3	0	1	0	2	0	1	0	0	0	0	2	1	0	0	0	0	76698
2007-12-16 13:00:00	1	0	0	0	1	3	1	0	0	0	0	3	2	0	0	0	0	88013
2007-12-16 14:00:00	2	0	0	1	1	1	0	0	0	0	0	1	0	0	0	0	0	73418
2007-12-16 15:00:00	3	0	2	3	1	0	0	0	0	0	0	1	0	0	0	0	0	80366
2007-12-16 16:00:00	2	0	2	0	1	0	0	0	0	1	0	0	0	0	0	0	0	88582
2007-12-16 17:00:00	0	0	1	0	2	0	0	0	0	0	0	5	0	2	0	1	0	94659
2007-12-16 18:00:00	0	0	1	2	2	1	0	0	1	0	0	4	0	0	0	0	0	61814
2007-12-16 19:00:00	1	0	0	1	0	0	1	0	0	0	0	2	0	0	0	0	0	45543
2007-12-16 20:00:00	0	0	0	1	0	1	0	0	1	0	0	2	0	0	0	0	0	29374
2007-12-16 21:00:00	2	0	0	1	2	0	0	0	0	1	0	0	0	0	0	0	0	27531
2007-12-16 22:00:00	0	0	0	0	2	0	0	0	0	0	0	1	0	0	1	0	0	26456
2007-12-16 23:00:00	0	0	0	0	0	2	0	0	1	0	0	2	0	0	0	0	0	28466
2007-12-17 00:00:00	0	0	0	0	1	0	0	0	0	0	0	1	0	0	0	0	0	28671
2007-12-17 01:00:00	0	0	0	0	1	1	0	0	1	0	0	0	0	0	0	0	0	34975
2007-12-17 02:00:00	2	0	0	0	2	1	0	0	0	0	0	3	0	0	0	0	0	45518
2007-12-17 03:00:00	1	0	0	1	3	0	0	0	0	0	0	2	0	1	0	0	0	68041
2007-12-17 04:00:00	1	0	0	0	2	0	0	0	0	0	0	3	0	0	0	0	0	68388
2007-12-17 05:00:00	2	0	0	0	0	2	0	1	0	0	0	2	0	0	0	0	0	50080
2007-12-17 06:00:00	0	0	0	0	0	1	0	0	0	0	0	3	0	1	0	0	0	58123
2007-12-17 07:00:00	4	0	0	0	5	1	0	0	1	0	0	3	0	0	0	0	0	62400
2007-12-17 08:00:00	6	0	0	0	2	0	0	1	0	0	0	33	0	1	0	0	0	53850
2007-12-17 09:00:00	2	0	1	0	3	2	0	0	0	0	0	0	0	0	0	0	0	54976
2007-12-17 10:00:00	5	0	0	0	3	2	0	0	0	0	0	0	0	0	0	0	1	55446
2007-12-17 11:00:00	3	0	0	0	2	1	0	0	0	0	0	0	0	0	0	0	2	67464
2007-12-17 12:00:00	2	0	1	1	2	1	0	0	0	0	0	1	0	0	0	0	0	69276
2007-12-17 13:00:00	7	0	0	0	3	4	0	0	0	1	0	2	2	0	0	0	0	86043
2007-12-17 14:00:00	0	0	0	0	3	1	0	0	1	0	0	6	0	0	0	0	0	76421
2007-12-17 15:00:00	1	0	4	0	1	2	0	0	0	0	0	5	0	2	0	0	0	78894
2007-12-17 16:00:00	5	0	0	2	4	1	1	0	0	0	0	5	0	2	0	0	0	88276
2007-12-17 17:00:00	2	0	1	0	0	0	0	0	1	0	0	2	0	0	0	0	0	78868
2007-12-17 18:00:00	0	0	1	0	0	0	0	0	1	0	0	2	0	0	0	0	0	58273
2007-12-17 19:00:00	0	0	0	0	0	1	0	0	0	0	0	2	0	0	0	0	0	42793
2007-12-17 20:00:00	0	0	0	0	0	0	0	0	0	0	0	2	0	0	0	0	0	39212
2007-12-17 21:00:00	2	0	0	0	1	1	0	0	0	0	0	3	0	0	0	0	0	36974
2007-12-17 22:00:00	0	0	0	0	1	1	0	0	0	0	0	2	0	0	0	0	0	41041
2007-12-17 23:00:00	1	0	0	0	0	0	0	0	0	0	0	3	0	0	0	0	0	33425
2007-12-18 00:00:00	0	0	1	1	1	0	0	0	0	0	0	3	0	0	1	1	0	32410
2007-12-18 01:00:00	0	0	0	0	1	0	0	0	0	0	0	4	0	0	0	0	0	40159
2007-12-18 02:00:00	0	0	0	0	1	0	0	0	0	0	0	3	0	0	0	0	0	47290
2007-12-18 03:00:00	1	0	0	1	1	2	0	0	0	1	0	2	0	0	0	0	0	53730
2007-12-18 04:00:00	5	0	0	0	3	0	0	0	0	0	0	2	0	0	0	0	0	55371
2007-12-18 05:00:00	2	0	1	0	2	1	0	0	1	0	0	1	0	0	0	0	0	52268
2007-12-18 06:00:00	2	0	0	0	1	0	0	0	0	0	0	2	0	0	0	0	0	50654
2007-12-18 07:00:00	9	0	0	0	4	0	0	0	0	0	0	3	0	3	0	0	0	62822
2007-12-18 08:00:00	0	0	0	1	0	4	0	0	1	0	0	3	0	0	0	0	1	55945
2007-12-18 09:00:00	5	0	0	0	2	2	0	0	0	0	0	3	0	0	0	0	0	55077
2007-12-18 10:00:00	2	0	0	0	0	0	0	0	0	0	0	2	0	0	0	0	0	55909
2007-12-18 11:00:00	3	0	3	0	3	0	0	0	0	0	0	0	0	0	0	0	0	68340
2007-12-18 12:00:00	2	0	0	0	3	3	0	0	0	0	0	2	0	1	1	1	0	76316
2007-12-18 13:00:00	2	0	0	2	6	1	0	0	0	0	0	3	1	0	0	0	0	83294
2007-12-18 14:00:00	4	0	0	0	2	0	0	0	0	0	0	4	0	0	0	0	0	69861
2007-12-18 15:00:00	1	0	0	0	6	2	0	0	0	0	0	5	0	0	0	0	0	77476
2007-12-18 16:00:00	1	0	0	0	4	0	0	1	0	2	0	6	0	0	0	0	1	92749
2007-12-18 17:00:00	2	0	0	0	5	2	1	0	1	0	0	2	0	2	0	0	0	81713
2007-12-18 18:00:00	1	0	0	2	1	0	0	0	0	0	0	0	0	0	0	0	0	55380
2007-12-18 19:00:00	1	0	0	0	1	0	0	0	0	0	0	0	0	0	0	0	0	45897
2007-12-18 20:00:00	0	0	0	0	0	0	0	0	0	0	0	3	0	0	0	0	0	46452
2007-12-18 21:00:00	2	0	0	0	1	0	0	0	0	0	0	1	0	0	0	0	0	45527
2007-12-18 22:00:00	1	0	0	0	1	2	0	0	0	0	0	2	0	0	0	0	0	61843
2007-12-18 23:00:00	2	0	0	0	1	0	0	0	0	0	0	0	0	1	0	0	0	41853
2007-12-19 00:00:00	1	0	0	0	0	0	0	0	0	0	0	1	0	0	1	0	0	29443
2007-12-19 01:00:00	0	0	0	0	1	4	0	0	0	0	0	1	0	1	0	0	0	35934
2007-12-19 02:00:00	2	0	1	0	2	0	0	0	0	0	0	9	0	0	0	0	0	44801
2007-12-19 03:00:00	2	0	0	0	4	3	0	0	0	0	0	1	0	0	0	0	0	51404
2007-12-19 04:00:00	2	0	0	0	2	5	0	0	0	0	0	3	0	0	0	0	0	56184
2007-12-19 05:00:00	1	0	0	0	3	0	0	0	0	0	0	2	0	4	0	0	0	49135
2007-12-19 06:00:00	4	0	0	0	4	1	0	0	1	0	0	7	0	0	0	0	0	53636
2007-12-19 07:00:00	3	0	0	0	2	0	0	0	0	0	0	1	0	0	0	0	0	55704
2007-12-19 08:00:00	0	0	1	0	5	0	1	0	0	0	0	2	0	1	0	0	0	53979
2007-12-19 09:00:00	5	0	2	0	2	1	0	0	0	1	0	0	0	0	0	0	0	53214
2007-12-19 10:00:00	0	0	0	0	5	1	0	0	0	0	0	3	0	0	0	0	0	53689
2007-12-19 11:00:00	2	0	0	0	3	2	0	0	0	0	0	0	0	0	0	0	0	64373
2007-12-19 12:00:00	1	0	0	0	5	0	0	0	0	0	0	0	0	0	0	1	0	75409
2007-12-19 13:00:00	2	0	1	0	4	1	0	0	1	0	0	2	1	2	0	0	0	81133
2007-12-19 14:00:00	0	0	0	0	3	0	0	0	0	0	0	2	0	0	0	0	0	67405
2007-12-19 15:00:00	0	0	0	0	8	0	0	0	1	0	0	4	0	0	0	0	1	74842
2007-12-19 16:00:00	9	0	1	2	3	0	1	0	0	3	0	5	0	0	0	0	1	94725
2007-12-19 17:00:00	4	0	0	0	3	2	0	0	0	0	0	3	0	0	0	0	0	94349
2007-12-19 18:00:00	1	0	1	0	1	1	0	0	0	0	0	3	0	0	0	0	0	64935
2007-12-19 19:00:00	0	0	0	0	1	0	0	0	0	0	0	1	0	0	0	0	0	51912
2007-12-19 20:00:00	0	0	0	0	1	0	0	0	0	0	0	0	0	0	0	0	0	41723
2007-12-19 21:00:00	1	0	0	2	0	0	0	0	0	0	0	3	0	0	1	0	0	43990
2007-12-19 22:00:00	2	0	0	0	0	0	0	0	0	0	0	1	0	1	0	0	0	38566
2007-12-19 23:00:00	0	0	0	0	0	0	0	1	0	0	0	1	0	0	0	0	0	31463
2007-12-20 00:00:00	1	0	0	0	1	0	0	0	0	0	0	1	0	0	0	0	0	26629
2007-12-20 01:00:00	0	0	0	0	0	1	0	0	0	0	0	1	0	0	0	0	0	32882
2007-12-20 02:00:00	1	0	0	0	2	0	0	0	0	0	0	1	0	1	0	0	0	43470
2007-12-20 03:00:00	1	0	1	0	2	3	0	0	0	0	0	0	0	0	0	0	1	47515
2007-12-20 04:00:00	1	0	0	1	3	1	0	0	0	0	0	1	0	0	0	0	0	51499
2007-12-20 05:00:00	2	0	0	1	2	1	0	0	1	0	0	2	0	0	0	0	0	52063
2007-12-20 06:00:00	2	0	1	0	1	0	0	1	1	0	0	3	0	0	0	0	0	55344
2007-12-20 07:00:00	3	0	0	0	2	0	0	0	0	1	0	1	1	0	0	0	0	56126
2007-12-20 08:00:00	0	0	0	0	2	0	0	0	0	0	0	0	0	0	0	1	0	50591
2007-12-20 09:00:00	5	0	0	0	4	0	0	0	1	1	0	1	0	2	0	0	0	50740
2007-12-20 10:00:00	1	0	0	0	3	0	0	0	0	0	0	5	0	4	0	0	0	51928
2007-12-20 11:00:00	3	0	1	0	3	0	1	0	0	0	0	9	0	0	0	0	0	64100
2007-12-20 12:00:00	3	0	0	0	2	3	0	0	0	0	0	21	0	0	0	0	0	68396
2007-12-20 13:00:00	6	0	0	0	4	1	0	0	2	0	0	3	1	2	0	0	0	72335
2007-12-20 14:00:00	0	0	0	0	2	1	0	0	0	0	1	1	0	0	0	0	0	63200
2007-12-20 15:00:00	1	0	1	0	0	5	0	0	0	1	0	3	0	0	0	0	0	72875
2007-12-20 16:00:00	3	0	0	0	3	3	0	0	1	1	0	3	0	0	0	0	2	77360
2007-12-20 17:00:00	1	0	0	0	1	0	2	0	0	0	0	1	0	0	0	0	0	80142
2007-12-20 18:00:00	2	0	0	0	2	0	0	0	0	0	0	1	0	0	0	0	0	53733
2007-12-20 19:00:00	0	0	0	0	0	1	0	0	0	0	0	5	0	1	1	0	0	36042
2007-12-20 20:00:00	1	0	0	0	0	2	0	0	0	0	0	3	0	0	0	0	0	27114
2007-12-20 21:00:00	2	0	0	0	1	0	0	0	0	0	0	1	0	1	0	0	1	25322
2007-12-20 22:00:00	1	0	0	0	0	0	0	0	0	0	0	1	0	1	0	0	0	27901
2007-12-20 23:00:00	0	0	0	0	4	0	0	0	0	0	0	2	0	0	0	0	0	30657
2007-12-21 00:00:00	0	0	0	0	0	1	0	0	0	0	0	0	0	0	0	0	0	27774
2007-12-21 01:00:00	1	0	0	2	0	1	0	0	1	1	0	5	0	0	0	1	0	39159
2007-12-21 02:00:00	2	0	0	1	0	0	0	0	0	0	0	0	0	1	0	0	1	46062
2007-12-21 03:00:00	2	0	0	0	1	0	0	1	2	1	0	7	0	1	0	0	0	53930
2007-12-21 04:00:00	1	0	1	0	0	0	0	0	0	1	0	5	0	0	0	0	1	57668
2007-12-21 05:00:00	2	0	0	1	2	0	0	0	0	0	0	5	0	0	0	0	0	53662
2007-12-21 06:00:00	2	0	0	1	0	1	0	0	0	0	0	2	0	0	0	0	0	57599
2007-12-21 07:00:00	0	0	0	0	1	0	0	0	0	0	0	1	0	0	0	0	0	71178
2007-12-21 08:00:00	2	0	0	0	0	1	0	0	0	1	0	8	0	0	0	0	0	51279
2007-12-21 09:00:00	0	0	0	0	1	2	0	0	0	1	0	1	0	0	0	0	0	52478
2007-12-21 10:00:00	2	0	0	0	1	2	0	0	0	1	0	6	1	0	0	0	0	57745
2007-12-21 11:00:00	0	0	0	0	0	0	0	0	0	0	0	4	0	0	0	0	0	65055
2007-12-21 12:00:00	3	0	1	0	1	2	0	1	0	0	0	0	0	2	0	0	0	63419
2007-12-21 13:00:00	1	0	0	0	1	2	0	0	0	0	0	2	1	0	0	0	0	64834
2007-12-21 14:00:00	5	0	0	0	1	3	0	0	0	0	0	6	0	0	0	0	0	54313
2007-12-21 15:00:00	2	0	1	0	5	0	0	0	1	0	0	3	0	0	0	0	0	67009
2007-12-21 16:00:00	2	0	0	1	1	0	0	0	0	0	0	4	0	0	0	0	1	72628
2007-12-21 17:00:00	1	0	0	0	3	2	0	0	0	1	0	1	0	0	0	0	0	68693
2007-12-21 18:00:00	0	0	0	0	0	1	0	1	0	0	0	0	0	0	0	0	0	47476
2007-12-21 19:00:00	0	0	0	0	0	2	0	0	0	0	0	1	0	0	0	0	0	36750
2007-12-21 20:00:00	0	0	0	1	1	1	0	1	0	0	0	0	0	0	1	0	0	29541
2007-12-21 21:00:00	0	0	0	1	0	1	0	0	0	1	0	2	0	0	0	0	0	28491
2007-12-21 22:00:00	0	0	0	0	0	0	0	0	0	0	0	1	0	0	0	1	0	31008
2007-12-21 23:00:00	1	0	0	0	0	0	0	0	0	0	0	1	0	0	0	0	0	36703
2007-12-22 00:00:00	1	0	0	0	1	0	0	0	0	0	0	3	0	0	0	0	0	35751
2007-12-22 01:00:00	0	0	1	1	1	0	0	0	0	0	0	0	0	0	0	0	0	46395
2007-12-22 02:00:00	0	0	0	0	2	3	0	0	0	1	0	1	0	0	0	0	0	61866
2007-12-22 03:00:00	2	0	0	0	2	0	0	0	0	0	0	3	0	0	0	0	0	61634
2007-12-22 04:00:00	2	0	0	0	0	0	0	0	0	0	0	2	0	0	1	0	0	67809
2007-12-22 05:00:00	2	0	2	0	1	1	0	0	0	0	0	2	0	0	0	0	0	47292
2007-12-22 06:00:00	1	0	0	3	2	2	0	1	0	0	0	2	0	0	0	0	0	48049
2007-12-22 07:00:00	0	0	0	0	1	2	0	0	0	0	0	0	0	0	0	0	0	54713
2007-12-22 08:00:00	6	0	0	0	0	1	0	0	0	0	0	0	0	0	0	0	0	58625
2007-12-22 09:00:00	0	0	0	0	1	0	0	0	0	0	0	2	0	0	1	0	0	62804
2007-12-22 10:00:00	0	0	0	0	0	0	0	0	0	0	0	7	0	0	0	0	0	69499
2007-12-22 11:00:00	1	0	0	1	2	0	0	0	0	0	0	1	0	0	0	0	0	84717
2007-12-22 12:00:00	2	0	0	0	3	1	1	0	0	0	0	9	0	0	0	0	0	89216
2007-12-22 13:00:00	2	0	0	0	1	1	0	0	0	0	0	2	1	0	0	0	0	88663
2007-12-22 14:00:00	1	0	0	0	0	0	0	0	0	0	0	1	0	0	0	0	0	70914
2007-12-22 15:00:00	1	0	0	0	3	0	0	0	0	0	0	4	0	0	0	0	0	67134
2007-12-22 16:00:00	1	0	0	1	1	0	0	0	0	0	0	1	0	0	0	1	0	78699
2007-12-22 17:00:00	1	0	0	0	1	0	0	0	0	1	0	0	0	1	0	0	0	78455
2007-12-22 18:00:00	1	0	0	0	2	0	0	0	1	0	0	1	0	0	0	0	1	50790
2007-12-22 19:00:00	1	0	0	0	2	0	0	0	0	0	0	1	0	1	0	0	0	37958
2007-12-22 20:00:00	2	0	0	0	0	0	0	0	0	0	0	0	0	0	0	0	1	30617
2007-12-22 21:00:00	0	0	0	0	1	0	1	0	0	1	0	1	0	0	0	1	0	27849
2007-12-22 22:00:00	0	0	0	0	0	0	0	0	0	0	0	0	0	0	0	0	0	31077
2007-12-22 23:00:00	1	0	0	0	0	0	0	0	0	0	0	0	0	0	0	0	0	27809
2007-12-23 00:00:00	0	0	0	0	1	0	0	0	0	0	0	1	0	0	0	0	0	27727
2007-12-23 01:00:00	2	0	0	0	1	0	0	0	0	0	0	1	0	1	0	0	0	30675
2007-12-23 02:00:00	0	0	0	0	2	0	0	0	0	0	0	0	0	0	0	0	1	37830
2007-12-23 03:00:00	0	0	0	0	1	0	0	0	0	0	0	1	0	0	0	0	0	47821
2007-12-23 04:00:00	2	0	0	0	5	1	0	0	0	0	0	0	0	0	0	0	0	54361
2007-12-23 05:00:00	1	0	0	1	4	1	0	0	0	0	0	3	0	0	0	0	0	55614
2007-12-23 06:00:00	3	0	0	0	0	0	0	0	0	1	0	0	1	0	0	0	0	56029
2007-12-23 07:00:00	3	0	0	0	1	1	0	2	0	0	0	1	0	0	0	0	0	87401
2007-12-23 08:00:00	1	0	0	1	1	0	0	0	0	1	0	6	0	0	0	0	0	64512
2007-12-23 09:00:00	0	0	0	0	1	1	0	0	0	0	0	1	0	0	0	0	0	67770
2007-12-23 10:00:00	0	0	0	0	4	0	0	0	0	0	0	4	0	0	0	0	0	64892
2007-12-23 11:00:00	0	0	0	1	1	1	1	0	0	0	0	0	0	0	0	0	1	68907
2007-12-23 12:00:00	3	0	0	1	2	0	2	0	0	0	0	2	0	2	0	0	0	70582
2007-12-23 13:00:00	3	0	1	1	1	2	0	0	2	0	0	0	0	1	0	0	0	77949
2007-12-23 14:00:00	3	0	0	0	1	0	0	0	0	0	0	5	0	0	0	0	0	63525
2007-12-23 15:00:00	3	0	2	0	4	1	1	0	1	0	0	1	0	0	0	0	0	76120
2007-12-23 16:00:00	2	0	1	0	3	0	0	0	0	0	0	1	0	0	0	0	0	89157
2007-12-23 17:00:00	3	0	0	2	2	1	0	0	0	0	0	1	1	0	0	0	0	81931
2007-12-23 18:00:00	3	0	0	0	0	1	0	0	0	1	0	6	0	1	0	0	1	47722
2007-12-23 19:00:00	0	0	0	0	0	0	0	0	0	0	0	2	0	0	0	0	0	40616
2007-12-23 20:00:00	0	0	0	2	0	0	0	0	0	0	0	0	0	0	0	0	0	32074
2007-12-23 21:00:00	0	0	0	0	0	0	0	0	0	0	0	1	0	0	0	0	0	28446
2007-12-23 22:00:00	3	0	0	0	1	0	0	2	0	0	0	6	0	2	0	0	0	30306
2007-12-23 23:00:00	0	0	0	0	0	0	0	0	0	1	0	3	0	1	0	0	1	29064
2007-12-24 00:00:00	0	0	1	0	0	0	0	0	0	0	0	2	0	0	0	0	0	27832
2007-12-24 01:00:00	1	0	0	0	2	1	0	0	0	0	0	2	0	0	0	0	0	36336
2007-12-24 02:00:00	1	0	0	0	1	0	0	0	0	1	0	0	0	0	0	1	0	58480
2007-12-24 03:00:00	0	0	1	1	2	0	0	0	0	0	0	1	0	1	0	0	0	61347
2007-12-24 04:00:00	0	0	0	0	1	1	0	0	0	0	0	1	0	0	0	0	0	72969
2007-12-24 05:00:00	1	0	0	1	0	1	0	0	0	0	0	1	0	1	0	0	0	63658
2007-12-24 06:00:00	2	0	1	1	1	0	0	0	0	0	0	2	0	0	0	0	0	64777
2007-12-24 07:00:00	1	0	1	0	2	1	0	0	0	0	0	1	0	0	0	0	0	73875
2007-12-24 08:00:00	5	0	0	0	1	1	0	0	0	0	0	2	0	0	0	0	0	77393
2007-12-24 09:00:00	1	0	0	0	1	0	0	0	0	0	0	1	0	0	0	0	0	73134
2007-12-24 10:00:00	0	0	0	0	4	0	0	0	0	0	0	0	0	0	0	0	0	56537
2007-12-24 11:00:00	2	0	0	1	5	2	0	0	0	0	0	1	0	0	0	0	1	68580
2007-12-24 12:00:00	0	0	0	0	1	0	1	0	0	1	0	3	0	0	0	0	0	78590
2007-12-24 13:00:00	3	0	0	1	2	2	0	0	2	0	0	1	0	1	0	0	1	78983
2007-12-24 14:00:00	0	0	1	0	2	0	0	0	0	0	0	1	0	0	0	0	0	58999
2007-12-24 15:00:00	3	0	4	3	4	2	0	0	0	0	0	1	0	0	0	0	0	69350
2007-12-24 16:00:00	7	0	0	0	6	0	0	0	0	0	0	3	0	0	0	0	0	81575
2007-12-24 17:00:00	2	0	0	0	2	1	0	0	0	1	0	3	2	0	0	0	1	80410
2007-12-24 18:00:00	1	0	1	0	1	1	0	1	0	0	0	4	0	0	0	0	0	56874
2007-12-24 19:00:00	1	0	2	0	1	0	0	0	0	0	0	0	0	0	0	0	0	37894
2007-12-24 20:00:00	0	0	0	0	0	0	0	0	0	0	0	0	0	0	0	0	0	30673
2007-12-24 21:00:00	3	0	0	0	1	2	0	0	0	0	0	1	0	0	0	0	0	26720
2007-12-24 22:00:00	0	0	0	0	0	0	0	0	0	0	0	3	0	0	0	0	0	28240
2007-12-24 23:00:00	1	0	0	0	0	0	0	0	0	0	0	0	0	0	0	0	0	28130
2007-12-25 00:00:00	0	0	1	0	0	0	0	0	0	0	0	1	0	0	0	0	0	31706
2007-12-25 01:00:00	0	0	0	0	2	1	0	0	2	0	0	0	0	0	0	0	0	40264
2007-12-25 02:00:00	0	0	0	0	1	2	0	0	0	0	0	0	0	0	0	0	0	52484
2007-12-25 03:00:00	2	0	0	0	0	0	0	0	0	0	0	1	0	0	0	0	0	61062
2007-12-25 04:00:00	1	0	0	0	1	0	0	0	1	0	0	1	0	0	0	0	0	80024
2007-12-25 05:00:00	0	0	1	0	5	0	0	0	0	0	0	1	0	0	0	0	0	49174
2007-12-25 06:00:00	2	0	0	0	3	0	0	0	0	0	0	3	0	0	1	0	0	52539
2007-12-25 07:00:00	0	0	2	0	2	0	1	0	0	1	0	2	0	0	0	0	0	54183
2007-12-25 08:00:00	3	0	0	0	1	0	0	0	0	0	0	0	0	0	0	0	1	53199
2007-12-25 09:00:00	1	0	0	1	0	0	0	0	0	0	0	1	0	0	0	0	1	52780
2007-12-25 10:00:00	0	0	0	0	4	0	0	0	0	0	0	0	0	1	0	0	0	52348
2007-12-25 11:00:00	4	0	0	0	3	0	0	0	0	0	0	0	0	0	0	0	2	64260
2007-12-25 12:00:00	0	0	1	0	0	0	0	0	0	0	0	2	0	1	0	0	0	67635
2007-12-25 13:00:00	1	0	0	0	2	0	0	0	0	0	0	0	1	1	0	0	0	72168
2007-12-25 14:00:00	4	0	0	0	2	1	0	0	0	0	0	1	0	0	0	0	1	59864
2007-12-25 15:00:00	2	0	0	1	4	0	0	0	0	0	0	2	1	0	0	0	0	75551
2007-12-25 16:00:00	2	0	0	0	3	2	0	0	0	0	0	1	1	1	0	1	1	88605
2007-12-25 17:00:00	3	0	0	0	2	2	0	0	1	0	0	2	0	0	0	0	0	82951
2007-12-25 18:00:00	2	0	0	1	1	0	0	0	0	0	0	1	0	1	0	0	0	61797
2007-12-25 19:00:00	0	0	0	0	1	0	0	0	0	0	0	2	0	0	0	0	0	39198
2007-12-25 20:00:00	0	0	1	0	0	0	0	1	0	0	0	2	0	0	0	0	0	37156
2007-12-25 21:00:00	0	0	0	0	0	0	0	0	0	0	0	1	0	0	0	0	0	38095
2007-12-25 22:00:00	0	0	0	0	0	0	0	0	0	0	0	3	0	0	0	0	0	42709
2007-12-25 23:00:00	0	0	0	0	0	0	0	0	0	0	0	0	0	0	0	0	0	40979
2007-12-26 00:00:00	0	0	1	0	0	0	0	0	0	0	0	0	0	0	0	0	0	49485
2007-12-26 01:00:00	0	0	0	0	0	2	0	0	0	0	0	1	0	0	0	0	0	56922
2007-12-26 02:00:00	0	0	2	0	1	0	1	0	0	0	0	3	0	0	0	0	0	61148
2007-12-26 03:00:00	1	0	1	0	2	5	0	0	0	0	0	2	0	0	0	0	0	55303
2007-12-26 04:00:00	3	0	0	0	3	0	0	0	0	0	0	5	0	0	0	0	0	58443
2007-12-26 05:00:00	0	0	0	0	0	0	0	0	0	0	0	0	0	0	0	0	0	54210
2007-12-26 06:00:00	2	0	0	0	0	0	0	0	0	0	0	2	0	0	0	0	0	59522
2007-12-26 07:00:00	3	0	0	0	2	0	0	0	0	0	0	2	0	2	0	0	0	62091
2007-12-26 08:00:00	4	0	0	0	1	0	0	0	0	0	0	3	0	0	0	0	0	60220
2007-12-26 09:00:00	4	0	0	1	3	0	0	0	0	0	0	3	0	0	0	0	0	65073
2007-12-26 10:00:00	1	0	0	0	1	3	0	1	0	0	0	4	0	0	0	0	0	60912
2007-12-26 11:00:00	2	0	2	0	1	1	0	0	1	0	0	1	0	0	0	0	3	73949
2007-12-26 12:00:00	0	0	1	0	2	0	1	0	0	0	0	4	0	0	0	0	0	76438
2007-12-26 13:00:00	0	0	1	0	4	1	0	0	0	0	0	1	0	0	0	0	0	77520
2007-12-26 14:00:00	2	0	1	0	3	0	0	0	0	0	0	17	0	0	0	0	0	67753
2007-12-26 15:00:00	3	0	0	1	4	1	0	0	0	1	0	1	1	1	0	0	0	78094
2007-12-26 16:00:00	0	0	1	3	1	1	1	0	0	0	0	4	0	0	0	1	0	96166
2007-12-26 17:00:00	3	0	0	0	1	0	1	0	0	1	0	1	2	3	0	0	0	90800
2007-12-26 18:00:00	0	0	0	1	0	1	0	1	1	0	0	1	0	0	0	0	0	62382
2007-12-26 19:00:00	0	0	0	0	1	0	0	1	0	0	0	3	0	0	0	0	1	45847
2007-12-26 20:00:00	0	0	0	0	0	0	0	0	0	0	0	0	0	1	0	0	0	41233
2007-12-26 21:00:00	0	0	0	1	1	1	0	0	0	0	0	1	0	0	1	0	0	37507
2007-12-26 22:00:00	0	0	0	1	0	0	0	0	0	0	0	0	0	0	1	0	0	43376
2007-12-26 23:00:00	0	0	0	1	1	1	0	0	0	0	0	1	0	0	0	0	0	55558
2007-12-27 00:00:00	2	0	0	0	0	0	0	0	0	0	0	1	0	0	0	0	0	42818
2007-12-27 01:00:00	0	0	0	0	0	1	0	0	0	0	0	1	0	0	0	0	0	39870
2007-12-27 02:00:00	0	0	0	0	0	0	0	0	0	0	0	2	0	0	0	0	0	46118
2007-12-27 03:00:00	1	0	3	0	2	0	0	0	0	0	0	4	0	1	0	0	0	52320
2007-12-27 04:00:00	3	0	0	3	1	1	0	0	0	1	0	0	0	0	0	0	0	57591
2007-12-27 05:00:00	5	0	0	0	0	0	0	0	0	0	0	1	0	0	0	0	0	62011
2007-12-27 06:00:00	1	0	1	0	4	1	0	0	0	0	0	2	0	0	0	0	0	62170
2007-12-27 07:00:00	0	0	0	0	1	3	0	0	0	0	0	1	0	0	0	0	1	60787
2007-12-27 08:00:00	3	0	0	0	0	2	0	0	0	1	0	3	0	1	0	0	0	71666
2007-12-27 09:00:00	3	0	0	0	2	1	0	2	0	0	0	3	0	0	0	0	0	59095
2007-12-27 10:00:00	4	0	0	0	1	1	0	0	0	0	0	5	0	0	0	0	0	58647
2007-12-27 11:00:00	2	0	0	0	5	0	0	0	0	0	0	2	0	0	0	0	2	74049
2007-12-27 12:00:00	0	0	0	0	0	0	0	0	0	0	0	1	0	0	0	1	0	85065
2007-12-27 13:00:00	2	0	2	0	2	4	0	0	0	1	0	4	0	0	0	0	0	91632
2007-12-27 14:00:00	2	0	1	0	3	3	0	0	1	0	0	1	0	0	0	0	0	67779
2007-12-27 15:00:00	4	0	2	1	6	1	0	0	0	1	0	5	0	0	0	0	0	83583
2007-12-27 16:00:00	6	0	0	0	6	1	2	0	0	2	0	3	0	0	0	0	2	100332
2007-12-27 17:00:00	1	0	0	0	0	1	0	0	0	1	0	1	0	2	0	0	0	91476
2007-12-27 18:00:00	1	0	0	0	0	0	0	0	2	0	0	3	1	0	0	0	0	70554
2007-12-27 19:00:00	1	0	0	0	0	2	0	0	0	0	0	2	0	0	0	0	0	61255
2007-12-27 20:00:00	0	0	0	0	0	0	0	0	0	0	0	1	0	0	0	0	0	36500
2007-12-27 21:00:00	0	0	0	1	0	0	0	1	0	0	0	1	0	0	0	0	0	32753
2007-12-27 22:00:00	1	0	0	0	2	1	0	0	1	0	0	1	0	0	0	0	0	40020
2007-12-27 23:00:00	0	0	0	0	0	0	0	0	0	0	0	2	0	0	0	0	1	30464
2007-12-28 00:00:00	1	0	0	1	1	0	0	1	0	0	0	1	0	0	0	0	0	31565
2007-12-28 01:00:00	0	0	0	0	2	0	0	0	0	0	0	0	0	0	0	0	0	38493
2007-12-28 02:00:00	0	0	1	1	0	0	0	0	0	0	0	4	0	0	1	0	0	53007
2007-12-28 03:00:00	3	0	1	0	2	0	0	0	0	1	0	3	0	2	0	0	0	56664
2007-12-28 04:00:00	2	0	0	0	3	1	0	0	0	1	0	0	0	0	0	0	0	61249
2007-12-28 05:00:00	1	0	0	0	1	0	0	0	0	0	0	0	0	0	0	0	1	54422
2007-12-28 06:00:00	1	0	0	0	3	0	0	0	0	0	0	1	0	0	0	0	0	57984
2007-12-28 07:00:00	0	0	0	0	4	0	0	0	0	0	0	2	0	0	0	0	0	58963
2007-12-28 08:00:00	0	0	1	0	2	1	0	0	1	0	0	5	0	0	0	0	0	61748
2007-12-28 09:00:00	0	0	0	0	1	0	0	0	0	0	0	2	0	0	1	0	0	67215
2007-12-28 10:00:00	3	0	0	1	4	0	1	0	0	0	0	4	0	0	0	0	0	58141
2007-12-28 11:00:00	2	0	0	0	3	1	0	0	0	1	0	1	0	0	0	0	1	80403
2007-12-28 12:00:00	3	0	0	1	2	3	0	0	0	0	0	1	0	0	0	0	0	84196
2007-12-28 13:00:00	1	0	0	0	7	4	0	0	2	0	0	1	0	0	0	0	0	94446
2007-12-28 14:00:00	2	0	1	1	1	2	0	0	0	0	0	1	0	0	1	0	0	81111
2007-12-28 15:00:00	3	0	1	0	1	2	1	1	0	0	0	4	0	0	0	0	0	78440
2007-12-28 16:00:00	3	0	0	1	1	2	2	0	1	0	0	0	0	0	0	1	0	87402
2007-12-28 17:00:00	1	0	0	0	1	0	0	0	0	1	0	2	1	0	0	0	0	89573
2007-12-28 18:00:00	1	0	0	0	1	3	0	0	0	0	0	1	0	0	0	1	0	60211
2007-12-28 19:00:00	1	0	0	0	0	0	0	0	0	0	0	0	0	0	0	0	0	41404
2007-12-28 20:00:00	0	0	1	0	0	0	0	0	0	0	0	3	0	0	1	0	0	34401
2007-12-28 21:00:00	0	0	0	1	0	0	0	0	0	0	0	1	0	0	0	0	0	31999
2007-12-28 22:00:00	0	0	0	0	0	0	0	0	0	0	0	0	0	0	0	0	0	35833
2007-12-28 23:00:00	0	0	0	0	0	0	1	0	0	0	0	0	0	0	1	0	0	36631
2007-12-29 00:00:00	1	0	0	0	0	1	0	0	0	0	0	4	0	0	0	0	0	38105
2007-12-29 01:00:00	1	0	0	0	1	1	0	0	0	0	0	2	0	0	0	0	0	41179
2007-12-29 02:00:00	1	0	1	0	0	0	0	0	0	0	0	0	0	0	0	0	0	48876
2007-12-29 03:00:00	4	0	0	0	4	0	0	1	0	0	0	3	0	0	0	0	0	54677
2007-12-29 04:00:00	2	0	3	0	1	0	0	0	0	0	0	0	0	2	0	0	1	60077
2007-12-29 05:00:00	4	0	0	1	1	0	0	0	0	0	0	2	0	0	0	0	5	63132
2007-12-29 06:00:00	1	0	0	0	1	1	0	0	0	0	0	2	0	0	0	0	4	68312
2007-12-29 07:00:00	3	0	3	0	2	1	0	0	0	1	0	4	0	1	0	0	0	67202
2007-12-29 08:00:00	1	0	2	1	3	0	0	0	0	0	0	2	0	0	0	0	1	69895
2007-12-29 09:00:00	1	0	0	2	0	1	0	0	0	0	0	3	0	0	0	0	3	79674
2007-12-29 10:00:00	0	0	0	2	0	0	0	0	0	0	0	1	0	0	0	0	0	55250
2007-12-29 11:00:00	0	0	1	0	2	0	0	0	0	0	0	0	0	0	0	0	0	61707
2007-12-29 12:00:00	0	0	0	1	4	1	1	0	0	0	0	0	0	0	0	0	2	70802
2007-12-29 13:00:00	0	0	0	0	5	2	0	0	0	0	0	10	0	0	0	0	2	72590
2007-12-29 14:00:00	2	0	0	0	2	0	0	0	0	0	0	3	0	0	0	1	0	74443
2007-12-29 15:00:00	3	0	1	0	3	2	0	0	0	0	0	0	0	0	0	0	0	74160
2007-12-29 16:00:00	2	0	0	1	7	4	0	0	0	0	0	1	0	0	0	1	0	86378
2007-12-29 17:00:00	2	0	1	0	0	1	0	0	1	0	0	2	0	0	0	0	0	82421
2007-12-29 18:00:00	1	0	0	0	1	1	1	0	0	0	0	2	1	0	0	0	1	55956
2007-12-29 19:00:00	2	0	0	1	2	0	0	0	0	0	0	1	0	0	0	0	0	45391
2007-12-29 20:00:00	0	0	0	0	0	0	0	0	0	0	0	1	0	1	0	0	0	36211
2007-12-29 21:00:00	0	0	0	0	0	0	0	1	0	0	0	1	1	0	0	0	0	32432
2007-12-29 22:00:00	0	0	0	0	0	0	0	0	0	1	0	2	0	0	0	0	0	32661
2007-12-29 23:00:00	0	0	0	0	0	0	0	0	0	0	0	1	0	0	0	0	0	30943
2007-12-30 00:00:00	1	0	0	0	0	1	0	0	0	0	0	1	0	0	0	0	0	36247
2007-12-30 01:00:00	0	0	0	0	0	0	0	0	0	0	0	0	0	0	0	0	0	39630
2007-12-30 02:00:00	0	0	0	0	1	0	0	3	0	0	0	2	0	0	0	0	3	54475
2007-12-30 03:00:00	1	0	0	0	1	1	0	0	0	0	0	0	0	0	0	0	0	53465
2007-12-30 04:00:00	1	0	0	0	3	1	0	0	0	0	0	2	0	0	0	0	0	64595
2007-12-30 05:00:00	0	0	0	0	4	2	0	0	0	0	0	0	0	0	0	0	0	73550
2007-12-30 06:00:00	0	0	0	1	0	0	0	0	0	0	0	4	0	0	0	0	0	71958
2007-12-30 07:00:00	1	0	0	0	1	2	0	1	1	0	0	5	1	0	0	0	0	61335
2007-12-30 08:00:00	1	0	0	0	1	2	0	0	0	0	0	0	0	0	0	0	0	59994
2007-12-30 09:00:00	4	0	0	3	3	1	0	0	0	0	0	0	0	0	0	0	1	59848
2007-12-30 10:00:00	4	0	0	0	0	1	0	0	1	0	0	1	0	0	0	0	0	58952
2007-12-30 11:00:00	1	0	0	0	1	1	0	0	0	0	0	4	0	0	0	0	0	69592
2007-12-30 12:00:00	2	0	0	0	1	0	2	0	0	0	0	2	0	0	0	0	0	74795
2007-12-30 13:00:00	0	0	0	1	0	0	0	0	0	0	0	2	0	1	0	0	1	75131
2007-12-30 14:00:00	1	0	0	0	4	1	0	0	0	0	0	3	0	0	0	0	0	66244
2007-12-30 15:00:00	3	0	1	0	0	0	0	0	0	0	0	0	0	2	0	0	0	74266
2007-12-30 16:00:00	4	0	1	0	1	1	0	0	0	0	0	1	0	0	0	1	1	83324
2007-12-30 17:00:00	4	0	0	1	1	2	0	0	1	1	0	2	0	0	0	0	1	78618
2007-12-30 18:00:00	3	0	0	1	1	0	0	0	0	0	0	4	0	0	0	0	0	49747
2007-12-30 19:00:00	1	0	0	0	0	0	0	0	0	0	0	0	0	0	0	0	0	38737
2007-12-30 20:00:00	0	0	0	1	1	0	0	0	0	0	0	2	0	0	0	0	0	32710
2007-12-30 21:00:00	0	0	0	0	0	0	0	0	0	0	0	2	0	0	0	0	0	32330
2007-12-30 22:00:00	1	0	0	0	1	0	0	0	0	0	0	2	0	0	0	0	0	32158
2007-12-30 23:00:00	1	0	0	0	0	0	0	0	0	0	0	5	0	0	0	0	0	35666
2007-12-31 00:00:00	0	0	0	1	1	0	0	0	0	0	0	0	0	1	0	0	1	34732
2007-12-31 01:00:00	0	0	1	0	1	0	0	0	0	0	0	0	0	0	0	0	0	42298
2007-12-31 02:00:00	6	0	0	1	0	1	0	0	0	0	0	1	0	0	0	0	0	53224
2007-12-31 03:00:00	0	0	0	0	1	0	0	0	0	0	0	0	0	0	0	0	4	60905
2007-12-31 04:00:00	0	0	2	0	5	1	0	0	0	0	0	2	0	0	0	0	0	64799
2007-12-31 05:00:00	3	0	0	0	4	8	0	0	1	0	0	3	0	0	0	0	1	64136
2007-12-31 06:00:00	1	0	0	0	6	2	0	0	1	0	0	2	0	0	0	0	1	71080
2007-12-31 07:00:00	0	0	0	2	1	3	0	0	0	0	0	1	1	0	0	0	0	73090
2007-12-31 08:00:00	1	0	0	1	2	1	0	0	0	0	0	1	0	0	0	0	1	60736
2007-12-31 09:00:00	0	0	1	0	0	1	0	0	0	0	0	7	0	0	0	0	0	59632
2007-12-31 10:00:00	0	0	0	0	1	0	0	0	0	0	0	4	0	0	0	0	1	55609
2007-12-31 11:00:00	1	0	0	0	2	0	0	0	0	1	0	5	0	0	0	0	1	66426
2007-12-31 12:00:00	1	0	0	0	1	1	0	0	0	1	0	9	0	4	0	0	0	68770
2007-12-31 13:00:00	1	0	1	0	3	0	0	2	0	0	0	3	0	1	0	0	1	68646
2007-12-31 14:00:00	0	0	0	0	2	0	0	0	0	5	0	1	0	1	0	0	0	54583
2007-12-31 15:00:00	2	0	1	1	2	0	0	0	1	0	0	0	0	1	0	0	0	69437
2007-12-31 16:00:00	1	0	1	1	3	0	1	0	0	0	0	4	0	0	0	0	0	76913
2007-12-31 17:00:00	1	0	0	1	1	2	0	0	0	0	0	3	1	0	0	0	0	70891
2007-12-31 18:00:00	1	0	0	0	0	1	0	0	0	0	0	0	0	0	0	0	0	47762
2007-12-31 19:00:00	0	0	0	0	1	0	0	0	0	0	0	0	0	0	0	0	0	40591
2007-12-31 20:00:00	0	0	1	1	0	1	1	0	0	0	0	1	0	1	0	0	0	33519
2007-12-31 21:00:00	0	0	3	0	1	0	0	0	1	0	0	0	0	0	0	0	0	32676
2007-12-31 22:00:00	0	0	0	0	0	1	0	0	0	0	0	0	0	0	0	0	1	29441
2007-12-31 23:00:00	2	0	1	0	0	0	0	0	1	0	0	1	0	0	0	0	0	27961
2008-01-01 00:00:00	2	0	1	0	0	0	0	0	0	0	0	2	0	0	0	0	0	29099
2008-01-01 01:00:00	1	0	0	0	0	0	0	0	0	1	0	0	0	0	0	0	0	30677
2008-01-01 02:00:00	0	0	0	0	1	0	0	0	0	0	0	1	0	0	0	0	0	36504
2008-01-01 03:00:00	1	0	0	0	1	0	0	0	0	0	0	1	0	0	0	1	0	40905
2008-01-01 04:00:00	0	0	0	0	4	1	0	0	1	0	0	1	0	1	0	0	0	46678
2008-01-01 05:00:00	1	0	0	0	0	1	0	0	0	0	0	3	0	0	0	0	0	48609
2008-01-01 06:00:00	1	0	0	0	2	0	0	0	0	0	0	3	0	0	0	0	0	52939
2008-01-01 07:00:00	2	0	0	1	1	0	0	0	0	0	0	1	0	0	0	0	0	61192
2008-01-01 08:00:00	1	0	0	0	1	1	0	1	0	0	0	4	0	1	0	0	1	64007
2008-01-01 09:00:00	0	0	0	2	0	0	0	1	0	0	0	0	0	0	0	0	0	56655
2008-01-01 10:00:00	2	0	0	0	0	0	0	0	0	0	0	0	0	0	0	0	1	59271
2008-01-01 11:00:00	4	0	1	1	2	0	0	0	0	0	0	1	0	0	0	0	0	75885
2008-01-01 12:00:00	3	0	0	0	3	0	0	0	0	1	0	4	0	0	0	0	0	82611
2008-01-01 13:00:00	1	0	0	0	6	0	0	1	0	0	0	3	0	0	0	0	1	85412
2008-01-01 14:00:00	1	0	1	0	2	0	0	0	0	0	0	1	0	0	0	0	1	65714
2008-01-01 15:00:00	2	0	0	0	2	0	0	0	0	1	0	3	0	1	0	0	0	75082
2008-01-01 16:00:00	0	0	0	1	1	0	0	0	0	0	0	3	0	0	0	1	0	89453
2008-01-01 17:00:00	0	0	0	0	4	0	0	0	0	0	0	3	2	1	0	0	0	88202
2008-01-01 18:00:00	0	0	0	0	4	0	0	0	1	0	0	0	0	3	0	1	0	63193
2008-01-01 19:00:00	2	0	0	0	0	0	0	0	0	0	0	1	0	0	0	0	0	43931
2008-01-01 20:00:00	3	0	0	0	0	1	0	0	0	0	0	0	0	0	0	0	1	33508
2008-01-01 21:00:00	0	0	0	0	0	0	0	0	0	1	0	1	0	0	0	0	0	28677
2008-01-01 22:00:00	0	0	2	0	0	0	0	0	1	0	0	1	0	0	0	0	0	33587
2008-01-01 23:00:00	0	0	0	1	0	0	0	0	0	0	0	1	0	0	0	0	0	35261
2008-01-02 00:00:00	0	0	1	0	2	0	0	0	0	0	0	2	0	0	0	0	0	32224
2008-01-02 01:00:00	0	0	0	0	1	0	0	0	0	0	0	1	0	0	0	0	0	41208
2008-01-02 02:00:00	0	0	0	0	0	1	0	0	0	0	0	0	0	0	0	0	0	47911
2008-01-02 03:00:00	0	0	3	0	1	3	0	0	0	0	0	1	0	0	0	0	1	56656
2008-01-02 04:00:00	1	0	0	0	1	0	1	0	0	0	0	2	0	0	0	0	0	65688
2008-01-02 05:00:00	2	0	0	0	2	1	0	1	0	0	0	1	0	0	0	0	1	58413
2008-01-02 06:00:00	0	0	0	2	1	1	0	0	0	0	0	2	0	0	0	0	0	66402
2008-01-02 07:00:00	2	0	0	1	5	1	0	0	0	0	0	3	0	0	0	0	0	69031
2008-01-02 08:00:00	1	0	0	1	0	0	0	0	0	0	0	1	0	0	0	0	0	68652
2008-01-02 09:00:00	5	0	0	1	1	1	0	0	0	0	0	1	0	0	0	0	1	65376
2008-01-02 10:00:00	2	0	1	0	2	0	0	0	0	0	0	3	0	0	0	0	3	70039
2008-01-02 11:00:00	1	0	0	0	5	0	0	0	0	0	0	2	0	0	0	0	0	88027
2008-01-02 12:00:00	2	0	1	0	2	2	0	0	0	0	0	0	0	0	0	0	1	89237
2008-01-02 13:00:00	1	0	0	0	6	0	0	0	0	0	0	2	0	0	0	0	1	94162
2008-01-02 14:00:00	1	0	2	0	8	0	0	0	0	0	0	2	0	0	0	0	3	76237
2008-01-02 15:00:00	4	0	1	0	1	0	0	0	0	0	0	4	0	0	0	0	2	87593
2008-01-02 16:00:00	2	0	2	0	1	0	1	0	0	0	0	5	0	0	0	0	1	92207
2008-01-02 17:00:00	1	0	0	0	3	0	0	0	0	0	0	2	0	1	0	0	1	87116
2008-01-02 18:00:00	0	0	0	0	0	2	0	0	0	0	0	0	0	0	0	0	0	58327
2008-01-02 19:00:00	0	0	0	0	1	0	0	0	0	0	0	0	0	0	0	0	1	47915
2008-01-02 20:00:00	0	0	0	0	0	1	0	0	0	0	0	5	0	0	0	0	2	41616
2008-01-02 21:00:00	0	0	2	0	1	1	0	1	0	1	0	0	0	1	0	0	0	40092
2008-01-02 22:00:00	2	0	0	0	1	0	0	0	0	0	0	1	0	0	0	0	0	44302
2008-01-02 23:00:00	1	0	3	0	2	0	0	0	1	0	0	3	0	0	0	0	0	45333
2008-01-03 00:00:00	0	0	0	0	0	0	0	1	0	0	0	2	0	0	0	0	0	47849
2008-01-03 01:00:00	1	0	1	1	1	0	0	0	0	0	0	1	0	0	0	0	0	50417
2008-01-03 02:00:00	2	0	0	0	0	0	0	0	0	0	0	1	0	0	0	0	0	53028
2008-01-03 03:00:00	3	0	0	0	1	1	0	0	0	1	0	1	0	0	0	0	0	64871
2008-01-03 04:00:00	0	0	1	0	1	0	0	0	0	0	0	0	0	0	0	0	0	60573
2008-01-03 05:00:00	2	0	0	1	1	1	0	0	0	0	0	3	0	1	0	0	0	62775
2008-01-03 06:00:00	1	0	2	3	1	0	0	0	0	0	0	1	0	0	0	0	1	71336
2008-01-03 07:00:00	0	0	1	2	1	0	0	0	0	0	0	2	0	0	0	0	1	81524
2008-01-03 08:00:00	0	0	1	0	2	1	0	1	0	1	0	1	0	1	0	0	0	63964
2008-01-03 09:00:00	0	0	0	0	1	1	0	0	0	1	0	2	0	0	0	0	0	63494
2008-01-03 10:00:00	3	0	0	2	3	1	0	0	0	0	0	2	0	0	0	0	1	64458
2008-01-03 11:00:00	0	0	0	3	1	1	0	0	0	0	0	0	0	0	0	0	1	77985
2008-01-03 12:00:00	0	0	0	0	4	1	0	0	1	1	0	0	0	2	0	0	0	84394
2008-01-03 13:00:00	4	0	0	0	0	1	0	0	0	0	0	0	0	0	0	0	0	93370
2008-01-03 14:00:00	4	0	2	0	3	0	0	0	0	0	0	1	0	0	0	0	0	73464
2008-01-03 15:00:00	6	0	1	0	6	0	0	0	0	1	0	1	0	0	0	0	0	82123
2008-01-03 16:00:00	3	0	1	1	4	1	1	0	0	0	0	2	0	0	0	1	0	97348
2008-01-03 17:00:00	2	0	0	1	1	1	0	0	0	1	0	1	1	0	0	0	0	93799
2008-01-03 18:00:00	2	0	0	0	1	0	0	0	0	0	0	2	0	1	0	0	1	65443
2008-01-03 19:00:00	0	0	0	1	1	0	0	0	0	0	0	2	1	0	0	1	0	46707
2008-01-03 20:00:00	1	0	0	0	0	0	0	0	0	0	0	1	0	0	0	0	0	38543
2008-01-03 21:00:00	0	0	0	0	0	1	0	0	0	0	0	1	0	0	0	0	0	38442
2008-01-03 22:00:00	0	0	0	0	0	0	0	0	0	0	0	0	0	0	0	0	0	39312
2008-01-03 23:00:00	1	0	0	0	1	0	0	0	1	0	0	0	0	0	0	0	0	38566
2008-01-04 00:00:00	1	0	2	0	3	0	0	0	0	1	0	0	0	0	0	0	0	42055
2008-01-04 01:00:00	2	0	0	1	2	0	0	0	0	2	0	0	0	0	0	0	0	48245
2008-01-04 02:00:00	1	0	0	0	2	0	0	0	0	0	0	2	1	0	0	0	0	55394
2008-01-04 03:00:00	5	0	0	0	1	0	0	1	0	0	0	6	0	4	0	0	0	57379
2008-01-04 04:00:00	1	0	0	0	3	0	0	0	0	0	0	3	0	0	0	0	0	66705
2008-01-04 05:00:00	1	0	0	0	3	0	1	0	1	0	0	6	0	1	0	0	0	55891
2008-01-04 06:00:00	3	0	1	2	1	2	0	0	0	2	0	0	1	0	0	0	0	59978
2008-01-04 07:00:00	2	0	1	0	1	1	0	0	0	0	0	1	0	0	0	0	1	67462
2008-01-04 08:00:00	2	0	0	0	5	2	0	0	0	0	0	1	0	1	0	0	0	66649
2008-01-04 09:00:00	3	0	0	0	1	0	0	0	0	0	0	3	0	2	0	0	1	64276
2008-01-04 10:00:00	3	0	0	0	2	1	0	0	0	0	0	0	0	0	0	0	0	63447
2008-01-04 11:00:00	1	0	0	1	2	1	0	0	0	0	0	5	0	1	0	0	3	80756
2008-01-04 12:00:00	2	0	0	0	1	2	0	0	0	1	0	1	0	1	0	0	0	85000
2008-01-04 13:00:00	2	0	0	0	0	0	0	0	2	1	0	1	0	0	0	0	0	88028
2008-01-04 14:00:00	4	0	0	1	1	0	0	0	0	1	0	0	0	0	0	0	0	70547
2008-01-04 15:00:00	2	0	0	1	1	1	0	0	0	1	0	5	0	1	0	0	0	84201
2008-01-04 16:00:00	1	0	4	1	6	3	1	0	0	0	0	3	0	1	0	1	0	93667
2008-01-04 17:00:00	2	0	0	0	1	1	0	0	0	1	0	3	0	1	0	0	0	86404
2008-01-04 18:00:00	1	0	0	0	0	0	0	0	0	0	0	10	1	0	0	0	1	59522
2008-01-04 19:00:00	0	0	0	0	0	0	0	0	0	0	0	2	1	0	0	0	0	45845
2008-01-04 20:00:00	0	0	0	0	0	0	0	0	0	0	0	2	0	0	0	0	0	36351
2008-01-04 21:00:00	1	0	0	0	0	0	1	0	1	0	0	0	0	0	0	0	0	36234
2008-01-04 22:00:00	0	0	0	0	0	1	0	0	1	0	0	1	0	2	0	0	0	36804
2008-01-04 23:00:00	0	0	0	2	0	0	0	0	0	0	0	0	0	6	0	0	2	40689
2008-01-05 00:00:00	0	0	0	0	1	0	0	0	0	0	0	3	0	0	0	0	4	46337
2008-01-05 01:00:00	0	0	0	0	1	4	0	0	0	0	0	3	0	2	0	0	0	49535
2008-01-05 02:00:00	0	0	2	1	1	1	0	0	0	0	0	2	0	1	0	0	0	51647
2008-01-05 03:00:00	0	0	0	0	1	0	0	0	0	0	0	0	0	0	0	0	0	55579
2008-01-05 04:00:00	1	0	2	0	4	0	0	0	0	0	0	2	0	0	0	0	0	55858
2008-01-05 05:00:00	2	0	0	2	1	1	0	0	0	0	0	2	0	0	0	0	1	58496
2008-01-05 06:00:00	0	0	0	0	0	0	0	0	0	0	0	2	0	0	0	0	2	60823
2008-01-05 07:00:00	3	0	0	2	1	0	0	0	0	0	0	2	0	1	0	0	0	68207
2008-01-05 08:00:00	1	0	0	1	2	2	0	0	0	1	0	0	0	0	0	0	2	61644
2008-01-05 09:00:00	1	0	2	0	0	1	0	0	0	0	0	4	0	0	0	0	0	63496
2008-01-05 10:00:00	0	0	0	0	2	0	0	0	1	0	0	1	0	0	0	0	0	59285
2008-01-05 11:00:00	0	0	0	0	1	2	0	0	0	0	0	2	0	1	0	0	0	87280
2008-01-05 12:00:00	4	0	0	0	2	0	0	0	0	0	0	3	0	0	0	0	0	86740
2008-01-05 13:00:00	2	0	1	1	0	2	0	0	0	0	0	4	0	0	0	0	2	97371
2008-01-05 14:00:00	2	0	2	0	0	2	0	0	0	0	0	1	0	0	0	0	0	78045
2008-01-05 15:00:00	2	0	0	0	1	1	0	0	0	0	0	5	1	0	0	0	1	78555
2008-01-05 16:00:00	5	0	1	2	1	2	0	0	0	0	0	2	0	0	0	0	0	104274
2008-01-05 17:00:00	3	0	0	0	2	1	0	0	0	0	0	1	0	0	0	1	1	101102
2008-01-05 18:00:00	1	0	1	0	1	1	0	0	1	0	0	2	0	0	0	0	1	66897
2008-01-05 19:00:00	0	0	0	0	1	1	0	0	0	0	0	1	0	0	0	0	0	52310
2008-01-05 20:00:00	2	0	0	0	1	0	0	0	1	0	0	3	0	0	0	0	0	45240
2008-01-05 21:00:00	1	0	1	1	0	0	0	0	0	0	0	0	0	0	0	0	1	44623
2008-01-05 22:00:00	0	0	0	0	0	0	0	0	0	0	0	0	0	0	0	0	0	43607
2008-01-05 23:00:00	2	0	0	0	1	1	0	0	0	0	0	0	0	0	0	0	0	36713
2008-01-06 00:00:00	0	0	0	0	2	1	0	0	1	0	0	0	0	0	0	0	0	36804
2008-01-06 01:00:00	0	0	0	1	0	0	0	0	0	0	0	0	0	0	0	0	0	41623
2008-01-06 02:00:00	0	0	0	0	1	0	0	0	0	1	0	0	0	0	0	0	0	48945
2008-01-06 03:00:00	3	0	0	1	2	0	0	0	0	1	0	0	0	0	0	0	0	56224
2008-01-06 04:00:00	1	0	0	0	2	0	0	0	0	0	0	2	0	1	0	0	0	58246
2008-01-06 05:00:00	0	0	0	1	1	2	0	0	0	0	0	4	0	0	0	0	0	55642
2008-01-06 06:00:00	0	0	0	0	0	0	0	0	0	0	0	3	1	0	0	0	1	62851
2008-01-06 07:00:00	1	0	0	0	1	1	0	0	0	1	0	5	0	0	0	0	2	64677
2008-01-06 08:00:00	1	0	0	0	5	2	0	1	0	1	0	4	0	0	0	1	1	67201
2008-01-06 09:00:00	0	0	10	0	5	0	0	1	2	0	0	2	0	0	0	0	0	68688
2008-01-06 10:00:00	2	0	0	0	0	2	0	0	0	0	0	2	1	0	0	0	0	64165
2008-01-06 11:00:00	0	0	0	0	1	0	0	0	0	0	0	0	1	1	0	0	2	85884
2008-01-06 12:00:00	3	0	1	0	2	3	0	0	0	2	0	0	0	1	0	0	0	94638
2008-01-06 13:00:00	5	0	0	1	2	3	0	1	0	0	0	2	0	1	0	1	0	96949
2008-01-06 14:00:00	3	0	0	0	2	1	0	1	1	0	0	3	1	2	0	0	1	76331
2008-01-06 15:00:00	0	0	3	2	1	0	1	0	1	1	0	2	0	1	0	0	1	88434
2008-01-06 16:00:00	4	0	0	1	3	0	1	1	1	0	0	3	0	0	0	0	0	99803
2008-01-06 17:00:00	0	0	0	0	2	2	0	0	2	1	0	3	0	0	0	1	0	100900
2008-01-06 18:00:00	0	0	0	0	1	1	0	0	2	0	0	4	0	1	0	0	0	65246
2008-01-06 19:00:00	1	0	0	0	1	0	0	0	1	0	0	2	0	0	0	0	0	48661
2008-01-06 20:00:00	0	0	0	0	1	0	0	0	0	0	0	0	0	0	0	0	0	39624
2008-01-06 21:00:00	0	0	0	0	1	0	0	0	0	0	0	4	0	0	0	0	0	37324
2008-01-06 22:00:00	1	0	0	0	0	0	0	0	0	0	0	1	1	0	0	0	1	36767
2008-01-06 23:00:00	3	0	0	0	0	0	0	0	1	1	0	0	0	0	0	0	0	33907
2008-01-07 00:00:00	0	0	0	1	0	0	1	0	0	0	0	0	0	0	0	0	0	39036
2008-01-07 01:00:00	1	0	0	0	0	0	0	0	0	0	0	0	0	0	0	0	0	45759
2008-01-07 02:00:00	0	0	0	0	4	1	0	0	0	0	0	0	0	0	0	0	1	57236
2008-01-07 03:00:00	0	0	0	0	2	2	0	0	0	0	0	1	0	0	0	0	0	64186
2008-01-07 04:00:00	1	0	0	1	1	2	0	0	0	0	0	3	0	0	0	0	2	69601
2008-01-07 05:00:00	1	0	0	1	4	0	0	0	0	0	0	2	0	0	0	0	1	66215
2008-01-07 06:00:00	0	0	0	0	2	0	0	1	0	0	0	1	0	0	0	0	0	72997
2008-01-07 07:00:00	0	0	0	1	1	0	1	0	0	0	0	4	0	0	0	0	1	67980
2008-01-07 08:00:00	1	0	2	1	8	1	0	0	0	0	0	1	0	1	0	0	0	67268
2008-01-07 09:00:00	0	0	3	2	1	0	0	0	0	0	0	1	0	0	0	0	0	70376
2008-01-07 10:00:00	1	0	0	0	1	0	0	0	0	0	0	6	0	1	0	0	0	66097
2008-01-07 11:00:00	1	0	1	2	2	0	0	0	0	0	0	2	0	0	0	0	0	82563
2008-01-07 12:00:00	1	0	0	1	2	0	1	1	1	0	0	2	1	0	0	1	0	95587
2008-01-07 13:00:00	1	0	0	0	2	0	0	0	0	3	0	2	0	0	0	0	0	100799
2008-01-07 14:00:00	4	0	0	0	3	2	0	0	0	0	0	3	0	0	0	0	0	80381
2008-01-07 15:00:00	1	0	1	0	0	1	0	0	0	1	0	5	0	1	0	0	4	89207
2008-01-07 16:00:00	0	0	2	1	4	0	0	0	0	1	0	5	0	0	0	0	0	101929
2008-01-07 17:00:00	2	0	0	0	2	2	0	0	0	0	0	2	0	1	0	0	0	94242
2008-01-07 18:00:00	1	0	0	0	1	2	0	0	0	0	0	4	0	0	0	0	0	72865
2008-01-07 19:00:00	1	0	0	1	0	0	0	0	0	1	0	2	1	0	0	0	0	48085
2008-01-07 20:00:00	2	0	1	0	1	1	0	0	0	0	0	3	0	0	0	0	1	39914
2008-01-07 21:00:00	3	0	0	0	1	0	0	0	0	0	0	0	0	0	0	0	0	45709
2008-01-07 22:00:00	0	0	0	0	1	0	0	1	0	0	0	4	0	1	0	0	0	36985
2008-01-07 23:00:00	5	0	1	0	0	0	0	0	0	0	0	0	0	0	0	0	0	37421
2008-01-08 00:00:00	0	0	0	2	3	0	0	0	0	0	0	3	0	0	0	0	1	38614
2008-01-08 01:00:00	3	0	0	0	2	0	0	1	0	0	0	3	0	0	0	0	0	47091
2008-01-08 02:00:00	1	0	0	0	0	0	0	0	0	0	0	9	0	1	0	0	0	57169
2008-01-08 03:00:00	2	0	1	0	1	0	0	0	0	0	0	4	0	0	0	0	0	58563
2008-01-08 04:00:00	2	0	1	0	1	1	1	0	0	0	0	3	0	1	0	0	1	63488
2008-01-08 05:00:00	1	0	0	0	3	0	0	0	0	0	0	1	0	1	0	0	0	57191
2008-01-08 06:00:00	1	0	0	0	2	1	0	0	0	0	0	7	0	0	0	0	0	59194
2008-01-08 07:00:00	0	0	1	0	2	0	0	0	0	0	0	0	0	0	0	1	1	62268
2008-01-08 08:00:00	4	0	0	1	4	0	0	0	0	0	0	0	0	2	0	0	1	61860
2008-01-08 09:00:00	0	0	1	0	0	1	0	1	0	0	0	2	0	0	0	0	1	64636
2008-01-08 10:00:00	2	0	0	1	1	0	0	0	0	0	0	2	0	0	0	0	1	82043
2008-01-08 11:00:00	0	0	0	0	2	3	0	0	0	2	0	4	0	1	0	0	1	95560
2008-01-08 12:00:00	3	0	0	1	2	0	0	0	1	0	0	2	0	0	0	0	0	90121
2008-01-08 13:00:00	2	0	1	1	1	0	0	0	0	0	0	7	0	0	0	0	1	74602
2008-01-08 14:00:00	3	0	1	1	4	2	0	0	0	0	0	3	0	0	0	0	4	89850
2008-01-08 15:00:00	0	0	0	0	4	2	1	2	0	0	0	2	1	0	0	1	1	123840
2008-01-08 16:00:00	0	0	0	2	1	0	0	0	1	0	0	4	0	0	0	0	0	111140
2008-01-08 17:00:00	0	0	0	0	0	0	0	0	0	0	0	1	0	0	0	0	0	72451
2008-01-08 18:00:00	0	0	0	0	2	2	1	0	0	0	0	2	0	0	0	0	1	49120
2008-01-08 19:00:00	1	0	1	0	0	0	0	0	0	0	0	2	0	0	0	0	1	40207
2008-01-08 20:00:00	0	0	0	0	2	2	0	0	0	0	0	0	0	0	0	0	1	33681
2008-01-08 21:00:00	1	0	0	0	1	0	0	0	0	0	0	3	0	0	0	0	0	34046
2008-01-08 22:00:00	1	0	0	0	1	0	0	0	0	0	0	2	0	0	0	0	0	33387
2008-01-08 23:00:00	0	0	2	1	0	1	0	0	0	0	0	3	0	0	0	0	0	32568
2008-01-09 00:00:00	1	0	0	1	1	1	0	0	0	0	0	2	0	0	0	1	0	34308
2008-01-09 01:00:00	0	0	0	0	2	0	0	0	1	0	0	0	0	0	0	0	1	43643
2008-01-09 02:00:00	0	0	0	0	0	1	0	0	0	0	0	1	0	0	0	0	0	57338
2008-01-09 03:00:00	3	0	0	0	2	0	0	0	1	1	0	0	0	0	0	2	1	62702
2008-01-09 04:00:00	2	0	0	1	2	0	0	0	0	0	0	2	0	0	0	0	0	64918
2008-01-09 05:00:00	0	0	0	2	2	0	0	0	0	0	0	2	0	0	0	0	1	59886
2008-01-09 06:00:00	0	0	1	0	1	0	0	0	0	0	0	2	0	0	0	0	0	59747
2008-01-09 07:00:00	2	0	2	2	4	0	0	0	0	0	0	3	0	0	0	0	0	66627
2008-01-09 08:00:00	0	0	0	0	5	0	1	0	0	0	0	2	0	0	0	0	0	63229
2008-01-09 09:00:00	1	0	0	0	3	1	0	0	0	0	0	3	0	0	0	0	0	63979
2008-01-09 10:00:00	1	0	0	0	2	2	0	0	0	0	0	5	0	0	0	0	0	85839
2008-01-09 11:00:00	0	0	0	0	0	0	0	0	0	0	0	2	0	0	0	0	0	96676
2008-01-09 12:00:00	2	0	1	2	3	0	0	0	0	0	0	3	0	0	0	1	0	88056
2008-01-09 13:00:00	2	0	0	1	1	0	0	1	0	0	0	2	0	0	0	0	0	63056
2008-01-09 14:00:00	1	0	2	1	3	1	0	0	0	0	0	3	0	0	0	0	0	71721
2008-01-09 15:00:00	1	0	4	0	4	0	0	0	0	2	0	2	1	0	0	1	3	116684
2008-01-09 16:00:00	1	0	0	1	2	1	0	0	1	0	0	4	0	1	0	0	1	104073
2008-01-09 17:00:00	3	0	0	0	4	0	0	1	0	0	0	4	1	0	0	1	1	60851
2008-01-09 18:00:00	1	0	0	0	2	0	0	0	0	0	0	2	0	0	0	0	0	45237
2008-01-09 19:00:00	2	0	0	0	0	0	0	0	0	0	0	0	0	0	0	0	0	39015
2008-01-09 20:00:00	1	0	0	0	2	2	0	0	0	0	0	1	0	0	0	0	0	36426
2008-01-09 21:00:00	1	0	0	0	0	0	0	0	0	0	0	2	0	0	0	0	0	35668
2008-01-09 22:00:00	0	0	0	1	0	0	0	0	0	0	0	0	0	0	0	0	0	35061
2008-01-09 23:00:00	0	0	0	0	1	0	0	0	0	0	0	1	0	1	0	0	0	35102
2008-01-10 00:00:00	1	0	0	0	0	0	0	0	0	0	0	2	0	1	0	0	0	31502
2008-01-10 01:00:00	2	0	0	0	1	0	0	0	0	0	0	3	0	0	0	0	0	38243
2008-01-10 02:00:00	1	0	0	1	1	1	0	0	0	0	0	3	0	0	0	0	0	46033
2008-01-10 03:00:00	0	0	1	0	1	0	0	0	0	0	0	2	0	1	0	0	1	59200
2008-01-10 04:00:00	5	0	0	0	2	0	0	0	1	1	0	3	0	0	0	0	0	60656
2008-01-10 05:00:00	1	0	1	0	3	0	0	0	0	0	0	3	0	1	0	0	1	53777
2008-01-10 06:00:00	0	0	1	0	3	0	0	0	0	0	0	1	0	0	0	0	0	58714
2008-01-10 07:00:00	3	0	0	0	1	0	0	0	0	0	0	0	0	0	0	0	0	60487
2008-01-10 08:00:00	2	0	2	1	3	1	0	0	0	0	0	2	0	0	0	0	0	61264
2008-01-10 09:00:00	3	0	0	0	3	0	3	0	0	0	0	0	0	0	0	0	0	62397
2008-01-10 10:00:00	3	0	0	3	0	2	0	0	1	0	0	2	0	0	0	0	0	76307
2008-01-10 11:00:00	0	0	0	0	1	0	0	0	0	1	0	1	0	1	0	0	2	98847
2008-01-10 12:00:00	2	0	2	1	1	0	0	0	0	0	0	0	0	0	0	0	0	94089
2008-01-10 13:00:00	7	0	0	0	3	1	0	0	0	1	0	0	2	0	0	1	0	67811
2008-01-10 14:00:00	6	0	1	1	2	0	1	1	0	1	0	1	0	0	0	0	0	85044
2008-01-10 15:00:00	5	0	0	0	3	1	1	0	0	1	0	1	0	0	1	0	1	105382
2008-01-10 16:00:00	1	0	1	1	1	0	0	0	1	0	0	5	0	1	0	0	1	101309
2008-01-10 17:00:00	3	0	1	0	2	0	0	0	0	0	0	2	0	1	0	0	0	62497
2008-01-10 18:00:00	1	0	0	1	3	0	0	0	1	0	0	1	0	0	0	0	1	47519
2008-01-10 19:00:00	4	0	0	0	0	0	0	1	0	1	0	4	0	0	0	0	0	39496
2008-01-10 20:00:00	2	0	0	1	1	0	0	0	0	0	0	1	0	0	0	0	0	36478
2008-01-10 21:00:00	0	0	0	0	3	0	0	0	0	0	0	3	0	0	0	0	0	32532
2008-01-10 22:00:00	1	0	1	0	0	0	0	0	0	0	0	2	0	0	0	0	0	39252
2008-01-10 23:00:00	1	0	0	0	0	1	0	0	0	0	0	2	0	0	0	0	0	39768
2008-01-11 00:00:00	0	0	0	0	0	0	0	0	0	0	0	1	0	1	0	0	0	38224
2008-01-11 01:00:00	1	0	0	1	3	0	0	0	0	0	0	1	0	2	0	0	0	43609
2008-01-11 02:00:00	3	0	0	0	0	1	0	0	0	1	0	0	0	0	0	0	0	48597
2008-01-11 03:00:00	2	0	0	1	1	0	0	0	0	0	0	2	0	0	0	0	0	61602
2008-01-11 04:00:00	3	0	1	0	3	0	0	0	0	1	0	1	0	1	0	0	0	63025
2008-01-11 05:00:00	0	0	1	1	1	1	0	1	0	1	1	1	0	0	0	0	0	60100
2008-01-11 06:00:00	2	0	0	0	0	2	1	0	0	0	0	1	1	0	0	0	0	56098
2008-01-11 07:00:00	2	0	1	0	6	0	0	1	0	0	0	1	0	0	0	0	1	59365
2008-01-11 08:00:00	4	0	0	1	2	1	0	0	0	0	0	1	0	0	0	0	0	63380
2008-01-11 09:00:00	4	0	0	1	2	1	0	0	0	0	0	1	0	0	0	0	0	61666
2008-01-11 10:00:00	0	0	0	0	7	4	0	0	0	0	0	1	0	0	0	0	0	71588
2008-01-11 11:00:00	0	0	0	0	0	2	0	0	0	0	0	1	0	0	0	1	1	102553
2008-01-11 12:00:00	1	0	0	2	1	1	0	0	2	0	0	1	1	0	0	0	0	91987
2008-01-11 13:00:00	1	0	0	0	3	0	0	0	0	0	0	4	0	2	0	0	0	62857
2008-01-11 14:00:00	0	0	1	0	0	1	0	0	1	0	0	1	0	0	0	0	1	75811
2008-01-11 15:00:00	0	0	0	0	0	0	1	0	0	0	0	3	0	1	0	0	0	111203
2008-01-11 16:00:00	3	0	0	0	0	2	0	0	0	0	0	0	0	0	0	0	0	99011
2008-01-11 17:00:00	2	0	0	0	0	1	0	1	0	0	0	0	0	0	0	0	0	70339
2008-01-11 18:00:00	1	0	0	0	0	2	0	0	0	0	0	0	0	2	0	0	0	51792
2008-01-11 19:00:00	0	0	0	0	4	1	0	0	0	0	0	1	0	0	0	0	0	40002
2008-01-11 20:00:00	2	0	0	0	0	0	0	1	0	0	0	1	0	0	0	0	0	36398
2008-01-11 21:00:00	1	0	1	0	2	0	0	0	0	0	0	3	0	0	0	0	0	31940
2008-01-11 22:00:00	0	0	0	0	0	0	0	0	0	0	0	1	0	0	0	0	0	33948
2008-01-11 23:00:00	0	0	0	0	1	0	0	0	0	0	0	1	0	0	0	0	0	32178
2008-01-12 00:00:00	0	0	0	0	2	0	0	0	0	0	0	7	0	0	0	0	1	33286
2008-01-12 01:00:00	0	0	0	1	0	0	0	0	0	0	0	1	0	0	0	0	0	40299
2008-01-12 02:00:00	0	0	0	0	0	1	0	0	0	0	0	2	0	0	0	0	2	46989
2008-01-12 03:00:00	0	0	0	0	0	0	0	0	0	0	0	1	0	0	0	0	0	53262
2008-01-12 04:00:00	0	0	0	2	1	2	0	0	0	0	0	0	0	2	0	0	0	56006
2008-01-12 05:00:00	1	0	0	0	0	1	0	0	0	0	0	3	0	1	0	0	1	59586
2008-01-12 06:00:00	0	0	0	0	2	1	0	0	0	1	0	1	0	1	0	0	1	57576
2008-01-12 07:00:00	0	0	8	1	1	0	0	1	0	0	0	0	0	0	0	0	0	59023
2008-01-12 08:00:00	0	0	0	2	3	3	0	0	0	0	0	1	0	0	0	0	0	58183
2008-01-12 09:00:00	1	0	0	0	2	0	0	1	0	0	0	0	0	0	0	0	1	57983
2008-01-12 10:00:00	0	0	2	0	0	3	0	0	0	0	0	1	0	0	0	0	0	73628
2008-01-12 11:00:00	0	0	3	0	1	4	1	0	0	0	0	1	0	0	0	1	0	105431
2008-01-12 12:00:00	0	0	0	1	0	1	0	0	0	0	0	2	0	0	0	0	1	97023
2008-01-12 13:00:00	2	0	0	1	2	2	0	1	0	0	0	4	0	0	0	0	0	70344
2008-01-12 14:00:00	2	0	2	0	2	1	0	0	0	0	0	0	0	0	0	0	1	69672
2008-01-12 15:00:00	2	0	0	1	1	1	0	0	0	1	0	1	0	0	0	0	2	104357
2008-01-12 16:00:00	4	0	3	1	0	1	1	0	1	0	0	3	0	3	0	0	0	126408
2008-01-12 17:00:00	5	0	0	0	0	2	0	0	0	0	0	2	1	2	0	0	1	71396
2008-01-12 18:00:00	1	0	0	0	0	0	0	0	0	0	0	2	0	0	0	0	0	56750
2008-01-12 19:00:00	1	0	1	1	1	1	0	0	1	0	0	0	0	0	0	0	0	47906
2008-01-12 20:00:00	0	0	1	0	0	1	0	0	0	0	0	0	0	0	0	0	0	44443
2008-01-12 21:00:00	1	0	0	0	0	0	0	0	0	0	0	1	0	2	0	0	0	42572
2008-01-12 22:00:00	1	0	0	1	0	0	0	0	0	0	0	1	0	1	0	0	1	42606
2008-01-12 23:00:00	1	0	1	0	1	1	0	0	0	0	0	1	0	0	0	0	0	41523
2008-01-13 00:00:00	0	0	0	0	0	0	0	1	0	0	0	1	0	0	0	0	0	43446
2008-01-13 01:00:00	1	0	0	1	1	0	1	0	0	0	0	3	0	1	0	0	0	46160
2008-01-13 02:00:00	2	0	0	0	2	0	0	0	0	0	0	0	0	0	0	0	0	48500
2008-01-13 03:00:00	1	0	0	0	0	0	0	0	0	0	0	0	0	0	0	0	0	54945
2008-01-13 04:00:00	2	0	1	0	2	0	0	0	0	0	0	4	0	0	0	0	0	66246
2008-01-13 05:00:00	4	0	0	1	1	0	0	0	0	0	0	6	0	0	0	0	0	67078
2008-01-13 06:00:00	2	0	0	0	2	0	0	0	0	0	0	7	0	0	0	0	0	65364
2008-01-13 07:00:00	0	0	1	0	1	1	0	0	2	0	0	3	0	0	0	0	1	66176
2008-01-13 08:00:00	2	0	3	1	1	2	0	0	0	0	0	2	0	0	0	0	0	66243
2008-01-13 09:00:00	1	0	1	0	0	0	0	0	0	0	0	2	0	3	0	0	1	68492
2008-01-13 10:00:00	2	0	0	5	0	1	0	0	2	0	0	0	0	1	0	0	0	84661
2008-01-13 11:00:00	1	0	0	0	3	3	0	0	0	0	0	3	0	0	0	0	1	109081
2008-01-13 12:00:00	5	0	0	0	4	2	0	0	0	1	0	6	0	0	0	0	0	106987
2008-01-13 13:00:00	0	0	1	0	2	1	0	1	0	0	0	0	0	1	0	0	1	74471
2008-01-13 14:00:00	1	0	1	2	2	1	0	0	1	1	0	5	0	1	0	0	1	91074
2008-01-13 15:00:00	2	0	0	2	9	0	2	0	0	0	0	3	0	1	0	1	0	125605
2008-01-13 16:00:00	3	0	0	0	0	1	0	0	1	0	0	1	1	5	0	0	0	113763
2008-01-13 17:00:00	2	0	0	0	2	4	0	0	0	0	0	1	0	0	0	0	0	72833
2008-01-13 18:00:00	3	0	1	0	0	0	0	0	0	0	0	2	0	0	0	0	0	54350
2008-01-13 19:00:00	1	0	0	1	0	0	0	0	0	1	0	1	0	1	0	0	0	44800
2008-01-13 20:00:00	1	0	1	1	0	0	0	1	0	0	0	0	0	0	0	0	0	42500
2008-01-13 21:00:00	0	0	0	0	2	0	0	0	0	0	0	4	0	0	0	0	0	37821
2008-01-13 22:00:00	0	0	0	0	0	0	0	0	0	0	0	1	0	1	0	0	1	39924
2008-01-13 23:00:00	0	0	0	2	1	3	0	0	1	0	0	1	0	0	1	0	0	41411
2008-01-14 00:00:00	1	0	0	2	0	2	0	0	0	0	0	1	0	0	0	0	0	40765
2008-01-14 01:00:00	3	0	0	1	0	0	0	0	1	0	0	1	0	0	0	0	1	44663
2008-01-14 02:00:00	2	0	0	1	1	0	1	0	0	0	0	1	0	0	0	0	0	45494
2008-01-14 03:00:00	0	0	1	0	2	0	0	0	0	0	0	1	0	0	0	0	0	52671
2008-01-14 04:00:00	1	0	1	0	3	0	0	0	0	0	0	2	0	0	0	0	0	61078
2008-01-14 05:00:00	2	0	0	1	2	0	0	0	0	0	0	1	0	0	0	0	0	63856
2008-01-14 06:00:00	0	0	0	1	1	0	0	0	0	0	0	0	0	0	0	0	0	70624
2008-01-14 07:00:00	1	0	1	0	1	0	0	0	0	0	0	0	0	0	0	0	2	68589
2008-01-14 08:00:00	0	0	0	0	2	0	0	0	0	0	0	0	0	0	0	0	1	64518
2008-01-14 09:00:00	4	0	0	1	1	0	0	0	0	0	0	1	0	4	0	0	0	72789
2008-01-14 10:00:00	1	0	1	0	2	1	0	0	0	0	0	1	0	0	0	0	0	79675
2008-01-14 11:00:00	1	0	0	0	1	1	0	0	0	0	0	0	0	2	0	0	1	101069
2008-01-14 12:00:00	3	0	0	0	1	0	0	0	2	0	0	2	0	0	0	0	0	95709
2008-01-14 13:00:00	5	0	0	0	0	2	0	0	0	0	0	1	0	0	0	0	0	70313
2008-01-14 14:00:00	0	0	1	0	2	3	0	0	0	0	0	2	0	0	0	0	1	82973
2008-01-14 15:00:00	1	0	0	2	4	0	0	0	0	1	0	4	0	0	0	1	0	116381
2008-01-14 16:00:00	1	0	0	0	0	3	0	0	0	0	0	4	1	0	0	0	1	110370
2008-01-14 17:00:00	1	0	1	1	1	0	0	1	0	0	0	2	0	0	0	0	0	67192
2008-01-14 18:00:00	0	0	0	0	0	3	0	0	0	0	0	7	0	0	0	0	1	52333
2008-01-14 19:00:00	0	0	0	0	0	1	0	1	0	0	0	3	0	0	0	0	0	45414
2008-01-14 20:00:00	0	0	0	0	0	0	0	0	0	0	0	1	0	0	0	0	2	39243
2008-01-14 21:00:00	0	0	0	0	0	0	0	0	0	0	0	1	0	0	0	0	0	38659
2008-01-14 22:00:00	0	0	0	0	0	2	0	0	0	0	0	4	0	0	0	0	0	41159
2008-01-14 23:00:00	0	0	0	0	0	0	0	0	0	0	0	0	0	0	0	0	0	36207
2008-01-15 00:00:00	0	0	0	1	1	0	0	0	0	0	0	1	0	1	0	0	0	37333
2008-01-15 01:00:00	0	0	0	1	2	0	1	0	0	1	0	3	0	0	0	0	0	46042
2008-01-15 02:00:00	1	0	1	0	1	0	0	0	1	0	0	8	0	0	0	0	0	49981
2008-01-15 03:00:00	1	0	0	0	0	0	0	0	0	0	0	3	0	0	0	0	0	64607
2008-01-15 04:00:00	1	0	1	3	0	1	0	0	0	0	0	1	0	0	0	0	0	62274
2008-01-15 05:00:00	1	0	0	2	0	0	0	0	0	0	0	2	0	0	0	0	2	63996
2008-01-15 06:00:00	1	0	0	0	0	1	0	0	0	0	0	1	0	0	0	0	0	68474
2008-01-15 07:00:00	0	0	0	0	0	0	0	0	1	0	0	3	0	1	0	0	1	72240
2008-01-15 08:00:00	4	0	0	1	2	1	0	1	0	0	0	0	0	0	0	0	0	72105
2008-01-15 09:00:00	2	0	0	2	4	1	0	0	1	0	0	4	0	1	0	0	1	73957
2008-01-15 10:00:00	2	0	1	1	2	0	0	1	0	0	0	1	0	0	0	0	1	79614
2008-01-15 11:00:00	1	0	1	1	1	0	0	1	0	1	0	3	0	3	0	1	1	108318
2008-01-15 12:00:00	1	0	0	0	1	0	0	0	0	0	0	2	2	0	0	0	0	124478
2008-01-15 13:00:00	2	0	0	0	0	1	0	1	0	0	0	1	0	0	0	0	0	77649
2008-01-15 14:00:00	3	0	0	1	0	2	0	0	0	0	0	1	0	1	0	0	3	86936
2008-01-15 15:00:00	0	0	1	0	6	2	0	0	0	0	0	2	0	0	0	0	2	99349
2008-01-15 16:00:00	4	0	2	1	5	2	1	0	1	0	0	1	0	0	0	0	0	118523
2008-01-15 17:00:00	5	0	1	0	1	1	0	0	0	0	0	2	0	0	0	0	0	55561
2008-01-15 18:00:00	2	0	1	1	0	1	0	0	0	0	0	5	0	0	0	0	1	53690
2008-01-15 19:00:00	4	0	0	3	0	1	0	0	0	0	0	1	0	0	0	0	0	49144
2008-01-15 20:00:00	1	0	0	1	1	1	0	0	0	0	0	1	0	0	0	0	0	42555
2008-01-15 21:00:00	1	0	0	0	0	0	0	0	0	0	0	1	0	0	0	0	0	38965
2008-01-15 22:00:00	0	0	1	0	0	0	0	0	0	0	0	5	0	0	0	0	0	44084
2008-01-15 23:00:00	1	0	0	1	0	1	0	0	0	0	0	2	0	0	0	0	0	41203
2008-01-16 00:00:00	0	0	0	0	0	1	0	0	0	0	0	0	0	0	0	0	0	39653
2008-01-16 01:00:00	1	0	0	0	0	1	1	0	0	0	0	2	0	0	0	0	0	46286
2008-01-16 02:00:00	3	0	0	0	1	0	0	0	0	0	0	3	0	2	0	0	0	50967
2008-01-16 03:00:00	3	0	0	1	1	0	0	0	0	0	0	4	1	0	0	0	0	68583
2008-01-16 04:00:00	1	0	0	0	2	1	0	0	0	0	0	2	0	0	0	0	0	67378
2008-01-16 05:00:00	2	0	0	0	1	3	0	0	0	0	0	4	0	1	0	0	0	62906
2008-01-16 06:00:00	1	0	1	0	2	0	0	0	0	0	0	5	0	0	0	0	2	69850
2008-01-16 07:00:00	6	0	0	1	4	2	0	0	0	1	0	4	0	0	0	0	1	72315
2008-01-16 08:00:00	1	0	0	0	4	1	0	0	0	0	0	6	0	0	0	0	1	70470
2008-01-16 09:00:00	2	0	0	1	4	1	0	0	0	0	0	1	0	0	0	0	0	74375
2008-01-16 10:00:00	1	0	0	0	0	1	0	0	0	0	0	2	0	0	0	0	0	73467
2008-01-16 11:00:00	3	0	1	0	1	0	0	0	0	0	0	1	0	0	0	0	2	91102
2008-01-16 12:00:00	0	0	1	0	4	0	0	0	3	0	0	2	1	0	0	0	0	97649
2008-01-16 13:00:00	0	0	1	3	2	0	0	0	0	0	0	3	0	0	0	0	0	69408
2008-01-16 14:00:00	0	0	1	1	2	0	0	0	0	0	0	1	1	0	0	0	0	86066
2008-01-16 15:00:00	1	0	0	1	2	4	0	0	0	1	0	2	0	0	0	1	1	111114
2008-01-16 16:00:00	0	0	0	0	0	0	0	0	0	0	0	0	0	2	0	0	0	98329
2008-01-16 17:00:00	4	0	0	0	0	0	0	1	0	0	0	3	0	0	0	0	0	64997
2008-01-16 18:00:00	5	0	0	0	0	0	0	0	0	0	0	0	0	1	0	0	0	53140
2008-01-16 19:00:00	1	0	0	0	1	0	0	0	0	0	0	3	0	0	0	0	0	45741
2008-01-16 20:00:00	3	0	0	0	1	1	0	0	0	0	0	1	0	0	0	0	0	37537
2008-01-16 21:00:00	0	0	0	0	2	0	0	0	0	0	0	0	0	0	0	0	0	33583
2008-01-16 22:00:00	1	0	0	0	0	0	0	0	0	0	0	0	0	0	0	0	0	37368
2008-01-16 23:00:00	0	0	0	0	1	0	0	1	0	0	0	1	0	0	0	0	0	46127
2008-01-17 00:00:00	2	0	3	0	0	0	0	0	0	0	0	0	0	0	0	0	0	38721
2008-01-17 01:00:00	1	0	0	0	1	0	0	0	0	1	0	1	0	0	0	0	0	49606
2008-01-17 02:00:00	2	0	1	0	2	1	0	0	3	0	0	0	0	0	0	0	1	66420
2008-01-17 03:00:00	3	0	1	0	0	4	0	0	0	0	0	3	1	1	0	0	1	68860
2008-01-17 04:00:00	1	0	1	1	3	0	0	0	0	1	0	3	0	0	0	0	1	78223
2008-01-17 05:00:00	5	0	0	0	1	0	0	0	0	0	0	1	0	0	0	0	0	77036
2008-01-17 06:00:00	0	0	1	0	0	0	0	1	0	0	0	5	1	0	0	0	2	74670
2008-01-17 07:00:00	3	0	3	0	2	0	0	1	0	0	0	0	0	1	0	0	0	73799
2008-01-17 08:00:00	2	0	0	0	0	1	0	1	0	0	0	0	0	0	0	0	1	76435
2008-01-17 09:00:00	0	0	2	0	0	1	0	0	0	0	0	2	0	2	0	0	1	69656
2008-01-17 10:00:00	0	0	0	0	0	1	0	0	0	0	0	3	0	2	0	0	0	80082
2008-01-17 11:00:00	1	0	0	3	5	1	2	0	0	1	0	1	0	0	0	0	1	103354
2008-01-17 12:00:00	5	0	0	0	1	0	0	0	0	0	0	3	0	0	0	0	0	94784
2008-01-17 13:00:00	1	0	0	0	2	0	0	0	0	0	0	1	0	0	0	0	0	73072
2008-01-17 14:00:00	0	0	1	0	0	3	0	0	0	0	0	0	0	0	0	0	0	96196
2008-01-17 15:00:00	2	0	0	0	0	1	0	0	0	0	0	10	0	0	0	0	1	117040
2008-01-17 16:00:00	0	0	0	0	0	1	1	0	0	0	0	2	0	0	0	1	1	124938
2008-01-17 17:00:00	1	0	0	0	0	0	0	1	0	0	0	1	0	0	0	0	1	76808
2008-01-17 18:00:00	1	0	1	3	0	0	0	0	0	0	0	3	0	0	0	0	0	61270
2008-01-17 19:00:00	0	0	0	2	0	0	0	0	0	0	0	0	0	0	0	0	0	49799
2008-01-17 20:00:00	2	0	0	0	1	0	1	0	0	1	0	1	0	0	0	0	1	43361
2008-01-17 21:00:00	1	0	0	0	0	0	0	0	0	0	0	0	1	0	0	0	0	41146
2008-01-17 22:00:00	0	0	0	1	0	6	0	0	0	0	0	0	0	0	0	0	0	39542
2008-01-17 23:00:00	0	0	0	0	1	1	0	0	0	0	0	4	0	0	0	0	0	42684
2008-01-18 00:00:00	0	0	0	2	0	0	0	0	0	0	0	1	0	0	0	0	1	44653
2008-01-18 01:00:00	2	0	0	0	0	2	0	0	0	0	0	0	0	0	0	0	0	61198
2008-01-18 02:00:00	2	0	0	1	0	0	0	0	1	0	0	1	0	0	0	0	1	64548
2008-01-18 03:00:00	0	0	0	1	3	0	0	0	1	0	0	0	0	0	0	0	0	82720
2008-01-18 04:00:00	2	0	0	0	0	0	0	2	0	0	0	0	0	0	0	0	0	72023
2008-01-18 05:00:00	0	0	0	0	1	1	0	0	2	1	0	3	0	2	0	0	0	74501
2008-01-18 06:00:00	3	0	0	0	4	1	1	0	0	0	0	5	1	0	0	0	0	75101
2008-01-18 07:00:00	0	0	0	1	2	1	0	0	1	0	0	4	0	0	0	0	2	82053
2008-01-18 08:00:00	1	0	0	0	3	0	0	0	0	0	0	9	0	0	0	0	2	83756
2008-01-18 09:00:00	4	0	1	0	0	2	0	0	0	0	0	0	0	0	0	0	1	91911
2008-01-18 10:00:00	3	0	1	0	0	2	0	0	1	0	0	1	0	1	0	0	1	114280
2008-01-18 11:00:00	1	0	1	0	0	1	0	0	1	0	0	2	0	0	0	1	1	121546
2008-01-18 12:00:00	0	0	2	0	1	1	0	0	1	0	0	3	1	0	0	0	0	99632
2008-01-18 13:00:00	1	0	1	0	1	1	0	0	0	0	0	1	0	1	0	0	1	78551
2008-01-18 14:00:00	0	0	1	0	2	1	0	0	0	0	0	2	1	2	0	0	0	84153
2008-01-18 15:00:00	0	0	0	2	0	3	0	0	0	0	0	1	0	0	0	0	0	104481
2008-01-18 16:00:00	0	0	1	1	0	3	1	0	1	1	0	2	0	1	0	0	3	117270
2008-01-18 17:00:00	0	0	1	0	0	2	1	1	0	0	0	4	0	0	0	0	1	75323
2008-01-18 18:00:00	2	0	0	0	1	0	0	0	0	0	0	4	0	1	0	0	1	60868
2008-01-18 19:00:00	0	0	0	0	2	2	0	0	1	0	0	10	0	1	0	0	0	53916
2008-01-18 20:00:00	0	0	1	0	0	0	0	0	0	0	0	1	0	2	0	0	0	52285
2008-01-18 21:00:00	0	0	1	0	0	0	0	0	0	0	0	1	0	1	0	0	0	49047
2008-01-18 22:00:00	0	0	0	0	0	0	1	0	0	0	0	0	0	1	0	0	0	45044
2008-01-18 23:00:00	0	0	0	0	0	1	0	0	0	0	0	1	0	0	0	0	0	47997
2008-01-19 00:00:00	0	0	0	1	0	0	0	0	0	0	0	4	0	0	0	0	0	48998
2008-01-19 01:00:00	0	0	0	0	1	2	0	0	0	0	0	0	0	2	0	0	0	56713
2008-01-19 02:00:00	0	0	0	0	1	0	0	0	0	1	0	0	0	0	0	0	1	67003
2008-01-19 03:00:00	0	0	0	0	1	0	0	0	0	0	0	0	0	0	0	0	1	77958
2008-01-19 04:00:00	1	0	0	0	0	0	0	0	0	0	0	2	0	0	0	0	0	73810
2008-01-19 05:00:00	0	0	1	0	1	0	0	0	0	0	0	0	0	1	0	0	0	68312
2008-01-19 06:00:00	2	0	1	2	0	1	1	0	0	0	0	1	0	0	0	0	0	68925
2008-01-19 07:00:00	2	0	0	3	0	2	0	0	1	0	0	4	0	0	0	0	0	75139
2008-01-19 08:00:00	0	0	0	0	0	2	0	0	0	0	0	1	0	0	0	0	0	62222
2008-01-19 09:00:00	2	0	0	0	2	0	0	0	0	0	0	0	0	0	0	0	3	63062
2008-01-19 10:00:00	0	0	1	0	1	2	0	0	0	0	0	2	0	1	0	0	0	68435
2008-01-19 11:00:00	0	0	0	1	0	0	1	0	0	0	0	2	0	0	0	1	0	95108
2008-01-19 12:00:00	2	0	0	2	1	0	0	0	0	0	0	2	1	2	0	0	0	101532
2008-01-19 13:00:00	0	0	0	0	2	2	0	0	0	0	0	0	0	0	0	0	1	71576
2008-01-19 14:00:00	0	0	2	1	0	0	0	1	0	0	0	3	0	2	0	0	1	88839
2008-01-19 15:00:00	0	0	0	2	1	3	0	5	0	1	0	4	0	0	0	0	2	116351
2008-01-19 16:00:00	1	0	0	1	0	0	0	0	1	0	0	2	0	0	0	0	0	112103
2008-01-19 17:00:00	0	0	0	0	3	4	0	0	2	0	0	1	0	0	0	0	0	71846
2008-01-19 18:00:00	0	0	0	0	0	2	0	1	1	0	0	3	0	0	0	0	0	75084
2008-01-19 19:00:00	0	0	0	1	0	0	0	0	0	0	0	4	0	0	0	0	0	62690
2008-01-19 20:00:00	2	0	0	1	0	1	0	0	0	0	0	0	0	0	0	0	0	58535
2008-01-19 21:00:00	0	0	0	0	0	0	0	0	0	0	0	0	0	0	0	0	0	48606
2008-01-19 22:00:00	0	0	0	0	0	2	0	0	0	1	0	0	0	0	0	0	0	54302
2008-01-19 23:00:00	3	0	0	0	0	0	0	0	0	0	0	4	0	0	0	0	0	60652
2008-01-20 00:00:00	1	0	0	1	1	1	0	0	0	0	0	1	0	0	0	0	0	42665
2008-01-20 01:00:00	1	0	1	1	0	0	0	0	0	0	0	3	0	0	0	0	0	46457
2008-01-20 02:00:00	0	0	0	0	0	0	0	0	0	0	0	2	0	0	0	0	0	47588
2008-01-20 03:00:00	1	0	0	1	0	1	0	0	1	0	0	2	0	0	0	0	0	54382
2008-01-20 04:00:00	3	0	0	0	3	1	0	0	0	0	0	5	0	0	0	2	0	62273
2008-01-20 05:00:00	1	0	1	0	0	1	0	0	0	1	0	1	0	0	0	0	0	58568
2008-01-20 06:00:00	0	0	0	0	0	3	0	0	0	0	0	2	0	1	0	1	0	67211
2008-01-20 07:00:00	0	0	1	0	2	0	0	0	1	0	0	4	1	0	0	0	0	65593
2008-01-20 08:00:00	0	0	0	1	1	0	0	0	1	0	0	3	0	0	0	0	0	68100
2008-01-20 09:00:00	3	0	0	0	1	0	0	0	0	0	0	2	0	6	0	0	0	80603
2008-01-20 10:00:00	3	0	0	1	1	0	0	0	0	0	0	1	2	0	0	0	0	81599
2008-01-20 11:00:00	0	0	0	2	0	0	0	0	0	0	0	1	0	0	0	0	1	111867
2008-01-20 12:00:00	2	0	1	0	2	0	0	0	0	0	0	3	1	1	0	0	0	105248
2008-01-20 13:00:00	0	0	0	0	0	1	0	2	0	0	0	0	0	0	0	0	0	67769
2008-01-20 14:00:00	1	0	0	1	0	1	0	1	0	0	0	2	0	1	0	1	0	80619
2008-01-20 15:00:00	2	0	2	1	1	4	1	0	1	1	0	1	0	0	0	0	0	111053
2008-01-20 16:00:00	3	0	4	1	4	1	1	0	0	1	0	3	0	0	0	1	0	111383
2008-01-20 17:00:00	0	0	0	0	1	2	1	0	1	0	0	3	0	1	0	0	1	69802
2008-01-20 18:00:00	0	0	2	1	0	1	0	0	0	0	0	0	0	0	0	0	0	51034
2008-01-20 19:00:00	0	0	0	2	0	8	0	0	0	0	0	3	0	0	0	0	0	40094
2008-01-20 20:00:00	2	0	0	1	0	2	0	0	0	0	0	0	0	0	0	0	0	39385
2008-01-20 21:00:00	2	0	0	0	2	0	0	0	1	0	0	1	0	0	0	0	1	39980
2008-01-20 22:00:00	0	0	0	0	0	2	0	0	0	0	0	0	0	1	0	0	0	44268
2008-01-20 23:00:00	0	0	0	0	0	1	0	0	0	0	0	2	0	2	0	0	0	39673
2008-01-21 00:00:00	0	0	0	0	0	0	0	0	0	0	0	0	0	1	1	0	0	39968
2008-01-21 01:00:00	0	0	0	0	0	0	0	0	0	0	0	0	0	0	0	0	2	50049
2008-01-21 02:00:00	0	0	0	0	0	1	0	0	0	0	0	1	0	0	0	0	1	71964
2008-01-21 03:00:00	4	0	0	0	1	0	0	0	1	0	0	6	0	2	0	0	0	78004
2008-01-21 04:00:00	0	0	0	0	2	2	0	0	2	0	0	0	0	1	0	0	0	89192
2008-01-21 05:00:00	1	0	0	0	1	5	0	0	0	1	0	4	0	0	0	0	0	62458
2008-01-21 06:00:00	1	0	1	0	4	1	0	0	0	0	0	2	0	0	0	0	4	65875
2008-01-21 07:00:00	0	0	1	1	2	2	0	0	0	0	0	0	0	0	0	0	0	68955
2008-01-21 08:00:00	4	0	1	0	1	4	0	0	0	0	0	1	0	0	0	0	0	68373
2008-01-21 09:00:00	2	0	0	1	1	2	0	0	0	0	0	3	0	1	0	0	2	64845
2008-01-21 10:00:00	1	0	0	3	2	1	1	0	0	0	0	0	0	0	0	0	3	78592
2008-01-21 11:00:00	2	0	1	0	2	0	0	0	1	0	0	3	0	0	0	1	0	97497
2008-01-21 12:00:00	4	0	0	1	0	1	0	0	1	0	0	8	0	0	0	0	0	86080
2008-01-21 13:00:00	0	0	0	0	0	3	0	1	0	3	0	2	0	0	0	0	0	70481
2008-01-21 14:00:00	2	0	0	1	2	1	0	0	1	0	0	4	0	1	0	0	0	88359
2008-01-21 15:00:00	2	0	1	1	1	1	0	0	0	1	0	9	1	1	0	0	0	117106
2008-01-21 16:00:00	1	0	0	0	2	0	0	0	0	0	0	6	1	1	0	0	0	100283
2008-01-21 17:00:00	1	0	0	0	0	1	0	1	0	0	0	0	0	0	0	0	0	65408
2008-01-21 18:00:00	4	0	0	0	1	1	0	0	0	0	0	4	0	0	0	0	0	53700
2008-01-21 19:00:00	2	0	0	0	1	0	0	0	0	0	0	1	0	0	0	0	0	48183
2008-01-21 20:00:00	1	0	0	1	0	0	0	0	0	0	0	1	0	0	1	0	1	48626
2008-01-21 21:00:00	0	0	0	0	1	1	0	0	1	0	0	1	0	0	0	0	0	52252
2008-01-21 22:00:00	1	0	0	0	1	0	0	0	0	0	0	0	0	0	0	0	1	56039
2008-01-21 23:00:00	0	0	1	0	0	0	0	0	0	0	0	0	0	0	0	0	0	52674
2008-01-22 00:00:00	0	0	1	0	0	0	0	0	0	0	0	6	0	1	0	0	0	63094
2008-01-22 01:00:00	0	0	0	2	0	0	0	0	0	0	0	6	0	2	0	0	0	65939
2008-01-22 02:00:00	0	0	0	0	2	0	0	0	1	0	0	2	0	1	0	0	0	60153
2008-01-22 03:00:00	2	0	0	0	0	0	0	0	0	0	0	1	0	0	0	0	0	65469
2008-01-22 04:00:00	2	0	0	0	2	1	0	0	0	0	0	3	0	0	0	0	0	65520
2008-01-22 05:00:00	0	0	0	2	2	1	0	0	0	0	0	2	0	0	0	0	0	61233
2008-01-22 06:00:00	0	0	0	0	4	2	0	0	0	1	0	2	0	1	0	0	1	73427
2008-01-22 07:00:00	0	0	0	0	0	2	0	0	0	0	0	3	0	1	0	0	1	77543
2008-01-22 08:00:00	0	0	0	1	5	0	0	0	0	0	0	3	0	0	0	0	1	89890
2008-01-22 09:00:00	1	0	0	0	2	0	0	0	0	0	0	5	0	0	0	0	2	84975
2008-01-22 10:00:00	2	0	1	0	1	3	0	0	1	0	0	3	0	0	0	0	0	96395
2008-01-22 11:00:00	1	0	0	1	4	1	1	0	0	0	0	3	0	0	0	1	1	113435
2008-01-22 12:00:00	7	0	0	0	1	0	0	0	1	0	0	4	0	0	0	0	0	128916
2008-01-22 13:00:00	0	0	0	0	9	1	1	1	0	0	0	2	0	0	0	0	0	84114
2008-01-22 14:00:00	2	0	0	2	1	0	0	0	0	1	0	1	0	0	0	0	1	90107
2008-01-22 15:00:00	1	0	0	1	0	5	0	1	0	1	0	2	0	1	0	0	0	97880
2008-01-22 16:00:00	2	0	0	0	2	3	0	0	3	1	0	3	1	2	0	0	0	112073
2008-01-22 17:00:00	2	0	1	0	1	3	0	0	2	0	0	4	0	1	0	0	0	64494
2008-01-22 18:00:00	2	0	0	0	1	0	0	0	0	0	0	3	1	1	0	0	0	50482
2008-01-22 19:00:00	2	0	0	1	1	1	0	0	0	0	0	0	0	0	0	0	0	43144
2008-01-22 20:00:00	0	0	0	0	0	0	0	0	0	0	0	0	0	0	0	0	0	38207
2008-01-22 21:00:00	0	0	0	0	1	1	0	1	1	0	0	0	0	1	0	0	0	37124
2008-01-22 22:00:00	2	0	0	0	1	0	0	0	3	0	0	1	0	0	0	0	0	35156
2008-01-22 23:00:00	1	0	0	0	5	0	0	0	0	0	0	1	0	0	0	0	0	30172
2008-01-23 00:00:00	1	0	0	1	1	1	0	0	0	0	0	2	0	0	0	1	0	37068
2008-01-23 01:00:00	1	0	1	0	0	0	0	0	0	0	0	5	0	0	0	0	0	46873
2008-01-23 02:00:00	0	0	0	0	1	1	0	0	0	0	0	0	0	0	0	0	0	63573
2008-01-23 03:00:00	1	0	0	0	1	0	0	1	0	0	0	3	0	0	0	0	1	78327
2008-01-23 04:00:00	1	0	0	0	7	0	0	0	0	0	0	2	0	0	0	0	0	81019
2008-01-23 05:00:00	5	0	0	1	1	1	0	0	0	0	0	0	0	0	0	0	0	87955
2008-01-23 06:00:00	3	0	0	2	0	0	0	0	2	0	0	0	0	0	0	0	0	80233
2008-01-23 07:00:00	4	0	0	2	2	0	0	0	0	0	0	4	0	0	0	0	1	106793
2008-01-23 08:00:00	0	0	0	0	2	0	1	0	1	0	0	2	0	0	0	0	0	95715
2008-01-23 09:00:00	9	0	0	0	2	3	0	0	0	0	0	2	0	2	0	0	1	76795
2008-01-23 10:00:00	1	0	0	0	3	2	1	0	0	0	0	4	0	0	0	0	1	86292
2008-01-23 11:00:00	0	0	0	0	2	9	0	0	0	0	0	2	0	1	0	0	2	96727
2008-01-23 12:00:00	1	0	2	0	2	1	0	0	1	0	0	1	0	0	0	0	0	89456
2008-01-23 13:00:00	4	0	1	1	8	1	0	1	0	0	0	1	0	0	0	0	1	71493
2008-01-23 14:00:00	3	0	0	3	3	2	0	0	1	0	0	2	0	0	0	0	1	73891
2008-01-23 15:00:00	1	0	2	0	8	0	0	0	2	1	0	9	0	0	0	0	3	113702
2008-01-23 16:00:00	6	0	0	0	7	2	1	0	1	1	0	6	1	2	0	0	2	113948
2008-01-23 17:00:00	5	0	1	0	1	0	0	1	0	0	0	5	0	0	0	0	0	76342
2008-01-23 18:00:00	1	0	0	3	2	0	0	0	0	0	0	3	1	1	0	0	0	51212
2008-01-23 19:00:00	1	0	0	0	0	0	2	0	0	0	0	3	0	0	0	0	1	43514
2008-01-23 20:00:00	2	0	1	0	1	0	0	0	0	0	0	0	0	1	0	0	0	38138
2008-01-23 21:00:00	0	0	0	0	1	1	0	0	0	0	0	0	0	0	0	0	0	39714
2008-01-23 22:00:00	1	0	0	0	3	0	0	0	0	0	0	1	0	0	0	0	1	40349
2008-01-23 23:00:00	1	0	0	0	0	0	0	0	0	0	0	0	1	2	0	0	0	40738
2008-01-24 00:00:00	0	0	0	0	3	0	0	3	0	0	0	2	0	0	0	0	0	44156
2008-01-24 01:00:00	0	0	0	1	2	0	0	0	0	0	0	5	0	1	0	0	0	64847
2008-01-24 02:00:00	5	0	0	0	1	0	0	0	1	0	0	0	0	0	0	0	0	87271
2008-01-24 03:00:00	3	0	0	0	6	1	0	0	0	0	0	3	0	1	0	0	0	72074
2008-01-24 04:00:00	0	0	0	0	6	3	0	0	0	0	0	1	0	0	0	0	2	72584
2008-01-24 05:00:00	1	0	0	0	1	0	1	0	0	0	0	1	0	0	0	0	0	62082
2008-01-24 06:00:00	1	0	0	1	3	0	0	0	0	1	0	2	0	1	0	0	0	77883
2008-01-24 07:00:00	2	0	1	0	4	0	0	0	1	0	0	1	0	1	0	0	1	79936
2008-01-24 08:00:00	1	0	1	0	2	0	0	0	1	0	0	3	0	1	0	0	2	71845
2008-01-24 09:00:00	1	0	0	0	1	1	0	0	0	0	0	3	0	0	0	0	2	75700
2008-01-24 10:00:00	3	0	0	1	2	4	0	0	0	0	0	1	0	1	0	0	0	77953
2008-01-24 11:00:00	1	0	3	1	1	2	0	0	0	0	0	3	0	2	0	0	0	102858
2008-01-24 12:00:00	0	0	1	0	3	1	0	0	0	0	0	1	0	0	0	0	0	99417
2008-01-24 13:00:00	0	0	0	2	0	2	0	1	0	0	0	1	0	0	0	0	1	75290
2008-01-24 14:00:00	0	0	0	2	2	0	0	1	0	0	0	3	0	0	0	0	1	93469
2008-01-24 15:00:00	0	0	0	1	7	6	0	0	0	1	0	1	0	0	0	1	0	119311
2008-01-24 16:00:00	0	0	0	0	3	1	0	0	2	0	0	0	0	1	0	0	1	110201
2008-01-24 17:00:00	0	0	0	0	4	0	1	0	0	0	0	0	0	0	0	0	1	84076
2008-01-24 18:00:00	1	0	0	1	1	1	0	0	0	0	0	2	0	1	0	0	0	64115
2008-01-24 19:00:00	1	0	0	2	3	1	0	0	1	0	0	1	0	0	0	0	0	57184
2008-01-24 20:00:00	6	0	0	0	1	0	0	0	0	0	0	2	0	0	0	0	0	37571
2008-01-24 21:00:00	0	0	0	0	1	0	1	0	0	0	0	0	1	1	0	0	0	36182
2008-01-24 22:00:00	0	0	0	1	0	0	0	0	0	0	0	3	0	0	0	0	0	36166
2008-01-24 23:00:00	0	0	0	0	1	1	1	0	0	0	0	3	0	0	0	0	1	35177
2008-01-25 00:00:00	0	0	0	1	1	0	0	0	0	0	0	1	0	0	0	0	0	32852
2008-01-25 01:00:00	0	0	0	0	3	0	0	0	0	0	0	0	0	0	0	0	0	43086
2008-01-25 02:00:00	1	0	2	0	2	0	0	0	0	0	0	0	1	0	0	0	2	54378
2008-01-25 03:00:00	1	0	3	0	5	0	0	0	0	0	0	7	0	0	0	0	4	70085
2008-01-25 04:00:00	3	0	1	0	4	1	0	0	0	0	0	2	1	0	0	0	0	79795
2008-01-25 05:00:00	0	0	0	1	0	1	0	0	0	0	0	2	0	1	0	0	0	68511
2008-01-25 06:00:00	1	0	0	0	5	0	0	0	0	0	0	3	1	0	0	0	0	76765
2008-01-25 07:00:00	0	0	1	0	2	1	0	1	0	0	0	0	0	0	0	0	0	109506
2008-01-25 08:00:00	4	0	0	0	2	1	1	0	0	0	0	2	0	0	0	0	1	83442
2008-01-25 09:00:00	4	0	1	0	5	0	0	0	1	0	0	1	0	0	0	0	0	100853
2008-01-25 10:00:00	0	0	2	0	4	2	1	0	0	0	0	1	0	0	0	0	0	75796
2008-01-25 11:00:00	0	0	0	0	1	2	0	0	0	0	0	5	0	3	0	0	0	80397
2008-01-25 12:00:00	0	0	1	0	4	0	0	0	1	0	0	0	1	0	0	0	0	89751
2008-01-25 13:00:00	1	0	0	0	3	1	0	0	0	0	0	1	0	1	0	0	1	66962
2008-01-25 14:00:00	0	0	0	1	3	1	0	0	0	0	0	0	0	0	0	0	0	80973
2008-01-25 15:00:00	1	0	1	2	4	0	1	0	0	0	0	5	0	1	0	1	0	106930
2008-01-25 16:00:00	3	0	0	3	2	1	1	0	0	1	0	7	0	2	0	0	0	95822
2008-01-25 17:00:00	2	0	0	0	1	0	0	0	0	0	0	3	0	0	0	0	0	78848
2008-01-25 18:00:00	1	0	0	2	1	1	0	0	0	0	0	0	0	0	0	0	2	51182
2008-01-25 19:00:00	0	0	0	0	2	2	0	0	0	0	0	0	0	0	0	0	0	41818
2008-01-25 20:00:00	0	0	0	0	2	0	0	0	0	0	0	3	0	0	0	1	0	37703
2008-01-25 21:00:00	0	0	0	2	0	0	0	1	0	1	0	1	0	0	0	0	0	36444
2008-01-25 22:00:00	0	0	0	1	2	0	0	0	0	0	0	0	0	0	0	0	0	37922
2008-01-25 23:00:00	0	0	0	0	0	0	0	0	0	0	0	0	0	0	0	0	0	38669
2008-01-26 00:00:00	0	0	0	0	0	1	0	0	0	0	0	1	0	0	0	0	0	37645
2008-01-26 01:00:00	0	0	0	0	0	0	0	0	0	0	0	1	0	0	0	0	3	56854
2008-01-26 02:00:00	0	0	0	4	1	1	0	0	0	0	0	4	0	0	0	0	0	59226
2008-01-26 03:00:00	1	0	0	0	0	0	0	0	0	0	0	1	0	0	0	0	0	63188
2008-01-26 04:00:00	0	0	2	1	1	1	0	0	0	0	0	3	0	0	0	0	0	83944
2008-01-26 05:00:00	1	0	0	0	3	1	0	0	0	0	0	4	0	0	0	0	0	89074
2008-01-26 06:00:00	1	0	0	1	3	5	0	0	0	1	0	0	0	0	0	0	0	64218
2008-01-26 07:00:00	1	0	0	0	1	0	0	0	0	0	0	1	0	0	0	0	0	62319
2008-01-26 08:00:00	0	0	1	0	3	2	0	0	0	1	0	1	0	1	0	0	0	62244
2008-01-26 09:00:00	0	0	0	0	2	0	0	0	0	0	0	1	1	0	0	0	0	62771
2008-01-26 10:00:00	2	0	0	0	3	2	2	0	1	0	0	0	1	1	0	0	0	76594
2008-01-26 11:00:00	0	0	0	1	2	0	0	0	1	1	0	1	0	2	0	1	1	96904
2008-01-26 12:00:00	0	0	0	0	2	0	0	0	0	0	0	2	0	0	0	0	1	89804
2008-01-26 13:00:00	2	0	0	0	3	3	0	1	0	0	0	1	0	0	0	0	0	71133
2008-01-26 14:00:00	2	0	1	0	1	1	0	0	0	0	0	0	0	0	0	0	0	77392
2008-01-26 15:00:00	1	0	0	1	2	0	1	0	0	0	0	2	0	0	0	0	1	112974
2008-01-26 16:00:00	1	0	0	0	0	3	0	0	1	0	0	0	1	0	0	0	1	100563
2008-01-26 17:00:00	1	0	0	0	1	0	1	0	2	0	0	2	0	0	0	1	1	77618
2008-01-26 18:00:00	2	0	0	0	1	1	0	0	0	0	0	0	0	0	0	0	0	66328
2008-01-26 19:00:00	1	0	1	0	2	0	0	1	0	0	0	0	0	0	0	0	0	47906
2008-01-26 20:00:00	1	0	0	1	0	1	0	4	0	0	0	0	0	0	0	0	0	59363
2008-01-26 21:00:00	1	0	0	0	1	1	0	0	0	0	0	3	0	0	0	1	1	50208
2008-01-26 22:00:00	1	0	0	1	0	1	0	0	0	0	0	1	0	0	0	0	0	33633
2008-01-26 23:00:00	0	0	0	1	0	1	0	0	0	0	0	1	0	0	0	0	0	30928
2008-01-27 00:00:00	2	0	0	0	1	0	0	0	0	0	0	1	0	0	0	0	0	34089
2008-01-27 01:00:00	0	0	0	0	0	0	0	0	0	0	0	0	0	0	0	0	0	0
2008-01-27 02:00:00	1	0	1	0	2	1	0	0	0	0	0	0	0	0	1	0	2	51909
2008-01-27 03:00:00	0	0	4	0	3	0	0	0	0	0	0	1	0	0	0	0	0	63495
2008-01-27 04:00:00	0	0	1	1	0	1	0	0	0	0	0	1	0	1	0	2	1	67068
2008-01-27 05:00:00	1	0	0	0	1	3	0	0	0	1	0	2	0	0	0	0	0	72598
2008-01-27 06:00:00	1	0	0	0	1	2	0	0	0	0	0	1	0	0	0	0	1	70765
2008-01-27 07:00:00	0	0	2	0	4	2	0	0	0	0	0	1	0	0	0	0	1	78156
2008-01-27 08:00:00	1	0	0	0	3	0	0	0	0	0	0	0	0	0	0	0	1	86166
2008-01-27 09:00:00	4	0	0	0	2	0	0	0	0	0	0	4	0	0	0	0	2	88876
2008-01-27 10:00:00	4	0	1	0	6	1	0	0	0	0	0	2	0	0	0	0	0	73539
2008-01-27 11:00:00	0	0	0	1	4	1	2	0	1	1	0	0	0	1	0	1	0	88149
2008-01-27 12:00:00	1	0	1	0	1	0	0	0	0	0	0	0	0	3	0	0	1	86873
2008-01-27 13:00:00	5	0	0	0	1	1	0	0	0	0	0	3	0	1	0	0	1	68375
2008-01-27 14:00:00	0	0	0	0	1	8	0	0	0	0	0	2	0	0	0	0	0	77999
2008-01-27 15:00:00	2	0	1	0	3	1	0	0	0	0	0	3	0	0	0	0	0	107003
2008-01-27 16:00:00	1	0	0	0	3	2	0	0	1	0	0	0	0	0	0	0	1	98413
2008-01-27 17:00:00	4	0	0	1	3	0	0	1	0	0	0	2	0	0	0	0	0	64900
2008-01-27 18:00:00	4	0	0	0	2	1	0	0	0	1	0	1	0	0	0	0	0	60001
2008-01-27 19:00:00	0	0	1	1	1	0	0	0	0	0	0	0	0	0	0	0	0	52106
2008-01-27 20:00:00	1	0	0	0	0	0	0	0	0	0	0	1	0	0	0	0	0	46572
2008-01-27 21:00:00	2	0	0	0	1	0	0	1	0	0	0	2	0	1	0	0	0	43182
2008-01-27 22:00:00	1	0	1	0	1	1	0	0	0	0	0	0	0	0	0	0	0	40108
2008-01-27 23:00:00	0	0	0	0	0	1	0	1	0	0	0	1	0	0	0	0	0	39933
2008-01-28 00:00:00	0	0	2	1	0	1	0	0	0	0	0	0	0	0	0	0	0	40338
2008-01-28 01:00:00	1	0	0	0	1	1	0	0	0	0	0	2	0	0	0	0	1	48228
2008-01-28 02:00:00	0	0	0	0	4	0	0	0	0	0	0	0	0	0	0	0	0	68367
2008-01-28 03:00:00	1	0	0	0	1	1	0	0	0	0	0	0	0	0	0	0	1	75476
2008-01-28 04:00:00	1	0	6	0	5	1	0	0	1	0	0	1	0	1	0	0	0	82941
2008-01-28 05:00:00	0	0	1	0	7	3	0	0	0	1	0	2	0	1	0	0	2	93821
2008-01-28 06:00:00	3	0	0	2	2	0	0	1	0	0	0	0	0	1	0	0	1	71516
2008-01-28 07:00:00	0	0	0	0	5	1	0	0	0	0	0	1	0	0	0	0	0	67484
2008-01-28 08:00:00	1	0	0	1	4	1	1	0	0	0	0	2	0	0	0	0	0	67492
2008-01-28 09:00:00	3	0	0	1	1	1	0	0	3	0	0	3	0	0	0	0	0	70951
2008-01-28 10:00:00	1	0	0	2	1	1	0	0	0	0	0	0	0	0	0	0	3	78020
2008-01-28 11:00:00	0	0	0	0	1	0	1	0	0	0	0	1	0	0	0	1	0	95795
2008-01-28 12:00:00	1	0	0	0	3	1	0	0	0	1	0	5	0	1	0	0	1	97842
2008-01-28 13:00:00	0	0	0	0	2	0	0	2	0	0	0	3	0	0	0	0	1	74900
2008-01-28 14:00:00	0	0	0	0	9	0	0	1	0	0	0	3	0	0	0	0	0	87907
2008-01-28 15:00:00	1	0	1	1	4	1	2	0	1	1	0	2	0	0	0	0	0	115465
2008-01-28 16:00:00	1	0	0	1	3	0	0	0	0	0	0	1	1	1	0	0	0	104617
2008-01-28 17:00:00	1	0	0	0	1	3	0	1	0	0	0	0	0	2	0	0	0	68496
2008-01-28 18:00:00	0	0	0	0	3	1	0	0	0	0	0	1	0	0	0	0	0	60106
2008-01-28 19:00:00	4	0	0	0	1	1	0	0	0	0	0	2	0	0	0	0	0	48636
2008-01-28 20:00:00	0	0	0	0	0	0	0	0	0	0	0	3	0	1	0	0	1	45397
2008-01-28 21:00:00	0	0	0	1	2	0	0	0	0	0	0	1	0	0	0	0	1	54413
2008-01-28 22:00:00	0	0	2	0	0	0	0	0	0	0	0	0	0	0	0	0	0	45017
2008-01-28 23:00:00	0	0	0	0	0	0	0	0	1	0	0	0	0	0	0	0	0	52941
2008-01-29 00:00:00	0	0	0	0	1	0	0	0	0	0	0	2	0	0	0	1	0	56086
2008-01-29 01:00:00	0	0	0	0	3	0	0	0	0	0	0	2	0	0	0	0	0	73623
2008-01-29 02:00:00	0	0	1	0	2	0	0	0	0	0	0	0	0	0	0	0	0	60005
2008-01-29 03:00:00	0	0	1	1	3	0	0	0	0	0	0	2	0	0	0	0	1	62840
2008-01-29 04:00:00	1	0	1	0	4	0	0	0	0	0	0	3	0	0	0	0	1	68918
2008-01-29 05:00:00	3	0	0	0	4	0	0	0	0	0	0	2	0	2	0	0	1	66268
2008-01-29 06:00:00	2	0	0	0	3	1	0	0	1	0	0	4	0	0	0	0	2	70429
2008-01-29 07:00:00	2	0	0	0	3	1	0	0	1	0	0	1	0	1	0	0	0	74653
2008-01-29 08:00:00	1	0	1	2	3	3	0	0	1	0	0	4	0	1	0	0	0	70843
2008-01-29 09:00:00	2	0	4	0	4	1	0	0	1	0	0	1	0	0	0	0	1	81017
2008-01-29 10:00:00	0	0	0	0	2	1	0	0	0	0	0	2	0	0	0	0	3	81757
2008-01-29 11:00:00	0	0	0	1	4	0	0	0	0	1	0	0	0	0	0	0	1	102884
2008-01-29 12:00:00	1	0	1	0	1	1	0	0	0	0	0	5	0	1	0	0	1	98752
2008-01-29 13:00:00	0	0	0	2	1	0	0	0	0	0	0	1	0	0	0	0	1	77503
2008-01-29 14:00:00	0	0	0	0	3	0	0	0	0	0	0	2	0	0	0	0	0	92360
2008-01-29 15:00:00	2	0	1	0	3	3	0	0	1	0	0	3	0	0	0	1	1	119777
2008-01-29 16:00:00	3	0	0	0	1	0	0	1	1	0	0	1	1	0	0	0	0	113167
2008-01-29 17:00:00	0	0	0	0	2	0	0	1	0	0	0	2	0	0	0	0	0	79891
2008-01-29 18:00:00	0	0	0	1	0	0	0	0	0	0	0	4	0	0	0	0	0	58957
2008-01-29 19:00:00	1	0	0	0	1	0	0	1	1	0	0	4	0	0	0	0	0	69605
2008-01-29 20:00:00	0	0	0	0	3	0	0	0	1	0	0	0	0	0	0	0	1	52459
2008-01-29 21:00:00	0	0	1	0	1	1	0	0	0	0	0	3	0	0	0	0	0	44232
2008-01-29 22:00:00	1	0	0	0	1	0	0	0	0	1	0	1	0	1	0	0	0	40714
2008-01-29 23:00:00	0	0	0	3	2	0	0	0	0	0	0	1	0	0	0	0	1	37289
2008-01-30 00:00:00	0	0	0	0	1	0	1	0	0	0	0	1	0	0	0	0	0	34313
2008-01-30 01:00:00	0	0	0	0	2	0	0	0	0	0	0	0	0	0	0	0	0	41968
2008-01-30 02:00:00	1	0	1	6	3	0	0	0	0	0	0	2	0	3	0	0	0	56797
2008-01-30 03:00:00	0	0	0	0	5	1	0	0	0	0	0	4	0	1	0	0	0	64573
2008-01-30 04:00:00	1	0	0	1	3	1	0	1	0	0	0	3	0	0	0	1	2	73302
2008-01-30 05:00:00	0	0	1	1	2	0	0	0	0	0	0	2	0	0	0	0	0	73004
2008-01-30 06:00:00	2	0	0	0	1	1	0	1	0	0	0	0	0	0	0	0	1	77803
2008-01-30 07:00:00	1	0	0	0	4	0	0	0	0	0	0	1	0	0	0	0	0	78997
2008-01-30 08:00:00	1	0	1	0	1	0	0	0	0	0	0	2	0	0	0	0	0	84242
2008-01-30 09:00:00	3	0	0	2	4	0	0	0	0	0	0	1	0	0	0	0	0	107533
2008-01-30 10:00:00	4	0	0	1	2	1	0	0	2	0	0	1	0	1	0	0	1	98211
2008-01-30 11:00:00	2	0	1	2	1	1	1	0	0	1	0	2	0	0	0	1	2	137770
2008-01-30 12:00:00	3	0	0	0	4	1	0	0	1	0	0	4	0	0	0	0	0	116411
2008-01-30 13:00:00	4	0	0	1	5	2	0	0	0	0	0	2	0	0	0	0	1	84167
2008-01-30 14:00:00	0	0	0	0	2	2	0	1	0	0	0	0	0	0	0	0	0	83786
2008-01-30 15:00:00	0	0	1	0	6	1	0	0	0	0	0	4	0	1	0	1	0	107568
2008-01-30 16:00:00	0	0	3	0	2	3	0	0	1	0	0	6	0	1	0	0	2	96697
2008-01-30 17:00:00	3	0	1	0	4	4	0	0	0	0	0	4	0	0	0	0	1	67428
2008-01-30 18:00:00	1	0	0	0	1	0	0	0	0	0	0	0	0	0	0	0	1	50629
2008-01-30 19:00:00	0	0	0	1	0	1	0	0	0	0	0	1	0	0	0	0	0	42469
2008-01-30 20:00:00	1	0	1	0	0	0	0	1	0	0	0	1	0	1	0	0	0	41614
2008-01-30 21:00:00	0	0	0	1	0	1	0	0	0	0	0	0	0	1	0	0	0	44411
2008-01-30 22:00:00	0	0	0	0	1	0	0	0	0	0	0	0	0	0	0	0	0	40568
2008-01-30 23:00:00	2	0	0	0	0	0	1	0	0	0	0	2	2	0	0	0	0	39071
2008-01-31 00:00:00	2	0	0	0	0	2	0	0	0	0	0	5	0	0	0	0	0	41905
2008-01-31 01:00:00	0	0	0	1	2	1	0	0	0	0	0	0	0	0	0	0	0	55563
2008-01-31 02:00:00	1	0	0	0	0	0	0	0	0	0	0	1	0	3	0	0	2	69478
2008-01-31 03:00:00	0	0	0	1	2	0	0	0	0	0	0	0	0	0	0	0	0	76144
2008-01-31 04:00:00	1	0	0	0	4	0	0	0	1	0	0	1	0	0	0	0	1	75309
2008-01-31 05:00:00	0	0	0	0	1	2	0	0	0	0	0	1	0	0	0	0	0	64287
2008-01-31 06:00:00	3	0	0	1	1	0	1	0	0	0	0	0	0	0	0	0	1	76023
2008-01-31 07:00:00	1	0	0	1	6	1	0	0	0	0	0	0	0	0	0	0	0	78248
2008-01-31 08:00:00	2	0	0	0	7	0	0	0	0	1	0	0	0	5	0	0	1	77552
2008-01-31 09:00:00	0	0	1	0	4	1	0	0	0	0	0	1	0	0	0	0	0	96644
2008-01-31 10:00:00	0	0	0	1	3	1	0	0	1	0	0	1	0	1	0	0	0	76951
2008-01-31 11:00:00	0	0	1	1	3	0	0	0	1	0	0	1	0	1	0	0	1	117775
2008-01-31 12:00:00	0	0	0	0	4	1	0	0	0	0	0	3	1	1	0	0	0	99506
2008-01-31 13:00:00	1	0	0	0	6	1	0	1	3	0	0	1	1	2	0	0	0	70074
2008-01-31 14:00:00	0	0	0	0	6	5	0	0	1	0	0	0	0	0	0	0	1	78063
2008-01-31 15:00:00	2	0	0	0	6	5	0	0	0	1	0	5	0	0	0	0	1	106118
2008-01-31 16:00:00	4	0	1	0	2	5	0	0	1	0	0	0	0	1	0	0	0	94120
2008-01-31 17:00:00	0	0	0	1	4	0	0	0	0	1	0	1	1	0	0	0	0	63167
2008-01-31 18:00:00	1	0	0	0	2	2	0	0	0	0	0	4	0	1	0	0	0	49638
2008-01-31 19:00:00	2	0	0	0	4	4	0	0	0	0	0	3	0	0	0	0	0	42554
2008-01-31 20:00:00	1	0	0	0	0	1	0	0	0	1	0	2	1	1	0	0	0	40198
2008-01-31 21:00:00	1	0	0	2	0	2	0	0	0	0	0	0	0	0	0	0	1	39313
2008-01-31 22:00:00	1	0	0	0	1	1	0	0	0	0	0	4	0	2	0	0	0	41511
2008-01-31 23:00:00	0	0	3	0	0	3	0	0	0	0	0	0	0	1	0	0	0	36114
2008-02-01 00:00:00	0	0	1	0	0	4	0	0	0	4	0	0	0	0	0	0	0	34999
2008-02-01 01:00:00	1	0	0	0	5	0	0	0	0	0	0	0	0	0	0	0	0	46011
2008-02-01 02:00:00	0	0	0	1	5	4	0	0	0	0	0	3	0	0	0	0	3	66580
2008-02-01 03:00:00	0	0	0	0	5	3	0	0	0	0	0	2	0	1	0	3	4	62836
2008-02-01 04:00:00	0	0	0	0	3	1	1	0	1	0	0	2	0	1	0	0	0	69000
2008-02-01 05:00:00	1	0	1	0	3	1	0	0	0	0	0	1	0	0	0	0	0	59967
2008-02-01 06:00:00	0	0	0	0	5	1	0	0	1	0	0	3	0	1	0	0	0	66096
2008-02-01 07:00:00	0	0	0	0	3	5	1	0	0	0	0	2	0	0	0	0	0	74229
2008-02-01 08:00:00	3	0	0	0	4	2	0	0	0	0	0	2	0	1	0	0	0	78983
2008-02-01 09:00:00	0	0	0	1	3	1	0	0	0	0	0	2	1	0	0	0	0	79537
2008-02-01 10:00:00	1	0	1	1	7	0	0	0	0	0	0	1	0	0	0	0	0	82837
2008-02-01 11:00:00	1	0	0	2	5	2	0	0	0	0	0	1	0	0	0	0	1	93618
2008-02-01 12:00:00	1	0	0	0	5	3	0	0	0	0	0	1	1	0	0	0	1	95031
2008-02-01 13:00:00	0	0	0	0	6	1	0	0	0	0	0	1	0	0	0	0	0	70509
2008-02-01 14:00:00	0	0	0	0	2	1	0	0	0	0	0	2	0	0	0	0	0	66401
2008-02-01 15:00:00	1	0	0	0	2	0	0	0	0	0	0	4	0	0	0	0	3	91903
2008-02-01 16:00:00	2	0	0	0	4	1	1	0	2	2	0	0	0	3	0	2	0	101585
2008-02-01 17:00:00	2	0	0	1	1	1	0	0	1	1	0	3	1	0	0	0	0	67114
2008-02-01 18:00:00	1	0	0	0	3	7	0	1	0	0	0	2	0	1	0	0	0	56495
2008-02-01 19:00:00	0	0	0	0	3	2	0	0	0	0	0	1	0	0	0	0	0	46233
2008-02-01 20:00:00	1	0	0	0	1	0	1	0	0	1	0	1	0	1	0	0	0	39724
2008-02-01 21:00:00	1	0	1	0	0	1	0	1	0	0	0	0	0	0	1	0	0	34169
2008-02-01 22:00:00	1	0	0	0	0	0	0	0	0	0	0	0	0	0	0	0	0	32759
2008-02-01 23:00:00	0	0	1	0	0	1	0	1	0	0	0	0	0	0	0	0	0	34114
2008-02-02 00:00:00	1	0	0	0	2	0	0	0	0	0	0	1	0	0	0	0	1	34888
2008-02-02 01:00:00	0	0	0	0	2	0	0	0	0	0	0	3	0	0	0	0	0	38074
2008-02-02 02:00:00	3	0	1	0	2	0	0	0	0	0	0	1	0	0	0	0	0	50716
2008-02-02 03:00:00	1	0	0	0	3	0	0	1	0	0	0	0	1	1	0	2	0	52536
2008-02-02 04:00:00	0	0	0	0	1	1	0	0	0	0	0	0	1	0	0	0	0	56405
2008-02-02 05:00:00	1	0	0	0	1	0	0	0	0	0	0	2	0	0	0	0	0	55107
2008-02-02 06:00:00	0	0	1	0	3	0	0	0	0	0	0	2	0	0	0	0	0	58018
2008-02-02 07:00:00	0	0	0	0	2	2	0	0	0	0	0	0	1	0	0	0	0	58816
2008-02-02 08:00:00	3	0	0	0	1	0	0	0	0	0	0	3	0	0	0	0	2	59281
2008-02-02 09:00:00	0	0	0	1	0	3	0	0	0	0	0	0	0	0	0	0	0	59686
2008-02-02 10:00:00	1	0	0	0	0	1	0	1	1	0	0	3	0	2	0	0	0	61933
2008-02-02 11:00:00	0	0	0	0	1	0	0	0	0	0	0	0	0	0	0	0	0	66231
2008-02-02 12:00:00	1	0	1	0	4	0	0	0	1	0	0	0	0	1	0	0	0	59128
2008-02-02 13:00:00	1	0	1	0	3	0	0	0	0	0	0	0	0	0	0	0	0	63741
2008-02-02 14:00:00	1	0	2	0	1	1	0	0	0	0	0	0	1	0	0	0	0	69302
2008-02-02 15:00:00	0	0	0	1	1	1	0	0	1	0	0	2	0	0	0	1	0	84045
2008-02-02 16:00:00	2	0	0	1	3	1	0	0	0	0	0	2	0	0	0	0	0	76103
2008-02-02 17:00:00	1	0	0	1	9	3	0	0	0	0	0	2	0	0	0	0	0	59292
2008-02-02 18:00:00	0	0	0	0	0	2	0	0	0	0	0	0	0	0	0	0	0	49153
2008-02-02 19:00:00	0	0	0	0	3	0	0	0	0	0	0	0	0	0	0	0	0	41016
2008-02-02 20:00:00	0	0	1	0	1	1	0	0	0	0	0	0	0	0	0	0	0	35304
2008-02-02 21:00:00	0	0	0	0	0	0	0	1	0	0	0	1	0	0	0	0	0	33205
2008-02-02 22:00:00	0	0	0	0	0	1	1	0	0	1	0	1	0	1	0	0	1	31754
2008-02-02 23:00:00	0	0	0	0	0	1	0	0	0	0	0	1	0	1	0	0	0	29609
2008-02-03 00:00:00	0	0	0	0	3	1	0	0	0	0	0	2	0	0	0	0	0	31144
2008-02-03 01:00:00	1	0	2	0	0	1	0	0	0	0	0	1	0	0	0	0	0	37838
2008-02-03 02:00:00	2	0	0	0	2	0	0	0	0	0	0	3	0	1	0	0	0	46196
2008-02-03 03:00:00	0	0	0	0	2	0	0	0	0	0	0	1	0	0	0	0	1	61233
2008-02-03 04:00:00	1	0	0	0	0	0	0	0	0	0	0	0	0	0	0	0	0	52439
2008-02-03 05:00:00	2	0	0	0	1	1	0	0	0	0	0	0	0	0	0	0	0	52804
2008-02-03 06:00:00	0	0	0	1	1	1	0	0	0	0	0	0	0	0	0	0	0	63219
2008-02-03 07:00:00	2	0	0	1	3	2	0	1	0	0	0	0	0	1	0	2	0	63247
2008-02-03 08:00:00	0	0	0	0	1	1	0	2	0	0	0	4	0	0	0	0	0	70597
2008-02-03 09:00:00	1	0	0	1	2	0	0	0	0	0	0	10	0	0	0	0	0	62524
2008-02-03 10:00:00	1	0	0	0	0	1	0	0	0	0	0	1	0	0	0	0	0	69786
2008-02-03 11:00:00	0	0	0	0	0	1	0	0	0	1	0	2	0	1	0	0	0	74706
2008-02-03 12:00:00	0	0	0	0	3	3	0	0	2	0	0	2	0	0	0	0	1	90240
2008-02-03 13:00:00	1	0	0	1	3	3	0	0	0	0	0	3	1	0	0	0	0	76046
2008-02-03 14:00:00	0	0	0	2	3	1	0	1	0	0	0	0	0	2	0	0	0	76483
2008-02-03 15:00:00	0	0	0	2	2	1	0	0	1	0	0	2	0	0	0	0	0	85758
2008-02-03 16:00:00	0	0	1	1	1	1	1	0	0	0	0	3	0	0	0	1	0	82815
2008-02-03 17:00:00	2	0	0	0	1	0	0	0	0	0	0	1	1	1	0	0	0	76495
2008-02-03 18:00:00	0	0	3	0	4	2	0	0	1	0	0	0	0	0	0	0	0	51748
2008-02-03 19:00:00	1	0	0	0	2	0	0	0	0	0	0	2	0	0	0	0	0	49062
2008-02-03 20:00:00	1	0	0	1	0	1	0	0	0	0	0	1	0	0	0	0	0	40158
2008-02-03 21:00:00	1	0	0	0	0	0	0	0	0	0	0	1	0	0	0	0	1	40141
2008-02-03 22:00:00	0	0	0	0	0	2	0	0	0	0	0	0	0	1	0	0	0	42857
2008-02-03 23:00:00	0	0	0	0	1	1	0	0	0	0	0	4	0	0	0	0	0	38804
2008-02-04 00:00:00	0	0	0	1	1	0	0	0	0	0	0	2	0	0	0	0	0	43110
2008-02-04 01:00:00	0	0	0	0	2	1	0	0	0	0	0	1	0	0	0	0	1	52486
2008-02-04 02:00:00	1	0	0	0	0	0	0	0	0	0	0	0	0	0	0	0	0	73594
2008-02-04 03:00:00	3	0	0	0	5	2	0	0	0	0	0	1	0	0	0	0	0	95277
2008-02-04 04:00:00	0	0	0	1	1	1	0	0	0	0	0	1	0	0	0	0	0	79259
2008-02-04 05:00:00	0	0	0	0	2	0	0	0	0	0	0	0	0	0	0	0	1	69380
2008-02-04 06:00:00	0	0	0	0	5	1	0	0	0	0	0	0	0	1	0	0	0	76282
2008-02-04 07:00:00	0	0	0	1	3	0	0	0	0	0	0	4	0	1	0	0	0	70462
2008-02-04 08:00:00	0	0	0	0	2	3	0	0	0	0	0	1	0	0	0	1	1	70676
2008-02-04 09:00:00	0	0	0	1	3	1	0	0	0	0	0	4	0	0	0	0	1	70821
2008-02-04 10:00:00	0	0	0	0	1	2	0	0	0	0	0	2	0	0	0	0	1	71512
2008-02-04 11:00:00	1	0	0	0	3	2	1	0	0	0	0	4	0	0	0	1	1	76972
2008-02-04 12:00:00	0	0	0	1	0	1	0	0	0	0	0	2	0	0	0	0	0	65197
2008-02-04 13:00:00	1	0	0	0	2	2	0	1	0	0	0	2	0	0	0	0	2	58682
2008-02-04 14:00:00	0	0	3	1	5	0	0	0	0	1	0	1	0	1	0	0	0	76759
2008-02-04 15:00:00	1	0	11	0	0	0	1	0	0	1	0	1	0	0	0	0	0	90666
2008-02-04 16:00:00	0	0	0	2	3	2	0	0	0	0	0	1	0	0	0	0	0	82183
2008-02-04 17:00:00	0	0	2	3	1	1	0	0	0	0	0	1	0	0	0	0	0	65893
2008-02-04 18:00:00	0	0	1	0	2	0	0	0	0	0	0	0	0	0	0	0	0	50697
2008-02-04 19:00:00	0	0	1	0	3	2	0	0	0	0	0	1	0	0	0	0	0	42404
2008-02-04 20:00:00	2	0	0	1	1	1	0	0	1	2	0	9	0	0	0	1	2	38360
2008-02-04 21:00:00	1	0	0	0	0	0	0	0	0	0	0	2	1	0	0	0	2	38137
2008-02-04 22:00:00	0	0	0	0	1	0	0	0	0	0	0	0	0	0	0	0	1	37815
2008-02-04 23:00:00	0	0	0	0	0	1	0	0	1	0	0	0	0	0	0	0	0	34872
2008-02-05 00:00:00	1	0	0	0	0	1	0	0	0	0	0	4	0	1	0	0	0	37153
2008-02-05 01:00:00	0	0	0	0	0	0	0	0	1	0	0	1	0	1	0	0	1	42285
2008-02-05 02:00:00	1	0	0	0	3	0	0	0	0	0	0	0	0	0	0	0	0	56176
2008-02-05 03:00:00	0	0	0	1	0	1	0	0	0	0	0	2	0	0	0	0	0	62713
2008-02-05 04:00:00	1	0	0	1	4	2	0	0	0	0	0	2	0	0	0	0	0	66113
2008-02-05 05:00:00	1	0	0	0	5	0	1	0	0	0	0	1	0	0	0	0	0	67524
2008-02-05 06:00:00	1	0	0	0	2	2	0	0	1	0	0	2	0	0	0	0	1	67781
2008-02-05 07:00:00	1	0	3	0	2	3	0	0	0	0	0	1	0	0	0	0	0	74374
2008-02-05 08:00:00	0	0	0	0	1	0	0	0	0	0	0	2	0	1	0	0	0	73876
2008-02-05 09:00:00	1	0	0	1	3	1	0	0	0	0	0	2	0	1	0	0	1	82196
2008-02-05 10:00:00	0	0	0	0	1	2	0	0	0	0	0	3	0	0	0	0	0	78773
2008-02-05 11:00:00	2	0	0	1	1	1	1	1	1	0	0	0	0	0	0	0	0	89919
2008-02-05 12:00:00	0	0	0	2	1	0	0	0	0	0	0	1	0	0	0	0	0	83824
2008-02-05 13:00:00	1	0	0	0	2	1	0	0	0	0	0	2	0	0	0	0	0	71659
2008-02-05 14:00:00	2	0	0	0	3	0	0	0	0	0	0	2	0	3	0	0	0	72184
2008-02-05 15:00:00	0	0	1	1	4	0	0	1	0	2	0	0	0	0	0	1	1	91464
2008-02-05 16:00:00	0	0	0	1	1	2	0	0	0	0	0	1	0	0	0	0	0	82543
2008-02-05 17:00:00	1	0	0	1	2	0	0	0	0	1	0	2	0	0	0	0	2	63433
2008-02-05 18:00:00	3	0	0	0	3	0	0	1	0	0	0	2	0	3	0	0	0	54063
2008-02-05 19:00:00	0	0	1	1	3	0	0	0	0	0	0	2	0	0	0	0	0	47595
2008-02-05 20:00:00	1	0	0	0	0	0	0	0	0	0	0	0	0	1	0	0	1	41539
2008-02-05 21:00:00	0	0	0	0	1	0	0	0	0	0	0	0	0	0	0	0	0	33140
2008-02-05 22:00:00	0	0	0	0	0	0	1	0	0	0	0	2	0	0	0	0	0	35969
2008-02-05 23:00:00	1	0	0	1	0	0	0	0	0	0	0	1	0	0	0	0	0	31802
2008-02-06 00:00:00	0	0	0	0	0	0	0	0	0	0	0	1	0	0	0	0	2	29394
2008-02-06 01:00:00	0	0	0	1	0	0	0	0	0	0	0	0	0	0	0	0	0	34169
2008-02-06 02:00:00	0	0	0	0	0	1	0	1	0	0	0	0	0	0	0	0	0	42899
2008-02-06 03:00:00	0	0	0	0	0	1	0	0	0	0	0	0	0	1	0	0	1	48600
2008-02-06 04:00:00	2	0	0	0	0	0	0	0	0	0	0	1	0	0	0	0	0	52476
2008-02-06 05:00:00	0	0	0	1	2	0	0	0	0	0	0	0	0	0	0	0	1	52721
2008-02-06 06:00:00	1	0	0	0	2	1	0	0	0	0	0	5	0	0	0	0	1	52817
2008-02-06 07:00:00	0	0	0	0	2	3	0	0	0	0	0	1	0	0	0	0	0	54926
2008-02-06 08:00:00	0	0	2	0	3	1	0	0	0	0	0	1	0	0	0	0	0	54563
2008-02-06 09:00:00	0	0	0	0	3	2	0	0	0	0	0	2	0	0	0	0	0	52249
2008-02-06 10:00:00	2	0	0	0	1	0	0	0	0	0	0	0	0	0	0	0	0	52319
2008-02-06 11:00:00	1	0	0	1	1	1	0	1	0	0	0	2	0	0	0	1	0	55436
2008-02-06 12:00:00	0	0	0	0	3	0	0	0	0	0	0	3	0	0	0	0	0	50049
2008-02-06 13:00:00	0	0	0	0	0	1	0	0	0	0	0	1	0	0	0	0	0	45015
2008-02-06 14:00:00	0	0	0	1	1	2	0	0	0	0	0	1	0	0	0	0	0	54289
2008-02-06 15:00:00	0	0	0	1	1	0	0	0	0	0	0	2	0	0	0	0	0	70734
2008-02-06 16:00:00	2	0	1	0	6	1	0	0	0	0	0	5	0	0	0	0	0	60079
2008-02-06 17:00:00	0	0	1	0	0	0	0	0	0	0	0	1	1	0	0	0	0	49413
2008-02-06 18:00:00	0	0	2	0	1	0	0	0	0	0	0	0	0	0	0	0	0	44756
2008-02-06 19:00:00	1	0	0	0	1	0	1	0	0	0	0	0	0	0	0	0	0	38650
2008-02-06 20:00:00	0	0	1	0	0	0	0	0	0	0	0	0	0	0	0	0	0	32023
2008-02-06 21:00:00	1	0	0	0	1	0	0	0	0	0	0	3	0	1	0	0	0	31232
2008-02-06 22:00:00	0	0	0	0	0	1	0	1	0	1	0	3	0	2	0	0	0	27033
2008-02-06 23:00:00	0	0	0	0	0	2	0	0	0	0	0	2	0	0	0	0	1	26690
2008-02-07 00:00:00	0	0	0	0	0	0	0	0	0	0	0	3	0	1	0	0	0	28103
2008-02-07 01:00:00	2	0	0	1	0	0	0	0	0	0	0	0	0	0	0	0	1	30695
2008-02-07 02:00:00	2	0	0	1	2	0	0	0	0	0	0	0	0	0	0	0	0	38127
2008-02-07 03:00:00	3	0	0	0	0	1	0	0	0	0	0	0	0	0	0	0	0	42000
2008-02-07 04:00:00	0	0	0	0	0	0	0	0	1	0	0	0	0	0	0	0	1	46703
2008-02-07 05:00:00	1	0	1	0	0	0	0	0	0	0	0	1	0	0	0	0	0	46215
2008-02-07 06:00:00	0	0	0	1	1	0	0	0	0	0	0	2	0	0	0	0	1	48970
2008-02-07 07:00:00	0	0	0	0	0	1	0	0	0	0	0	6	0	0	0	0	1	50843
2008-02-07 08:00:00	0	0	0	0	0	2	0	0	0	0	0	1	0	0	0	0	0	50714
2008-02-07 09:00:00	3	0	1	0	3	0	0	0	1	0	0	1	0	1	0	0	0	55699
2008-02-07 10:00:00	1	0	0	1	0	0	0	0	0	0	0	1	0	0	0	0	2	66097
2008-02-07 11:00:00	2	0	1	3	2	1	0	1	1	1	0	2	0	0	0	1	1	78557
2008-02-07 12:00:00	0	0	0	0	0	0	0	0	0	0	0	2	0	0	0	0	0	63261
2008-02-07 13:00:00	0	0	0	0	2	2	0	0	0	0	0	4	0	0	0	0	0	59082
2008-02-07 14:00:00	1	0	0	0	2	0	0	0	2	1	0	2	0	1	0	0	1	74777
2008-02-07 15:00:00	1	0	0	0	2	1	1	0	0	0	0	1	0	2	0	0	0	93145
2008-02-07 16:00:00	0	0	0	0	1	1	0	0	0	1	0	0	0	1	0	0	0	81485
2008-02-07 17:00:00	13	0	0	0	2	0	0	1	0	0	0	1	0	0	0	0	0	63508
2008-02-07 18:00:00	3	0	0	0	2	1	0	0	0	0	0	0	0	0	0	0	1	58550
2008-02-07 19:00:00	9	0	0	0	1	1	0	0	0	0	0	6	0	1	0	0	0	49407
2008-02-07 20:00:00	9	0	0	0	0	1	0	0	2	0	0	5	0	0	0	0	0	48569
2008-02-07 21:00:00	1	0	1	3	0	0	0	0	0	0	0	3	0	1	0	0	0	42791
2008-02-07 22:00:00	1	0	0	0	0	0	0	0	0	0	0	1	0	1	0	0	0	50000
2008-02-07 23:00:00	0	0	0	0	0	0	0	0	0	0	0	1	0	0	0	0	0	40561
2008-02-08 00:00:00	0	0	0	0	1	5	0	0	0	0	0	0	0	0	0	0	1	32410
2008-02-08 01:00:00	0	0	0	0	0	1	0	0	0	0	0	1	0	0	0	0	0	32468
2008-02-08 02:00:00	1	0	1	0	2	1	0	0	0	0	0	2	0	0	0	0	0	38116
2008-02-08 03:00:00	1	0	1	0	0	1	0	0	0	0	0	5	0	0	0	0	0	48744
2008-02-08 04:00:00	0	0	0	1	2	0	0	0	0	0	0	0	0	1	0	0	0	51875
2008-02-08 05:00:00	0	0	0	0	2	0	0	1	0	0	0	0	0	0	0	0	0	55240
2008-02-08 06:00:00	0	0	0	0	1	0	0	0	0	0	0	1	0	0	0	0	0	60959
2008-02-08 07:00:00	0	0	0	0	1	2	0	0	0	0	0	0	0	0	0	0	0	59861
2008-02-08 08:00:00	1	0	0	0	0	0	0	0	0	0	0	2	0	0	0	0	0	62857
2008-02-08 09:00:00	1	0	0	0	0	4	0	0	0	0	0	1	0	0	0	0	0	69306
2008-02-08 10:00:00	0	0	0	1	4	0	0	0	0	0	0	4	0	0	0	0	0	77457
2008-02-08 11:00:00	3	0	2	0	0	0	1	0	2	0	0	0	0	2	0	0	1	97053
2008-02-08 12:00:00	2	0	0	2	2	2	0	0	0	0	0	2	0	1	0	0	0	93599
2008-02-08 13:00:00	1	0	0	0	1	0	0	0	0	0	0	0	0	0	0	0	0	64701
2008-02-08 14:00:00	1	0	0	2	4	1	0	0	0	0	0	1	0	1	0	0	1	67307
2008-02-08 15:00:00	1	0	1	0	2	1	0	1	0	1	0	2	0	0	0	1	0	97377
2008-02-08 16:00:00	2	0	0	0	2	1	0	1	0	2	0	0	0	0	0	2	0	84781
2008-02-08 17:00:00	0	0	0	1	0	2	0	0	0	0	0	1	1	0	0	0	0	67204
2008-02-08 18:00:00	1	0	0	0	0	1	0	0	0	0	0	2	2	0	0	0	0	52900
2008-02-08 19:00:00	0	0	0	0	2	1	0	0	0	0	0	0	0	0	0	0	0	47431
2008-02-08 20:00:00	0	0	0	0	0	0	0	1	0	0	0	10	0	2	0	0	0	38643
2008-02-08 21:00:00	1	0	0	2	2	1	0	0	1	1	0	0	0	0	1	0	0	38039
2008-02-08 22:00:00	0	0	1	0	0	0	0	0	0	0	0	0	0	0	0	0	0	32920
2008-02-08 23:00:00	1	0	0	0	0	0	0	1	0	0	0	0	0	0	0	0	0	41905
2008-02-09 00:00:00	0	0	0	0	0	0	0	0	0	0	0	1	0	0	0	0	0	31418
2008-02-09 01:00:00	0	0	0	0	0	0	0	0	0	0	0	0	0	0	0	0	5	30758
2008-02-09 02:00:00	0	0	1	0	0	0	0	0	0	0	0	0	0	0	0	0	1	39758
2008-02-09 03:00:00	0	0	0	0	0	0	0	0	0	0	0	0	3	0	0	0	0	49369
2008-02-09 04:00:00	0	0	0	0	7	1	0	0	0	0	0	1	1	0	0	0	0	52158
2008-02-09 05:00:00	2	0	0	0	4	0	0	0	0	0	0	1	0	0	0	0	0	59107
2008-02-09 06:00:00	1	0	0	0	0	0	0	0	0	0	0	0	0	0	0	0	0	61483
2008-02-09 07:00:00	0	0	0	0	0	0	0	0	0	0	0	7	0	0	0	0	1	65801
2008-02-09 08:00:00	2	0	0	0	0	0	0	0	0	0	0	0	0	0	0	0	0	56853
2008-02-09 09:00:00	1	0	0	1	2	1	0	0	0	0	0	0	0	0	3	0	0	63164
2008-02-09 10:00:00	1	0	0	0	2	2	1	0	1	0	0	1	0	1	0	0	1	74886
2008-02-09 11:00:00	0	0	1	1	1	0	1	0	0	0	0	2	0	1	0	0	0	93216
2008-02-09 12:00:00	1	0	0	0	0	0	0	0	0	0	0	0	1	0	0	0	1	77082
2008-02-09 13:00:00	0	0	0	1	1	0	0	0	0	0	0	1	1	0	0	0	0	72566
2008-02-09 14:00:00	7	0	0	0	2	0	0	1	0	1	0	1	0	0	0	0	0	75026
2008-02-09 15:00:00	1	0	0	2	2	0	1	0	0	1	0	5	0	0	0	0	1	91517
2008-02-09 16:00:00	1	0	1	0	1	1	0	0	0	0	0	4	0	0	1	0	0	92823
2008-02-09 17:00:00	0	0	1	0	1	0	0	0	0	0	0	1	1	0	0	0	0	72356
2008-02-09 18:00:00	0	0	0	0	1	2	0	0	0	0	0	3	0	1	0	0	0	62513
2008-02-09 19:00:00	1	0	0	2	0	0	0	0	0	0	0	1	1	0	1	0	1	56571
2008-02-09 20:00:00	1	0	0	0	0	0	0	0	0	0	0	2	0	0	0	0	0	64477
2008-02-09 21:00:00	4	0	0	0	2	0	0	0	2	0	0	4	0	0	0	0	0	43298
2008-02-09 22:00:00	0	0	0	0	0	0	0	0	0	0	0	0	0	1	0	0	0	38013
2008-02-09 23:00:00	0	0	0	1	0	0	0	0	1	0	0	0	0	0	0	0	1	34933
2008-02-10 00:00:00	0	0	0	0	0	1	0	0	0	0	0	0	0	0	0	0	0	36481
2008-02-10 01:00:00	0	0	0	0	0	1	0	0	0	0	0	0	0	0	0	0	0	37590
2008-02-10 02:00:00	0	0	0	0	2	0	0	0	0	0	0	0	0	0	0	0	0	40921
2008-02-10 03:00:00	1	0	0	0	4	1	0	0	0	0	0	0	0	1	0	0	2	46571
2008-02-10 04:00:00	2	0	1	0	1	3	0	0	0	0	0	1	0	1	0	1	0	52527
2008-02-10 05:00:00	0	0	0	0	0	0	0	0	0	0	0	0	0	3	0	0	0	54301
2008-02-10 06:00:00	0	0	0	2	2	0	0	0	0	0	0	0	0	0	0	0	1	61669
2008-02-10 07:00:00	0	0	0	1	0	2	1	0	0	0	0	2	0	1	0	0	0	72737
2008-02-10 08:00:00	0	0	0	0	1	1	0	0	1	0	0	0	0	0	0	0	0	73196
2008-02-10 09:00:00	1	0	1	1	0	0	0	0	0	0	0	2	0	0	0	0	0	76561
2008-02-10 10:00:00	1	0	1	2	2	0	0	0	0	0	0	2	0	0	0	0	1	85587
2008-02-10 11:00:00	0	0	0	0	2	0	1	0	0	1	0	3	0	2	0	0	1	111648
2008-02-10 12:00:00	0	0	0	0	3	2	0	0	3	0	0	1	0	1	0	0	0	89765
2008-02-10 13:00:00	2	0	0	0	1	3	0	0	1	1	0	5	0	0	0	0	0	70981
2008-02-10 14:00:00	0	0	0	0	1	0	0	0	1	0	0	2	0	0	0	0	1	78626
2008-02-10 15:00:00	0	0	0	2	4	4	0	1	0	1	0	1	0	0	0	1	0	100879
2008-02-10 16:00:00	1	0	0	0	3	1	0	0	0	1	0	0	0	0	0	0	0	89747
2008-02-10 17:00:00	0	0	0	0	4	3	0	0	1	0	0	0	0	1	0	0	0	73115
2008-02-10 18:00:00	0	0	0	0	0	1	0	0	0	0	0	1	0	0	0	0	0	57088
2008-02-10 19:00:00	0	0	0	0	0	3	0	0	1	0	0	0	0	0	0	0	0	50744
2008-02-10 20:00:00	1	0	0	0	0	1	0	0	0	0	0	1	0	0	0	0	0	38998
2008-02-10 21:00:00	0	0	0	3	3	1	0	0	0	1	0	2	1	0	0	0	0	36905
2008-02-10 22:00:00	2	0	0	0	0	3	0	0	0	0	0	6	0	0	0	0	1	46850
2008-02-10 23:00:00	2	0	0	0	0	3	0	1	0	0	0	0	0	1	0	0	0	43936
2008-02-11 00:00:00	0	0	2	1	0	0	0	0	0	1	0	1	0	0	0	0	0	43394
2008-02-11 01:00:00	0	0	1	0	0	1	0	0	0	0	0	0	0	0	0	0	0	56119
2008-02-11 02:00:00	0	0	0	0	2	0	0	0	0	0	0	4	0	0	0	0	1	58269
2008-02-11 03:00:00	0	0	0	0	1	1	0	0	0	0	0	1	0	0	0	0	0	75843
2008-02-11 04:00:00	2	0	0	0	3	1	0	0	0	0	0	0	0	1	0	0	0	66038
2008-02-11 05:00:00	0	0	0	0	2	2	0	0	0	0	0	1	0	0	0	0	0	68797
2008-02-11 06:00:00	1	0	0	0	1	0	0	0	0	1	0	2	0	1	0	0	0	71136
2008-02-11 07:00:00	1	0	0	0	1	8	0	0	0	0	0	1	0	0	0	0	0	75994
2008-02-11 08:00:00	1	0	0	0	0	3	0	1	0	0	0	1	0	0	0	0	0	82370
2008-02-11 09:00:00	0	0	0	1	3	2	0	0	0	0	0	1	0	0	0	0	0	80653
2008-02-11 10:00:00	4	0	0	0	3	1	0	0	0	0	0	2	0	0	0	0	0	84826
2008-02-11 11:00:00	1	0	0	0	0	4	0	0	0	0	0	2	0	1	0	1	0	94058
2008-02-11 12:00:00	0	0	0	0	4	1	0	0	0	0	0	1	0	1	0	0	0	83593
2008-02-11 13:00:00	1	0	0	0	0	0	0	0	0	0	0	0	0	1	0	0	0	71323
2008-02-11 14:00:00	1	0	1	1	2	0	0	0	0	0	0	3	0	0	0	0	1	87441
2008-02-11 15:00:00	1	0	1	2	12	1	1	1	0	1	0	2	0	0	0	0	0	106763
2008-02-11 16:00:00	3	0	3	1	4	0	0	0	0	0	0	1	3	0	0	0	2	86786
2008-02-11 17:00:00	1	0	0	0	3	2	0	1	0	0	0	4	0	1	0	0	0	65124
2008-02-11 18:00:00	1	0	1	0	2	0	0	0	0	0	0	1	0	0	0	0	1	51741
2008-02-11 19:00:00	2	0	0	0	1	1	0	0	0	2	0	5	0	0	0	0	1	45840
2008-02-11 20:00:00	0	0	0	0	2	0	0	0	0	0	0	0	0	0	0	0	0	37090
2008-02-11 21:00:00	2	0	3	0	0	0	0	0	0	0	0	2	0	0	0	0	0	36966
2008-02-11 22:00:00	1	0	1	0	1	0	0	0	0	0	0	1	1	0	0	0	0	34339
2008-02-11 23:00:00	0	0	1	0	0	0	0	0	0	0	0	1	1	0	0	0	0	32236
2008-02-12 00:00:00	1	0	0	1	0	0	2	0	0	0	0	2	0	0	0	0	0	36410
2008-02-12 01:00:00	3	0	0	0	2	0	0	0	0	0	0	1	0	0	0	0	0	41587
2008-02-12 02:00:00	1	0	0	0	1	0	0	0	0	0	1	3	1	2	0	0	0	54800
2008-02-12 03:00:00	1	0	0	0	3	1	0	0	0	0	0	1	0	0	0	0	0	64737
2008-02-12 04:00:00	1	0	0	0	3	1	0	0	0	0	0	1	0	0	0	0	0	73717
2008-02-12 05:00:00	1	0	0	3	4	1	0	0	1	0	0	3	0	0	0	0	0	70933
2008-02-12 06:00:00	0	0	0	0	4	0	0	0	0	1	0	0	0	1	0	1	0	76046
2008-02-12 07:00:00	1	0	0	0	3	1	0	0	0	0	0	0	0	2	0	1	1	80467
2008-02-12 08:00:00	0	0	1	0	5	2	1	0	0	0	0	1	0	0	0	0	1	81946
2008-02-12 09:00:00	12	0	0	0	4	1	0	0	1	0	0	4	0	0	0	0	1	85831
2008-02-12 10:00:00	2	0	0	0	6	0	0	0	0	1	0	0	0	0	0	0	3	95516
2008-02-12 11:00:00	2	0	0	0	0	0	0	0	0	0	0	0	0	0	0	0	0	114899
2008-02-12 12:00:00	2	0	1	0	3	1	0	0	0	0	0	3	0	2	0	0	0	102419
2008-02-12 13:00:00	0	0	0	1	3	2	0	0	0	0	0	2	0	0	0	0	0	93437
2008-02-12 14:00:00	0	0	1	0	3	4	1	0	0	0	0	2	0	1	0	0	1	90152
2008-02-12 15:00:00	0	0	0	1	4	3	1	0	0	1	0	5	0	0	0	0	0	110731
2008-02-12 16:00:00	1	0	1	0	5	3	1	1	0	0	0	3	1	0	0	0	1	92145
2008-02-12 17:00:00	1	0	0	0	2	4	0	0	0	0	0	5	0	1	0	0	0	69315
2008-02-12 18:00:00	2	0	0	0	3	0	0	2	0	0	0	1	0	1	0	0	0	54701
2008-02-12 19:00:00	1	0	3	1	1	1	0	1	0	0	0	0	0	0	0	0	0	47331
2008-02-12 20:00:00	1	0	0	0	0	0	0	0	0	1	0	2	0	0	0	0	0	44024
2008-02-12 21:00:00	0	0	0	0	0	0	0	0	0	1	0	1	0	0	0	0	1	41205
2008-02-12 22:00:00	0	0	0	0	0	1	1	0	0	0	0	4	0	0	0	0	3	45706
2008-02-12 23:00:00	1	0	0	0	0	0	0	0	1	0	0	0	0	0	1	0	1	43711
2008-02-13 00:00:00	0	0	0	1	0	0	0	0	0	0	0	1	0	0	0	0	0	35944
2008-02-13 01:00:00	2	0	2	1	3	0	0	0	0	0	0	1	0	0	0	0	0	48956
2008-02-13 02:00:00	1	0	1	0	2	0	0	0	3	0	0	1	0	0	0	0	0	57547
2008-02-13 03:00:00	0	0	0	0	2	1	0	0	0	0	0	2	0	0	0	0	1	73978
2008-02-13 04:00:00	2	0	3	0	3	1	0	0	0	0	0	1	0	0	0	0	1	81178
2008-02-13 05:00:00	2	0	1	0	3	1	0	0	0	0	0	3	1	0	0	0	1	75141
2008-02-13 06:00:00	3	0	1	0	3	1	0	0	0	0	0	0	0	0	0	0	0	84952
2008-02-13 07:00:00	2	0	0	0	4	2	0	0	0	0	0	2	0	1	0	0	0	99421
2008-02-13 08:00:00	1	0	0	1	2	8	0	0	0	1	0	1	0	0	0	0	0	75721
2008-02-13 09:00:00	4	0	1	0	4	1	0	0	0	0	0	0	0	0	0	0	0	85649
2008-02-13 10:00:00	8	0	0	1	1	7	0	0	0	0	0	5	0	0	0	0	0	89412
2008-02-13 11:00:00	1	0	0	1	5	1	1	1	0	0	0	5	0	1	0	0	0	92480
2008-02-13 12:00:00	1	0	1	1	0	1	0	0	0	0	0	1	0	0	0	0	0	79528
2008-02-13 13:00:00	1	0	1	0	1	0	0	0	0	0	0	2	0	0	0	0	0	70000
2008-02-13 14:00:00	1	0	1	3	4	1	0	0	1	0	0	1	0	0	0	0	0	79372
2008-02-13 15:00:00	2	0	0	0	5	0	0	1	0	1	0	1	0	0	0	1	1	103482
2008-02-13 16:00:00	2	0	0	0	1	1	0	0	0	0	0	0	1	0	0	0	0	88310
2008-02-13 17:00:00	0	0	0	0	2	0	0	0	0	0	0	1	0	0	0	0	0	62230
2008-02-13 18:00:00	1	0	0	1	1	1	0	0	0	0	0	2	0	0	0	0	0	55574
2008-02-13 19:00:00	1	0	1	0	1	1	0	0	0	0	0	1	0	0	0	0	0	52044
2008-02-13 20:00:00	0	0	0	0	1	1	0	0	0	0	0	1	0	0	0	0	0	48552
2008-02-13 21:00:00	0	0	0	0	0	0	0	0	0	0	0	0	0	0	0	0	0	39629
2008-02-13 22:00:00	0	0	1	0	2	0	0	0	0	0	0	0	0	0	0	0	0	37614
2008-02-13 23:00:00	1	0	1	0	0	1	0	0	0	0	0	0	0	1	0	0	1	43832
2008-02-14 00:00:00	0	0	0	2	0	0	0	0	0	0	0	0	0	0	0	0	0	45654
2008-02-14 01:00:00	0	0	0	0	1	1	0	0	0	0	0	0	0	0	0	0	0	44796
2008-02-14 02:00:00	0	0	0	0	4	0	0	0	0	0	0	5	0	0	0	0	0	55060
2008-02-14 03:00:00	0	0	1	0	2	0	0	0	0	0	0	3	0	0	0	0	0	61459
2008-02-14 04:00:00	1	0	0	1	6	1	0	1	0	0	0	1	0	0	0	0	1	68757
2008-02-14 05:00:00	3	0	1	0	5	0	1	0	0	0	0	4	0	0	0	0	0	62885
2008-02-14 06:00:00	1	0	0	0	1	2	0	0	0	0	0	4	0	0	0	0	0	66237
2008-02-14 07:00:00	2	0	1	1	0	1	1	0	0	0	0	4	0	0	0	0	2	71484
2008-02-14 08:00:00	2	0	0	0	1	2	0	0	0	0	0	3	0	1	0	0	0	75030
2008-02-14 09:00:00	1	0	0	0	3	0	0	0	3	0	0	2	0	1	0	0	0	78668
2008-02-14 10:00:00	1	0	0	0	2	0	0	0	0	0	0	0	0	0	0	0	1	87797
2008-02-14 11:00:00	0	0	0	1	4	1	1	0	0	0	0	7	0	0	0	0	3	91075
2008-02-14 12:00:00	0	0	0	1	1	2	0	0	0	0	0	9	0	0	0	0	1	87535
2008-02-14 13:00:00	0	0	0	1	2	2	0	0	0	0	0	3	0	1	0	0	0	76971
2008-02-14 14:00:00	0	0	2	0	4	2	0	0	0	0	0	5	0	0	0	0	0	94038
2008-02-14 15:00:00	1	0	0	1	5	1	0	1	0	0	0	7	0	3	0	1	0	117036
2008-02-14 16:00:00	2	0	0	0	1	0	0	0	0	0	0	0	0	0	0	0	0	96346
2008-02-14 17:00:00	3	0	0	1	1	2	0	0	0	0	0	0	0	1	0	0	0	63144
2008-02-14 18:00:00	0	0	0	0	1	1	0	0	0	0	0	6	0	3	0	0	1	50810
2008-02-14 19:00:00	2	0	0	1	1	2	0	0	0	0	0	3	0	1	0	0	0	43711
2008-02-14 20:00:00	0	0	1	0	0	2	0	0	0	0	0	6	0	0	0	0	0	37756
2008-02-14 21:00:00	1	0	0	0	0	1	0	0	0	0	0	3	0	1	0	0	0	33667
2008-02-14 22:00:00	0	0	0	0	0	0	0	0	0	0	0	2	0	0	0	0	0	36047
2008-02-14 23:00:00	1	0	1	0	1	0	0	0	0	0	0	1	0	1	0	0	1	32739
2008-02-15 00:00:00	0	0	1	0	0	0	0	0	0	0	0	3	0	0	0	0	0	35055
2008-02-15 01:00:00	0	0	0	0	0	2	0	0	0	0	0	0	0	1	0	0	0	41049
2008-02-15 02:00:00	0	0	1	0	2	1	0	0	0	0	0	6	0	0	0	0	0	63973
2008-02-15 03:00:00	1	0	0	1	1	0	0	0	0	0	0	5	0	0	0	0	0	65593
2008-02-15 04:00:00	0	0	0	0	4	1	0	0	2	0	0	4	0	0	0	0	0	64543
2008-02-15 05:00:00	0	0	0	0	5	0	0	0	0	0	0	1	0	0	0	0	1	59930
2008-02-15 06:00:00	0	0	0	0	3	1	0	0	0	2	0	1	0	0	0	0	1	61466
2008-02-15 07:00:00	5	0	0	1	1	1	0	0	2	0	0	4	0	0	0	0	0	64801
2008-02-15 08:00:00	0	0	1	1	2	5	0	0	1	0	0	0	0	0	0	0	1	66332
2008-02-15 09:00:00	0	0	1	0	4	1	0	0	0	0	0	5	0	0	0	0	0	68172
2008-02-15 10:00:00	1	0	1	1	4	5	0	0	0	0	0	4	0	1	0	0	2	74082
2008-02-15 11:00:00	2	0	1	0	3	1	0	0	0	0	0	5	0	1	0	0	0	79379
2008-02-15 12:00:00	1	0	0	1	1	2	0	1	0	0	0	3	0	0	0	0	2	68340
2008-02-15 13:00:00	4	0	0	3	2	3	0	0	0	0	0	1	0	0	0	0	0	69173
2008-02-15 14:00:00	0	0	1	0	1	1	1	0	0	1	0	5	0	0	0	0	0	78490
2008-02-15 15:00:00	0	0	0	1	0	0	1	0	0	0	0	6	0	0	0	1	1	102769
2008-02-15 16:00:00	0	0	0	0	4	0	0	0	0	0	0	10	0	0	0	0	0	91478
2008-02-15 17:00:00	3	0	0	0	3	0	1	0	0	0	0	1	0	0	0	0	1	70434
2008-02-15 18:00:00	1	0	0	0	1	1	0	0	0	1	0	2	0	0	0	0	0	56021
2008-02-15 19:00:00	1	0	1	0	0	0	0	0	0	0	0	4	0	0	0	2	0	50811
2008-02-15 20:00:00	0	0	0	1	0	1	0	0	0	0	0	1	0	1	0	0	0	56211
2008-02-15 21:00:00	0	0	1	0	1	0	0	1	0	0	0	2	0	0	0	0	0	33872
2008-02-15 22:00:00	1	0	0	0	1	1	0	0	0	0	0	1	0	7	0	0	0	29876
2008-02-15 23:00:00	0	0	0	1	1	1	0	0	0	0	0	2	0	1	0	0	0	30680
2008-02-16 00:00:00	0	0	0	0	0	1	0	0	0	0	0	0	0	0	0	0	0	30530
2008-02-16 01:00:00	1	0	0	1	0	1	0	1	0	0	0	3	0	0	0	0	0	35933
2008-02-16 02:00:00	1	0	0	0	3	0	0	0	0	0	0	0	0	0	0	0	0	40972
2008-02-16 03:00:00	2	0	0	0	0	0	0	0	0	0	0	5	0	1	0	0	0	50944
2008-02-16 04:00:00	1	0	0	0	1	3	0	0	1	1	0	3	0	0	0	0	0	56594
2008-02-16 05:00:00	1	0	0	1	2	2	0	0	0	0	0	3	0	0	0	0	0	58513
2008-02-16 06:00:00	0	0	0	0	3	1	0	0	0	0	0	3	0	0	0	0	1	59253
2008-02-16 07:00:00	3	0	0	0	4	1	0	0	0	0	0	4	0	0	0	0	1	61319
2008-02-16 08:00:00	1	0	0	0	2	0	0	0	0	0	0	5	0	0	0	0	1	63535
2008-02-16 09:00:00	2	0	1	0	3	5	0	0	0	0	0	11	0	0	0	0	2	66280
2008-02-16 10:00:00	1	0	1	1	0	0	0	0	0	0	0	1	0	1	0	2	0	67213
2008-02-16 11:00:00	0	0	0	0	2	3	0	0	0	0	0	3	0	1	0	0	1	88081
2008-02-16 12:00:00	1	0	0	0	1	1	0	0	0	0	0	1	0	0	0	0	0	75353
2008-02-16 13:00:00	0	0	3	0	1	2	0	0	0	0	0	0	0	0	0	0	0	70267
2008-02-16 14:00:00	2	0	0	1	3	0	0	1	1	0	0	8	0	1	0	0	0	82954
2008-02-16 15:00:00	2	0	0	1	5	6	1	0	0	0	0	6	0	0	0	0	0	98174
2008-02-16 16:00:00	0	0	0	0	2	1	0	0	0	0	0	5	0	0	0	0	1	89928
2008-02-16 17:00:00	3	0	0	0	2	1	0	0	0	0	0	7	0	0	0	0	1	73808
2008-02-16 18:00:00	1	0	0	0	4	4	0	0	0	0	0	3	0	0	0	0	1	61328
2008-02-16 19:00:00	0	0	0	0	0	1	0	0	0	0	0	1	1	0	0	0	0	48377
2008-02-16 20:00:00	1	0	0	1	0	2	0	0	0	0	0	1	0	0	0	0	0	37959
2008-02-16 21:00:00	2	0	0	1	0	0	0	0	0	0	0	2	0	0	0	0	1	32701
2008-02-16 22:00:00	1	0	1	0	0	0	0	0	0	0	0	1	0	0	0	0	0	31041
2008-02-16 23:00:00	1	0	0	0	0	0	0	0	0	0	0	1	0	0	0	0	0	30697
2008-02-17 00:00:00	3	0	0	0	0	1	0	0	0	0	0	2	0	0	0	0	1	33006
2008-02-17 01:00:00	1	0	0	0	1	1	0	0	0	0	0	2	1	0	0	0	0	35131
2008-02-17 02:00:00	1	0	0	1	1	0	0	0	0	0	0	5	0	0	0	1	0	42021
2008-02-17 03:00:00	1	0	1	2	4	2	0	0	0	0	0	3	0	0	0	0	0	50251
2008-02-17 04:00:00	0	0	0	0	1	0	0	2	0	0	0	3	0	0	0	0	1	63941
2008-02-17 05:00:00	1	0	0	1	2	0	0	0	0	0	0	4	0	0	0	0	0	63752
2008-02-17 06:00:00	2	0	1	0	3	0	0	0	0	0	0	3	0	0	0	0	0	77232
2008-02-17 07:00:00	3	0	0	1	0	1	0	0	0	0	0	3	0	0	0	0	0	69838
2008-02-17 08:00:00	2	0	0	0	4	2	0	0	0	0	0	5	0	0	0	0	1	67361
2008-02-17 09:00:00	2	0	0	0	0	1	0	0	0	0	0	8	0	0	0	0	1	69749
2008-02-17 10:00:00	4	0	0	0	1	1	0	0	0	0	0	9	0	1	0	0	0	81937
2008-02-17 11:00:00	0	0	1	0	2	1	0	0	0	0	0	3	1	1	0	1	1	87476
2008-02-17 12:00:00	3	0	1	1	4	0	0	0	0	0	0	1	0	0	0	0	1	74990
2008-02-17 13:00:00	1	0	2	2	5	1	0	0	0	0	0	3	0	0	0	0	1	75464
2008-02-17 14:00:00	0	0	0	3	4	0	1	1	1	0	0	1	0	0	0	0	2	81615
2008-02-17 15:00:00	1	0	1	3	3	0	2	0	0	1	0	3	0	0	0	0	0	102023
2008-02-17 16:00:00	0	0	0	0	4	3	0	0	0	0	0	2	0	0	0	0	0	92245
2008-02-17 17:00:00	2	0	0	1	3	0	0	0	0	0	0	4	0	0	0	0	1	65357
2008-02-17 18:00:00	1	0	0	0	5	4	0	0	0	0	0	2	0	1	0	0	1	53120
2008-02-17 19:00:00	0	0	0	0	2	0	0	0	0	0	0	2	0	0	0	1	0	41613
2008-02-17 20:00:00	1	0	1	0	0	0	0	0	0	0	0	3	0	0	0	0	0	41342
2008-02-17 21:00:00	1	0	0	0	5	0	0	0	1	0	0	1	0	0	0	0	0	46185
2008-02-17 22:00:00	0	0	0	0	0	2	0	0	0	0	0	1	0	0	0	0	0	49507
2008-02-17 23:00:00	0	0	0	1	0	1	0	0	0	0	0	1	0	0	0	0	1	34542
2008-02-18 00:00:00	1	0	0	2	2	0	0	0	1	0	0	1	0	0	0	0	1	32566
2008-02-18 01:00:00	0	0	0	1	6	1	0	0	0	0	0	3	0	0	0	0	1	42723
2008-02-18 02:00:00	1	0	0	1	5	1	0	0	0	0	0	7	0	1	0	0	2	67732
2008-02-18 03:00:00	1	0	1	0	1	1	1	0	0	0	0	2	0	2	0	0	0	67463
2008-02-18 04:00:00	1	0	0	0	3	1	0	0	0	0	0	3	0	1	0	0	0	70646
2008-02-18 05:00:00	0	0	1	0	6	1	0	0	0	0	0	3	0	0	0	0	0	63450
2008-02-18 06:00:00	1	0	0	0	7	1	0	1	0	1	0	3	0	0	0	0	1	64692
2008-02-18 07:00:00	1	0	0	0	11	10	0	0	1	0	0	8	0	0	0	0	0	66632
2008-02-18 08:00:00	2	0	0	0	9	1	0	0	1	0	0	8	0	0	0	0	0	70366
2008-02-18 09:00:00	1	0	0	0	4	0	0	0	0	0	0	3	0	0	0	0	0	71371
2008-02-18 10:00:00	2	0	0	2	5	2	0	0	0	0	0	1	0	0	0	0	1	80299
2008-02-18 11:00:00	1	0	0	1	0	2	0	0	0	0	0	4	0	1	0	1	1	88966
2008-02-18 12:00:00	0	0	0	0	4	0	0	0	1	0	0	6	3	0	0	0	4	86152
2008-02-18 13:00:00	6	0	0	0	5	0	0	0	0	0	0	10	0	1	0	0	2	75875
2008-02-18 14:00:00	5	0	1	1	4	2	0	0	0	0	0	7	0	2	0	0	0	90047
2008-02-18 15:00:00	2	0	0	1	5	3	1	0	0	0	0	6	0	1	0	0	0	110212
2008-02-18 16:00:00	3	0	0	1	2	2	0	1	0	0	0	4	0	0	0	0	0	95904
2008-02-18 17:00:00	0	0	0	1	3	0	0	0	0	0	0	3	0	1	0	0	1	74093
2008-02-18 18:00:00	1	0	0	0	1	1	0	0	0	0	0	4	0	0	0	0	2	62868
2008-02-18 19:00:00	1	0	1	0	2	0	0	0	0	0	0	0	0	1	0	0	0	50668
2008-02-18 20:00:00	2	0	0	0	0	1	0	1	0	0	0	0	0	1	0	0	0	57667
2008-02-18 21:00:00	2	0	0	0	0	2	0	0	1	0	0	0	0	0	0	0	0	39749
2008-02-18 22:00:00	3	0	1	0	1	1	1	0	0	0	0	2	0	0	0	0	0	35445
2008-02-18 23:00:00	0	0	0	0	1	0	0	0	0	0	0	2	0	0	0	0	0	34812
2008-02-19 00:00:00	0	0	0	0	2	0	0	0	2	0	0	2	0	1	0	2	0	39018
2008-02-19 01:00:00	1	0	0	0	2	0	0	0	0	0	0	4	0	0	0	0	0	49559
2008-02-19 02:00:00	1	0	0	0	10	0	0	0	0	0	0	9	1	0	0	0	2	63534
2008-02-19 03:00:00	0	0	1	0	4	1	2	0	0	0	0	4	1	0	0	0	2	66653
2008-02-19 04:00:00	0	0	1	0	3	1	0	0	1	0	0	4	0	0	0	0	0	71178
2008-02-19 05:00:00	0	0	1	0	4	1	0	0	0	0	0	4	0	0	0	0	2	66791
2008-02-19 06:00:00	4	0	2	1	6	0	0	0	0	0	0	5	0	0	0	0	1	70290
2008-02-19 07:00:00	3	0	0	0	4	0	0	0	0	0	0	6	0	0	0	0	0	71906
2008-02-19 08:00:00	2	0	1	1	2	0	0	0	0	0	0	5	0	1	0	0	3	67571
2008-02-19 09:00:00	0	0	0	1	5	1	0	0	0	0	0	5	0	0	0	0	0	74101
2008-02-19 10:00:00	0	0	0	0	6	1	0	0	0	1	0	5	0	0	0	0	0	87444
2008-02-19 11:00:00	0	0	0	1	1	0	0	1	0	0	0	5	0	0	0	1	0	99767
2008-02-19 12:00:00	1	0	1	0	3	0	0	0	0	0	0	8	0	0	0	0	0	83120
2008-02-19 13:00:00	1	0	0	1	1	1	0	0	0	0	0	4	0	0	0	0	0	77733
2008-02-19 14:00:00	1	0	0	2	6	0	0	0	0	0	0	2	0	0	0	0	0	91917
2008-02-19 15:00:00	1	0	1	1	1	3	1	0	0	1	0	15	0	2	0	0	0	116173
2008-02-19 16:00:00	2	0	0	1	2	2	0	0	0	0	0	12	0	0	0	0	2	97438
2008-02-19 17:00:00	0	0	2	0	2	1	0	0	0	0	0	3	0	0	0	0	0	68430
2008-02-19 18:00:00	0	0	2	0	4	0	0	0	0	0	0	3	0	0	0	0	0	50888
2008-02-19 19:00:00	2	0	0	1	3	0	0	0	0	0	0	1	0	2	0	0	0	42211
2008-02-19 20:00:00	0	0	0	0	3	0	0	0	0	0	0	3	0	0	0	0	0	37639
2008-02-19 21:00:00	1	0	1	0	2	0	0	0	1	0	0	0	0	1	0	0	0	37482
2008-02-19 22:00:00	0	0	0	0	1	1	0	0	0	0	0	5	0	0	1	0	0	38173
2008-02-19 23:00:00	2	0	0	0	0	1	0	0	0	0	0	1	0	0	0	0	0	32697
2008-02-20 00:00:00	2	0	0	0	5	1	0	0	0	0	0	5	0	0	0	0	0	35711
2008-02-20 01:00:00	0	0	0	1	1	0	0	0	0	0	0	5	0	0	0	0	1	43709
2008-02-20 02:00:00	0	0	0	1	5	0	0	0	0	0	0	6	0	1	0	0	0	58148
2008-02-20 03:00:00	0	0	0	0	3	0	0	0	0	0	0	12	0	0	0	0	1	66118
2008-02-20 04:00:00	0	0	0	0	3	0	1	0	1	0	0	3	0	4	0	0	1	70020
2008-02-20 05:00:00	0	0	1	2	2	1	0	0	0	0	0	4	0	2	0	0	0	66456
2008-02-20 06:00:00	2	0	0	1	1	0	0	0	0	0	0	5	0	0	0	0	1	71607
2008-02-20 07:00:00	3	0	0	0	4	2	0	1	0	0	0	5	0	0	0	0	0	83116
2008-02-20 08:00:00	1	0	0	0	2	1	0	0	0	0	0	1	0	2	0	1	0	76465
2008-02-20 09:00:00	0	0	0	1	1	0	0	1	0	1	0	4	0	0	0	0	1	81613
2008-02-20 10:00:00	0	0	0	1	5	0	0	3	1	0	0	7	0	0	0	0	2	90247
2008-02-20 11:00:00	0	0	1	0	2	1	0	0	1	0	0	1	0	1	0	0	1	110336
2008-02-20 12:00:00	2	0	0	0	1	0	0	0	0	0	0	2	0	0	0	0	0	102627
2008-02-20 13:00:00	2	0	0	0	2	1	0	0	0	0	0	4	0	1	0	0	0	85379
2008-02-20 14:00:00	0	0	3	1	3	0	0	0	0	0	0	2	0	1	0	0	1	99301
2008-02-20 15:00:00	4	0	1	1	5	0	1	1	0	1	0	6	0	0	0	1	1	113729
2008-02-20 16:00:00	1	0	2	0	2	2	0	0	1	0	0	3	1	0	0	0	1	90894
2008-02-20 17:00:00	1	0	0	0	4	0	0	0	0	0	0	2	0	0	0	1	0	69835
2008-02-20 18:00:00	0	0	0	0	3	0	0	0	0	0	0	4	0	0	0	0	1	61611
2008-02-20 19:00:00	2	0	0	1	1	0	0	0	0	0	0	2	0	1	0	0	0	49447
2008-02-20 20:00:00	2	0	0	0	2	0	0	0	0	0	0	8	0	0	0	0	0	51500
2008-02-20 21:00:00	0	0	0	0	0	0	0	0	0	0	0	0	0	0	0	0	0	46024
2008-02-20 22:00:00	0	0	0	0	0	0	0	1	0	0	0	0	0	0	0	0	0	46464
2008-02-20 23:00:00	1	0	1	0	0	0	0	0	0	0	0	4	0	0	0	0	0	37008
2008-02-21 00:00:00	1	0	0	2	1	0	0	0	0	0	0	1	0	0	0	0	0	44763
2008-02-21 01:00:00	1	0	0	0	2	0	0	0	0	0	0	4	0	0	0	0	0	77248
2008-02-21 02:00:00	2	0	0	1	1	1	1	0	0	1	0	3	0	0	0	0	2	73327
2008-02-21 03:00:00	1	0	1	0	3	0	0	0	0	0	0	2	0	0	0	0	0	69411
2008-02-21 04:00:00	0	0	0	0	5	0	0	0	0	0	0	1	0	0	0	0	2	72189
2008-02-21 05:00:00	1	0	2	1	1	0	0	0	0	0	0	2	0	0	0	0	3	62688
2008-02-21 06:00:00	2	0	2	0	4	1	0	0	0	0	0	5	0	0	0	0	0	67539
2008-02-21 07:00:00	2	0	1	0	2	0	0	0	4	0	0	6	0	0	0	2	0	92816
2008-02-21 08:00:00	0	0	1	0	3	2	0	0	1	0	0	8	0	0	0	1	0	87090
2008-02-21 09:00:00	0	0	0	1	4	0	0	1	0	0	0	7	0	1	0	0	1	85225
2008-02-21 10:00:00	1	0	0	1	0	3	0	0	0	0	0	3	0	1	0	0	1	99241
2008-02-21 11:00:00	1	0	0	1	2	1	0	0	0	0	0	5	0	1	0	0	1	109047
2008-02-21 12:00:00	3	0	1	0	2	0	0	0	0	0	0	2	0	1	0	0	0	102204
2008-02-21 13:00:00	2	0	0	0	2	2	0	0	0	0	0	3	0	0	0	0	2	92649
2008-02-21 14:00:00	2	0	2	4	5	4	0	0	0	0	0	4	0	0	0	0	1	110512
2008-02-21 15:00:00	1	0	0	0	3	7	0	1	1	2	0	13	0	1	0	1	0	131791
2008-02-21 16:00:00	1	0	0	1	2	2	0	0	0	0	0	6	0	1	0	0	0	111096
2008-02-21 17:00:00	1	0	2	0	1	1	1	0	0	0	0	1	0	3	0	0	1	85941
2008-02-21 18:00:00	2	0	0	0	2	0	0	1	0	0	0	1	0	0	0	0	0	69459
2008-02-21 19:00:00	1	0	0	0	2	0	0	0	0	1	0	5	0	0	0	0	0	68388
2008-02-21 20:00:00	0	0	1	1	0	3	0	0	0	0	0	2	0	0	0	0	0	60220
2008-02-21 21:00:00	1	0	0	1	1	0	0	0	0	0	0	1	0	0	0	0	1	45136
2008-02-21 22:00:00	0	0	0	0	1	0	0	1	0	0	0	3	0	0	0	0	0	44536
2008-02-21 23:00:00	0	0	0	1	1	0	0	0	0	0	0	0	0	0	0	0	0	47680
2008-02-22 00:00:00	1	0	0	0	0	1	1	0	0	0	0	4	0	0	0	0	0	46599
2008-02-22 01:00:00	1	0	1	0	2	0	0	0	0	0	0	0	0	0	0	0	1	57578
2008-02-22 02:00:00	1	0	1	0	4	2	0	0	0	0	0	3	0	1	0	0	0	69851
2008-02-22 03:00:00	0	0	0	0	6	0	0	0	0	0	0	5	0	0	0	0	0	84494
2008-02-22 04:00:00	1	0	0	0	5	1	0	0	0	0	0	5	1	0	0	0	1	87646
2008-02-22 05:00:00	1	0	1	0	2	3	0	0	0	0	0	2	0	1	0	0	1	75794
2008-02-22 06:00:00	0	0	0	0	1	0	0	0	0	0	0	4	0	0	0	0	1	75440
2008-02-22 07:00:00	2	0	0	0	10	0	0	0	0	0	0	6	0	0	0	0	0	86533
2008-02-22 08:00:00	0	0	1	0	2	0	0	1	0	0	0	7	1	0	0	0	1	152322
2008-02-22 09:00:00	1	0	0	0	1	2	1	1	0	2	0	4	0	0	0	0	0	143911
2008-02-22 10:00:00	0	0	2	1	6	0	0	0	2	1	0	0	0	1	1	0	1	236565
2008-02-22 11:00:00	1	0	0	3	1	1	0	1	0	2	0	6	0	0	0	0	1	96978
2008-02-22 12:00:00	1	0	0	3	5	0	0	0	0	0	0	7	0	0	0	0	0	80693
2008-02-22 13:00:00	0	0	1	1	2	2	0	0	0	1	0	4	0	0	0	0	0	69153
2008-02-22 14:00:00	1	0	0	0	2	1	0	0	0	0	0	6	0	0	0	0	0	81206
2008-02-22 15:00:00	0	0	0	2	4	0	1	0	0	0	0	7	0	0	0	0	0	94753
2008-02-22 16:00:00	1	0	1	0	0	4	0	0	0	1	0	11	0	1	0	1	0	97653
2008-02-22 17:00:00	5	0	1	1	1	0	0	0	0	0	0	1	0	0	0	0	1	65386
2008-02-22 18:00:00	1	0	0	3	0	2	0	0	0	0	0	5	0	3	0	0	0	50393
2008-02-22 19:00:00	0	0	0	0	0	1	0	0	0	0	0	3	0	0	0	0	0	49993
2008-02-22 20:00:00	1	0	1	1	0	2	1	1	0	0	0	5	0	0	0	0	0	38576
2008-02-22 21:00:00	0	0	0	0	1	0	0	0	0	2	0	0	0	0	0	0	0	34052
2008-02-22 22:00:00	0	0	0	0	0	0	0	0	1	0	0	1	0	0	0	0	1	33352
2008-02-22 23:00:00	0	0	0	0	3	0	0	0	0	0	0	2	0	0	0	1	0	33055
2008-02-23 00:00:00	2	0	1	0	1	1	0	0	0	0	0	2	0	0	0	0	1	34531
2008-02-23 01:00:00	1	0	0	3	0	1	0	0	0	0	0	1	0	0	0	0	0	40446
2008-02-23 02:00:00	1	0	0	0	6	1	0	0	0	0	0	3	0	0	0	0	0	51443
2008-02-23 03:00:00	1	0	0	1	4	3	0	0	0	0	0	1	0	0	0	0	0	60671
2008-02-23 04:00:00	1	0	1	0	1	1	0	0	0	0	0	2	0	0	0	2	0	66027
2008-02-23 05:00:00	1	0	0	0	5	3	0	0	0	0	0	6	0	0	0	0	0	63422
2008-02-23 06:00:00	2	0	0	0	1	1	0	0	0	0	0	4	0	0	0	0	0	65519
2008-02-23 07:00:00	0	0	0	1	5	2	1	0	0	0	0	3	0	1	0	0	0	66464
2008-02-23 08:00:00	2	0	1	0	2	1	1	0	1	0	0	2	0	0	0	0	0	69417
2008-02-23 09:00:00	0	0	0	0	1	1	0	0	0	0	0	7	0	0	1	0	0	72084
2008-02-23 10:00:00	2	0	0	0	4	4	1	0	0	0	0	3	0	0	0	0	0	73297
2008-02-23 11:00:00	0	0	0	0	3	2	0	0	1	0	0	3	0	0	0	0	2	73849
2008-02-23 12:00:00	2	0	1	2	1	2	0	0	1	0	0	3	0	0	0	0	1	74912
2008-02-23 13:00:00	5	0	0	0	4	2	0	0	0	0	0	4	0	0	0	0	0	72791
2008-02-23 14:00:00	2	0	0	0	7	1	0	0	0	0	0	1	0	0	0	1	0	88391
2008-02-23 15:00:00	0	0	1	2	5	0	1	1	0	1	0	3	0	0	0	0	2	106783
2008-02-23 16:00:00	0	0	0	0	3	3	0	1	0	0	0	3	0	1	0	0	1	105432
2008-02-23 17:00:00	0	0	0	0	8	5	0	0	0	0	0	6	0	0	0	0	1	79361
2008-02-23 18:00:00	1	0	3	0	0	2	0	1	0	0	0	2	0	0	0	0	2	72252
2008-02-23 19:00:00	0	0	0	0	2	3	0	0	0	0	0	4	1	0	0	0	0	62275
2008-02-23 20:00:00	0	0	1	0	3	0	0	0	0	0	0	2	1	0	0	0	0	50915
2008-02-23 21:00:00	1	0	0	0	0	1	0	0	0	0	0	1	0	0	0	0	0	47444
2008-02-23 22:00:00	0	0	0	0	0	0	1	0	0	0	0	1	0	0	0	0	0	42526
2008-02-23 23:00:00	1	0	0	0	1	1	0	0	0	0	0	1	0	0	0	0	1	51493
2008-02-24 00:00:00	1	0	1	0	0	0	0	0	0	0	0	4	0	1	0	0	0	49341
2008-02-24 01:00:00	0	0	0	2	1	3	0	0	0	0	0	1	0	1	0	0	0	54874
2008-02-24 02:00:00	0	0	0	0	0	1	1	0	0	0	0	1	0	0	0	0	0	50651
2008-02-24 03:00:00	0	0	0	0	2	2	1	0	0	0	0	1	0	1	0	0	2	63464
2008-02-24 04:00:00	1	0	1	1	2	0	0	0	0	0	0	2	0	0	0	0	0	67891
2008-02-24 05:00:00	1	0	0	0	0	1	0	0	0	0	0	0	0	0	0	0	0	66294
2008-02-24 06:00:00	2	0	0	1	2	0	0	0	1	0	0	1	0	1	0	0	0	70621
2008-02-24 07:00:00	0	0	2	0	3	4	0	1	0	0	0	4	0	0	0	0	0	68302
2008-02-24 08:00:00	2	0	0	0	4	3	1	0	0	0	0	4	0	0	0	0	1	70569
2008-02-24 09:00:00	0	0	0	0	3	0	0	0	0	0	0	5	1	0	0	0	0	73126
2008-02-24 10:00:00	1	0	0	2	4	1	0	0	0	0	0	4	0	0	0	1	0	86139
2008-02-24 11:00:00	1	0	0	2	0	1	1	1	0	1	0	0	0	0	0	0	1	96649
2008-02-24 12:00:00	2	0	0	0	3	0	0	0	0	0	0	7	0	0	0	0	0	94816
2008-02-24 13:00:00	1	0	0	0	7	1	0	0	0	0	0	4	0	0	0	0	0	90075
2008-02-24 14:00:00	1	0	1	0	3	5	0	0	0	0	0	6	0	2	0	0	0	93315
2008-02-24 15:00:00	0	0	0	0	6	3	0	0	0	0	0	7	0	1	0	0	0	115993
2008-02-24 16:00:00	1	0	0	2	7	3	0	0	0	0	0	3	0	1	0	0	0	94502
2008-02-24 17:00:00	2	0	0	1	3	3	0	0	0	1	0	4	0	0	0	0	1	81442
2008-02-24 18:00:00	0	0	0	0	3	0	0	0	3	0	0	1	0	1	0	0	0	65795
2008-02-24 19:00:00	0	0	0	0	2	1	0	0	0	0	0	3	2	0	0	0	0	59859
2008-02-24 20:00:00	1	0	0	2	2	0	1	0	0	0	0	3	0	0	0	0	0	57004
2008-02-24 21:00:00	0	0	0	0	0	0	0	0	0	0	0	4	0	2	0	0	1	48488
2008-02-24 22:00:00	0	0	0	0	1	0	0	0	0	0	0	2	0	1	0	0	0	36534
2008-02-24 23:00:00	1	0	1	0	1	1	0	0	0	0	0	1	0	0	0	0	0	34720
2008-02-25 00:00:00	0	0	0	0	2	1	1	0	1	0	0	3	2	0	0	0	0	37373
2008-02-25 01:00:00	3	0	0	0	4	0	0	0	1	0	0	3	0	0	0	0	0	44512
2008-02-25 02:00:00	1	0	0	0	3	0	0	0	0	0	0	6	0	1	0	0	0	55975
2008-02-25 03:00:00	0	0	1	0	5	0	0	0	1	0	0	3	0	1	0	0	0	69423
2008-02-25 04:00:00	2	0	0	1	7	2	0	0	0	1	0	4	0	0	0	0	2	70814
2008-02-25 05:00:00	0	0	0	0	5	0	1	0	1	0	2	2	0	1	0	0	1	59716
2008-02-25 06:00:00	3	0	0	0	4	0	0	0	0	0	0	7	1	1	0	0	0	65831
2008-02-25 07:00:00	0	0	0	1	7	2	0	0	0	0	0	6	0	1	0	0	5	66896
2008-02-25 08:00:00	3	0	0	0	2	1	0	0	0	1	0	6	0	0	0	0	3	69604
2008-02-25 09:00:00	3	0	0	1	7	1	0	0	1	0	0	3	0	0	0	0	2	70699
2008-02-25 10:00:00	1	0	0	0	8	2	0	0	1	0	0	4	0	0	0	0	0	79322
2008-02-25 11:00:00	1	0	0	1	4	2	1	1	1	0	0	5	0	0	0	1	0	90731
2008-02-25 12:00:00	3	0	0	1	3	2	0	0	0	0	0	1	0	1	0	0	0	82506
2008-02-25 13:00:00	0	0	0	2	8	1	0	0	0	0	0	3	0	1	0	0	1	81918
2008-02-25 14:00:00	2	0	0	0	1	2	1	2	1	1	0	5	0	7	0	1	1	91196
2008-02-25 15:00:00	1	0	1	0	8	3	0	1	0	0	0	6	0	1	0	0	1	114098
2008-02-25 16:00:00	3	0	1	3	8	2	0	0	0	0	0	1	0	0	0	0	0	97575
2008-02-25 17:00:00	2	0	0	0	5	1	0	0	0	1	0	3	0	1	0	0	1	71923
2008-02-25 18:00:00	0	0	0	0	0	3	0	0	1	0	0	4	0	0	0	0	1	58222
2008-02-25 19:00:00	0	0	1	0	3	0	1	0	0	0	0	4	0	0	0	0	0	55270
2008-02-25 20:00:00	2	0	0	1	0	0	0	0	0	0	0	3	0	0	0	0	0	47869
2008-02-25 21:00:00	0	0	0	0	0	0	0	0	0	0	0	5	0	0	0	1	0	50408
2008-02-25 22:00:00	1	0	0	2	1	0	0	0	1	0	0	2	1	0	0	0	0	54368
2008-02-25 23:00:00	0	0	1	0	2	1	0	0	1	0	0	2	0	0	0	0	0	51394
2008-02-26 00:00:00	0	0	0	0	0	1	0	0	0	0	0	2	0	0	0	0	0	49773
2008-02-26 01:00:00	0	0	0	0	3	0	0	0	2	0	0	1	0	0	0	0	1	66685
2008-02-26 02:00:00	1	0	0	0	3	0	0	1	0	0	0	5	0	0	0	0	4	54253
2008-02-26 03:00:00	1	0	0	0	3	1	0	0	0	0	0	0	0	0	0	0	0	70512
2008-02-26 04:00:00	2	0	0	0	9	0	0	0	0	0	0	4	0	0	0	0	1	71605
2008-02-26 05:00:00	1	0	0	0	8	1	0	0	0	1	0	4	0	2	0	0	0	60100
2008-02-26 06:00:00	1	0	1	0	1	0	0	0	1	1	0	9	0	1	0	0	2	66832
2008-02-26 07:00:00	0	0	1	0	3	0	0	0	0	0	0	3	0	1	0	0	0	73062
2008-02-26 08:00:00	0	0	0	0	4	0	0	0	0	1	0	5	0	0	0	0	1	71152
2008-02-26 09:00:00	1	0	2	0	6	1	0	0	0	2	0	1	0	0	0	0	0	77342
2008-02-26 10:00:00	1	0	0	0	1	1	0	0	0	0	0	2	0	0	0	0	0	86151
2008-02-26 11:00:00	1	0	1	0	2	1	2	0	0	0	0	2	0	0	0	0	0	101118
2008-02-26 12:00:00	2	0	0	2	6	1	0	0	0	0	0	1	0	0	0	0	0	93379
2008-02-26 13:00:00	3	0	1	0	2	1	0	0	0	0	0	0	0	0	0	0	0	81374
2008-02-26 14:00:00	2	0	1	0	2	0	0	0	0	0	0	2	0	0	0	0	0	94367
2008-02-26 15:00:00	6	0	1	2	5	1	0	0	0	2	0	4	1	1	1	1	2	118988
2008-02-26 16:00:00	4	0	0	1	6	0	0	0	0	0	0	1	0	0	0	0	2	112118
2008-02-26 17:00:00	0	0	1	0	4	2	0	0	0	0	0	2	2	0	0	0	0	90755
2008-02-26 18:00:00	1	0	0	0	5	1	0	0	0	0	0	7	1	0	0	0	1	78643
2008-02-26 19:00:00	0	0	0	1	3	0	1	0	0	0	0	1	0	0	0	0	0	70943
2008-02-26 20:00:00	0	0	0	1	0	1	0	0	0	0	0	3	0	0	0	0	0	79164
2008-02-26 21:00:00	2	0	1	1	1	0	0	0	0	0	0	1	0	1	0	0	0	70745
2008-02-26 22:00:00	0	0	0	5	1	2	0	0	1	0	0	2	0	1	0	0	2	69645
2008-02-26 23:00:00	1	0	0	6	0	1	0	0	1	0	0	5	0	0	0	0	1	50201
2008-02-27 00:00:00	0	0	0	0	1	1	0	0	0	0	0	2	0	1	0	0	0	42388
2008-02-27 01:00:00	3	0	0	1	1	2	0	0	0	0	0	1	0	0	0	0	1	51057
2008-02-27 02:00:00	1	0	0	0	5	0	0	1	0	0	0	1	0	0	0	0	0	62408
2008-02-27 03:00:00	2	0	0	0	2	0	0	0	1	0	0	3	0	0	0	0	1	72408
2008-02-27 04:00:00	3	0	0	0	7	1	0	0	0	0	0	3	0	0	0	0	0	80868
2008-02-27 05:00:00	2	0	0	0	1	0	0	0	0	0	0	3	0	0	0	0	1	76162
2008-02-27 06:00:00	2	0	0	0	6	0	0	0	0	0	0	0	0	0	0	0	1	87860
2008-02-27 07:00:00	0	0	0	1	8	1	0	0	0	0	0	2	0	0	0	0	0	74884
2008-02-27 08:00:00	3	0	3	0	5	4	1	0	0	0	0	1	0	0	0	1	1	90176
2008-02-27 09:00:00	0	0	0	0	3	2	0	0	0	0	0	2	0	3	0	0	1	86644
2008-02-27 10:00:00	0	0	0	1	4	0	0	0	0	1	0	0	0	0	0	0	1	110798
2008-02-27 11:00:00	0	0	0	2	1	0	1	2	0	0	0	3	0	0	0	0	1	112234
2008-02-27 12:00:00	0	0	0	3	6	2	0	0	0	0	0	1	0	0	0	0	1	92295
2008-02-27 13:00:00	0	0	0	2	2	2	0	0	0	0	0	4	0	0	1	0	1	78247
2008-02-27 14:00:00	1	0	0	0	3	1	0	0	0	0	0	5	0	0	0	0	0	86487
2008-02-27 15:00:00	2	0	3	3	0	0	0	0	0	0	0	5	0	1	0	1	2	106310
2008-02-27 16:00:00	5	0	0	0	2	1	0	0	0	0	0	1	0	1	0	0	1	101722
2008-02-27 17:00:00	0	0	0	1	5	0	0	0	1	0	0	1	0	0	0	0	1	73675
2008-02-27 18:00:00	0	0	0	1	0	2	0	1	0	1	0	0	0	0	0	0	0	61740
2008-02-27 19:00:00	1	0	0	0	0	0	0	1	1	1	0	1	1	0	0	1	0	50634
2008-02-27 20:00:00	1	0	0	0	0	0	0	0	0	0	0	2	0	0	0	0	1	46301
2008-02-27 21:00:00	0	0	0	2	0	0	0	0	0	0	0	3	0	0	0	0	0	41693
2008-02-27 22:00:00	1	0	0	0	1	0	0	0	0	0	0	5	0	0	0	1	0	43793
2008-02-27 23:00:00	3	0	0	0	3	0	0	0	0	0	0	0	0	0	0	0	1	47023
2008-02-28 00:00:00	0	0	0	0	1	2	0	0	1	1	0	0	0	0	0	0	0	48211
2008-02-28 01:00:00	0	0	0	0	3	3	0	0	0	0	0	2	0	4	0	0	1	54794
2008-02-28 02:00:00	0	0	1	0	4	0	0	0	0	0	0	1	0	2	0	0	0	68935
2008-02-28 03:00:00	0	0	0	0	1	2	0	0	0	0	0	0	0	1	0	0	1	77158
2008-02-28 04:00:00	1	0	0	1	2	1	0	0	1	0	0	4	0	0	0	0	1	93555
2008-02-28 05:00:00	0	0	0	1	2	2	0	0	0	0	0	4	0	0	0	0	0	80763
2008-02-28 06:00:00	0	0	0	0	5	2	0	0	2	0	0	1	0	0	0	0	0	97161
2008-02-28 07:00:00	2	0	0	1	5	1	0	0	1	0	1	4	0	0	0	0	1	85984
2008-02-28 08:00:00	1	0	0	1	1	3	1	0	1	0	0	3	0	1	0	0	1	80989
2008-02-28 09:00:00	1	0	0	1	1	5	0	1	3	0	0	4	0	1	0	1	3	91708
2008-02-28 10:00:00	3	0	0	1	3	1	0	0	0	0	0	4	0	0	0	0	0	97825
2008-02-28 11:00:00	0	0	0	0	4	0	1	0	0	0	0	2	0	0	0	0	0	111436
2008-02-28 12:00:00	0	0	0	0	0	1	0	0	0	0	0	3	0	0	0	0	0	89988
2008-02-28 13:00:00	3	0	1	0	3	5	0	0	0	0	0	2	0	0	0	0	1	90594
2008-02-28 14:00:00	1	0	0	0	2	2	1	0	0	0	0	3	0	0	0	0	0	111879
2008-02-28 15:00:00	0	0	0	4	10	3	0	2	0	0	0	4	0	1	0	0	0	120833
2008-02-28 16:00:00	5	0	0	2	1	0	0	0	0	0	0	0	0	1	0	0	1	107255
2008-02-28 17:00:00	4	0	0	1	2	3	0	0	0	1	0	1	0	0	0	0	0	68497
2008-02-28 18:00:00	0	0	0	0	3	3	0	0	0	0	0	0	0	0	0	0	0	53353
2008-02-28 19:00:00	0	0	2	0	0	0	0	0	0	0	0	0	1	2	0	0	0	43241
2008-02-28 20:00:00	0	0	1	0	1	1	0	0	0	0	0	0	0	0	0	0	1	36319
2008-02-28 21:00:00	0	0	0	0	2	0	0	0	0	0	0	1	1	0	0	0	0	34540
2008-02-28 22:00:00	1	0	0	0	0	1	0	0	0	0	0	4	0	0	0	0	0	35567
2008-02-28 23:00:00	0	0	2	0	0	2	0	0	0	0	0	2	0	1	0	0	1	37290
2008-02-29 00:00:00	2	0	0	0	0	0	0	0	0	0	0	1	0	0	0	0	0	38238
2008-02-29 01:00:00	0	0	0	1	5	1	0	0	1	0	0	1	0	0	0	0	0	47916
2008-02-29 02:00:00	1	0	0	1	2	1	0	0	1	0	0	1	0	1	0	0	0	65096
2008-02-29 03:00:00	1	0	0	0	2	0	0	0	0	0	0	2	0	1	0	0	1	73204
2008-02-29 04:00:00	0	0	0	1	3	0	0	0	0	0	0	3	0	1	0	0	0	81625
2008-02-29 05:00:00	1	0	1	0	1	0	0	0	0	1	0	6	0	0	0	0	2	79107
2008-02-29 06:00:00	1	0	0	0	3	0	0	0	0	0	0	2	1	2	0	0	0	76921
2008-02-29 07:00:00	0	0	0	0	1	0	0	0	0	0	0	2	0	0	0	0	1	92427
2008-02-29 08:00:00	2	0	1	0	3	0	0	0	1	0	0	7	1	0	0	0	1	75229
2008-02-29 09:00:00	0	0	1	0	5	1	0	0	0	0	0	1	0	0	0	0	0	71181
2008-02-29 10:00:00	1	0	0	0	5	2	0	0	0	0	0	0	0	0	0	0	0	75931
2008-02-29 11:00:00	0	0	0	0	8	1	0	0	0	0	0	3	0	0	0	1	1	81125
2008-02-29 12:00:00	2	0	0	0	1	0	0	0	0	0	0	4	0	0	0	1	0	72661
2008-02-29 13:00:00	0	0	0	0	3	1	0	0	0	0	0	0	0	0	0	0	0	69702
2008-02-29 14:00:00	2	0	0	0	3	1	1	0	0	0	0	2	0	0	0	0	0	84009
2008-02-29 15:00:00	0	0	1	0	5	0	1	1	0	0	0	4	0	0	0	0	0	96000
2008-02-29 16:00:00	1	0	0	0	3	0	0	0	0	0	0	1	0	0	0	0	1	91744
2008-02-29 17:00:00	3	0	0	1	6	6	0	0	0	1	0	4	0	0	0	0	1	66277
2008-02-29 18:00:00	0	0	0	0	6	0	0	0	1	0	0	6	1	0	0	0	2	54194
2008-02-29 19:00:00	2	0	0	0	1	1	0	0	0	0	0	0	0	0	0	0	0	44320
2008-02-29 20:00:00	2	0	0	0	1	0	0	0	0	0	0	0	0	2	0	0	0	36451
2008-02-29 21:00:00	2	0	0	0	1	0	0	0	0	0	0	3	0	0	0	1	0	39283
2008-02-29 22:00:00	0	0	0	0	1	0	0	0	0	0	0	0	0	0	0	0	0	36136
2008-02-29 23:00:00	1	0	0	0	0	1	0	0	0	0	0	1	0	0	0	0	0	36382
2008-03-01 00:00:00	0	0	0	0	0	0	1	1	0	0	0	1	1	0	0	0	0	36179
2008-03-01 01:00:00	0	0	0	0	2	2	0	0	0	0	0	2	0	0	0	0	1	40616
2008-03-01 02:00:00	1	0	0	0	0	0	0	0	0	0	0	2	0	1	0	0	0	54359
2008-03-01 03:00:00	0	0	1	0	3	0	0	0	0	0	0	2	0	0	0	0	0	75434
2008-03-01 04:00:00	0	0	0	2	5	1	0	0	0	0	0	0	0	0	0	2	1	65698
2008-03-01 05:00:00	0	0	0	0	1	1	0	0	1	0	0	3	0	0	0	0	0	69221
2008-03-01 06:00:00	5	0	3	2	0	2	0	0	0	0	0	2	0	0	0	0	0	74937
2008-03-01 07:00:00	2	0	0	0	4	0	0	0	0	0	0	2	0	0	0	0	1	87847
2008-03-01 08:00:00	3	0	2	0	2	1	0	0	0	0	0	0	0	0	0	0	2	79725
2008-03-01 09:00:00	1	0	0	0	5	0	0	0	0	0	0	2	0	0	0	0	1	63418
2008-03-01 10:00:00	0	0	0	0	1	1	0	0	0	0	0	1	1	0	0	0	0	67438
2008-03-01 11:00:00	0	0	0	2	2	0	0	1	0	1	0	2	0	0	0	0	0	76700
2008-03-01 12:00:00	2	0	0	0	6	1	0	1	0	0	0	0	0	1	0	0	0	68300
2008-03-01 13:00:00	0	0	0	0	5	0	0	0	1	0	0	2	0	0	0	0	0	70661
2008-03-01 14:00:00	1	0	0	0	3	0	0	0	0	0	0	2	0	0	0	0	0	80855
2008-03-01 15:00:00	0	0	0	1	3	0	0	0	0	0	0	3	0	1	0	1	0	103419
2008-03-01 16:00:00	2	0	0	2	2	1	0	0	1	0	0	3	0	0	0	0	1	97272
2008-03-01 17:00:00	0	0	1	0	2	0	0	0	1	0	0	1	0	0	0	0	0	77662
2008-03-01 18:00:00	0	0	0	0	3	0	0	1	0	0	2	3	0	3	0	0	0	61044
2008-03-01 19:00:00	0	0	0	0	0	0	0	0	0	0	0	2	0	0	0	0	0	53244
2008-03-01 20:00:00	2	0	0	0	1	0	1	0	0	0	0	2	2	0	0	0	1	45021
2008-03-01 21:00:00	0	0	1	0	1	0	0	0	0	0	0	1	0	0	0	0	0	40777
2008-03-01 22:00:00	1	0	0	0	0	0	0	0	0	0	0	0	0	0	0	0	0	53897
2008-03-01 23:00:00	1	0	1	0	1	1	0	1	0	0	0	1	0	0	0	0	0	50488
[truncated: 52,783 more rows]
