# Supplementary material for: Global Disease Monitoring and Forecasting with Wikipedia
Source: PLoS Comput Biol. 2014 Nov 13;10(11):e1003892. doi: 10.1371/journal.pcbi.1003892 (PMC4231164; doi:10.1371/journal.pcbi.1003892)
Supplement: Dataset S1 — Input data, raw results, and additional figures. This archive file contains: (a) inter-language article mappings, (b) figures for the 4 successful contexts not included above, (c) official epidemiological data used as input, (d) complete correlation scores r, (e) wiki input data, and (f) a text file explaining the archive content and file formats. (ZIP) [file pcbi.1003892.s001.zip › S1_supplemental-data/wiki-data/no_tuberculosis_raw.csv]

timestamp	no-Antibiotika	no-Antibiotikaresistens	no-BCG-vaksine	no-Feber	no-Isoniazid	no-Leprabasill	no-Mantoux-metoden	no-Mili%C3%A6rtuberkulose	no-Mycobacterium_tuberculosis	no-Trommestikkfingre	no-Tuberkulose	no
2007-12-09 17:00:00	0	0	0	0	0	0	0	0	0	0	0	0
2007-12-09 18:00:00	0	0	0	0	0	0	0	0	0	0	0	6607
2007-12-09 19:00:00	1	0	0	1	0	0	0	0	2	0	1	49067
2007-12-09 20:00:00	2	0	1	4	0	0	0	0	0	0	3	54020
2007-12-09 21:00:00	0	0	0	3	0	0	0	0	1	0	2	51586
2007-12-09 22:00:00	1	0	1	3	0	0	0	0	1	0	7	48532
2007-12-09 23:00:00	5	0	1	5	0	0	0	0	0	0	2	39720
2007-12-10 00:00:00	1	0	0	1	0	0	0	0	0	0	2	30313
2007-12-10 01:00:00	0	0	0	1	0	0	0	0	0	0	0	23197
2007-12-10 02:00:00	2	0	0	1	0	0	1	0	0	0	0	18839
2007-12-10 03:00:00	1	0	0	0	0	0	0	0	0	0	0	17677
2007-12-10 04:00:00	0	0	0	2	0	0	0	0	0	0	0	17639
2007-12-10 05:00:00	0	0	0	0	0	0	0	0	0	0	0	16721
2007-12-10 06:00:00	0	0	0	1	0	0	0	0	0	0	0	19801
2007-12-10 07:00:00	1	0	0	0	0	0	0	0	0	0	0	18834
2007-12-10 08:00:00	3	0	0	3	0	0	1	0	0	0	3	42187
2007-12-10 09:00:00	4	0	1	4	0	0	0	0	0	0	2	54283
2007-12-10 10:00:00	2	0	0	2	0	1	0	0	0	0	3	61575
2007-12-10 11:00:00	2	0	0	1	0	0	0	0	0	0	1	50969
2007-12-10 12:00:00	2	0	0	0	0	0	0	0	0	0	0	64909
2007-12-10 13:00:00	1	0	1	4	0	0	0	0	0	0	9	65528
2007-12-10 14:00:00	1	0	1	3	0	0	0	0	0	0	2	54510
2007-12-10 15:00:00	1	0	0	2	0	0	1	0	1	0	0	54033
2007-12-10 16:00:00	2	0	0	0	0	0	0	0	0	0	1	51425
2007-12-10 17:00:00	0	0	0	2	0	0	0	0	0	0	6	52407
2007-12-10 18:00:00	1	0	1	1	0	0	0	0	0	0	2	54319
2007-12-10 19:00:00	3	0	0	0	0	0	0	0	0	0	1	52458
2007-12-10 20:00:00	2	0	1	2	0	0	0	0	0	0	0	55981
2007-12-10 21:00:00	1	0	0	4	0	0	0	0	1	0	7	55866
2007-12-10 22:00:00	1	0	0	3	0	0	0	0	0	0	3	48956
2007-12-10 23:00:00	2	0	2	3	0	0	0	0	0	0	0	42885
2007-12-11 00:00:00	0	0	0	0	0	0	0	0	0	0	1	25810
2007-12-11 01:00:00	0	0	0	1	0	0	0	0	0	0	0	18161
2007-12-11 02:00:00	2	0	0	2	0	1	0	0	0	0	1	15903
2007-12-11 03:00:00	0	0	0	0	0	0	0	0	1	1	0	24393
2007-12-11 04:00:00	0	0	0	0	0	0	0	0	1	0	0	13377
2007-12-11 05:00:00	0	0	0	0	0	0	1	0	0	0	0	18010
2007-12-11 06:00:00	0	0	1	0	0	0	0	0	0	0	1	20565
2007-12-11 07:00:00	1	0	0	3	0	0	0	0	1	0	1	20990
2007-12-11 08:00:00	0	0	1	1	0	0	0	0	0	0	3	46859
2007-12-11 09:00:00	1	0	0	2	0	0	0	0	0	0	2	70436
2007-12-11 10:00:00	1	0	0	1	0	0	0	0	0	0	3	72877
2007-12-11 11:00:00	6	0	0	2	0	0	0	0	0	0	0	60727
2007-12-11 12:00:00	2	0	0	4	0	1	1	0	0	0	4	64145
2007-12-11 13:00:00	3	0	1	0	0	0	0	0	0	0	5	65103
2007-12-11 14:00:00	2	0	0	3	0	0	0	0	0	0	0	56193
2007-12-11 15:00:00	0	0	1	2	0	0	0	0	0	0	0	52170
2007-12-11 16:00:00	2	0	0	1	0	0	0	0	0	0	1	51295
2007-12-11 17:00:00	1	0	1	1	0	0	0	0	2	0	1	51647
2007-12-11 18:00:00	0	0	2	1	0	0	0	0	0	0	2	52916
2007-12-11 19:00:00	2	0	0	2	0	0	0	0	1	0	6	50941
2007-12-11 20:00:00	0	0	0	3	0	0	0	0	0	1	5	56453
2007-12-11 21:00:00	1	0	1	1	0	0	1	0	1	0	2	55173
2007-12-11 22:00:00	0	0	0	3	0	0	0	0	0	0	0	48043
2007-12-11 23:00:00	2	0	0	1	0	0	0	0	0	0	2	34137
2007-12-12 00:00:00	0	0	0	1	0	0	0	0	0	0	0	23713
2007-12-12 01:00:00	2	0	0	1	0	0	0	0	0	0	0	19174
2007-12-12 02:00:00	0	0	0	0	0	0	0	0	0	0	1	18634
2007-12-12 03:00:00	1	0	0	0	0	0	0	0	1	0	0	17664
2007-12-12 04:00:00	0	0	0	0	0	0	0	0	0	0	1	12723
2007-12-12 05:00:00	0	0	0	0	0	0	0	0	0	0	1	15499
2007-12-12 06:00:00	0	0	0	1	0	1	0	0	0	0	0	16173
2007-12-12 07:00:00	0	0	1	0	0	0	0	0	0	0	0	22184
2007-12-12 08:00:00	0	0	1	1	0	0	0	0	0	0	3	42282
2007-12-12 09:00:00	1	0	0	3	0	0	0	0	2	0	7	65731
2007-12-12 10:00:00	1	0	0	1	0	0	0	0	0	0	6	66618
2007-12-12 11:00:00	1	0	1	3	0	0	0	0	0	0	3	61713
2007-12-12 12:00:00	1	0	0	2	0	0	0	0	0	0	0	66017
2007-12-12 13:00:00	2	0	0	2	0	2	0	0	0	0	3	59703
2007-12-12 14:00:00	0	0	0	2	0	0	1	0	1	0	0	52568
2007-12-12 15:00:00	3	0	1	5	0	2	0	0	0	1	3	51078
2007-12-12 16:00:00	0	0	0	1	0	0	0	0	0	0	2	49758
2007-12-12 17:00:00	0	0	0	1	0	0	0	0	0	0	2	50008
2007-12-12 18:00:00	1	0	1	3	0	0	0	0	0	0	2	51026
2007-12-12 19:00:00	0	0	0	2	0	1	0	0	0	0	6	52013
2007-12-12 20:00:00	0	0	1	0	0	0	0	0	0	0	3	54383
2007-12-12 21:00:00	1	0	2	2	0	0	0	0	0	0	2	53629
2007-12-12 22:00:00	1	0	1	4	0	0	0	0	1	0	1	46987
2007-12-12 23:00:00	1	0	0	5	0	0	0	0	0	0	2	35026
2007-12-13 00:00:00	0	0	0	2	0	0	0	0	0	0	0	23976
2007-12-13 01:00:00	0	0	0	1	0	2	0	0	0	0	0	17112
2007-12-13 02:00:00	0	0	0	2	0	0	0	0	0	0	0	15641
2007-12-13 03:00:00	0	0	0	7	0	0	0	0	0	0	0	13962
2007-12-13 04:00:00	0	0	0	0	0	0	0	0	0	0	1	14122
2007-12-13 05:00:00	0	0	1	0	0	0	0	0	0	0	0	13745
2007-12-13 06:00:00	0	0	0	1	0	0	0	0	0	0	0	14884
2007-12-13 07:00:00	0	0	0	2	0	0	0	0	0	0	1	16737
2007-12-13 08:00:00	1	0	0	0	0	0	0	0	0	0	1	38869
2007-12-13 09:00:00	6	0	1	3	0	1	1	0	0	0	10	58848
2007-12-13 10:00:00	3	0	2	0	0	0	0	0	1	0	0	64631
2007-12-13 11:00:00	2	0	0	0	0	0	0	0	0	0	0	55471
2007-12-13 12:00:00	3	0	0	5	0	0	0	0	0	0	2	62761
2007-12-13 13:00:00	0	0	0	2	0	0	1	0	0	0	0	62522
2007-12-13 14:00:00	1	0	1	1	0	0	0	0	0	0	0	60136
2007-12-13 15:00:00	0	0	0	2	0	1	1	0	0	0	1	45744
2007-12-13 16:00:00	0	0	0	1	0	0	0	0	0	0	0	46574
2007-12-13 17:00:00	0	0	1	2	0	0	0	0	0	0	0	45822
2007-12-13 18:00:00	2	0	2	3	0	0	0	0	0	0	1	45078
2007-12-13 19:00:00	1	0	2	3	0	0	0	0	0	0	2	47586
2007-12-13 20:00:00	0	0	0	0	0	0	0	0	0	0	1	54232
2007-12-13 21:00:00	3	0	1	4	0	0	0	0	0	0	2	52147
2007-12-13 22:00:00	3	0	0	3	0	0	1	0	0	0	1	44782
2007-12-13 23:00:00	2	0	3	1	0	0	2	0	0	0	5	37266
2007-12-14 00:00:00	1	0	1	5	0	0	0	0	0	0	0	27679
2007-12-14 01:00:00	0	0	0	0	0	0	0	0	0	0	0	19739
2007-12-14 02:00:00	0	0	0	0	0	1	0	0	0	0	0	16719
2007-12-14 03:00:00	0	0	0	0	0	0	0	0	0	0	0	14909
2007-12-14 04:00:00	0	0	0	1	0	0	0	0	0	0	0	14705
2007-12-14 05:00:00	0	0	0	0	0	0	0	0	0	0	0	13841
2007-12-14 06:00:00	0	0	0	0	0	0	0	0	0	0	0	14757
2007-12-14 07:00:00	1	0	0	1	0	0	0	0	0	0	0	19961
2007-12-14 08:00:00	0	0	0	1	0	0	0	0	0	0	2	36234
2007-12-14 09:00:00	6	0	0	0	0	0	0	0	1	0	1	53420
2007-12-14 10:00:00	1	0	0	1	0	0	0	0	0	0	5	52462
2007-12-14 11:00:00	0	0	0	1	0	1	0	0	0	0	5	43688
2007-12-14 12:00:00	0	0	0	2	0	0	0	0	0	0	4	50281
2007-12-14 13:00:00	1	0	0	3	0	0	0	0	1	0	0	49126
2007-12-14 14:00:00	0	0	1	0	0	0	0	0	0	0	2	40399
2007-12-14 15:00:00	1	0	0	1	0	0	0	0	0	0	1	36475
2007-12-14 16:00:00	2	0	0	0	0	0	0	0	0	0	0	32256
2007-12-14 17:00:00	0	0	0	4	0	0	0	0	0	0	4	31551
2007-12-14 18:00:00	5	0	1	4	0	0	0	0	1	0	4	32195
2007-12-14 19:00:00	0	0	0	2	0	0	0	0	0	0	1	30603
2007-12-14 20:00:00	1	0	1	0	0	0	0	0	0	0	3	32900
2007-12-14 21:00:00	0	0	0	1	0	0	0	0	0	0	2	35070
2007-12-14 22:00:00	0	0	0	1	0	0	0	0	0	0	0	35043
2007-12-14 23:00:00	0	0	1	1	0	0	0	0	0	0	0	31585
2007-12-15 00:00:00	0	0	1	0	0	0	0	0	0	0	0	26865
2007-12-15 01:00:00	1	0	0	0	0	0	0	0	0	0	2	19101
2007-12-15 02:00:00	1	0	0	0	0	0	0	0	0	0	0	15094
2007-12-15 03:00:00	0	0	0	1	0	0	0	0	0	0	0	11802
2007-12-15 04:00:00	0	0	0	0	0	0	0	0	0	0	0	16835
2007-12-15 05:00:00	0	0	0	0	0	0	0	0	0	0	0	15427
2007-12-15 06:00:00	0	0	0	0	0	0	0	0	0	0	0	15317
2007-12-15 07:00:00	0	0	0	0	0	0	0	0	0	0	1	16064
2007-12-15 08:00:00	0	0	0	2	0	0	0	0	0	0	2	17542
2007-12-15 09:00:00	0	0	1	0	0	0	1	0	0	0	1	23118
2007-12-15 10:00:00	0	0	0	1	0	0	1	0	0	0	0	27054
2007-12-15 11:00:00	0	0	0	1	0	0	0	0	1	0	3	36552
2007-12-15 12:00:00	0	0	0	0	0	0	0	0	0	0	0	34476
2007-12-15 13:00:00	0	0	0	1	0	0	0	0	0	0	3	37222
2007-12-15 14:00:00	0	0	1	2	0	0	0	0	0	0	2	36852
2007-12-15 15:00:00	1	0	1	1	0	1	0	0	0	0	1	38775
2007-12-15 16:00:00	1	0	0	1	0	0	0	0	0	0	0	39759
2007-12-15 17:00:00	1	0	0	1	0	0	0	0	0	0	0	46430
2007-12-15 18:00:00	0	0	0	1	0	0	0	0	0	0	2	39067
2007-12-15 19:00:00	2	0	0	2	0	0	1	0	0	0	3	35493
2007-12-15 20:00:00	1	0	0	0	0	0	0	0	0	0	1	34032
2007-12-15 21:00:00	1	0	0	1	0	0	2	0	0	0	0	34927
2007-12-15 22:00:00	0	0	0	1	0	0	0	0	0	0	0	34766
2007-12-15 23:00:00	4	0	0	0	0	0	0	0	0	0	0	33851
2007-12-16 00:00:00	0	0	0	1	0	0	0	0	0	0	0	30440
2007-12-16 01:00:00	0	0	0	2	0	0	0	0	0	0	0	23250
2007-12-16 02:00:00	1	0	0	3	0	0	0	0	0	0	1	20826
2007-12-16 03:00:00	0	0	0	0	0	0	0	0	0	0	0	16038
2007-12-16 04:00:00	0	0	0	1	0	0	0	0	0	0	0	13810
2007-12-16 05:00:00	0	0	0	0	0	0	0	0	0	0	0	14911
2007-12-16 06:00:00	1	0	0	2	0	0	0	0	0	0	0	17085
2007-12-16 07:00:00	0	0	0	1	0	0	0	0	0	1	1	18130
2007-12-16 08:00:00	0	0	0	0	0	0	0	0	0	0	0	17171
2007-12-16 09:00:00	1	0	1	0	0	0	0	0	1	0	0	21060
2007-12-16 10:00:00	0	0	0	0	0	0	0	0	0	0	2	31231
2007-12-16 11:00:00	1	0	0	0	0	0	0	0	0	0	1	29323
2007-12-16 12:00:00	0	0	0	0	0	0	0	0	0	0	0	38177
2007-12-16 13:00:00	0	0	0	0	0	0	0	0	0	0	1	44378
2007-12-16 14:00:00	1	0	0	1	0	0	0	0	0	0	2	44838
2007-12-16 15:00:00	0	0	1	0	0	0	0	0	1	0	0	41682
2007-12-16 16:00:00	2	0	2	2	0	0	0	0	0	0	2	42525
2007-12-16 17:00:00	0	0	1	3	0	0	0	0	0	0	0	41399
2007-12-16 18:00:00	10	0	0	3	0	0	0	0	0	0	1	48824
2007-12-16 19:00:00	2	0	0	1	0	0	0	0	0	0	0	55016
2007-12-16 20:00:00	3	0	0	1	0	4	0	0	1	0	0	58829
2007-12-16 21:00:00	1	0	0	2	0	0	0	0	0	0	1	50321
2007-12-16 22:00:00	1	0	1	1	0	0	0	0	0	0	0	46342
2007-12-16 23:00:00	3	0	1	4	0	0	0	0	0	0	3	37280
2007-12-17 00:00:00	1	0	0	2	0	0	0	0	0	0	2	26211
2007-12-17 01:00:00	1	0	0	0	0	0	0	0	0	0	0	18471
2007-12-17 02:00:00	1	0	0	1	0	0	0	0	0	0	0	14058
2007-12-17 03:00:00	0	0	1	1	0	0	0	0	0	0	0	16438
2007-12-17 04:00:00	0	0	0	1	0	0	0	0	0	0	0	15124
2007-12-17 05:00:00	0	0	0	0	0	0	0	0	0	0	1	14292
2007-12-17 06:00:00	0	0	0	3	0	0	0	0	0	0	0	10809
2007-12-17 07:00:00	0	0	0	1	0	0	0	0	0	1	1	14100
2007-12-17 08:00:00	2	0	0	3	0	0	0	0	0	0	6	29857
2007-12-17 09:00:00	14	0	2	2	0	0	0	0	0	0	12	44580
2007-12-17 10:00:00	2	0	0	1	0	0	0	0	0	0	3	50886
2007-12-17 11:00:00	0	0	3	1	0	0	0	0	0	0	3	45540
2007-12-17 12:00:00	7	0	0	2	0	0	1	0	1	0	2	53342
2007-12-17 13:00:00	6	0	1	1	0	1	0	0	0	1	0	56353
2007-12-17 14:00:00	2	0	0	0	0	0	0	0	0	0	3	47871
2007-12-17 15:00:00	2	0	0	1	0	1	0	0	0	0	2	47387
2007-12-17 16:00:00	1	0	0	2	0	0	1	0	0	0	1	45796
2007-12-17 17:00:00	2	0	0	2	0	0	0	0	0	0	1	46719
2007-12-17 18:00:00	0	0	0	4	0	0	0	0	0	0	3	47080
2007-12-17 19:00:00	2	0	1	1	0	0	0	0	2	0	2	47076
2007-12-17 20:00:00	2	0	0	4	0	0	0	0	0	0	2	49929
2007-12-17 21:00:00	1	0	1	3	0	0	0	0	0	0	1	53743
2007-12-17 22:00:00	2	0	6	2	0	0	1	0	0	0	3	51587
2007-12-17 23:00:00	1	0	3	1	0	0	0	0	0	0	1	38083
2007-12-18 00:00:00	0	0	0	1	0	0	0	0	0	0	0	41312
2007-12-18 01:00:00	0	0	0	1	0	0	0	0	0	0	2	20178
2007-12-18 02:00:00	0	0	3	0	0	0	0	0	0	0	1	16034
2007-12-18 03:00:00	1	0	0	0	0	0	0	0	0	0	1	14703
2007-12-18 04:00:00	0	0	0	0	0	0	0	0	0	0	1	13355
2007-12-18 05:00:00	0	0	0	1	0	0	0	0	0	0	0	11961
2007-12-18 06:00:00	0	0	0	1	0	0	0	0	0	0	0	12039
2007-12-18 07:00:00	0	0	0	1	0	0	0	0	0	0	1	16555
2007-12-18 08:00:00	1	0	0	4	0	0	0	0	0	0	1	33499
2007-12-18 09:00:00	2	0	1	0	0	0	0	0	0	0	1	48415
2007-12-18 10:00:00	1	0	1	2	0	0	0	0	0	0	4	49018
2007-12-18 11:00:00	0	0	0	1	0	0	0	0	0	0	1	41209
2007-12-18 12:00:00	0	0	1	2	0	0	0	0	0	0	1	48229
2007-12-18 13:00:00	1	0	1	2	0	0	0	0	0	0	1	50887
2007-12-18 14:00:00	1	0	0	2	0	0	0	0	0	0	3	45612
2007-12-18 15:00:00	2	0	0	2	0	0	1	0	0	0	1	46565
2007-12-18 16:00:00	3	0	1	1	0	0	0	0	0	0	0	49346
2007-12-18 17:00:00	1	0	0	1	0	2	0	0	0	0	2	39138
2007-12-18 18:00:00	0	0	0	3	0	0	0	0	0	0	1	45037
2007-12-18 19:00:00	1	0	0	6	0	0	0	0	0	0	0	47106
2007-12-18 20:00:00	2	0	2	3	0	0	1	0	0	0	5	50032
2007-12-18 21:00:00	0	0	2	0	0	0	1	0	0	0	1	50335
2007-12-18 22:00:00	3	0	0	1	0	0	0	0	0	0	1	45842
2007-12-18 23:00:00	5	0	0	2	0	0	0	0	0	0	2	39677
2007-12-19 00:00:00	1	0	0	0	0	0	0	0	0	0	0	27107
2007-12-19 01:00:00	0	0	0	2	0	0	0	0	0	0	0	17425
2007-12-19 02:00:00	0	0	1	0	0	0	0	0	0	0	1	16392
2007-12-19 03:00:00	0	0	0	0	0	0	0	0	0	0	0	16021
2007-12-19 04:00:00	0	0	0	0	0	0	0	0	0	0	1	11789
2007-12-19 05:00:00	1	0	0	0	0	0	0	0	0	0	0	10464
2007-12-19 06:00:00	1	0	0	0	0	0	0	0	0	0	0	13872
2007-12-19 07:00:00	0	0	0	1	0	0	0	0	0	0	0	14066
2007-12-19 08:00:00	0	0	0	0	0	0	0	0	0	0	0	27351
2007-12-19 09:00:00	0	0	1	1	0	0	0	0	0	0	0	38705
2007-12-19 10:00:00	0	0	0	4	0	0	0	0	0	0	1	39184
2007-12-19 11:00:00	2	0	0	0	0	0	0	0	1	0	2	37383
2007-12-19 12:00:00	3	0	0	0	0	1	0	0	0	0	0	40728
2007-12-19 13:00:00	0	0	0	0	0	0	0	0	0	0	0	39407
2007-12-19 14:00:00	1	0	0	2	0	0	0	0	0	0	0	38225
2007-12-19 15:00:00	1	0	0	1	0	0	0	0	0	0	0	41783
2007-12-19 16:00:00	0	0	1	0	0	0	1	0	0	0	2	37360
2007-12-19 17:00:00	5	0	0	1	0	0	0	0	2	0	0	35434
2007-12-19 18:00:00	0	0	0	0	0	0	2	0	0	0	3	36699
2007-12-19 19:00:00	0	0	0	1	0	0	1	0	0	0	0	39181
2007-12-19 20:00:00	4	0	1	5	0	0	0	0	0	0	2	42518
2007-12-19 21:00:00	0	0	1	4	0	0	0	0	0	0	0	44139
2007-12-19 22:00:00	1	0	1	2	0	1	0	0	0	0	1	44259
2007-12-19 23:00:00	1	0	0	0	0	0	0	0	0	0	0	34417
2007-12-20 00:00:00	2	0	0	0	0	0	0	0	0	0	0	27136
2007-12-20 01:00:00	2	0	2	0	0	0	0	0	1	0	0	14689
2007-12-20 02:00:00	0	0	0	0	0	0	0	0	0	0	0	13418
2007-12-20 03:00:00	0	0	0	0	0	0	0	0	0	0	0	12976
2007-12-20 04:00:00	0	0	0	0	0	0	0	0	0	0	0	11988
2007-12-20 05:00:00	0	0	0	0	0	0	0	0	0	0	0	9347
2007-12-20 06:00:00	0	0	0	0	0	0	0	0	0	0	1	10219
2007-12-20 07:00:00	2	0	0	2	0	0	0	0	1	0	0	12536
2007-12-20 08:00:00	1	0	0	1	0	0	0	0	1	0	0	20885
2007-12-20 09:00:00	1	0	0	0	0	0	0	0	0	0	0	26535
2007-12-20 10:00:00	0	0	0	2	0	0	0	0	0	0	1	27679
2007-12-20 11:00:00	0	0	0	2	0	1	0	0	0	0	3	27927
2007-12-20 12:00:00	0	0	0	1	0	0	1	0	0	0	0	32378
2007-12-20 13:00:00	0	0	0	1	0	0	0	0	0	0	1	32301
2007-12-20 14:00:00	0	0	1	2	0	1	0	0	1	0	3	31090
2007-12-20 15:00:00	2	0	1	0	0	0	0	0	0	0	0	28580
2007-12-20 16:00:00	1	0	1	0	0	0	0	0	0	0	7	25454
2007-12-20 17:00:00	0	0	1	1	0	0	0	0	0	0	0	27997
2007-12-20 18:00:00	1	0	2	2	0	0	0	0	0	0	3	28144
2007-12-20 19:00:00	0	0	1	2	0	0	0	0	0	0	2	28609
2007-12-20 20:00:00	0	0	0	1	0	4	1	0	0	0	0	32133
2007-12-20 21:00:00	1	0	0	2	0	0	0	0	0	0	3	34845
2007-12-20 22:00:00	0	0	0	1	0	0	0	0	0	0	0	34159
2007-12-20 23:00:00	3	0	0	3	0	0	0	0	0	0	3	31283
2007-12-21 00:00:00	0	0	0	2	0	0	0	0	1	0	0	25813
2007-12-21 01:00:00	0	0	0	0	0	0	0	0	0	0	1	19421
2007-12-21 02:00:00	0	0	0	0	0	0	0	0	0	0	0	17479
2007-12-21 03:00:00	0	0	0	0	0	0	1	0	0	0	0	17536
2007-12-21 04:00:00	1	0	0	0	0	0	0	0	0	1	0	16741
2007-12-21 05:00:00	0	0	0	0	0	0	0	0	0	0	0	17422
2007-12-21 06:00:00	0	0	0	0	0	0	0	0	0	0	0	18325
2007-12-21 07:00:00	0	0	0	1	0	0	0	0	0	0	1	16496
2007-12-21 08:00:00	0	0	0	1	0	0	0	0	1	0	1	25812
2007-12-21 09:00:00	0	0	0	0	0	0	0	0	0	0	3	26203
2007-12-21 10:00:00	2	0	1	2	0	0	0	0	0	0	0	27587
2007-12-21 11:00:00	0	0	2	1	0	0	0	0	0	0	2	26624
2007-12-21 12:00:00	0	0	0	0	0	0	0	0	0	0	0	29691
2007-12-21 13:00:00	0	0	1	2	0	0	0	0	1	0	0	28454
2007-12-21 14:00:00	1	0	0	0	0	0	0	0	0	0	0	30303
2007-12-21 15:00:00	0	0	0	0	0	0	0	0	0	0	0	27697
2007-12-21 16:00:00	0	0	0	0	0	0	0	0	0	0	2	25531
2007-12-21 17:00:00	2	0	0	0	0	0	0	0	0	0	1	25911
2007-12-21 18:00:00	0	0	1	1	0	0	0	0	0	0	2	24541
2007-12-21 19:00:00	3	0	1	1	0	0	0	0	0	0	0	24724
2007-12-21 20:00:00	0	0	1	1	0	0	0	0	0	0	0	28994
2007-12-21 21:00:00	0	0	0	1	0	0	0	0	0	0	0	28991
2007-12-21 22:00:00	1	0	0	1	0	0	0	0	1	0	2	31370
2007-12-21 23:00:00	2	0	0	0	0	0	0	0	0	0	0	34085
2007-12-22 00:00:00	0	0	0	1	0	0	0	0	0	0	0	26193
2007-12-22 01:00:00	1	0	0	0	0	0	0	0	0	0	0	26466
2007-12-22 02:00:00	1	0	0	1	0	0	0	0	0	0	1	26781
2007-12-22 03:00:00	2	0	0	0	0	0	0	0	0	1	0	26529
2007-12-22 04:00:00	0	0	0	0	0	1	0	0	0	0	0	19529
2007-12-22 05:00:00	1	0	0	0	0	0	0	0	0	0	0	9793
2007-12-22 06:00:00	0	0	0	1	0	0	0	0	0	0	0	9794
2007-12-22 07:00:00	0	0	0	0	0	0	0	0	0	0	0	9949
2007-12-22 08:00:00	0	0	0	1	0	0	0	0	0	0	0	12448
2007-12-22 09:00:00	0	0	0	0	0	1	0	0	0	0	1	18954
2007-12-22 10:00:00	0	0	0	2	0	0	0	0	1	0	0	23919
2007-12-22 11:00:00	0	0	0	0	0	0	0	0	0	0	3	29073
2007-12-22 12:00:00	5	0	0	1	0	0	0	0	0	0	1	35010
2007-12-22 13:00:00	2	0	0	0	0	0	0	0	0	0	0	29136
2007-12-22 14:00:00	0	0	0	1	0	0	0	0	0	0	1	32544
2007-12-22 15:00:00	1	0	0	1	0	1	0	0	0	0	0	22214
2007-12-22 16:00:00	0	0	0	0	0	0	0	0	0	0	0	23949
2007-12-22 17:00:00	0	0	0	0	0	0	0	0	0	0	0	25546
2007-12-22 18:00:00	0	0	0	2	0	0	0	0	0	0	0	25975
2007-12-22 19:00:00	0	0	0	0	0	0	0	0	0	0	1	25868
2007-12-22 20:00:00	0	0	0	0	0	0	0	0	0	0	2	29214
2007-12-22 21:00:00	1	0	0	0	0	0	1	0	0	0	0	26734
2007-12-22 22:00:00	0	0	0	0	0	0	0	0	0	0	0	30664
2007-12-22 23:00:00	0	0	0	1	0	0	0	0	0	0	0	31280
2007-12-23 00:00:00	0	0	0	1	0	0	0	0	0	0	0	26951
2007-12-23 01:00:00	0	0	0	0	0	0	0	0	0	0	1	19719
2007-12-23 02:00:00	0	0	0	0	0	0	0	0	0	0	0	15552
2007-12-23 03:00:00	0	0	0	0	0	1	0	0	0	0	0	12422
2007-12-23 04:00:00	0	0	0	0	0	0	0	0	0	0	0	10000
2007-12-23 05:00:00	0	0	1	0	0	0	0	0	0	0	1	14821
2007-12-23 06:00:00	0	0	0	0	0	0	0	0	0	0	1	14311
2007-12-23 07:00:00	0	0	0	0	0	0	0	0	1	0	0	21733
2007-12-23 08:00:00	0	0	0	0	0	0	0	0	0	0	0	19143
2007-12-23 09:00:00	0	0	0	0	0	0	0	0	0	0	3	23206
2007-12-23 10:00:00	0	0	0	2	0	0	0	0	0	0	0	25873
2007-12-23 11:00:00	1	0	0	1	0	0	0	0	0	0	0	31637
2007-12-23 12:00:00	0	0	0	1	0	0	0	0	0	0	0	25097
2007-12-23 13:00:00	1	0	0	1	0	0	0	0	0	0	2	26555
2007-12-23 14:00:00	0	0	0	2	0	0	0	0	0	0	0	26104
2007-12-23 15:00:00	0	0	0	1	0	0	0	0	0	0	0	24632
2007-12-23 16:00:00	2	0	0	1	0	0	0	0	0	0	2	24935
2007-12-23 17:00:00	0	0	0	1	0	0	0	0	0	0	3	25140
2007-12-23 18:00:00	2	0	1	1	0	0	1	0	0	0	1	25638
2007-12-23 19:00:00	1	0	0	1	0	0	0	0	0	0	1	27501
2007-12-23 20:00:00	3	0	0	3	0	0	0	0	0	0	1	29581
2007-12-23 21:00:00	0	0	1	0	0	0	0	0	0	0	0	30468
2007-12-23 22:00:00	0	0	0	2	0	1	0	0	0	0	1	32271
2007-12-23 23:00:00	1	0	0	0	0	0	0	0	0	0	1	33886
2007-12-24 00:00:00	0	0	0	0	0	0	0	0	0	0	0	27273
2007-12-24 01:00:00	0	0	0	0	0	0	0	0	0	1	0	22400
2007-12-24 02:00:00	0	0	0	1	0	0	0	0	0	2	0	22179
2007-12-24 03:00:00	0	0	0	1	0	0	0	0	0	0	0	16701
2007-12-24 04:00:00	0	0	0	0	0	0	0	0	0	0	0	15544
2007-12-24 05:00:00	0	0	0	0	0	0	1	0	0	0	0	19221
2007-12-24 06:00:00	1	0	0	1	0	0	0	0	0	0	0	12455
2007-12-24 07:00:00	0	0	0	0	0	0	0	0	0	0	0	18234
2007-12-24 08:00:00	0	0	0	0	0	1	0	0	0	0	0	25893
2007-12-24 09:00:00	0	0	0	0	0	0	0	0	0	0	0	22662
2007-12-24 10:00:00	0	0	0	2	0	0	0	0	0	0	2	20656
2007-12-24 11:00:00	1	0	0	0	0	0	0	0	0	0	0	23816
2007-12-24 12:00:00	0	0	0	0	0	0	0	0	0	0	0	25170
2007-12-24 13:00:00	0	0	0	1	0	0	0	0	0	0	0	25176
2007-12-24 14:00:00	0	0	0	0	0	0	0	0	0	0	0	26535
2007-12-24 15:00:00	2	0	0	1	0	0	0	0	0	0	0	26008
2007-12-24 16:00:00	0	0	0	0	0	0	0	0	0	0	0	22772
2007-12-24 17:00:00	0	0	0	0	0	0	0	0	0	0	0	18439
2007-12-24 18:00:00	0	0	0	0	0	0	0	0	0	0	0	16404
2007-12-24 19:00:00	0	0	0	0	0	0	0	0	0	0	0	15698
2007-12-24 20:00:00	0	0	0	0	0	0	0	0	0	0	0	17532
2007-12-24 21:00:00	0	0	0	1	0	0	0	0	0	0	0	17919
2007-12-24 22:00:00	1	0	0	2	0	0	0	0	0	0	2	21624
2007-12-24 23:00:00	0	0	0	2	0	0	0	0	1	0	0	26983
2007-12-25 00:00:00	2	0	0	0	0	0	0	0	0	0	0	26508
2007-12-25 01:00:00	0	0	0	0	0	0	0	0	0	0	0	26363
2007-12-25 02:00:00	1	0	0	0	0	0	0	0	0	0	0	26158
2007-12-25 03:00:00	0	0	1	0	0	0	0	0	0	0	1	18000
2007-12-25 04:00:00	0	0	0	0	0	0	0	0	0	0	0	25124
2007-12-25 05:00:00	0	0	0	0	0	0	0	0	0	0	0	21675
2007-12-25 06:00:00	0	0	1	0	0	0	0	0	0	0	0	10065
2007-12-25 07:00:00	0	0	0	0	0	0	0	0	0	0	0	10105
2007-12-25 08:00:00	0	0	0	0	0	0	0	0	0	0	0	11466
2007-12-25 09:00:00	1	0	0	2	0	0	0	0	0	0	0	12775
2007-12-25 10:00:00	0	0	0	1	0	0	0	0	0	0	1	15300
2007-12-25 11:00:00	1	0	1	2	0	0	0	0	1	0	1	20174
2007-12-25 12:00:00	0	0	0	0	0	0	0	0	0	0	0	23949
2007-12-25 13:00:00	0	0	0	2	0	0	0	0	0	0	1	26302
2007-12-25 14:00:00	0	0	0	0	0	0	0	0	0	0	0	27668
2007-12-25 15:00:00	2	0	1	2	0	0	0	0	0	0	0	28214
2007-12-25 16:00:00	0	0	0	1	0	0	0	0	1	0	1	26689
2007-12-25 17:00:00	0	0	1	1	0	0	0	0	0	3	2	25266
2007-12-25 18:00:00	0	0	0	1	0	0	0	0	0	0	1	31431
2007-12-25 19:00:00	0	0	0	1	0	0	0	0	0	0	1	33726
2007-12-25 20:00:00	0	0	0	3	0	0	0	0	0	0	0	32514
2007-12-25 21:00:00	3	0	0	6	0	0	0	0	0	0	0	36627
2007-12-25 22:00:00	2	0	1	0	0	0	0	0	0	0	0	40869
2007-12-25 23:00:00	1	0	0	1	0	0	0	0	0	0	0	39968
2007-12-26 00:00:00	0	0	0	3	0	0	0	0	0	0	0	37216
2007-12-26 01:00:00	1	0	0	1	0	0	0	0	0	0	3	31187
2007-12-26 02:00:00	0	0	0	0	0	0	0	0	0	0	1	24580
2007-12-26 03:00:00	0	0	0	0	0	0	0	0	0	0	0	19802
2007-12-26 04:00:00	1	0	0	0	0	0	0	0	0	1	0	11734
2007-12-26 05:00:00	0	0	0	0	0	0	0	0	0	0	0	9847
2007-12-26 06:00:00	0	0	0	1	0	0	0	0	0	0	0	8089
2007-12-26 07:00:00	0	0	0	1	0	0	0	0	0	0	1	7822
2007-12-26 08:00:00	0	0	1	0	0	0	0	0	0	0	0	8878
2007-12-26 09:00:00	1	0	0	0	0	0	0	0	1	0	2	11959
2007-12-26 10:00:00	0	0	0	1	0	0	0	0	0	0	0	15494
2007-12-26 11:00:00	3	0	0	0	0	0	0	0	0	0	0	21380
2007-12-26 12:00:00	0	0	2	0	0	0	0	0	1	0	1	24947
2007-12-26 13:00:00	0	0	0	2	0	0	0	0	0	0	2	27267
2007-12-26 14:00:00	5	0	0	0	0	0	0	0	0	0	0	27571
2007-12-26 15:00:00	1	0	0	1	0	0	0	0	0	0	1	26026
2007-12-26 16:00:00	0	0	0	0	0	0	0	0	0	0	1	26039
2007-12-26 17:00:00	0	0	0	1	0	0	0	0	0	0	1	29641
2007-12-26 18:00:00	1	0	0	1	0	0	0	0	0	0	0	28253
2007-12-26 19:00:00	0	0	0	0	0	0	0	0	0	0	2	41794
2007-12-26 20:00:00	0	0	3	3	0	0	0	0	0	0	3	37155
2007-12-26 21:00:00	1	0	0	1	0	1	0	0	0	0	1	37110
2007-12-26 22:00:00	1	0	0	3	0	0	0	0	0	0	0	37418
2007-12-26 23:00:00	1	0	0	5	0	0	0	0	0	0	1	42411
2007-12-27 00:00:00	0	0	0	0	0	0	0	0	0	0	0	35315
2007-12-27 01:00:00	0	0	0	0	0	0	0	0	0	0	0	19571
2007-12-27 02:00:00	0	0	0	0	0	0	0	0	0	0	0	14831
2007-12-27 03:00:00	0	0	0	1	0	0	0	0	0	0	0	10619
2007-12-27 04:00:00	1	0	0	0	0	0	0	0	0	0	0	9122
2007-12-27 05:00:00	0	0	0	1	0	0	0	0	0	0	0	8208
2007-12-27 06:00:00	0	0	0	0	0	0	0	0	0	0	0	7493
2007-12-27 07:00:00	0	0	1	0	0	1	0	0	1	0	0	8437
2007-12-27 08:00:00	0	0	1	0	0	0	0	0	0	0	0	10577
2007-12-27 09:00:00	0	0	1	0	0	0	0	0	0	0	0	13611
2007-12-27 10:00:00	0	0	1	1	0	0	0	0	0	0	0	20258
2007-12-27 11:00:00	2	0	1	0	0	0	0	0	0	0	1	23335
2007-12-27 12:00:00	0	0	0	0	0	0	0	0	0	1	0	29731
2007-12-27 13:00:00	0	0	1	1	0	0	0	0	0	0	0	28361
2007-12-27 14:00:00	1	0	0	0	0	0	0	0	0	0	0	32418
2007-12-27 15:00:00	3	0	0	1	0	0	1	0	0	0	0	30685
2007-12-27 16:00:00	2	0	0	0	0	0	0	0	0	0	0	33479
2007-12-27 17:00:00	0	0	0	5	0	0	1	0	0	0	1	35756
2007-12-27 18:00:00	0	0	0	2	0	0	0	0	0	0	0	31895
2007-12-27 19:00:00	0	0	0	1	0	1	1	0	0	0	0	56395
2007-12-27 20:00:00	1	0	0	2	0	0	0	0	0	0	0	46316
2007-12-27 21:00:00	1	0	0	4	0	0	0	0	0	0	0	34167
2007-12-27 22:00:00	1	0	0	4	0	0	0	0	0	0	0	34919
2007-12-27 23:00:00	0	0	0	2	0	0	0	0	0	0	3	33753
2007-12-28 00:00:00	1	0	0	1	0	0	0	0	0	0	0	27166
2007-12-28 01:00:00	1	0	0	0	0	0	0	0	0	0	0	23728
2007-12-28 02:00:00	0	0	0	1	0	0	0	0	0	0	0	15863
2007-12-28 03:00:00	0	0	0	0	0	0	0	0	0	0	0	12922
2007-12-28 04:00:00	0	0	0	1	0	0	0	0	0	0	0	11677
2007-12-28 05:00:00	0	0	0	0	0	1	0	0	0	0	0	10250
2007-12-28 06:00:00	0	0	0	0	0	0	0	0	0	0	0	9323
2007-12-28 07:00:00	0	0	0	0	0	0	0	0	0	0	0	8346
2007-12-28 08:00:00	2	0	0	0	0	0	0	0	1	0	1	15847
2007-12-28 09:00:00	0	0	0	1	0	0	0	0	0	0	0	17674
2007-12-28 10:00:00	0	0	0	3	0	0	0	0	0	0	1	22596
2007-12-28 11:00:00	2	0	0	0	0	0	0	0	0	0	0	30206
2007-12-28 12:00:00	0	0	0	1	0	0	0	0	0	0	0	28168
2007-12-28 13:00:00	1	0	1	3	0	0	0	0	0	1	1	34390
2007-12-28 14:00:00	0	0	0	0	0	0	2	0	0	0	1	35694
2007-12-28 15:00:00	0	0	1	0	0	0	0	0	0	0	2	35386
2007-12-28 16:00:00	1	0	0	0	0	0	1	0	0	0	2	24998
2007-12-28 17:00:00	0	0	2	1	0	0	0	0	0	0	1	27607
2007-12-28 18:00:00	0	0	1	0	0	0	0	0	0	0	0	28311
2007-12-28 19:00:00	1	0	0	1	0	0	0	0	0	0	0	47037
2007-12-28 20:00:00	2	0	0	0	0	0	0	0	0	1	0	38129
2007-12-28 21:00:00	0	0	0	1	0	0	0	0	0	0	0	33982
2007-12-28 22:00:00	2	0	0	4	0	1	2	0	2	0	4	30378
2007-12-28 23:00:00	0	0	0	1	0	0	0	0	0	0	2	30342
2007-12-29 00:00:00	0	0	0	1	0	0	0	0	0	0	0	29222
2007-12-29 01:00:00	0	0	0	0	0	0	0	0	0	0	1	22735
2007-12-29 02:00:00	0	0	0	1	0	0	0	0	0	0	0	17202
2007-12-29 03:00:00	0	0	0	3	0	0	0	0	0	0	0	14803
2007-12-29 04:00:00	0	0	0	0	0	0	0	0	0	0	0	16548
2007-12-29 05:00:00	0	0	0	0	0	0	0	0	0	0	1	18263
2007-12-29 06:00:00	0	0	0	1	0	0	0	0	0	0	1	19857
2007-12-29 07:00:00	0	0	0	0	0	0	0	0	0	0	0	13429
2007-12-29 08:00:00	0	0	0	1	0	0	0	0	0	0	0	13377
2007-12-29 09:00:00	0	0	0	0	0	0	0	0	0	0	0	20515
2007-12-29 10:00:00	4	0	0	0	0	0	0	0	0	0	0	19794
2007-12-29 11:00:00	1	0	0	2	0	0	0	0	0	0	0	17890
2007-12-29 12:00:00	0	0	0	3	0	0	0	0	2	0	0	21146
2007-12-29 13:00:00	0	0	0	1	0	0	0	0	0	0	0	23798
2007-12-29 14:00:00	0	0	0	0	0	0	0	0	1	0	0	24141
2007-12-29 15:00:00	2	0	1	1	0	0	0	0	0	0	0	24952
2007-12-29 16:00:00	0	0	0	2	0	0	0	0	0	0	0	26813
2007-12-29 17:00:00	0	0	0	2	0	0	0	0	0	0	3	28739
2007-12-29 18:00:00	1	0	1	2	0	0	0	0	0	0	2	29055
2007-12-29 19:00:00	0	0	0	2	0	0	0	0	0	0	0	32430
2007-12-29 20:00:00	1	0	0	0	0	1	0	0	1	0	2	30786
2007-12-29 21:00:00	0	0	0	5	0	0	0	0	0	0	0	30920
2007-12-29 22:00:00	1	0	0	1	0	0	0	0	0	0	0	30466
2007-12-29 23:00:00	1	0	0	0	0	0	0	0	0	0	1	30517
2007-12-30 00:00:00	1	0	0	3	0	0	0	0	0	0	0	31398
2007-12-30 01:00:00	2	0	1	0	0	0	0	0	0	0	2	27315
2007-12-30 02:00:00	0	0	1	0	0	0	0	0	0	0	1	28222
2007-12-30 03:00:00	0	0	0	0	0	0	0	0	0	0	1	20460
2007-12-30 04:00:00	0	0	0	0	0	0	0	0	0	0	0	17744
2007-12-30 05:00:00	0	0	0	0	0	1	0	0	0	0	0	19956
2007-12-30 06:00:00	0	0	0	0	0	0	0	0	0	0	0	19521
2007-12-30 07:00:00	0	0	0	0	0	0	0	0	0	0	0	10930
2007-12-30 08:00:00	0	0	0	1	0	0	0	0	0	0	0	10917
2007-12-30 09:00:00	1	0	0	1	0	0	0	0	0	0	0	11382
2007-12-30 10:00:00	0	0	0	0	0	0	0	0	0	0	1	14396
2007-12-30 11:00:00	0	0	0	2	0	0	0	0	0	0	1	18432
2007-12-30 12:00:00	1	0	0	0	0	0	0	0	0	0	0	23842
2007-12-30 13:00:00	1	0	1	2	0	0	0	0	0	0	1	27070
2007-12-30 14:00:00	0	0	0	4	0	0	0	0	0	0	0	26083
2007-12-30 15:00:00	1	0	0	1	0	0	0	0	0	0	1	28425
2007-12-30 16:00:00	3	0	1	2	0	0	0	0	0	0	2	30249
2007-12-30 17:00:00	3	0	1	0	0	1	0	0	0	0	0	31731
2007-12-30 18:00:00	0	0	0	2	0	0	0	0	0	0	0	31539
2007-12-30 19:00:00	1	0	2	1	0	0	0	0	0	0	0	37636
2007-12-30 20:00:00	0	0	0	4	0	0	0	0	0	0	0	36302
2007-12-30 21:00:00	0	0	2	1	0	1	0	0	0	0	3	40386
2007-12-30 22:00:00	1	0	2	1	0	0	0	0	2	0	2	40231
2007-12-30 23:00:00	0	0	0	0	0	0	0	0	0	0	0	39650
2007-12-31 00:00:00	1	0	1	1	0	0	0	0	0	0	3	38309
2007-12-31 01:00:00	0	0	0	1	0	0	1	0	0	0	0	29521
2007-12-31 02:00:00	1	0	0	0	0	0	1	0	0	0	2	23389
2007-12-31 03:00:00	0	0	0	0	0	0	0	0	0	0	0	20916
2007-12-31 04:00:00	1	0	0	0	0	0	0	0	0	1	0	18140
2007-12-31 05:00:00	0	0	0	0	0	0	0	0	0	0	0	19762
2007-12-31 06:00:00	0	0	0	1	0	0	0	0	0	0	0	18924
2007-12-31 07:00:00	0	0	0	0	0	0	0	0	0	0	0	11283
2007-12-31 08:00:00	0	0	0	0	0	0	0	0	0	0	0	11199
2007-12-31 09:00:00	0	0	1	1	0	0	0	0	0	0	0	13158
2007-12-31 10:00:00	0	0	0	0	0	0	0	0	0	0	0	15579
2007-12-31 11:00:00	0	0	0	3	0	0	0	0	1	0	0	19596
2007-12-31 12:00:00	1	0	0	0	0	0	0	0	0	0	1	20564
2007-12-31 13:00:00	1	0	0	1	0	0	0	0	0	0	1	23609
2007-12-31 14:00:00	0	0	1	2	0	0	0	0	0	0	0	26220
2007-12-31 15:00:00	0	0	0	0	0	0	0	0	0	1	2	28167
2007-12-31 16:00:00	0	0	0	2	0	0	0	0	0	0	0	28770
2007-12-31 17:00:00	0	0	0	2	0	0	0	0	0	0	0	28345
2007-12-31 18:00:00	0	0	0	2	0	0	0	0	0	0	1	24697
2007-12-31 19:00:00	1	0	0	0	0	0	0	0	0	0	0	19945
2007-12-31 20:00:00	0	0	0	4	0	0	0	0	0	0	3	23724
2007-12-31 21:00:00	0	0	0	1	0	0	0	0	0	0	0	19100
2007-12-31 22:00:00	0	0	1	0	0	0	0	0	0	0	1	20502
2007-12-31 23:00:00	1	0	0	0	0	0	0	0	0	0	1	20732
2008-01-01 00:00:00	0	0	0	1	0	1	0	0	0	0	1	16953
2008-01-01 01:00:00	0	0	1	1	0	0	0	0	0	0	1	18697
2008-01-01 02:00:00	0	0	2	0	0	0	0	0	1	0	1	15292
2008-01-01 03:00:00	0	0	0	0	0	0	0	0	0	0	0	16920
2008-01-01 04:00:00	0	0	0	1	0	0	0	0	0	1	0	15338
2008-01-01 05:00:00	0	0	0	1	0	0	0	0	0	0	0	9288
2008-01-01 06:00:00	0	0	0	0	0	0	0	0	0	0	0	9141
2008-01-01 07:00:00	0	0	0	0	0	0	0	0	0	0	1	11920
2008-01-01 08:00:00	2	0	0	0	0	0	0	0	0	0	0	13633
2008-01-01 09:00:00	0	0	0	0	0	0	0	0	0	0	0	8147
2008-01-01 10:00:00	0	0	0	0	0	0	0	0	0	0	1	10357
2008-01-01 11:00:00	0	0	0	0	0	0	0	0	0	0	1	19477
2008-01-01 12:00:00	0	0	1	0	0	0	0	0	0	0	1	20506
2008-01-01 13:00:00	0	0	0	1	0	0	0	0	0	0	0	23243
2008-01-01 14:00:00	0	0	0	4	0	0	0	0	0	0	1	27170
2008-01-01 15:00:00	1	0	0	2	0	0	0	0	0	1	0	26522
2008-01-01 16:00:00	2	0	1	2	0	0	0	0	0	0	2	28998
2008-01-01 17:00:00	0	0	0	4	0	0	0	0	0	0	0	31156
2008-01-01 18:00:00	1	0	0	1	0	0	0	0	0	0	0	35857
2008-01-01 19:00:00	0	0	1	0	0	0	0	0	0	0	1	36151
2008-01-01 20:00:00	2	0	1	1	0	0	0	0	0	0	1	58113
2008-01-01 21:00:00	1	0	0	2	0	0	0	0	0	0	0	40296
2008-01-01 22:00:00	2	0	0	3	0	0	0	0	0	1	1	40148
2008-01-01 23:00:00	0	0	0	1	0	0	0	0	0	0	1	36860
2008-01-02 00:00:00	1	0	0	2	0	0	0	0	0	0	1	26947
2008-01-02 01:00:00	0	0	0	0	0	0	0	0	0	0	0	24289
2008-01-02 02:00:00	0	0	0	0	0	0	0	0	0	0	2	17084
2008-01-02 03:00:00	0	0	0	0	0	0	0	0	0	0	0	15125
2008-01-02 04:00:00	0	0	0	1	0	0	0	0	0	0	0	16562
2008-01-02 05:00:00	0	0	0	0	0	0	0	0	0	0	1	9469
2008-01-02 06:00:00	0	0	0	0	0	1	0	0	0	0	0	11151
2008-01-02 07:00:00	0	0	0	1	0	0	0	0	0	0	1	13816
2008-01-02 08:00:00	0	0	0	0	0	0	0	0	0	0	1	12790
2008-01-02 09:00:00	1	0	3	0	0	0	0	0	0	0	3	21262
2008-01-02 10:00:00	0	0	1	0	0	0	0	0	0	0	0	21839
2008-01-02 11:00:00	0	0	0	1	0	0	1	0	0	0	0	29538
2008-01-02 12:00:00	2	0	0	0	0	0	0	0	0	0	4	30297
2008-01-02 13:00:00	1	0	1	5	0	0	0	0	0	0	2	34805
2008-01-02 14:00:00	2	0	1	0	0	0	0	0	0	0	1	34817
2008-01-02 15:00:00	0	0	1	3	0	0	0	0	0	0	1	34400
2008-01-02 16:00:00	0	0	1	0	0	0	0	0	0	0	2	30176
2008-01-02 17:00:00	0	0	0	2	0	0	0	0	0	0	0	32973
2008-01-02 18:00:00	2	0	0	0	0	0	0	0	0	0	0	34249
2008-01-02 19:00:00	0	0	0	1	0	0	0	0	0	0	0	35556
2008-01-02 20:00:00	1	0	0	1	0	0	0	0	0	0	1	39922
2008-01-02 21:00:00	2	0	0	0	0	0	1	0	0	0	3	39996
2008-01-02 22:00:00	0	0	1	4	0	2	0	0	0	0	2	38810
2008-01-02 23:00:00	0	0	0	4	0	0	0	0	0	0	1	32841
2008-01-03 00:00:00	0	0	0	4	0	0	0	0	0	0	0	24533
2008-01-03 01:00:00	0	0	0	0	0	0	0	0	1	0	1	22160
2008-01-03 02:00:00	0	0	0	1	0	0	0	0	0	0	0	14296
2008-01-03 03:00:00	0	0	0	0	0	0	0	0	0	0	0	17712
2008-01-03 04:00:00	1	0	0	0	0	0	0	0	0	0	0	12951
2008-01-03 05:00:00	0	0	0	0	0	0	0	0	0	0	0	13376
2008-01-03 06:00:00	0	0	0	1	0	0	0	0	0	0	1	11257
2008-01-03 07:00:00	0	0	1	1	0	0	0	0	0	0	0	17025
2008-01-03 08:00:00	0	0	0	1	0	0	0	0	0	0	0	24073
2008-01-03 09:00:00	1	0	1	0	0	0	1	0	0	0	0	37899
2008-01-03 10:00:00	0	0	0	1	0	0	0	0	0	0	0	43880
2008-01-03 11:00:00	1	0	1	1	0	0	0	0	1	0	5	36472
2008-01-03 12:00:00	0	0	1	0	0	0	0	0	1	0	3	45526
2008-01-03 13:00:00	1	0	0	2	0	0	0	0	0	0	0	50035
2008-01-03 14:00:00	0	0	0	2	0	0	1	0	0	0	1	42220
2008-01-03 15:00:00	0	0	0	1	0	0	0	0	0	0	0	37568
2008-01-03 16:00:00	0	0	1	0	0	0	0	0	0	0	1	37260
2008-01-03 17:00:00	3	0	0	1	0	0	0	0	0	0	0	35978
2008-01-03 18:00:00	0	0	0	2	0	0	0	0	0	0	2	37518
2008-01-03 19:00:00	2	0	1	1	0	0	0	0	0	0	1	40775
2008-01-03 20:00:00	2	0	0	3	0	0	0	0	0	0	1	42699
2008-01-03 21:00:00	1	0	0	2	0	0	0	0	0	0	3	43294
2008-01-03 22:00:00	0	0	0	4	0	0	0	0	0	0	0	41163
2008-01-03 23:00:00	2	0	0	1	0	0	1	0	0	0	5	31703
2008-01-04 00:00:00	1	0	0	1	0	0	0	0	1	0	0	25164
2008-01-04 01:00:00	0	0	0	0	0	0	0	0	0	0	1	20044
2008-01-04 02:00:00	1	0	0	2	0	0	0	0	1	0	0	15323
2008-01-04 03:00:00	0	0	0	1	0	0	0	0	0	0	0	14029
2008-01-04 04:00:00	0	0	0	0	0	0	0	0	0	0	0	13249
2008-01-04 05:00:00	0	0	0	0	0	0	0	0	0	0	1	11931
2008-01-04 06:00:00	1	0	0	0	0	0	0	0	0	0	0	10846
2008-01-04 07:00:00	2	0	0	0	0	0	0	0	0	0	2	14831
2008-01-04 08:00:00	1	0	0	0	0	0	0	0	0	0	1	27124
2008-01-04 09:00:00	1	0	0	1	0	0	0	0	0	0	5	47063
2008-01-04 10:00:00	2	0	0	2	0	0	0	0	1	0	0	48927
2008-01-04 11:00:00	0	0	0	1	0	0	0	0	1	0	1	40905
2008-01-04 12:00:00	1	0	0	4	0	0	0	0	0	0	1	51514
2008-01-04 13:00:00	1	0	0	2	0	0	0	0	0	0	2	54058
2008-01-04 14:00:00	0	0	3	1	0	0	0	0	0	0	0	37167
2008-01-04 15:00:00	1	0	0	3	0	0	0	0	0	0	1	31903
2008-01-04 16:00:00	1	0	2	3	0	0	0	0	0	0	1	29717
2008-01-04 17:00:00	0	0	0	0	0	0	1	0	0	0	4	30665
2008-01-04 18:00:00	2	0	0	1	0	0	0	0	0	0	0	31283
2008-01-04 19:00:00	2	0	0	3	0	0	0	0	0	0	1	29852
2008-01-04 20:00:00	2	0	3	3	0	0	0	0	0	0	2	31863
2008-01-04 21:00:00	0	0	0	0	0	0	0	0	0	0	0	35780
2008-01-04 22:00:00	0	0	0	0	0	0	0	0	0	0	1	35978
2008-01-04 23:00:00	3	0	0	1	0	0	0	0	0	0	0	33448
2008-01-05 00:00:00	1	0	1	3	0	0	0	0	0	0	2	30388
2008-01-05 01:00:00	1	0	0	3	0	0	0	0	0	0	2	28617
2008-01-05 02:00:00	1	0	0	1	0	0	1	0	0	0	0	17199
2008-01-05 03:00:00	0	0	0	1	0	0	0	0	0	0	0	13351
2008-01-05 04:00:00	8	0	1	0	0	0	0	0	0	0	0	11812
2008-01-05 05:00:00	1	0	0	1	0	0	0	0	0	1	1	10222
2008-01-05 06:00:00	0	0	0	0	0	0	0	0	0	0	1	10764
2008-01-05 07:00:00	0	0	0	1	0	0	0	0	0	0	0	12285
2008-01-05 08:00:00	0	0	0	1	0	0	0	0	0	0	0	10822
2008-01-05 09:00:00	0	0	0	0	0	0	0	0	0	0	2	12915
2008-01-05 10:00:00	1	0	0	0	0	0	0	0	0	0	0	16800
2008-01-05 11:00:00	1	0	0	1	0	0	0	0	0	0	1	23732
2008-01-05 12:00:00	0	0	0	1	0	0	0	0	0	0	1	25315
2008-01-05 13:00:00	0	0	0	0	0	1	0	0	2	2	0	30275
2008-01-05 14:00:00	0	0	0	1	0	0	0	0	0	0	0	29948
2008-01-05 15:00:00	0	0	0	0	0	0	0	0	1	0	1	28099
2008-01-05 16:00:00	0	0	0	2	0	0	0	0	0	0	1	31519
2008-01-05 17:00:00	2	0	1	0	0	1	0	0	0	0	2	33180
2008-01-05 18:00:00	1	0	0	0	0	0	0	0	0	0	0	35069
2008-01-05 19:00:00	1	0	0	3	0	0	0	0	0	1	2	32203
2008-01-05 20:00:00	1	0	0	0	0	0	0	0	0	0	2	31310
2008-01-05 21:00:00	0	0	0	2	0	0	0	0	0	0	1	35408
2008-01-05 22:00:00	0	0	2	3	0	0	0	0	0	0	1	35730
2008-01-05 23:00:00	2	0	0	2	0	0	0	0	0	0	0	35993
2008-01-06 00:00:00	0	0	0	1	0	0	0	0	0	0	1	34509
2008-01-06 01:00:00	1	0	0	0	0	0	0	0	0	0	3	26427
2008-01-06 02:00:00	0	0	0	0	0	0	0	0	0	0	0	19913
2008-01-06 03:00:00	1	0	0	0	0	0	0	0	0	0	0	16485
2008-01-06 04:00:00	0	0	0	0	0	0	0	0	0	0	1	11621
2008-01-06 05:00:00	0	0	0	0	0	0	0	0	0	0	0	10621
2008-01-06 06:00:00	0	0	1	0	0	0	0	0	0	0	0	10827
2008-01-06 07:00:00	1	0	0	0	0	1	0	0	0	0	1	8502
2008-01-06 08:00:00	0	0	0	0	0	0	0	0	1	0	1	10336
2008-01-06 09:00:00	1	0	0	0	0	0	0	0	0	0	0	14616
2008-01-06 10:00:00	0	0	0	0	0	0	0	0	0	0	2	17155
2008-01-06 11:00:00	1	0	0	2	0	0	0	0	0	0	4	24442
2008-01-06 12:00:00	2	0	0	2	0	0	0	0	0	0	2	28241
2008-01-06 13:00:00	3	0	0	2	0	0	0	0	0	0	8	33603
2008-01-06 14:00:00	1	0	0	2	0	0	1	0	0	0	1	37993
2008-01-06 15:00:00	1	0	0	1	0	0	0	0	0	0	3	37688
2008-01-06 16:00:00	1	0	0	4	0	0	0	0	0	0	2	38462
2008-01-06 17:00:00	0	0	0	4	0	0	0	0	0	0	3	42848
2008-01-06 18:00:00	0	0	1	5	0	0	0	0	6	0	6	46160
2008-01-06 19:00:00	1	0	1	3	0	0	0	0	1	0	6	48092
2008-01-06 20:00:00	1	0	0	2	0	0	0	0	0	1	0	53313
2008-01-06 21:00:00	2	0	0	6	0	0	0	0	0	0	4	45333
2008-01-06 22:00:00	1	0	2	2	0	0	0	0	0	0	4	42104
2008-01-06 23:00:00	0	0	0	1	0	0	0	0	1	0	1	36326
2008-01-07 00:00:00	0	0	0	1	0	0	0	0	0	0	2	26605
2008-01-07 01:00:00	1	0	0	1	0	0	0	0	0	0	0	19230
2008-01-07 02:00:00	0	0	0	0	0	0	0	0	0	0	0	13086
2008-01-07 03:00:00	0	0	0	1	0	0	0	0	0	0	0	11511
2008-01-07 04:00:00	0	0	0	0	0	0	0	0	0	0	0	11890
2008-01-07 05:00:00	0	0	1	0	0	0	0	0	0	2	0	10564
2008-01-07 06:00:00	0	0	0	0	0	0	0	0	0	0	0	11187
2008-01-07 07:00:00	2	0	0	2	0	0	0	0	0	0	1	14040
2008-01-07 08:00:00	1	0	0	2	0	0	1	0	0	0	1	30181
2008-01-07 09:00:00	0	0	0	2	0	0	0	0	0	0	1	52771
2008-01-07 10:00:00	1	0	0	0	0	0	0	0	0	0	4	57022
2008-01-07 11:00:00	2	0	2	5	0	0	1	0	0	0	3	45643
2008-01-07 12:00:00	1	0	2	8	0	0	0	0	0	0	0	62289
2008-01-07 13:00:00	3	0	0	3	0	0	0	0	0	0	3	69285
2008-01-07 14:00:00	2	0	0	6	0	1	0	0	0	0	2	51680
2008-01-07 15:00:00	1	0	1	3	0	0	0	0	0	0	3	48309
2008-01-07 16:00:00	0	0	0	1	0	0	0	0	1	0	1	52025
2008-01-07 17:00:00	1	0	1	4	0	0	0	0	0	0	0	56608
2008-01-07 18:00:00	4	0	1	5	0	1	0	0	0	0	3	57765
2008-01-07 19:00:00	1	0	0	1	0	1	0	0	0	0	7	50728
2008-01-07 20:00:00	0	0	0	7	0	0	0	0	0	0	1	54595
2008-01-07 21:00:00	1	0	2	2	0	0	1	0	0	0	3	51190
2008-01-07 22:00:00	1	0	0	6	0	0	0	0	0	0	2	49149
2008-01-07 23:00:00	3	0	1	2	0	0	0	0	0	0	0	35632
2008-01-08 00:00:00	2	0	0	3	0	0	0	0	0	1	0	22503
2008-01-08 01:00:00	1	0	0	0	0	0	0	0	0	0	0	16052
2008-01-08 02:00:00	0	0	0	0	0	0	0	0	0	0	0	12974
2008-01-08 03:00:00	0	0	0	1	0	0	0	0	0	0	1	13517
2008-01-08 04:00:00	1	0	0	0	0	0	0	0	0	0	0	10443
2008-01-08 05:00:00	0	0	0	1	0	0	0	0	0	0	0	10154
2008-01-08 06:00:00	1	0	0	2	0	0	0	0	0	0	0	9329
2008-01-08 07:00:00	0	0	0	0	0	0	0	0	0	0	1	12158
2008-01-08 08:00:00	0	0	2	0	0	0	0	0	0	1	1	36251
2008-01-08 09:00:00	2	0	1	5	0	0	0	0	0	0	11	62617
2008-01-08 10:00:00	9	0	0	3	0	0	0	0	0	0	3	63888
2008-01-08 11:00:00	1	0	1	2	0	0	1	0	0	0	2	51059
2008-01-08 12:00:00	3	0	1	5	0	0	0	0	0	0	2	69827
2008-01-08 13:00:00	4	0	0	2	0	0	0	0	0	0	1	72691
2008-01-08 14:00:00	0	0	0	1	0	0	0	0	0	0	2	59262
2008-01-08 15:00:00	4	0	0	1	0	0	0	0	1	0	1	56689
2008-01-08 16:00:00	1	0	2	3	0	0	0	0	0	0	2	53426
2008-01-08 17:00:00	1	0	1	3	0	0	0	0	0	0	1	55311
2008-01-08 18:00:00	1	0	0	3	0	0	0	0	0	0	3	55090
2008-01-08 19:00:00	2	0	1	3	0	0	0	0	0	0	2	55412
2008-01-08 20:00:00	3	0	2	3	0	0	0	0	1	0	5	57396
2008-01-08 21:00:00	1	0	0	3	0	0	0	0	0	0	4	55336
2008-01-08 22:00:00	1	0	0	1	0	0	0	0	0	0	1	47001
2008-01-08 23:00:00	1	0	1	1	0	0	6	0	0	0	1	36390
2008-01-09 00:00:00	4	0	2	0	0	0	1	0	0	0	1	23015
2008-01-09 01:00:00	0	0	0	0	0	0	0	0	0	0	1	16609
2008-01-09 02:00:00	1	0	0	0	0	0	0	0	0	0	0	11458
2008-01-09 03:00:00	0	0	0	1	0	0	0	0	0	0	2	10406
2008-01-09 04:00:00	0	0	0	0	0	0	0	0	0	0	0	8461
2008-01-09 05:00:00	0	0	0	0	0	0	0	0	0	0	0	8420
2008-01-09 06:00:00	0	0	0	1	0	0	0	0	0	0	0	9463
2008-01-09 07:00:00	0	0	0	1	0	0	0	0	0	0	0	12053
2008-01-09 08:00:00	2	0	0	2	0	0	0	0	0	0	1	37052
2008-01-09 09:00:00	6	0	1	0	0	0	1	0	1	1	8	67160
2008-01-09 10:00:00	1	0	0	0	0	0	0	0	0	0	4	72327
2008-01-09 11:00:00	1	0	1	2	0	0	0	0	0	0	2	59274
2008-01-09 12:00:00	6	0	2	1	0	0	0	0	0	0	5	71359
2008-01-09 13:00:00	7	0	0	0	0	2	0	0	0	0	1	68060
2008-01-09 14:00:00	4	0	1	3	0	0	0	0	0	0	2	56799
2008-01-09 15:00:00	1	0	0	1	0	0	1	0	0	0	0	57695
2008-01-09 16:00:00	4	0	0	3	0	0	1	0	0	0	1	55711
2008-01-09 17:00:00	0	0	0	3	0	0	1	0	0	0	3	56804
2008-01-09 18:00:00	5	0	2	4	0	1	0	0	0	0	4	57931
2008-01-09 19:00:00	4	0	1	5	0	0	0	0	0	0	7	56852
2008-01-09 20:00:00	2	0	1	6	0	0	0	0	0	0	2	56641
2008-01-09 21:00:00	1	0	0	2	0	0	0	0	0	0	3	56356
2008-01-09 22:00:00	4	0	1	2	0	0	0	0	0	1	3	50150
2008-01-09 23:00:00	4	0	2	2	0	0	0	0	0	0	1	37905
2008-01-10 00:00:00	5	0	0	1	0	0	0	0	0	0	1	23443
2008-01-10 01:00:00	0	0	0	0	0	0	0	0	0	0	0	16979
2008-01-10 02:00:00	0	0	0	1	0	0	0	0	0	0	0	13920
2008-01-10 03:00:00	1	0	0	2	0	0	0	0	0	0	0	14053
2008-01-10 04:00:00	0	0	0	0	0	1	0	0	0	0	1	10670
2008-01-10 05:00:00	0	0	0	0	0	0	0	0	0	0	0	10742
2008-01-10 06:00:00	0	0	0	0	0	0	0	0	0	0	0	11396
2008-01-10 07:00:00	0	0	0	2	0	0	0	0	0	0	0	14588
2008-01-10 08:00:00	0	0	0	2	0	1	0	0	0	0	0	39712
2008-01-10 09:00:00	4	0	0	1	0	0	1	0	0	0	0	67733
2008-01-10 10:00:00	4	0	1	1	0	0	0	0	0	0	0	68604
2008-01-10 11:00:00	2	0	0	0	0	0	0	0	0	0	2	56452
2008-01-10 12:00:00	1	0	0	1	0	0	0	0	0	0	2	72435
2008-01-10 13:00:00	1	0	0	1	0	0	0	0	1	0	4	72597
2008-01-10 14:00:00	1	0	0	2	0	0	0	0	0	0	3	60932
2008-01-10 15:00:00	4	0	0	5	0	0	0	0	0	0	3	56097
2008-01-10 16:00:00	7	0	0	0	0	1	0	0	1	0	1	54877
2008-01-10 17:00:00	5	0	1	3	0	0	0	0	0	0	1	57458
2008-01-10 18:00:00	2	0	4	2	0	0	1	0	0	0	6	56943
2008-01-10 19:00:00	0	0	0	3	0	0	0	0	0	0	3	57443
2008-01-10 20:00:00	4	0	1	2	0	0	1	0	0	0	3	61690
2008-01-10 21:00:00	1	0	0	2	0	0	0	0	0	0	2	60463
2008-01-10 22:00:00	1	0	0	4	0	0	0	0	0	0	5	48618
2008-01-10 23:00:00	2	0	0	4	0	0	0	0	0	0	4	40013
2008-01-11 00:00:00	0	0	0	6	0	0	0	0	0	0	3	23944
2008-01-11 01:00:00	0	0	0	0	0	0	0	0	0	0	0	23656
2008-01-11 02:00:00	0	0	0	0	0	0	0	0	0	0	0	17141
2008-01-11 03:00:00	1	0	0	0	0	0	0	0	0	0	0	18491
2008-01-11 04:00:00	1	0	0	0	0	0	0	0	0	0	0	14369
2008-01-11 05:00:00	0	0	0	0	0	0	0	0	0	1	0	15539
2008-01-11 06:00:00	0	0	0	0	0	0	0	0	0	0	1	14475
2008-01-11 07:00:00	0	0	0	0	0	0	0	0	0	0	0	14750
2008-01-11 08:00:00	1	0	0	0	0	0	0	0	0	0	3	40992
2008-01-11 09:00:00	5	0	0	1	0	0	1	0	0	0	5	65585
2008-01-11 10:00:00	1	0	0	1	0	0	0	0	0	0	2	68193
2008-01-11 11:00:00	0	0	2	15	0	0	0	0	0	0	2	53293
2008-01-11 12:00:00	10	0	0	2	0	3	0	0	0	0	3	64134
2008-01-11 13:00:00	1	0	0	1	0	0	0	0	1	3	3	60905
2008-01-11 14:00:00	3	0	1	0	0	0	0	0	0	1	0	43769
2008-01-11 15:00:00	0	0	0	7	0	1	0	0	1	0	2	37892
2008-01-11 16:00:00	2	0	1	1	0	1	0	0	1	0	2	36706
2008-01-11 17:00:00	2	0	0	2	0	0	0	0	0	0	0	36678
2008-01-11 18:00:00	0	0	1	2	0	0	0	0	0	0	3	33633
2008-01-11 19:00:00	3	0	0	4	0	0	0	0	0	0	4	32894
2008-01-11 20:00:00	2	0	1	0	0	0	0	0	0	0	0	35643
2008-01-11 21:00:00	4	0	1	1	0	0	1	0	0	0	3	36295
2008-01-11 22:00:00	0	0	0	2	0	0	0	0	1	0	1	38528
2008-01-11 23:00:00	1	0	1	1	0	0	0	0	1	0	6	35849
2008-01-12 00:00:00	2	0	1	2	0	0	0	0	0	0	2	26652
2008-01-12 01:00:00	0	0	0	0	0	0	0	0	1	0	1	19772
2008-01-12 02:00:00	0	0	0	1	0	0	0	0	0	0	0	15514
2008-01-12 03:00:00	0	0	1	0	0	0	0	0	0	0	1	12916
2008-01-12 04:00:00	1	0	0	0	0	0	0	0	3	0	0	10997
2008-01-12 05:00:00	0	0	0	0	0	0	0	0	0	0	2	12360
2008-01-12 06:00:00	0	0	0	0	0	0	0	0	0	0	0	10148
2008-01-12 07:00:00	0	0	0	0	0	0	0	0	0	0	1	10787
2008-01-12 08:00:00	0	0	0	0	0	0	0	0	0	1	1	13606
2008-01-12 09:00:00	0	0	0	0	0	0	0	0	0	0	2	16376
2008-01-12 10:00:00	0	0	0	0	0	0	0	0	0	0	0	22607
2008-01-12 11:00:00	2	0	0	0	0	0	0	0	0	0	1	27275
2008-01-12 12:00:00	0	0	0	1	0	0	0	0	0	0	0	30194
2008-01-12 13:00:00	0	0	0	1	0	0	0	0	0	0	1	32841
2008-01-12 14:00:00	5	0	0	1	0	0	0	0	0	1	0	30326
2008-01-12 15:00:00	1	0	0	0	0	0	0	0	0	0	2	32444
2008-01-12 16:00:00	0	0	1	2	0	0	0	0	0	0	1	34690
2008-01-12 17:00:00	1	0	0	2	0	0	0	0	0	0	2	33283
2008-01-12 18:00:00	0	0	0	0	0	0	0	0	0	0	0	32966
2008-01-12 19:00:00	1	0	0	6	0	0	0	0	0	0	5	32646
2008-01-12 20:00:00	1	0	1	2	0	0	0	0	0	0	2	34628
2008-01-12 21:00:00	1	0	0	0	0	0	0	0	0	0	1	37504
2008-01-12 22:00:00	3	0	1	3	0	0	0	0	0	1	4	40452
2008-01-12 23:00:00	3	0	1	0	0	0	1	0	2	0	2	38214
2008-01-13 00:00:00	0	0	0	3	0	0	0	0	0	0	0	29732
2008-01-13 01:00:00	0	0	0	1	0	0	1	0	0	0	1	23214
2008-01-13 02:00:00	2	0	0	1	0	0	0	0	1	0	2	18791
2008-01-13 03:00:00	0	0	0	1	0	0	0	0	2	0	1	16058
2008-01-13 04:00:00	1	0	0	1	0	0	0	0	1	0	0	15841
2008-01-13 05:00:00	0	0	0	0	0	0	0	0	0	0	0	12051
2008-01-13 06:00:00	0	0	0	0	0	0	0	0	1	0	1	12139
2008-01-13 07:00:00	0	0	0	0	0	0	0	0	0	0	0	10794
2008-01-13 08:00:00	0	0	0	0	0	0	1	0	0	0	1	13504
2008-01-13 09:00:00	0	0	1	1	0	1	0	0	0	0	0	15911
2008-01-13 10:00:00	0	0	0	2	0	0	1	0	0	0	0	21512
2008-01-13 11:00:00	2	0	0	0	0	0	0	0	0	0	1	31723
2008-01-13 12:00:00	1	0	0	0	0	0	1	0	0	0	1	37028
2008-01-13 13:00:00	2	0	1	3	0	0	2	0	0	0	0	41479
2008-01-13 14:00:00	0	0	1	3	0	0	0	0	1	0	1	43202
2008-01-13 15:00:00	0	0	1	1	0	0	0	0	0	0	3	45712
2008-01-13 16:00:00	3	0	2	2	0	0	1	0	0	0	0	49494
2008-01-13 17:00:00	1	0	0	1	0	0	4	0	0	0	0	47600
2008-01-13 18:00:00	2	0	1	2	0	0	0	0	0	0	2	53707
2008-01-13 19:00:00	2	0	0	4	0	0	0	0	0	0	2	58186
2008-01-13 20:00:00	3	0	0	11	0	0	0	0	1	0	5	64195
2008-01-13 21:00:00	3	0	2	1	0	0	1	0	0	1	2	62290
2008-01-13 22:00:00	2	0	0	0	0	0	0	0	0	0	2	53887
2008-01-13 23:00:00	0	0	0	3	0	0	0	0	0	0	2	42274
2008-01-14 00:00:00	0	0	0	2	0	0	0	0	0	0	0	31251
2008-01-14 01:00:00	0	0	0	0	0	0	0	0	0	0	1	24884
2008-01-14 02:00:00	0	0	0	0	0	0	0	0	0	0	0	20210
2008-01-14 03:00:00	1	0	0	2	0	0	0	0	0	0	1	19101
2008-01-14 04:00:00	0	0	0	0	0	0	1	0	0	0	0	17412
2008-01-14 05:00:00	0	0	0	0	0	1	0	0	0	0	0	16115
2008-01-14 06:00:00	1	0	0	2	0	0	0	0	0	0	0	17342
2008-01-14 07:00:00	0	0	0	0	0	0	0	0	3	0	1	21213
2008-01-14 08:00:00	1	0	2	0	0	0	0	0	0	0	4	43324
2008-01-14 09:00:00	6	0	2	1	0	0	1	0	3	0	4	69890
2008-01-14 10:00:00	0	0	0	0	0	0	0	0	0	0	0	75967
2008-01-14 11:00:00	1	0	1	0	0	0	0	0	0	0	2	63651
2008-01-14 12:00:00	1	0	1	3	0	0	0	0	0	0	5	85947
2008-01-14 13:00:00	1	0	0	1	0	0	0	0	0	0	8	89595
2008-01-14 14:00:00	1	0	0	2	0	0	0	0	0	0	1	77142
2008-01-14 15:00:00	0	0	0	1	0	0	0	0	0	0	2	76435
2008-01-14 16:00:00	1	0	3	4	0	0	1	0	2	0	3	74910
2008-01-14 17:00:00	0	0	2	1	0	0	1	0	1	0	1	77383
2008-01-14 18:00:00	1	0	0	0	0	0	0	0	2	0	1	77313
2008-01-14 19:00:00	0	0	4	4	0	0	0	0	0	0	4	73887
2008-01-14 20:00:00	2	0	0	4	0	0	0	0	0	0	0	73741
2008-01-14 21:00:00	4	0	1	4	0	0	0	0	0	0	1	72742
2008-01-14 22:00:00	1	0	1	0	0	0	0	0	0	0	6	64300
2008-01-14 23:00:00	0	0	0	2	0	0	0	0	0	1	1	51199
2008-01-15 00:00:00	0	0	0	1	0	0	0	0	1	0	1	30469
2008-01-15 01:00:00	1	0	0	1	0	0	0	0	0	0	0	27378
2008-01-15 02:00:00	0	0	0	0	0	0	0	0	0	0	0	22808
2008-01-15 03:00:00	0	0	0	0	0	1	1	0	0	0	0	24030
2008-01-15 04:00:00	0	0	0	1	0	0	0	0	0	0	0	20313
2008-01-15 05:00:00	0	0	0	0	0	1	0	0	0	0	0	16731
2008-01-15 06:00:00	0	0	0	3	0	0	0	0	0	0	0	19159
2008-01-15 07:00:00	0	0	0	1	0	0	0	0	0	0	0	19156
2008-01-15 08:00:00	0	0	0	1	0	0	0	0	0	0	1	49893
2008-01-15 09:00:00	4	0	0	0	0	0	0	0	0	0	1	81603
2008-01-15 10:00:00	0	0	1	1	0	0	0	0	0	1	3	82373
2008-01-15 11:00:00	3	0	0	2	0	0	0	0	0	0	3	66112
2008-01-15 12:00:00	2	0	0	3	0	0	0	0	0	0	2	80145
2008-01-15 13:00:00	0	0	0	1	0	0	0	0	0	0	3	84810
2008-01-15 14:00:00	1	0	1	2	0	0	1	0	2	0	4	68760
2008-01-15 15:00:00	1	0	2	3	0	0	0	0	1	0	4	68096
2008-01-15 16:00:00	0	0	6	3	0	0	0	0	0	0	2	67874
2008-01-15 17:00:00	3	0	1	6	0	0	0	0	1	0	4	66286
2008-01-15 18:00:00	3	0	1	2	0	0	0	0	1	0	3	72234
2008-01-15 19:00:00	0	0	1	7	0	0	0	0	1	0	7	66821
2008-01-15 20:00:00	0	0	1	5	0	0	0	0	0	0	2	71749
2008-01-15 21:00:00	2	0	0	6	0	0	0	0	0	0	2	66828
2008-01-15 22:00:00	0	0	0	5	0	0	0	0	0	1	0	57492
2008-01-15 23:00:00	0	0	1	1	0	0	0	0	0	0	2	47891
2008-01-16 00:00:00	1	0	0	10	0	0	0	0	0	0	1	28134
2008-01-16 01:00:00	0	0	0	1	0	0	0	0	0	0	0	21193
2008-01-16 02:00:00	0	0	0	0	0	0	0	0	0	1	0	18874
2008-01-16 03:00:00	1	0	0	0	0	0	0	0	0	0	0	14848
2008-01-16 04:00:00	0	0	0	0	0	0	0	0	0	0	0	18442
2008-01-16 05:00:00	0	0	0	0	0	0	0	0	0	0	0	17967
2008-01-16 06:00:00	0	0	0	0	0	0	0	0	1	0	0	16486
2008-01-16 07:00:00	0	0	0	0	0	0	0	0	0	0	0	22456
2008-01-16 08:00:00	1	0	0	2	0	0	0	0	0	0	4	48154
2008-01-16 09:00:00	5	0	0	3	0	0	1	0	1	0	1	76164
2008-01-16 10:00:00	0	0	0	1	0	0	0	0	0	0	8	81671
2008-01-16 11:00:00	0	0	0	4	0	0	0	0	0	0	2	65528
2008-01-16 12:00:00	2	0	0	3	0	0	0	0	0	0	4	93704
2008-01-16 13:00:00	1	0	1	1	0	0	1	0	0	1	6	88226
2008-01-16 14:00:00	15	0	2	0	0	0	0	0	0	0	3	75200
2008-01-16 15:00:00	1	0	4	2	0	0	0	0	0	0	4	69943
2008-01-16 16:00:00	2	0	2	0	0	0	0	0	0	0	2	67164
2008-01-16 17:00:00	1	0	0	2	0	0	1	0	0	0	2	69929
2008-01-16 18:00:00	0	0	0	2	0	0	0	0	0	0	3	69221
2008-01-16 19:00:00	0	0	5	4	0	0	0	0	0	0	2	67817
2008-01-16 20:00:00	0	0	0	4	0	0	0	0	0	0	0	73376
2008-01-16 21:00:00	5	0	1	4	0	0	0	0	0	1	2	71777
2008-01-16 22:00:00	3	0	0	1	0	0	0	0	0	0	1	62521
2008-01-16 23:00:00	0	0	1	0	0	0	0	0	0	0	2	44862
2008-01-17 00:00:00	5	0	0	1	0	0	0	0	0	0	1	29102
2008-01-17 01:00:00	0	0	0	1	0	0	0	0	0	0	0	22959
2008-01-17 02:00:00	2	0	0	0	0	0	0	0	0	0	0	17816
2008-01-17 03:00:00	0	0	0	0	0	0	0	0	0	0	0	19376
2008-01-17 04:00:00	0	0	0	0	0	0	0	0	0	0	0	17001
2008-01-17 05:00:00	0	0	0	0	0	0	0	0	0	0	1	18866
2008-01-17 06:00:00	0	0	0	0	0	0	0	0	1	0	0	14963
2008-01-17 07:00:00	1	0	0	0	0	0	0	0	0	0	1	23706
2008-01-17 08:00:00	1	0	1	1	0	0	0	0	0	0	0	52884
2008-01-17 09:00:00	1	0	1	0	0	0	0	0	0	0	5	75942
2008-01-17 10:00:00	1	0	0	2	0	0	0	0	0	0	4	75695
2008-01-17 11:00:00	1	0	0	2	0	0	0	0	0	0	6	64023
2008-01-17 12:00:00	10	0	5	2	0	0	0	0	0	0	5	78904
2008-01-17 13:00:00	0	0	3	2	0	0	1	0	0	0	2	81453
2008-01-17 14:00:00	3	0	2	1	0	0	0	0	0	0	1	66272
2008-01-17 15:00:00	1	0	1	1	0	0	2	0	0	0	0	62318
2008-01-17 16:00:00	1	0	0	6	0	1	1	0	0	0	8	62115
2008-01-17 17:00:00	0	0	0	6	0	0	0	0	0	0	1	57119
2008-01-17 18:00:00	0	0	0	1	0	0	0	0	0	0	0	59711
2008-01-17 19:00:00	0	0	1	1	0	0	0	0	2	0	3	59993
2008-01-17 20:00:00	3	0	0	9	0	0	3	0	0	0	3	61668
2008-01-17 21:00:00	2	0	1	1	0	0	0	0	0	0	0	62812
2008-01-17 22:00:00	3	0	1	1	0	0	1	0	0	0	2	52980
2008-01-17 23:00:00	2	0	0	1	0	0	0	0	0	0	0	44581
2008-01-18 00:00:00	1	0	0	1	0	0	0	0	0	0	2	28701
2008-01-18 01:00:00	1	0	0	1	0	0	0	0	0	0	1	23554
2008-01-18 02:00:00	1	0	1	2	0	0	0	0	0	0	0	24668
2008-01-18 03:00:00	0	0	0	0	0	0	0	0	0	0	2	28227
2008-01-18 04:00:00	1	0	0	1	0	0	0	0	0	0	0	17396
2008-01-18 05:00:00	1	0	0	0	0	0	0	0	1	0	1	20016
2008-01-18 06:00:00	0	0	0	0	0	0	0	0	0	0	1	26390
2008-01-18 07:00:00	0	0	1	0	0	0	0	0	0	0	0	30887
2008-01-18 08:00:00	2	0	0	0	0	0	0	0	0	0	1	53020
2008-01-18 09:00:00	0	0	0	1	0	0	0	0	0	1	1	89875
2008-01-18 10:00:00	1	0	1	4	0	0	1	0	0	0	3	80991
2008-01-18 11:00:00	0	0	0	0	0	0	0	0	0	0	2	66374
2008-01-18 12:00:00	1	0	0	3	0	0	0	0	0	0	4	86980
2008-01-18 13:00:00	2	0	0	2	0	0	0	0	0	0	0	70790
2008-01-18 14:00:00	2	0	0	2	0	0	1	0	0	0	1	50838
2008-01-18 15:00:00	2	0	0	6	0	0	1	0	0	0	1	43635
2008-01-18 16:00:00	0	0	1	0	0	0	0	0	0	0	0	39563
2008-01-18 17:00:00	0	0	1	3	0	0	0	0	0	0	2	43851
2008-01-18 18:00:00	0	0	7	3	0	0	0	0	1	0	4	38416
2008-01-18 19:00:00	0	0	0	1	0	0	0	0	0	0	2	39747
2008-01-18 20:00:00	1	0	0	0	0	0	0	0	0	0	1	45842
2008-01-18 21:00:00	0	0	0	3	0	0	0	0	0	0	1	44953
2008-01-18 22:00:00	2	0	0	4	0	0	0	0	0	0	2	49810
2008-01-18 23:00:00	0	0	0	0	0	1	0	0	0	0	1	46139
2008-01-19 00:00:00	1	0	1	0	0	0	0	0	0	0	0	35329
2008-01-19 01:00:00	0	0	0	1	0	0	0	0	1	0	0	34435
2008-01-19 02:00:00	0	0	0	0	0	0	0	0	0	0	0	32718
2008-01-19 03:00:00	0	0	1	0	0	0	0	0	0	0	0	26846
2008-01-19 04:00:00	0	0	0	0	0	0	0	0	0	0	0	28744
2008-01-19 05:00:00	0	0	0	0	0	0	0	0	0	0	0	24418
2008-01-19 06:00:00	0	0	0	0	0	0	0	0	0	0	0	20331
2008-01-19 07:00:00	0	0	0	1	0	0	0	0	0	0	0	21745
2008-01-19 08:00:00	0	0	0	0	0	0	0	0	0	0	1	20486
2008-01-19 09:00:00	0	0	0	0	0	0	0	0	0	0	0	22967
2008-01-19 10:00:00	0	0	0	0	0	0	0	0	0	0	0	29397
2008-01-19 11:00:00	0	0	1	0	0	0	0	0	0	0	1	33603
2008-01-19 12:00:00	1	0	0	2	0	0	0	0	0	0	0	41329
2008-01-19 13:00:00	3	0	0	0	0	0	0	0	0	0	1	39539
2008-01-19 14:00:00	1	0	1	1	0	0	0	0	0	0	0	38946
2008-01-19 15:00:00	0	0	0	1	0	0	0	0	0	0	0	40830
2008-01-19 16:00:00	1	0	1	3	0	0	1	0	0	0	2	43624
2008-01-19 17:00:00	0	0	0	2	0	0	0	0	0	0	4	44820
2008-01-19 18:00:00	0	0	0	0	0	0	0	0	0	0	1	43041
2008-01-19 19:00:00	0	0	1	1	0	0	0	0	1	0	3	44215
2008-01-19 20:00:00	1	0	1	3	0	1	0	0	1	1	1	41466
2008-01-19 21:00:00	2	0	0	0	0	0	0	0	0	0	1	42988
2008-01-19 22:00:00	0	0	0	4	0	0	0	0	0	0	1	50834
2008-01-19 23:00:00	1	0	0	0	0	0	0	0	0	0	0	48877
2008-01-20 00:00:00	0	0	0	0	0	0	0	0	0	0	1	42393
2008-01-20 01:00:00	0	0	1	2	0	0	0	0	0	0	1	43547
2008-01-20 02:00:00	0	0	0	1	0	0	0	0	0	0	0	24136
2008-01-20 03:00:00	0	0	0	1	0	0	0	0	0	0	0	23155
2008-01-20 04:00:00	0	0	0	0	0	0	0	0	0	0	0	20978
2008-01-20 05:00:00	0	0	0	0	0	0	0	0	0	0	0	22127
2008-01-20 06:00:00	0	0	0	0	0	0	0	0	0	0	0	23937
2008-01-20 07:00:00	0	0	0	1	0	0	0	0	0	0	1	24685
2008-01-20 08:00:00	2	0	0	1	0	0	0	0	0	0	0	29626
2008-01-20 09:00:00	0	0	0	1	0	1	0	0	0	0	0	31335
2008-01-20 10:00:00	0	0	0	1	0	0	1	0	0	0	0	37677
2008-01-20 11:00:00	0	0	0	3	0	0	0	0	0	0	0	40199
2008-01-20 12:00:00	0	0	0	1	0	0	0	0	0	0	1	51057
2008-01-20 13:00:00	2	0	0	3	0	0	0	0	0	0	2	45485
2008-01-20 14:00:00	2	0	1	6	0	0	0	0	0	0	0	45279
2008-01-20 15:00:00	1	0	1	1	0	0	0	0	0	0	0	44220
2008-01-20 16:00:00	0	0	1	2	0	0	0	0	0	1	6	48368
2008-01-20 17:00:00	2	0	5	4	0	0	4	0	0	0	6	47725
2008-01-20 18:00:00	1	0	1	3	0	0	0	0	2	0	2	50861
2008-01-20 19:00:00	3	0	0	6	0	0	0	0	0	0	0	52005
2008-01-20 20:00:00	7	0	3	3	0	1	2	0	0	0	4	58810
2008-01-20 21:00:00	1	0	4	5	0	0	0	0	1	0	2	58624
2008-01-20 22:00:00	2	0	0	5	0	0	0	0	0	0	2	55049
2008-01-20 23:00:00	1	0	1	3	0	0	1	0	0	0	2	43852
2008-01-21 00:00:00	0	0	0	3	0	0	0	0	0	0	0	31244
2008-01-21 01:00:00	1	0	1	1	0	0	0	0	0	0	0	30830
2008-01-21 02:00:00	1	0	0	0	0	0	0	0	0	1	0	22748
2008-01-21 03:00:00	0	0	0	0	0	0	0	0	0	0	0	19997
2008-01-21 04:00:00	0	0	0	0	0	0	0	0	0	0	0	24647
2008-01-21 05:00:00	0	0	0	0	0	1	0	0	0	0	0	19578
2008-01-21 06:00:00	0	0	0	0	0	0	0	0	0	0	1	15035
2008-01-21 07:00:00	0	0	0	2	0	0	0	0	0	0	1	15017
2008-01-21 08:00:00	0	0	0	1	0	0	0	0	0	0	5	36592
2008-01-21 09:00:00	1	0	0	1	0	0	0	0	0	0	7	63904
2008-01-21 10:00:00	0	0	0	5	0	0	0	0	0	0	19	69272
2008-01-21 11:00:00	1	0	0	2	0	0	0	0	0	0	0	58827
2008-01-21 12:00:00	2	0	4	2	0	0	1	0	0	0	12	75422
2008-01-21 13:00:00	0	0	1	0	0	0	2	0	0	0	8	75320
2008-01-21 14:00:00	2	0	0	3	0	1	2	0	0	0	4	66461
2008-01-21 15:00:00	1	0	2	1	0	0	0	0	0	0	4	60829
2008-01-21 16:00:00	4	0	2	4	0	0	0	0	0	0	0	61419
2008-01-21 17:00:00	0	0	0	4	0	0	1	0	0	1	0	62839
2008-01-21 18:00:00	1	0	0	5	0	0	0	0	0	0	2	65351
2008-01-21 19:00:00	4	0	2	0	0	0	0	0	0	0	4	63613
2008-01-21 20:00:00	7	0	1	5	0	0	0	0	0	0	8	61293
2008-01-21 21:00:00	1	0	2	3	0	0	0	0	0	0	3	61111
2008-01-21 22:00:00	5	0	2	4	0	0	3	0	0	0	3	56931
2008-01-21 23:00:00	0	0	1	0	0	0	0	0	0	0	3	40029
2008-01-22 00:00:00	0	0	0	4	0	0	0	0	0	0	0	32490
2008-01-22 01:00:00	1	0	0	2	0	0	0	0	0	0	0	29911
2008-01-22 02:00:00	0	0	1	0	0	0	0	0	0	0	1	21243
2008-01-22 03:00:00	0	0	0	0	0	0	0	0	0	0	0	22609
2008-01-22 04:00:00	0	0	0	0	0	0	0	0	0	0	0	11254
2008-01-22 05:00:00	1	0	0	0	0	0	0	0	0	0	1	10933
2008-01-22 06:00:00	0	0	1	0	0	0	0	0	0	0	0	15347
2008-01-22 07:00:00	0	0	0	0	0	0	1	0	1	0	1	22006
2008-01-22 08:00:00	0	0	1	4	0	2	0	0	0	0	7	49529
2008-01-22 09:00:00	0	0	0	3	0	0	0	0	0	0	4	76288
2008-01-22 10:00:00	0	0	1	7	0	1	1	0	0	0	9	81839
2008-01-22 11:00:00	3	0	1	5	0	0	0	0	0	0	0	70558
2008-01-22 12:00:00	1	0	1	1	0	0	0	0	0	0	3	78702
2008-01-22 13:00:00	3	0	0	5	0	0	3	0	0	0	2	85675
2008-01-22 14:00:00	3	0	0	3	0	0	0	0	0	0	8	70321
2008-01-22 15:00:00	1	0	4	0	0	0	0	0	5	1	6	71898
2008-01-22 16:00:00	3	0	0	4	0	0	0	0	0	0	5	62126
2008-01-22 17:00:00	4	0	0	1	0	0	1	0	1	0	10	61473
2008-01-22 18:00:00	4	0	1	3	0	0	0	0	0	0	12	62362
2008-01-22 19:00:00	0	0	1	2	0	0	0	0	0	0	4	64454
2008-01-22 20:00:00	0	0	2	0	0	0	1	0	1	0	4	62714
2008-01-22 21:00:00	2	0	1	4	0	0	0	0	0	0	3	57973
2008-01-22 22:00:00	5	0	2	1	0	0	1	0	0	1	1	50297
2008-01-22 23:00:00	1	0	0	1	0	0	2	0	0	0	3	33440
2008-01-23 00:00:00	1	0	0	0	0	0	1	0	0	0	0	27673
2008-01-23 01:00:00	1	0	0	0	0	0	0	0	0	0	2	18070
2008-01-23 02:00:00	0	0	0	0	0	0	0	0	0	0	1	18611
2008-01-23 03:00:00	0	0	0	0	0	0	0	0	1	0	0	18872
2008-01-23 04:00:00	0	0	0	1	0	0	0	0	0	0	0	15502
2008-01-23 05:00:00	0	0	0	0	0	1	1	0	0	0	1	21155
2008-01-23 06:00:00	0	0	0	0	0	0	0	0	0	0	0	16401
2008-01-23 07:00:00	1	0	0	0	0	0	0	0	0	0	0	29574
2008-01-23 08:00:00	6	0	0	3	0	0	0	0	0	0	6	58080
2008-01-23 09:00:00	2	0	0	0	0	0	0	0	0	0	3	82787
2008-01-23 10:00:00	4	0	0	3	0	0	0	0	0	0	3	84403
2008-01-23 11:00:00	1	0	0	3	0	0	0	0	2	0	17	60579
2008-01-23 12:00:00	1	0	1	3	0	0	0	0	0	1	4	78371
2008-01-23 13:00:00	1	0	0	1	0	0	0	0	0	1	1	77891
2008-01-23 14:00:00	2	0	3	8	0	0	0	0	0	0	1	64564
2008-01-23 15:00:00	0	0	4	2	0	0	0	0	0	0	0	63678
2008-01-23 16:00:00	1	0	2	4	0	0	0	0	0	0	0	63197
2008-01-23 17:00:00	2	0	0	2	0	0	0	0	1	0	0	66725
2008-01-23 18:00:00	14	0	1	4	0	0	2	0	1	0	4	67628
2008-01-23 19:00:00	2	0	6	2	0	0	0	0	1	0	4	68341
2008-01-23 20:00:00	4	0	0	5	0	0	0	0	0	0	4	67682
2008-01-23 21:00:00	6	0	0	3	0	0	0	0	1	0	7	64827
2008-01-23 22:00:00	6	0	0	4	0	0	0	0	0	0	3	58936
2008-01-23 23:00:00	1	0	2	1	0	0	0	0	0	1	3	42139
2008-01-24 00:00:00	2	0	0	3	0	0	0	0	0	0	0	30167
2008-01-24 01:00:00	0	0	0	0	0	0	0	0	0	0	1	31152
2008-01-24 02:00:00	0	0	0	0	0	0	0	0	0	0	0	22136
2008-01-24 03:00:00	2	0	0	0	0	0	0	0	0	0	0	29660
2008-01-24 04:00:00	1	0	0	0	0	0	0	0	0	0	1	23617
2008-01-24 05:00:00	0	0	0	0	0	0	0	0	0	0	0	18747
2008-01-24 06:00:00	1	0	0	0	0	0	0	0	0	0	0	13380
2008-01-24 07:00:00	0	0	0	0	0	0	0	0	0	0	0	16740
2008-01-24 08:00:00	1	0	2	2	0	0	0	0	0	0	1	44139
2008-01-24 09:00:00	1	0	0	2	0	0	0	0	0	0	2	73950
2008-01-24 10:00:00	1	0	0	12	0	0	0	0	1	0	4	80691
2008-01-24 11:00:00	3	0	0	2	0	1	2	0	0	0	3	63585
2008-01-24 12:00:00	0	0	0	2	0	0	1	0	0	0	4	77440
2008-01-24 13:00:00	5	0	3	3	0	0	0	0	0	0	3	78753
2008-01-24 14:00:00	2	0	1	4	0	0	0	0	1	0	0	60999
2008-01-24 15:00:00	0	0	1	3	0	0	0	0	0	0	0	58075
2008-01-24 16:00:00	1	0	1	1	0	0	0	0	0	0	5	60010
2008-01-24 17:00:00	2	0	1	4	0	0	0	0	0	0	5	58030
2008-01-24 18:00:00	2	0	0	2	0	0	0	0	0	0	1	64316
2008-01-24 19:00:00	5	0	1	2	0	0	0	0	1	0	6	61172
2008-01-24 20:00:00	2	0	2	3	0	0	0	0	1	0	4	59944
2008-01-24 21:00:00	2	0	0	5	0	0	0	0	0	1	2	59047
2008-01-24 22:00:00	2	0	1	2	0	1	0	0	0	0	0	57793
2008-01-24 23:00:00	4	0	1	0	0	0	0	0	4	0	3	47017
2008-01-25 00:00:00	1	0	0	2	0	0	0	0	0	0	0	29506
2008-01-25 01:00:00	1	0	1	1	0	0	0	0	1	0	0	22814
2008-01-25 02:00:00	0	0	0	0	0	0	0	0	0	0	0	15887
2008-01-25 03:00:00	0	0	0	0	0	0	0	0	0	0	0	12756
2008-01-25 04:00:00	0	0	0	0	0	0	0	0	0	0	0	13219
2008-01-25 05:00:00	0	0	0	0	0	0	0	0	0	0	0	12007
2008-01-25 06:00:00	0	0	0	0	0	0	0	0	0	0	1	19776
2008-01-25 07:00:00	0	0	0	1	0	0	0	0	0	0	1	21219
2008-01-25 08:00:00	1	0	0	5	0	0	0	0	0	0	2	51202
2008-01-25 09:00:00	0	0	0	1	0	0	0	0	0	0	2	85217
2008-01-25 10:00:00	4	0	0	1	0	0	0	0	0	0	2	83217
2008-01-25 11:00:00	1	0	0	4	0	0	0	0	0	0	2	58393
2008-01-25 12:00:00	2	0	0	0	0	1	0	0	0	1	1	61258
2008-01-25 13:00:00	0	0	0	3	0	0	0	0	0	0	3	63126
2008-01-25 14:00:00	4	0	0	1	0	0	0	0	0	0	0	40032
2008-01-25 15:00:00	1	0	3	6	0	0	0	0	0	0	0	38125
2008-01-25 16:00:00	1	0	0	0	0	0	0	0	0	0	0	37802
2008-01-25 17:00:00	2	0	0	2	0	0	0	0	0	0	2	27834
2008-01-25 18:00:00	0	0	0	0	0	0	0	0	1	0	2	31604
2008-01-25 19:00:00	0	0	0	0	0	0	0	0	0	0	2	36432
2008-01-25 20:00:00	1	0	1	1	0	0	0	0	0	0	2	36516
2008-01-25 21:00:00	2	0	0	2	0	0	0	0	0	0	0	35786
2008-01-25 22:00:00	2	0	0	1	0	0	0	0	1	0	2	40830
2008-01-25 23:00:00	0	0	0	2	0	0	0	0	0	0	1	36477
2008-01-26 00:00:00	1	0	1	2	0	0	0	0	0	0	1	26667
2008-01-26 01:00:00	1	0	0	1	0	1	1	0	0	0	0	29413
2008-01-26 02:00:00	0	0	0	0	0	0	1	0	0	0	0	21145
2008-01-26 03:00:00	1	0	0	1	0	0	0	0	0	0	0	21242
2008-01-26 04:00:00	0	0	0	1	0	0	0	0	0	0	0	17763
2008-01-26 05:00:00	0	0	0	0	0	0	0	0	0	0	0	22709
2008-01-26 06:00:00	0	0	0	1	0	0	0	0	0	0	2	28436
2008-01-26 07:00:00	0	0	0	2	0	0	0	0	0	0	0	26525
2008-01-26 08:00:00	0	0	0	1	0	0	0	0	0	0	0	13931
2008-01-26 09:00:00	0	0	0	1	0	0	0	0	2	0	0	13645
2008-01-26 10:00:00	1	0	1	2	0	0	0	0	0	0	1	20469
2008-01-26 11:00:00	1	0	0	1	0	0	0	0	1	0	2	28147
2008-01-26 12:00:00	1	0	0	0	0	0	0	0	0	1	1	32428
2008-01-26 13:00:00	2	0	1	0	0	0	0	0	1	0	0	33434
2008-01-26 14:00:00	0	0	1	1	0	0	0	0	0	0	0	30902
2008-01-26 15:00:00	1	0	0	2	0	0	0	0	0	0	1	36701
2008-01-26 16:00:00	1	0	1	5	0	0	0	0	0	0	3	36371
2008-01-26 17:00:00	0	0	1	2	0	0	0	0	0	0	3	43882
2008-01-26 18:00:00	1	0	0	1	0	0	0	0	0	0	3	47101
2008-01-26 19:00:00	0	0	2	3	0	0	1	0	0	1	2	35558
2008-01-26 20:00:00	2	0	0	1	0	0	0	0	0	0	0	39704
2008-01-26 21:00:00	0	0	2	5	0	0	1	0	0	0	4	42914
2008-01-26 22:00:00	0	0	1	1	0	0	0	0	0	0	2	34558
2008-01-26 23:00:00	0	0	0	1	0	0	0	0	0	0	0	34704
2008-01-27 00:00:00	1	0	0	1	0	0	0	0	0	1	1	25265
2008-01-27 01:00:00	0	0	0	0	0	0	0	0	0	0	0	0
2008-01-27 02:00:00	1	0	0	3	0	0	0	0	1	0	0	18689
2008-01-27 03:00:00	0	0	0	0	0	0	0	0	0	0	1	20223
2008-01-27 04:00:00	0	0	0	0	0	0	0	0	0	0	0	19844
2008-01-27 05:00:00	0	0	0	0	0	0	0	0	0	0	0	15659
2008-01-27 06:00:00	0	0	0	1	0	0	0	0	0	0	0	12987
2008-01-27 07:00:00	0	0	0	0	0	0	0	0	0	0	1	20685
2008-01-27 08:00:00	0	0	1	0	0	0	0	0	0	0	0	17828
2008-01-27 09:00:00	0	0	0	0	0	0	0	0	0	0	1	32871
2008-01-27 10:00:00	0	0	0	3	0	0	0	0	0	0	0	29822
2008-01-27 11:00:00	1	0	0	0	0	0	0	0	0	0	1	27046
2008-01-27 12:00:00	0	0	1	2	0	0	0	0	0	0	0	33259
2008-01-27 13:00:00	1	0	0	5	0	0	0	0	0	0	0	38052
2008-01-27 14:00:00	0	0	0	1	0	0	0	0	0	0	0	39961
2008-01-27 15:00:00	1	0	0	3	0	0	0	0	0	0	2	41681
2008-01-27 16:00:00	3	0	0	4	0	0	0	0	0	0	1	44189
2008-01-27 17:00:00	0	0	4	1	0	0	0	0	0	0	2	44483
2008-01-27 18:00:00	0	0	1	1	0	0	0	0	0	0	2	53759
2008-01-27 19:00:00	0	0	1	3	0	0	0	0	1	0	1	53099
2008-01-27 20:00:00	2	0	1	9	0	0	0	0	0	1	2	62020
2008-01-27 21:00:00	1	0	1	3	0	0	0	0	0	0	4	62631
2008-01-27 22:00:00	0	0	0	3	0	0	0	0	0	0	4	53978
2008-01-27 23:00:00	5	0	0	2	0	0	0	0	0	0	2	44471
2008-01-28 00:00:00	1	0	0	1	0	0	0	0	0	0	2	29162
2008-01-28 01:00:00	0	0	1	0	0	0	0	0	0	0	0	24549
2008-01-28 02:00:00	1	0	0	0	0	0	0	0	0	0	0	20094
2008-01-28 03:00:00	0	0	0	0	0	0	0	0	1	0	0	15650
2008-01-28 04:00:00	0	0	0	0	0	0	0	0	0	0	0	20080
2008-01-28 05:00:00	0	0	0	0	0	0	0	0	0	0	0	17488
2008-01-28 06:00:00	0	0	0	0	0	1	0	0	0	0	0	29014
2008-01-28 07:00:00	0	0	0	0	0	0	0	0	0	0	0	13378
2008-01-28 08:00:00	6	0	1	2	0	1	1	0	0	0	13	34270
2008-01-28 09:00:00	0	0	0	1	0	1	1	0	0	0	16	63072
2008-01-28 10:00:00	4	0	1	1	0	1	0	0	0	0	15	69812
2008-01-28 11:00:00	1	0	1	0	0	0	0	0	1	0	2	61219
2008-01-28 12:00:00	8	0	1	2	0	0	3	0	0	0	8	79313
2008-01-28 13:00:00	2	0	0	3	0	0	0	0	0	0	6	82827
2008-01-28 14:00:00	1	0	1	5	0	0	1	0	0	0	5	64970
2008-01-28 15:00:00	3	0	1	1	0	0	0	0	0	0	6	58848
2008-01-28 16:00:00	1	0	0	0	0	0	0	0	0	0	2	59532
2008-01-28 17:00:00	3	0	0	3	0	2	0	0	0	0	7	64509
2008-01-28 18:00:00	3	0	1	3	0	0	0	0	0	0	3	72964
2008-01-28 19:00:00	2	0	3	3	0	0	0	0	0	1	3	68514
2008-01-28 20:00:00	2	0	5	5	0	0	0	0	0	0	5	65268
2008-01-28 21:00:00	0	0	3	5	0	0	1	0	0	0	1	62642
2008-01-28 22:00:00	4	0	1	1	0	0	1	0	1	0	6	54472
2008-01-28 23:00:00	0	0	2	2	0	0	0	0	0	0	1	41544
2008-01-29 00:00:00	1	0	0	4	0	0	0	0	0	0	1	24800
2008-01-29 01:00:00	0	0	0	0	0	1	0	0	0	0	1	37633
2008-01-29 02:00:00	1	0	0	1	0	0	0	0	0	0	0	13558
2008-01-29 03:00:00	0	0	0	0	0	0	0	0	0	0	0	9364
2008-01-29 04:00:00	0	0	0	0	0	0	0	0	0	0	0	11545
2008-01-29 05:00:00	0	0	0	0	0	0	0	0	0	0	0	8020
2008-01-29 06:00:00	0	0	0	1	0	1	0	0	0	0	0	9076
2008-01-29 07:00:00	2	0	1	0	0	0	0	0	0	0	1	13725
2008-01-29 08:00:00	1	0	0	3	0	0	0	0	0	0	3	41021
2008-01-29 09:00:00	7	0	0	2	0	0	1	0	1	0	8	77186
2008-01-29 10:00:00	2	0	2	0	0	0	0	0	0	1	3	82036
2008-01-29 11:00:00	3	0	0	4	0	0	0	0	1	0	6	64333
2008-01-29 12:00:00	2	0	0	2	0	0	0	0	0	0	10	82571
2008-01-29 13:00:00	1	0	1	1	0	0	0	0	1	0	15	80547
2008-01-29 14:00:00	3	0	2	10	0	0	0	0	0	1	5	73707
2008-01-29 15:00:00	7	0	0	3	0	0	0	0	1	0	4	65361
2008-01-29 16:00:00	0	0	2	1	0	0	0	0	0	0	2	62149
2008-01-29 17:00:00	5	0	0	2	0	0	0	0	0	0	11	68282
2008-01-29 18:00:00	0	0	0	3	0	0	1	0	0	0	4	68781
2008-01-29 19:00:00	3	0	0	0	0	0	0	0	0	0	4	74156
2008-01-29 20:00:00	1	0	0	11	0	0	0	0	0	0	5	65457
2008-01-29 21:00:00	2	0	0	2	0	0	0	0	0	0	7	57446
2008-01-29 22:00:00	1	0	2	6	0	0	0	0	0	0	2	48248
2008-01-29 23:00:00	0	0	0	1	0	0	0	0	0	0	2	35618
2008-01-30 00:00:00	2	0	1	0	0	0	1	0	0	0	1	22956
2008-01-30 01:00:00	0	0	0	1	0	0	0	0	0	0	1	15003
2008-01-30 02:00:00	0	0	0	1	0	0	0	0	0	0	0	14245
2008-01-30 03:00:00	0	0	0	0	0	0	0	0	0	0	0	16427
2008-01-30 04:00:00	0	0	0	0	0	1	0	0	0	0	0	17725
2008-01-30 05:00:00	0	0	0	1	0	0	0	0	0	0	0	13395
2008-01-30 06:00:00	0	0	1	1	0	1	0	0	0	0	0	21356
2008-01-30 07:00:00	1	0	0	0	0	0	0	0	0	0	2	22537
2008-01-30 08:00:00	2	0	0	1	0	0	0	0	0	0	5	53067
2008-01-30 09:00:00	2	0	1	2	0	0	0	0	0	0	10	83514
2008-01-30 10:00:00	0	0	0	1	0	0	2	0	0	0	1	86581
2008-01-30 11:00:00	1	0	1	2	0	0	0	0	0	0	13	81741
2008-01-30 12:00:00	2	0	1	2	0	0	1	0	0	0	3	97620
2008-01-30 13:00:00	2	0	1	0	0	0	0	0	0	0	8	93189
2008-01-30 14:00:00	5	0	0	1	0	0	0	0	4	0	3	71435
2008-01-30 15:00:00	2	0	1	0	0	0	0	0	0	0	2	68496
2008-01-30 16:00:00	6	0	0	2	0	0	0	0	0	0	4	66479
2008-01-30 17:00:00	0	0	0	6	0	0	0	0	0	0	7	66883
2008-01-30 18:00:00	4	0	3	6	0	0	0	0	0	0	5	71169
2008-01-30 19:00:00	2	0	3	3	0	0	0	0	0	0	8	65755
2008-01-30 20:00:00	12	0	2	6	0	0	2	0	1	0	4	66473
2008-01-30 21:00:00	8	0	2	3	0	0	0	0	0	0	1	78178
2008-01-30 22:00:00	7	0	0	2	0	0	1	0	0	0	3	57528
2008-01-30 23:00:00	2	0	1	4	0	0	0	0	0	0	2	45349
2008-01-31 00:00:00	2	0	0	2	0	0	0	0	0	0	0	30386
2008-01-31 01:00:00	1	0	0	0	0	0	0	0	0	0	0	34204
2008-01-31 02:00:00	0	0	0	0	0	0	0	0	0	0	0	20774
2008-01-31 03:00:00	0	0	0	0	0	0	0	0	0	0	0	27338
2008-01-31 04:00:00	0	0	0	1	0	0	0	0	0	0	0	16003
2008-01-31 05:00:00	0	0	0	1	0	0	0	0	0	0	0	21178
2008-01-31 06:00:00	0	0	0	0	0	0	0	0	0	0	0	14412
2008-01-31 07:00:00	0	0	0	1	0	0	0	0	0	0	0	25045
2008-01-31 08:00:00	1	0	1	6	0	0	0	0	0	0	2	54450
2008-01-31 09:00:00	2	0	2	3	0	0	1	0	0	0	14	90202
2008-01-31 10:00:00	1	0	0	3	0	0	0	0	3	0	30	84978
2008-01-31 11:00:00	4	0	2	5	0	1	0	0	0	0	7	86386
2008-01-31 12:00:00	2	0	1	2	0	0	0	0	0	0	2	84659
2008-01-31 13:00:00	2	0	0	2	0	0	0	0	1	0	7	82751
2008-01-31 14:00:00	2	0	0	3	0	1	1	0	0	0	2	63939
2008-01-31 15:00:00	1	0	1	2	0	0	0	0	0	0	7	64908
2008-01-31 16:00:00	5	0	2	3	0	0	1	0	1	0	3	59355
2008-01-31 17:00:00	0	0	0	1	0	0	0	0	0	0	4	63702
2008-01-31 18:00:00	1	0	0	3	0	1	0	0	2	0	6	67199
2008-01-31 19:00:00	2	0	1	3	0	0	0	0	1	0	5	61476
2008-01-31 20:00:00	2	0	0	5	0	0	1	0	0	0	3	64482
2008-01-31 21:00:00	5	0	0	2	0	1	0	0	0	4	5	61573
2008-01-31 22:00:00	3	0	1	5	0	0	1	0	0	0	5	53920
2008-01-31 23:00:00	0	0	0	0	0	0	0	0	0	0	2	36587
2008-02-01 00:00:00	0	0	0	0	0	0	0	0	5	0	2	31734
2008-02-01 01:00:00	0	0	1	0	0	0	0	0	0	1	4	25801
2008-02-01 02:00:00	0	0	0	0	0	0	0	0	0	0	0	19723
2008-02-01 03:00:00	0	0	0	0	0	0	0	0	0	0	0	15049
2008-02-01 04:00:00	0	0	0	1	0	0	0	0	0	0	2	12059
2008-02-01 05:00:00	0	0	0	1	0	0	0	0	0	0	0	10295
2008-02-01 06:00:00	0	0	0	1	0	0	0	0	0	0	2	12532
2008-02-01 07:00:00	3	0	0	0	0	0	0	0	1	0	0	20366
2008-02-01 08:00:00	0	0	0	1	0	0	0	0	0	0	1	45431
2008-02-01 09:00:00	0	0	0	2	0	0	0	0	0	0	3	73554
2008-02-01 10:00:00	3	0	3	2	0	0	0	0	0	0	3	74460
2008-02-01 11:00:00	0	0	0	2	0	0	0	0	0	1	2	58479
2008-02-01 12:00:00	0	0	0	2	0	0	0	0	0	0	1	74343
2008-02-01 13:00:00	4	0	0	4	0	0	0	0	0	0	2	69540
2008-02-01 14:00:00	1	0	0	4	0	0	0	0	0	0	0	51806
2008-02-01 15:00:00	2	0	0	2	0	0	0	0	0	0	2	44365
2008-02-01 16:00:00	0	0	0	1	0	0	0	0	0	0	0	35406
2008-02-01 17:00:00	0	0	1	1	0	0	0	0	0	0	3	39575
2008-02-01 18:00:00	0	0	0	2	0	0	0	0	0	0	1	36932
2008-02-01 19:00:00	1	0	0	0	0	0	0	0	0	0	2	34944
2008-02-01 20:00:00	0	0	0	0	0	0	0	0	0	0	1	34492
2008-02-01 21:00:00	10	0	0	2	0	0	0	0	0	0	3	41085
2008-02-01 22:00:00	2	0	0	1	0	0	1	0	0	0	1	38933
2008-02-01 23:00:00	0	0	0	2	0	0	0	0	0	0	1	33820
2008-02-02 00:00:00	1	0	0	1	0	0	0	0	0	1	2	26769
2008-02-02 01:00:00	0	0	0	1	0	0	0	0	0	0	0	19879
2008-02-02 02:00:00	1	0	0	0	0	0	0	0	0	0	0	16781
2008-02-02 03:00:00	0	0	0	0	0	0	0	0	0	0	0	13235
2008-02-02 04:00:00	0	0	0	0	0	0	0	0	0	0	0	11445
2008-02-02 05:00:00	0	0	0	0	0	0	0	0	0	0	0	10551
2008-02-02 06:00:00	0	0	1	0	0	0	0	0	0	0	0	9823
2008-02-02 07:00:00	0	0	0	0	0	0	0	0	0	0	0	11767
2008-02-02 08:00:00	0	0	0	1	0	0	0	0	0	0	0	13378
2008-02-02 09:00:00	0	0	1	0	0	0	0	0	0	0	0	17413
2008-02-02 10:00:00	0	0	1	1	0	0	0	0	0	0	0	21793
2008-02-02 11:00:00	0	0	0	1	0	0	0	0	0	0	0	29021
2008-02-02 12:00:00	1	0	0	3	0	0	0	0	0	0	1	31692
2008-02-02 13:00:00	0	0	1	3	0	0	0	0	1	0	1	47866
2008-02-02 14:00:00	1	0	1	3	0	0	0	0	1	0	1	59981
2008-02-02 15:00:00	0	0	0	2	0	0	0	0	0	0	0	61368
2008-02-02 16:00:00	1	0	0	0	0	0	0	0	0	0	0	61535
2008-02-02 17:00:00	0	0	1	5	0	0	0	0	0	0	6	38266
2008-02-02 18:00:00	2	0	0	4	0	0	0	0	0	0	1	36454
2008-02-02 19:00:00	0	0	0	2	0	0	0	0	0	0	1	37050
2008-02-02 20:00:00	0	0	0	1	0	0	0	0	0	1	1	33585
2008-02-02 21:00:00	2	0	0	3	0	0	0	0	0	0	1	37057
2008-02-02 22:00:00	1	0	0	0	0	1	0	0	0	0	1	41591
2008-02-02 23:00:00	0	0	0	0	0	0	0	0	0	0	0	39864
2008-02-03 00:00:00	0	0	1	0	0	0	0	0	0	0	0	30183
2008-02-03 01:00:00	1	0	1	0	0	0	0	0	0	1	0	24377
2008-02-03 02:00:00	0	0	0	0	0	0	0	0	0	0	1	20573
2008-02-03 03:00:00	0	0	0	0	0	0	0	0	1	0	0	20796
2008-02-03 04:00:00	0	0	0	1	0	0	0	0	0	0	0	13010
2008-02-03 05:00:00	0	0	0	0	0	0	0	0	0	0	0	9937
2008-02-03 06:00:00	1	0	0	0	0	0	0	0	0	0	0	15457
2008-02-03 07:00:00	0	0	0	0	0	0	0	0	0	0	0	11865
2008-02-03 08:00:00	0	0	0	1	0	0	0	0	0	0	0	22093
2008-02-03 09:00:00	0	0	0	0	0	0	0	0	0	0	1	15649
2008-02-03 10:00:00	1	0	0	1	0	0	0	0	0	0	0	23733
2008-02-03 11:00:00	0	0	0	1	0	0	0	0	0	0	3	35896
2008-02-03 12:00:00	1	0	2	1	0	0	3	0	0	0	1	44590
2008-02-03 13:00:00	0	0	0	1	0	0	0	0	0	0	4	46076
2008-02-03 14:00:00	1	0	0	2	0	1	0	0	0	0	3	55163
2008-02-03 15:00:00	0	0	1	1	0	0	0	0	0	0	4	54152
2008-02-03 16:00:00	0	0	0	1	0	0	0	0	0	0	2	47584
2008-02-03 17:00:00	0	0	0	0	0	0	0	0	0	0	2	54728
2008-02-03 18:00:00	1	0	0	1	0	0	0	0	0	0	3	55439
2008-02-03 19:00:00	2	0	1	5	0	0	0	0	0	0	1	63025
2008-02-03 20:00:00	1	0	3	7	0	0	0	0	0	0	0	61287
2008-02-03 21:00:00	0	0	1	4	0	0	0	0	0	0	3	67179
2008-02-03 22:00:00	0	0	2	3	0	0	0	0	0	0	6	54191
2008-02-03 23:00:00	3	0	0	4	0	0	0	0	0	0	2	42564
2008-02-04 00:00:00	0	0	0	2	0	0	0	0	0	0	0	31385
2008-02-04 01:00:00	0	0	0	1	0	0	0	0	0	0	1	24471
2008-02-04 02:00:00	0	0	0	0	0	0	0	0	0	0	0	23824
2008-02-04 03:00:00	1	0	0	0	0	0	0	0	0	0	0	25311
2008-02-04 04:00:00	0	0	0	0	0	0	0	0	0	0	0	25042
2008-02-04 05:00:00	0	0	0	0	0	0	0	0	0	0	0	27230
2008-02-04 06:00:00	0	0	0	1	0	0	0	0	0	0	1	13319
2008-02-04 07:00:00	1	0	0	2	0	0	0	0	0	0	0	15475
2008-02-04 08:00:00	1	0	0	4	0	0	0	0	0	0	16	41034
2008-02-04 09:00:00	1	0	0	3	0	0	0	0	0	0	14	66045
2008-02-04 10:00:00	2	0	0	1	0	0	0	0	0	1	0	69878
2008-02-04 11:00:00	7	0	0	1	0	0	0	0	1	0	15	63370
2008-02-04 12:00:00	2	0	0	2	0	0	0	0	0	0	0	80559
2008-02-04 13:00:00	3	0	1	3	0	0	0	0	0	0	15	78818
2008-02-04 14:00:00	2	0	2	3	0	0	2	0	0	0	2	64836
2008-02-04 15:00:00	4	0	3	1	0	1	0	0	1	0	3	63441
2008-02-04 16:00:00	2	0	0	0	0	2	0	0	1	0	3	67981
2008-02-04 17:00:00	3	0	0	5	0	1	1	0	1	0	2	72152
2008-02-04 18:00:00	2	0	0	4	0	1	0	0	0	0	2	71434
2008-02-04 19:00:00	4	0	2	1	0	0	0	0	3	0	4	74178
2008-02-04 20:00:00	7	0	0	2	0	0	0	0	1	0	5	69994
2008-02-04 21:00:00	3	0	1	4	0	0	0	0	0	0	8	68611
2008-02-04 22:00:00	1	0	1	3	0	0	0	0	0	0	3	57819
2008-02-04 23:00:00	0	0	0	2	0	0	0	0	0	0	0	41889
2008-02-05 00:00:00	0	0	2	0	0	0	0	0	1	0	2	25729
2008-02-05 01:00:00	1	0	2	0	0	0	0	0	0	0	0	19337
2008-02-05 02:00:00	0	0	0	0	0	0	0	0	0	0	0	16847
2008-02-05 03:00:00	0	0	0	0	0	0	0	0	0	0	0	15686
2008-02-05 04:00:00	0	0	0	0	0	0	0	0	0	0	1	14125
2008-02-05 05:00:00	1	0	0	1	0	0	0	0	0	0	0	11082
2008-02-05 06:00:00	0	0	0	0	0	0	0	0	1	0	1	15059
2008-02-05 07:00:00	0	0	0	0	0	0	0	0	0	1	0	19099
2008-02-05 08:00:00	0	0	0	4	0	1	0	0	0	0	3	44269
2008-02-05 09:00:00	0	0	0	0	0	0	1	0	0	0	2	73716
2008-02-05 10:00:00	2	0	0	1	0	0	0	0	0	0	1	83633
2008-02-05 11:00:00	1	0	0	4	0	0	0	0	0	1	2	65463
2008-02-05 12:00:00	3	0	0	6	0	0	1	0	0	0	2	77305
2008-02-05 13:00:00	2	0	0	5	0	0	0	0	0	0	4	83027
2008-02-05 14:00:00	2	0	1	4	0	0	0	0	0	0	5	73603
2008-02-05 15:00:00	2	0	0	1	0	0	0	0	0	0	6	71472
2008-02-05 16:00:00	1	0	0	0	0	0	0	0	2	0	2	68855
2008-02-05 17:00:00	0	0	0	0	0	0	0	0	1	0	4	70222
2008-02-05 18:00:00	1	0	1	3	0	0	0	0	0	0	3	68629
2008-02-05 19:00:00	0	0	0	4	0	0	0	0	0	0	5	65118
2008-02-05 20:00:00	6	0	0	5	0	0	0	0	0	0	6	65484
2008-02-05 21:00:00	4	0	0	4	0	0	0	0	0	2	7	63680
2008-02-05 22:00:00	2	0	2	2	0	1	0	0	0	0	5	51438
2008-02-05 23:00:00	4	0	0	0	0	0	0	0	0	0	2	38278
2008-02-06 00:00:00	0	0	0	3	0	0	0	0	0	0	1	23970
2008-02-06 01:00:00	1	0	0	0	0	0	0	0	0	0	1	17226
2008-02-06 02:00:00	0	0	0	1	0	0	0	0	0	0	0	13808
2008-02-06 03:00:00	0	0	0	2	0	0	0	0	0	0	0	11616
2008-02-06 04:00:00	1	0	0	0	0	0	0	0	0	0	0	10983
2008-02-06 05:00:00	0	0	0	0	0	0	0	0	0	0	0	9511
2008-02-06 06:00:00	0	0	0	0	0	0	0	0	0	0	0	11575
2008-02-06 07:00:00	0	0	0	0	0	0	0	0	0	0	1	14839
2008-02-06 08:00:00	1	0	0	0	0	0	0	0	0	0	7	41406
2008-02-06 09:00:00	1	0	2	2	0	0	0	0	0	0	5	72404
2008-02-06 10:00:00	0	0	1	2	0	0	1	0	0	0	6	79577
2008-02-06 11:00:00	1	0	2	0	0	0	0	0	0	0	1	67936
2008-02-06 12:00:00	1	0	4	2	0	1	3	0	0	0	8	75227
2008-02-06 13:00:00	4	0	0	0	0	0	1	0	6	0	5	80820
2008-02-06 14:00:00	1	0	0	2	0	0	1	0	1	1	3	69307
2008-02-06 15:00:00	2	0	0	2	0	0	0	0	0	0	3	67440
2008-02-06 16:00:00	2	0	0	2	0	0	0	0	0	0	2	63308
2008-02-06 17:00:00	0	0	1	2	0	0	1	0	0	0	1	67380
2008-02-06 18:00:00	4	0	2	1	0	0	0	0	0	0	7	66494
2008-02-06 19:00:00	0	0	0	3	0	1	0	0	0	0	0	65037
2008-02-06 20:00:00	4	0	1	6	0	0	0	0	0	0	6	62799
2008-02-06 21:00:00	2	0	0	3	0	0	1	0	0	0	5	65736
2008-02-06 22:00:00	2	0	1	3	0	0	0	0	0	0	1	56463
2008-02-06 23:00:00	1	0	0	2	0	0	0	0	0	0	4	40131
2008-02-07 00:00:00	2	0	0	1	0	0	0	0	0	0	1	27368
2008-02-07 01:00:00	0	0	0	1	0	0	0	0	0	0	0	17949
2008-02-07 02:00:00	0	0	0	0	0	0	0	0	0	0	0	14457
2008-02-07 03:00:00	0	0	0	0	0	0	0	0	0	0	0	12328
2008-02-07 04:00:00	0	0	0	0	0	0	0	0	0	0	0	12575
2008-02-07 05:00:00	0	0	0	1	0	0	0	0	0	0	0	11744
2008-02-07 06:00:00	0	0	0	1	0	0	0	0	0	1	0	12928
2008-02-07 07:00:00	1	0	0	2	0	0	1	0	0	0	1	19169
2008-02-07 08:00:00	2	0	0	0	0	0	2	0	0	0	0	44318
2008-02-07 09:00:00	2	0	0	2	0	0	0	0	0	0	2	78248
2008-02-07 10:00:00	1	0	2	3	0	0	0	0	0	0	3	81986
2008-02-07 11:00:00	2	0	1	2	0	0	2	0	0	0	3	60449
2008-02-07 12:00:00	3	0	0	3	0	0	0	0	1	0	6	72707
2008-02-07 13:00:00	4	0	0	2	0	0	1	0	1	0	3	81586
2008-02-07 14:00:00	3	0	1	1	0	0	1	0	0	0	4	71964
2008-02-07 15:00:00	1	0	2	2	0	0	0	0	0	0	0	64531
2008-02-07 16:00:00	7	0	0	1	0	0	0	0	0	0	4	62982
2008-02-07 17:00:00	3	0	3	2	0	0	0	0	1	0	4	64237
2008-02-07 18:00:00	2	0	0	5	0	0	0	0	0	0	2	67685
2008-02-07 19:00:00	4	0	0	3	0	0	0	0	1	0	4	68644
2008-02-07 20:00:00	1	0	1	4	0	0	0	0	0	0	5	68242
2008-02-07 21:00:00	2	0	0	3	0	0	0	0	0	0	1	69821
2008-02-07 22:00:00	2	0	0	1	0	3	0	0	0	0	1	54100
2008-02-07 23:00:00	0	0	0	0	0	0	0	0	0	0	0	45443
2008-02-08 00:00:00	0	0	0	1	0	0	0	0	0	0	0	28269
2008-02-08 01:00:00	0	0	0	2	0	0	0	0	0	0	0	19155
2008-02-08 02:00:00	0	0	0	1	0	0	0	0	0	0	0	14810
2008-02-08 03:00:00	1	0	0	0	0	0	0	0	0	0	0	15179
2008-02-08 04:00:00	0	0	0	0	0	0	0	0	0	0	0	16164
2008-02-08 05:00:00	0	0	1	0	0	0	0	0	0	0	0	16837
2008-02-08 06:00:00	0	0	1	1	0	0	0	0	0	0	1	19372
2008-02-08 07:00:00	0	0	1	0	0	0	0	0	0	0	2	23357
2008-02-08 08:00:00	1	0	1	2	0	0	0	0	0	0	8	48962
2008-02-08 09:00:00	4	0	0	0	0	0	0	0	2	0	0	76722
2008-02-08 10:00:00	2	0	3	2	0	0	0	0	0	0	4	83270
2008-02-08 11:00:00	0	0	0	1	0	0	0	0	0	0	1	63725
2008-02-08 12:00:00	1	0	1	0	0	0	0	0	1	0	4	74780
2008-02-08 13:00:00	1	0	0	8	0	1	1	0	0	0	6	73773
2008-02-08 14:00:00	5	0	1	2	0	0	0	0	0	0	3	60479
2008-02-08 15:00:00	0	0	1	1	0	0	0	0	0	0	2	48434
2008-02-08 16:00:00	2	0	0	5	0	0	0	0	0	0	1	42979
2008-02-08 17:00:00	0	0	0	5	0	0	0	0	2	1	2	42440
2008-02-08 18:00:00	1	0	0	3	0	0	0	0	0	0	1	41002
2008-02-08 19:00:00	0	0	0	2	0	0	0	0	0	0	3	39947
2008-02-08 20:00:00	0	0	2	2	0	0	0	0	1	0	2	40203
2008-02-08 21:00:00	0	0	1	3	0	0	0	0	0	0	3	44039
2008-02-08 22:00:00	2	0	0	3	0	0	0	0	0	0	2	44002
2008-02-08 23:00:00	1	0	1	2	0	0	1	0	0	0	5	36802
2008-02-09 00:00:00	0	0	0	1	0	0	0	0	0	0	4	27826
2008-02-09 01:00:00	3	0	0	1	0	0	0	0	0	0	0	25102
2008-02-09 02:00:00	2	0	1	1	0	0	0	0	0	0	0	21576
2008-02-09 03:00:00	0	0	0	2	0	0	0	0	0	0	0	18458
2008-02-09 04:00:00	0	0	0	0	0	0	1	0	0	0	0	18950
2008-02-09 05:00:00	0	0	0	0	0	0	0	0	0	0	1	14489
2008-02-09 06:00:00	0	0	0	0	0	0	0	0	0	0	0	23485
2008-02-09 07:00:00	0	0	0	0	0	1	0	0	0	0	0	27233
2008-02-09 08:00:00	1	0	0	0	0	0	0	0	0	0	0	28234
2008-02-09 09:00:00	0	0	0	1	0	1	0	0	0	0	1	33588
2008-02-09 10:00:00	3	0	0	1	0	0	0	0	0	0	3	31077
2008-02-09 11:00:00	1	0	0	3	0	1	0	0	1	0	1	35496
2008-02-09 12:00:00	3	0	0	0	0	0	0	0	0	1	1	37622
2008-02-09 13:00:00	5	0	0	2	0	0	0	0	0	0	0	40681
2008-02-09 14:00:00	2	0	0	2	0	0	0	0	0	1	0	43828
2008-02-09 15:00:00	1	0	0	4	0	0	0	0	1	0	1	43612
2008-02-09 16:00:00	3	0	2	8	0	0	0	0	1	0	0	42495
2008-02-09 17:00:00	4	0	0	1	0	0	0	0	0	0	4	46408
2008-02-09 18:00:00	3	0	0	1	0	1	0	0	0	1	1	44262
2008-02-09 19:00:00	1	0	1	2	0	0	0	0	0	0	0	42373
2008-02-09 20:00:00	2	0	3	0	0	0	0	0	0	0	1	43582
2008-02-09 21:00:00	2	0	0	3	0	0	1	0	0	0	9	55905
2008-02-09 22:00:00	1	0	0	1	0	0	0	0	0	0	1	50203
2008-02-09 23:00:00	0	0	2	4	0	0	1	0	0	0	0	41257
2008-02-10 00:00:00	2	0	1	0	0	0	0	0	0	0	0	31675
2008-02-10 01:00:00	1	0	0	2	0	0	0	0	0	0	0	23298
2008-02-10 02:00:00	0	0	0	0	0	0	0	0	0	0	0	17043
2008-02-10 03:00:00	0	0	0	0	0	0	0	0	0	0	0	14497
2008-02-10 04:00:00	0	0	0	0	0	0	0	0	0	0	0	14019
2008-02-10 05:00:00	0	0	0	0	0	0	0	0	0	0	0	10898
2008-02-10 06:00:00	0	0	0	0	0	0	0	0	0	0	0	12808
2008-02-10 07:00:00	0	0	0	0	0	0	0	0	0	0	0	17052
2008-02-10 08:00:00	1	0	0	0	0	0	0	0	0	0	2	15135
2008-02-10 09:00:00	0	0	0	1	0	0	0	0	0	0	0	23732
2008-02-10 10:00:00	2	0	0	0	0	1	0	0	0	0	0	29061
2008-02-10 11:00:00	0	0	0	1	0	0	0	0	0	0	1	43679
2008-02-10 12:00:00	3	0	1	0	0	0	1	0	0	0	4	44741
2008-02-10 13:00:00	2	0	2	1	0	0	0	0	0	0	1	52243
2008-02-10 14:00:00	1	0	0	5	0	0	0	0	0	0	0	52267
2008-02-10 15:00:00	2	0	0	1	0	0	0	0	0	0	1	48422
2008-02-10 16:00:00	1	0	1	1	0	0	0	0	0	0	9	46155
2008-02-10 17:00:00	7	0	0	4	0	0	0	0	0	0	6	46262
2008-02-10 18:00:00	6	0	1	4	0	1	0	0	0	0	0	51298
2008-02-10 19:00:00	8	0	1	3	0	0	0	0	0	0	8	56600
2008-02-10 20:00:00	2	0	1	13	0	0	0	0	1	1	3	62926
2008-02-10 21:00:00	3	0	0	6	0	0	0	0	2	0	1	59552
2008-02-10 22:00:00	0	0	0	4	0	0	0	0	0	0	5	58257
2008-02-10 23:00:00	0	0	0	1	0	0	0	0	0	0	3	45831
2008-02-11 00:00:00	0	0	0	1	0	0	0	0	0	0	0	29658
2008-02-11 01:00:00	0	0	0	1	0	0	0	0	0	0	0	24765
2008-02-11 02:00:00	0	0	0	0	0	0	0	0	0	0	0	24941
2008-02-11 03:00:00	0	0	0	1	0	0	0	0	0	0	0	19476
2008-02-11 04:00:00	0	0	0	0	0	0	0	0	0	0	2	23711
2008-02-11 05:00:00	0	0	0	0	0	0	0	0	0	0	0	13253
2008-02-11 06:00:00	1	0	0	0	0	0	0	0	0	0	3	11102
2008-02-11 07:00:00	1	0	0	0	0	0	0	0	0	0	3	14093
2008-02-11 08:00:00	1	0	0	4	0	0	0	0	0	0	1	38480
2008-02-11 09:00:00	2	0	1	0	0	0	0	0	0	1	2	64994
2008-02-11 10:00:00	0	0	0	1	0	0	3	0	0	0	3	79446
2008-02-11 11:00:00	0	0	0	4	0	0	0	0	0	0	1	62101
2008-02-11 12:00:00	12	0	1	4	0	0	0	0	0	0	2	74356
2008-02-11 13:00:00	2	0	1	2	0	0	0	0	0	0	1	75347
2008-02-11 14:00:00	5	0	0	1	0	0	1	0	1	0	8	67526
2008-02-11 15:00:00	1	0	1	4	0	0	0	0	0	0	7	73110
2008-02-11 16:00:00	0	0	0	2	0	0	0	0	0	0	4	63430
2008-02-11 17:00:00	2	0	6	2	0	0	1	0	0	0	2	60587
2008-02-11 18:00:00	3	0	3	3	0	0	0	0	1	0	7	65494
2008-02-11 19:00:00	8	0	0	9	0	0	0	0	0	0	1	68091
2008-02-11 20:00:00	5	0	0	1	0	0	1	0	2	0	3	62287
2008-02-11 21:00:00	7	0	0	4	0	0	0	0	0	0	3	65978
2008-02-11 22:00:00	3	0	0	1	0	0	0	0	0	0	11	56561
2008-02-11 23:00:00	0	0	0	0	0	0	0	0	0	1	1	41336
2008-02-12 00:00:00	2	0	0	2	0	0	0	0	0	0	0	25592
2008-02-12 01:00:00	0	0	0	1	0	1	0	0	0	0	0	20717
2008-02-12 02:00:00	0	0	0	0	0	0	1	0	0	0	0	16358
2008-02-12 03:00:00	0	0	0	0	0	0	0	0	0	0	0	15086
2008-02-12 04:00:00	0	0	1	0	0	0	0	0	0	0	0	13166
2008-02-12 05:00:00	1	0	0	0	0	0	0	0	0	1	0	12788
2008-02-12 06:00:00	1	0	0	1	0	0	0	0	0	0	0	15754
2008-02-12 07:00:00	0	0	1	2	0	1	0	0	0	0	0	19710
2008-02-12 08:00:00	2	0	0	0	0	0	1	0	0	0	1	48063
2008-02-12 09:00:00	0	0	0	2	0	0	0	0	0	0	1	75470
2008-02-12 10:00:00	1	0	1	1	0	0	0	0	1	0	7	81086
2008-02-12 11:00:00	5	0	1	1	0	2	0	0	1	0	11	69201
2008-02-12 12:00:00	9	0	3	1	0	1	0	0	1	0	2	93597
2008-02-12 13:00:00	1	0	0	3	0	1	0	0	0	0	5	88277
2008-02-12 14:00:00	1	0	0	1	0	0	0	0	1	0	1	74224
2008-02-12 15:00:00	3	0	0	5	0	0	1	0	0	0	2	73640
2008-02-12 16:00:00	3	0	0	3	0	0	1	0	0	0	7	65325
2008-02-12 17:00:00	0	0	1	4	0	0	0	0	0	0	0	65680
2008-02-12 18:00:00	3	0	5	5	0	0	2	0	0	0	4	65180
2008-02-12 19:00:00	8	0	1	4	0	0	0	0	0	1	2	65855
2008-02-12 20:00:00	7	0	2	4	0	0	0	0	1	0	4	70881
2008-02-12 21:00:00	4	0	1	5	0	1	2	0	4	0	2	64684
2008-02-12 22:00:00	0	0	2	7	0	0	0	0	0	0	3	52837
2008-02-12 23:00:00	1	0	0	2	0	0	0	0	0	0	1	39655
2008-02-13 00:00:00	2	0	0	1	0	0	0	0	1	0	0	24959
2008-02-13 01:00:00	0	0	0	3	0	0	0	0	0	0	0	19590
2008-02-13 02:00:00	0	0	0	0	0	0	0	0	0	0	0	15869
2008-02-13 03:00:00	0	0	0	0	0	0	0	0	0	0	0	15892
2008-02-13 04:00:00	0	0	0	0	0	0	0	0	0	0	0	15599
2008-02-13 05:00:00	0	0	0	0	0	0	0	0	0	1	0	12957
2008-02-13 06:00:00	0	0	0	0	0	0	0	0	0	0	0	19795
2008-02-13 07:00:00	0	0	1	2	0	0	0	0	0	0	0	28244
2008-02-13 08:00:00	1	0	0	0	0	0	0	0	1	0	3	51060
2008-02-13 09:00:00	2	0	0	2	0	0	1	0	0	0	1	77136
2008-02-13 10:00:00	5	0	0	1	0	0	0	0	3	0	9	75467
2008-02-13 11:00:00	0	0	0	1	0	0	0	0	1	0	9	55952
2008-02-13 12:00:00	7	0	1	2	0	0	0	0	0	1	10	70187
2008-02-13 13:00:00	1	0	0	1	0	0	0	0	0	0	16	68234
2008-02-13 14:00:00	1	0	2	2	0	0	0	0	0	0	5	62142
2008-02-13 15:00:00	0	0	1	2	0	0	1	0	2	0	7	57741
2008-02-13 16:00:00	1	0	2	3	0	0	0	0	0	0	2	53925
2008-02-13 17:00:00	1	0	0	2	0	0	0	0	0	0	2	58086
2008-02-13 18:00:00	0	0	0	2	0	0	0	0	0	0	5	72920
2008-02-13 19:00:00	1	0	0	4	0	0	0	0	0	0	1	60335
2008-02-13 20:00:00	8	0	1	5	0	0	0	0	0	0	10	62846
2008-02-13 21:00:00	3	0	0	5	0	0	0	0	0	0	11	63167
2008-02-13 22:00:00	2	0	1	4	0	0	0	0	0	0	2	58793
2008-02-13 23:00:00	0	0	1	1	0	0	0	0	1	1	4	40282
2008-02-14 00:00:00	0	0	2	1	0	0	0	0	0	0	2	31263
2008-02-14 01:00:00	0	0	0	2	0	0	0	0	0	0	0	30507
2008-02-14 02:00:00	0	0	0	0	0	0	0	0	0	0	0	24686
2008-02-14 03:00:00	1	0	0	0	0	0	0	0	0	0	0	13895
2008-02-14 04:00:00	0	0	0	1	0	0	0	0	0	0	0	13579
2008-02-14 05:00:00	0	0	0	1	0	0	0	0	0	0	0	13085
2008-02-14 06:00:00	0	0	0	1	0	0	0	0	0	0	0	14739
2008-02-14 07:00:00	1	0	0	2	0	0	0	0	0	0	0	20293
2008-02-14 08:00:00	0	0	2	0	0	0	0	0	0	0	1	45158
2008-02-14 09:00:00	0	0	0	2	0	0	0	0	1	0	8	67410
2008-02-14 10:00:00	5	0	2	0	0	0	1	0	0	0	4	74439
2008-02-14 11:00:00	1	0	0	1	0	0	0	0	0	0	5	60687
2008-02-14 12:00:00	2	0	3	2	0	0	0	0	1	0	0	73788
2008-02-14 13:00:00	0	0	0	2	0	0	7	0	0	0	3	64983
2008-02-14 14:00:00	0	0	2	2	0	0	1	0	1	0	5	65470
2008-02-14 15:00:00	3	0	0	2	0	0	0	0	0	0	7	59583
2008-02-14 16:00:00	0	0	0	4	0	0	0	0	0	0	3	62603
2008-02-14 17:00:00	2	0	0	3	0	0	0	0	0	0	6	64646
2008-02-14 18:00:00	0	0	0	3	0	0	0	0	0	0	2	56800
2008-02-14 19:00:00	2	0	0	4	0	0	0	0	1	0	6	56205
2008-02-14 20:00:00	1	0	0	4	0	0	0	0	0	0	2	55159
2008-02-14 21:00:00	2	0	1	4	0	0	0	0	0	0	6	66567
2008-02-14 22:00:00	4	0	0	2	0	0	1	0	0	1	7	54589
2008-02-14 23:00:00	2	0	0	1	0	0	0	0	0	0	1	38797
2008-02-15 00:00:00	2	0	0	3	0	0	0	0	0	0	0	25597
2008-02-15 01:00:00	1	0	0	0	0	0	0	0	0	0	1	18474
2008-02-15 02:00:00	1	0	0	1	0	0	0	0	0	0	1	19217
2008-02-15 03:00:00	0	0	1	1	0	0	2	0	0	0	0	11837
2008-02-15 04:00:00	0	0	0	0	0	0	0	0	0	0	0	12023
2008-02-15 05:00:00	0	0	0	0	0	0	0	0	0	0	0	12087
2008-02-15 06:00:00	1	0	0	0	0	0	0	0	0	0	0	11956
2008-02-15 07:00:00	0	0	0	0	0	0	0	0	0	0	0	15771
2008-02-15 08:00:00	3	0	0	0	0	0	0	0	0	0	1	34594
2008-02-15 09:00:00	1	0	0	1	0	1	0	0	0	0	1	56072
2008-02-15 10:00:00	1	0	0	1	0	0	0	0	0	0	6	60799
2008-02-15 11:00:00	1	0	1	2	0	0	0	0	0	0	3	50294
2008-02-15 12:00:00	4	0	0	5	0	0	0	0	0	0	2	54362
2008-02-15 13:00:00	2	0	0	3	0	1	0	0	0	0	6	55811
2008-02-15 14:00:00	0	0	2	1	0	0	0	0	0	0	3	50636
2008-02-15 15:00:00	0	0	0	7	0	0	0	0	0	0	4	42801
2008-02-15 16:00:00	3	0	0	3	0	0	0	0	0	0	0	39091
2008-02-15 17:00:00	1	0	0	2	0	0	0	0	0	0	2	38434
2008-02-15 18:00:00	1	0	0	4	0	0	0	0	0	0	3	36962
2008-02-15 19:00:00	1	0	0	2	0	1	0	0	0	0	0	39294
2008-02-15 20:00:00	2	0	0	2	0	0	0	0	0	0	0	37978
2008-02-15 21:00:00	0	0	0	2	0	0	0	0	0	0	0	39025
2008-02-15 22:00:00	1	0	0	1	0	0	0	0	0	0	2	38607
2008-02-15 23:00:00	0	0	3	2	0	0	0	0	0	0	2	35288
2008-02-16 00:00:00	0	0	0	0	0	0	0	0	0	0	3	29468
2008-02-16 01:00:00	0	0	0	2	0	0	0	0	0	0	0	21071
2008-02-16 02:00:00	0	0	0	0	0	0	0	0	0	0	0	15549
2008-02-16 03:00:00	1	0	0	0	0	0	0	0	0	0	0	13289
2008-02-16 04:00:00	0	0	0	0	0	0	0	0	0	0	0	11885
2008-02-16 05:00:00	0	0	0	0	0	0	0	0	0	0	0	11728
2008-02-16 06:00:00	1	0	0	0	0	0	0	0	0	1	0	12143
2008-02-16 07:00:00	0	0	0	0	0	0	0	0	0	0	0	13306
2008-02-16 08:00:00	0	0	0	1	0	0	0	0	0	0	0	15496
2008-02-16 09:00:00	1	0	1	0	0	0	0	0	0	0	4	20167
2008-02-16 10:00:00	0	0	0	0	0	0	0	0	0	0	0	22330
2008-02-16 11:00:00	0	0	0	2	0	0	0	0	1	0	0	35293
2008-02-16 12:00:00	0	0	0	1	0	0	0	0	0	0	1	30578
2008-02-16 13:00:00	0	0	1	1	0	0	0	0	0	0	1	30934
2008-02-16 14:00:00	0	0	2	2	0	0	0	0	0	0	5	32978
2008-02-16 15:00:00	2	0	0	2	0	0	0	0	0	0	2	32541
2008-02-16 16:00:00	1	0	0	0	0	0	0	0	0	0	2	35238
2008-02-16 17:00:00	3	0	0	1	0	0	0	0	1	0	4	35423
2008-02-16 18:00:00	3	0	1	0	0	0	0	0	0	0	1	33200
2008-02-16 19:00:00	0	0	1	1	0	0	0	0	0	1	3	32968
2008-02-16 20:00:00	2	0	0	2	0	0	0	0	0	0	1	31722
2008-02-16 21:00:00	0	0	0	1	0	0	0	0	0	2	3	36318
2008-02-16 22:00:00	0	0	0	1	0	0	0	0	0	1	2	35877
2008-02-16 23:00:00	0	0	0	1	0	0	0	0	0	0	2	32523
2008-02-17 00:00:00	0	0	1	2	0	0	0	0	0	0	2	26022
2008-02-17 01:00:00	0	0	1	0	0	0	0	0	0	0	3	18156
2008-02-17 02:00:00	0	0	0	0	0	0	0	0	0	0	0	14410
2008-02-17 03:00:00	0	0	0	1	0	0	0	0	0	0	1	12575
2008-02-17 04:00:00	0	0	0	0	0	0	0	0	0	0	0	12877
2008-02-17 05:00:00	0	0	0	0	0	0	0	0	0	0	0	8788
2008-02-17 06:00:00	1	0	0	1	0	0	0	0	0	0	0	11330
2008-02-17 07:00:00	1	0	0	0	0	0	0	0	0	0	0	12413
2008-02-17 08:00:00	0	0	0	2	0	0	0	0	0	0	1	11834
2008-02-17 09:00:00	0	0	0	4	0	0	0	0	0	0	1	16272
2008-02-17 10:00:00	0	0	1	1	0	0	0	0	0	0	0	23860
2008-02-17 11:00:00	1	0	0	1	0	0	1	0	0	0	2	30389
2008-02-17 12:00:00	0	0	0	2	0	0	0	0	0	0	1	29997
2008-02-17 13:00:00	1	0	0	0	0	0	0	0	0	0	1	36472
2008-02-17 14:00:00	1	0	0	0	0	0	0	0	0	0	2	36663
2008-02-17 15:00:00	3	0	1	4	0	0	0	0	0	0	3	35481
2008-02-17 16:00:00	4	0	0	7	0	0	0	0	1	0	0	38773
2008-02-17 17:00:00	1	0	0	4	0	0	0	0	0	0	0	37243
2008-02-17 18:00:00	0	0	0	5	0	0	0	0	0	1	2	40050
2008-02-17 19:00:00	4	0	1	4	0	0	0	0	0	0	1	44154
2008-02-17 20:00:00	1	0	0	7	0	1	0	0	0	0	1	47458
2008-02-17 21:00:00	1	0	1	0	0	0	0	0	0	0	1	47887
2008-02-17 22:00:00	2	0	1	6	0	0	0	0	0	0	0	46695
2008-02-17 23:00:00	1	0	0	7	0	1	0	0	0	0	1	39830
2008-02-18 00:00:00	1	0	0	3	0	0	0	0	0	0	0	27418
2008-02-18 01:00:00	0	0	0	2	0	1	0	0	0	0	1	19996
2008-02-18 02:00:00	0	0	0	0	0	0	0	0	0	0	0	15621
2008-02-18 03:00:00	0	0	0	0	0	0	0	0	0	0	3	13650
2008-02-18 04:00:00	0	0	0	0	0	0	0	0	0	0	0	10376
2008-02-18 05:00:00	0	0	0	0	0	0	0	0	0	0	0	9088
2008-02-18 06:00:00	0	0	0	1	0	0	0	0	0	0	0	10268
2008-02-18 07:00:00	0	0	0	0	0	0	0	0	0	0	0	11049
2008-02-18 08:00:00	2	0	0	3	0	0	0	0	0	0	1	19767
2008-02-18 09:00:00	3	0	0	2	0	0	1	0	0	0	0	34272
2008-02-18 10:00:00	5	0	1	2	0	0	0	0	0	0	4	40809
2008-02-18 11:00:00	1	0	2	2	0	0	0	0	0	0	4	41967
2008-02-18 12:00:00	0	0	0	5	0	0	0	0	1	1	0	53623
2008-02-18 13:00:00	4	0	0	1	0	0	0	0	0	0	2	57862
2008-02-18 14:00:00	2	0	0	2	0	0	0	0	0	2	1	55925
2008-02-18 15:00:00	5	0	0	1	0	0	0	0	0	0	0	56960
2008-02-18 16:00:00	3	0	0	3	0	1	0	0	0	1	1	52960
2008-02-18 17:00:00	6	0	1	8	0	0	0	0	0	0	2	56400
2008-02-18 18:00:00	6	0	1	6	0	0	0	0	0	0	2	57831
2008-02-18 19:00:00	0	0	0	6	0	0	0	0	0	0	1	55609
2008-02-18 20:00:00	1	0	0	6	0	0	0	0	0	0	3	53199
2008-02-18 21:00:00	1	0	1	4	0	0	3	0	0	0	2	61633
2008-02-18 22:00:00	1	0	1	3	0	0	3	0	0	0	0	52188
2008-02-18 23:00:00	3	0	0	4	0	0	0	0	0	0	1	50913
2008-02-19 00:00:00	1	0	1	3	0	0	0	0	0	0	1	30564
2008-02-19 01:00:00	1	0	0	3	0	0	0	0	0	0	0	24995
2008-02-19 02:00:00	0	0	0	3	0	0	0	0	0	0	0	20769
2008-02-19 03:00:00	0	0	0	0	0	1	0	0	0	0	0	18191
2008-02-19 04:00:00	1	0	0	0	0	0	1	0	0	0	0	17995
2008-02-19 05:00:00	0	0	0	0	0	0	0	0	0	0	0	16349
2008-02-19 06:00:00	0	0	0	0	0	0	0	0	1	0	1	18162
2008-02-19 07:00:00	0	0	0	5	0	0	0	0	0	0	0	18906
2008-02-19 08:00:00	0	0	1	2	0	0	0	0	0	0	2	30001
2008-02-19 09:00:00	5	0	0	2	0	0	0	0	0	0	2	42317
2008-02-19 10:00:00	1	0	1	2	0	0	0	0	0	0	0	47689
2008-02-19 11:00:00	0	0	0	4	0	1	0	0	0	0	2	52620
2008-02-19 12:00:00	0	0	2	1	0	0	0	0	0	0	1	50631
2008-02-19 13:00:00	6	0	0	2	0	0	2	0	1	0	3	54349
2008-02-19 14:00:00	4	0	0	3	0	0	0	0	0	0	3	51585
2008-02-19 15:00:00	0	0	2	5	0	0	0	0	0	0	2	48706
2008-02-19 16:00:00	1	0	0	7	0	0	0	0	0	0	1	46677
2008-02-19 17:00:00	1	0	3	11	0	0	0	0	0	0	2	49110
2008-02-19 18:00:00	6	0	0	7	0	0	0	0	0	0	0	44274
2008-02-19 19:00:00	2	0	0	3	0	0	0	0	0	1	2	44270
2008-02-19 20:00:00	1	0	0	10	0	0	0	0	2	0	2	46983
2008-02-19 21:00:00	2	0	0	4	0	0	1	0	0	0	1	48264
2008-02-19 22:00:00	1	0	0	1	0	0	0	0	0	0	4	45909
2008-02-19 23:00:00	0	0	0	4	0	0	0	0	0	0	1	36782
2008-02-20 00:00:00	1	0	0	2	0	0	0	0	0	0	1	23597
2008-02-20 01:00:00	0	0	0	0	0	0	0	0	0	0	1	18403
2008-02-20 02:00:00	1	0	0	1	0	0	0	0	0	0	1	13807
2008-02-20 03:00:00	0	0	0	0	0	0	0	0	0	0	3	11718
2008-02-20 04:00:00	0	0	0	0	0	0	1	0	0	0	0	10282
2008-02-20 05:00:00	0	0	0	0	0	0	0	0	0	0	0	9458
2008-02-20 06:00:00	0	0	1	1	0	0	0	0	0	0	0	11818
2008-02-20 07:00:00	0	0	0	0	0	0	0	0	0	0	0	18564
2008-02-20 08:00:00	3	0	0	0	0	0	0	0	0	0	1	26419
2008-02-20 09:00:00	8	0	2	0	0	0	0	0	0	0	1	37717
2008-02-20 10:00:00	2	0	1	2	0	0	0	0	0	0	0	43233
2008-02-20 11:00:00	2	0	1	2	0	0	0	0	0	0	1	46607
2008-02-20 12:00:00	2	0	0	3	0	0	1	0	0	0	2	56676
2008-02-20 13:00:00	0	0	0	2	0	0	0	0	1	0	7	59124
2008-02-20 14:00:00	0	0	1	0	0	0	0	0	0	0	2	46218
2008-02-20 15:00:00	0	0	1	3	0	0	0	0	0	0	1	49374
2008-02-20 16:00:00	2	0	0	3	0	0	0	0	0	0	2	45806
2008-02-20 17:00:00	4	0	1	2	0	0	1	0	0	0	1	42792
2008-02-20 18:00:00	3	0	0	6	0	2	0	0	0	0	2	43996
2008-02-20 19:00:00	0	0	0	4	0	0	0	0	2	0	4	45772
2008-02-20 20:00:00	2	0	0	4	0	1	0	0	0	0	1	48066
2008-02-20 21:00:00	5	0	2	4	0	0	0	0	0	0	3	50694
2008-02-20 22:00:00	2	0	0	1	0	0	0	0	1	0	1	48383
2008-02-20 23:00:00	3	0	0	1	0	1	0	0	1	0	1	26340
2008-02-21 00:00:00	0	0	0	0	0	0	0	0	0	0	0	27712
2008-02-21 01:00:00	0	0	0	2	0	0	0	0	0	0	0	33913
2008-02-21 02:00:00	0	0	0	0	0	1	0	0	0	0	0	31062
2008-02-21 03:00:00	0	0	0	0	0	0	0	0	0	0	0	25623
2008-02-21 04:00:00	0	0	0	1	0	0	0	0	0	0	0	22262
2008-02-21 05:00:00	1	0	0	0	0	0	0	0	0	0	0	15660
2008-02-21 06:00:00	0	0	0	0	0	0	0	0	0	0	0	11988
2008-02-21 07:00:00	0	0	0	3	0	0	0	0	0	0	0	14396
2008-02-21 08:00:00	1	0	0	1	0	0	0	0	0	0	0	26275
2008-02-21 09:00:00	0	0	1	2	0	0	0	0	0	0	0	38600
2008-02-21 10:00:00	3	0	1	3	0	0	0	0	0	0	1	45925
2008-02-21 11:00:00	1	0	0	3	0	0	0	0	1	0	1	47298
2008-02-21 12:00:00	2	0	0	0	0	0	0	0	0	1	3	53921
2008-02-21 13:00:00	1	0	1	2	0	0	0	0	0	0	1	54624
2008-02-21 14:00:00	1	0	0	2	0	0	0	0	0	0	1	54010
2008-02-21 15:00:00	3	0	1	2	0	0	0	0	0	0	0	54572
2008-02-21 16:00:00	0	0	1	5	0	0	0	0	0	0	3	48349
2008-02-21 17:00:00	0	0	0	2	0	0	0	0	0	0	3	48167
2008-02-21 18:00:00	2	0	0	2	0	0	0	0	0	0	0	48821
2008-02-21 19:00:00	1	0	0	5	0	0	0	0	1	0	0	49771
2008-02-21 20:00:00	7	0	0	2	0	0	0	0	0	0	0	56510
2008-02-21 21:00:00	1	0	1	1	0	0	0	0	0	0	3	63780
2008-02-21 22:00:00	1	0	0	2	0	0	0	0	0	0	1	46290
2008-02-21 23:00:00	1	0	0	2	0	0	0	0	0	0	0	39577
2008-02-22 00:00:00	1	0	1	1	0	0	0	0	1	0	2	31018
2008-02-22 01:00:00	0	0	0	1	0	0	0	0	0	0	0	27417
2008-02-22 02:00:00	0	0	0	0	0	1	0	0	0	0	0	20087
2008-02-22 03:00:00	0	0	1	1	0	0	0	0	0	0	0	24692
2008-02-22 04:00:00	0	0	0	0	0	0	0	0	0	0	0	29157
2008-02-22 05:00:00	0	0	0	0	0	0	0	0	0	0	0	26373
2008-02-22 06:00:00	0	0	0	0	0	0	0	0	0	0	0	22778
2008-02-22 07:00:00	0	0	0	0	0	0	0	0	0	0	0	25821
2008-02-22 08:00:00	0	0	0	5	0	0	1	0	0	0	0	41820
2008-02-22 09:00:00	3	0	0	0	0	0	0	0	0	0	2	50310
2008-02-22 10:00:00	2	0	0	2	0	0	2	0	0	0	0	57269
2008-02-22 11:00:00	1	0	0	1	0	0	0	0	1	0	2	52870
2008-02-22 12:00:00	2	0	0	3	0	0	0	0	0	0	3	45960
2008-02-22 13:00:00	1	0	0	4	0	0	0	0	0	0	3	48993
2008-02-22 14:00:00	1	0	0	0	0	0	0	0	0	0	1	39496
2008-02-22 15:00:00	3	0	2	2	0	0	0	0	0	0	0	36712
2008-02-22 16:00:00	1	0	0	1	0	0	0	0	0	0	0	34427
2008-02-22 17:00:00	0	0	1	3	0	0	0	0	0	0	2	34154
2008-02-22 18:00:00	3	0	0	5	0	0	1	0	0	0	0	34350
2008-02-22 19:00:00	2	0	0	2	0	0	0	0	0	0	2	34494
2008-02-22 20:00:00	1	0	0	0	0	0	0	0	0	0	3	28099
2008-02-22 21:00:00	3	0	0	3	0	0	1	0	0	0	3	33425
2008-02-22 22:00:00	0	0	0	3	0	0	0	0	0	0	1	36178
2008-02-22 23:00:00	2	0	0	1	0	0	0	0	0	0	0	31090
2008-02-23 00:00:00	0	0	1	0	0	0	0	0	0	0	2	25407
2008-02-23 01:00:00	0	0	0	1	0	0	0	0	0	0	0	19749
2008-02-23 02:00:00	0	0	0	0	0	0	0	0	0	0	0	16563
2008-02-23 03:00:00	0	0	0	0	0	0	0	0	0	0	0	13523
2008-02-23 04:00:00	0	0	0	0	0	0	0	0	0	0	0	11795
2008-02-23 05:00:00	0	0	0	0	0	0	0	0	0	0	0	10121
2008-02-23 06:00:00	0	0	0	1	0	0	0	0	0	0	0	9675
2008-02-23 07:00:00	0	0	0	2	0	0	0	0	0	2	1	9967
2008-02-23 08:00:00	0	0	0	0	0	0	0	0	0	0	1	15084
2008-02-23 09:00:00	0	0	0	0	0	0	0	0	0	0	0	16146
2008-02-23 10:00:00	1	0	0	0	0	0	0	0	0	0	1	21279
2008-02-23 11:00:00	1	0	0	0	0	0	0	0	0	0	0	25014
2008-02-23 12:00:00	0	0	0	1	0	0	0	0	0	0	1	29448
2008-02-23 13:00:00	1	0	1	3	0	0	0	0	0	0	0	30505
2008-02-23 14:00:00	2	0	3	1	0	0	0	0	0	0	2	35351
2008-02-23 15:00:00	1	0	0	1	0	1	0	0	0	0	2	38099
2008-02-23 16:00:00	1	0	0	1	0	0	0	0	0	0	3	35192
2008-02-23 17:00:00	1	0	0	2	0	1	0	0	1	0	3	36695
2008-02-23 18:00:00	3	0	0	1	0	0	0	0	0	0	0	36289
2008-02-23 19:00:00	0	0	0	1	0	0	0	0	0	0	1	38176
2008-02-23 20:00:00	0	0	0	0	0	0	0	0	0	0	3	33250
2008-02-23 21:00:00	1	0	0	1	0	0	0	0	0	0	0	36268
2008-02-23 22:00:00	2	0	1	0	0	0	0	0	0	0	0	42943
2008-02-23 23:00:00	1	0	0	2	0	0	0	0	0	0	0	40047
2008-02-24 00:00:00	1	0	0	2	0	0	0	0	0	0	2	33164
2008-02-24 01:00:00	0	0	0	0	0	0	0	0	0	0	0	33535
2008-02-24 02:00:00	0	0	0	1	0	0	0	0	0	0	0	16627
2008-02-24 03:00:00	0	0	0	0	0	0	0	0	0	0	0	14137
2008-02-24 04:00:00	0	0	0	0	0	0	0	0	0	0	0	11174
2008-02-24 05:00:00	0	0	0	0	0	0	0	0	0	0	1	10847
2008-02-24 06:00:00	0	0	0	0	0	0	0	0	0	1	1	10410
2008-02-24 07:00:00	0	0	0	0	0	0	0	0	0	0	0	10652
2008-02-24 08:00:00	0	0	0	1	0	0	0	0	0	0	0	18225
2008-02-24 09:00:00	1	0	0	2	0	0	0	0	0	0	0	22660
2008-02-24 10:00:00	1	0	0	3	0	0	0	0	0	0	1	35666
2008-02-24 11:00:00	0	0	0	1	0	0	0	0	0	0	0	37010
2008-02-24 12:00:00	0	0	0	1	0	1	0	0	0	0	1	43826
2008-02-24 13:00:00	0	0	0	0	0	0	0	0	1	0	0	44242
2008-02-24 14:00:00	3	0	0	2	0	0	0	0	0	0	4	46821
2008-02-24 15:00:00	1	0	3	1	0	0	0	0	0	0	2	48022
2008-02-24 16:00:00	2	0	2	2	0	0	0	0	0	0	1	46009
2008-02-24 17:00:00	0	0	2	0	0	0	1	0	0	0	3	52674
2008-02-24 18:00:00	0	0	0	4	0	3	0	0	0	0	1	56184
2008-02-24 19:00:00	0	0	0	2	0	0	0	0	0	0	2	59481
2008-02-24 20:00:00	0	0	0	3	0	0	0	0	0	0	0	60634
2008-02-24 21:00:00	3	0	2	6	0	0	0	0	0	0	1	61901
2008-02-24 22:00:00	2	0	0	3	0	1	0	0	0	0	2	47394
2008-02-24 23:00:00	1	0	0	6	0	0	0	0	0	0	0	39642
2008-02-25 00:00:00	0	0	0	1	0	0	0	0	0	0	0	27044
2008-02-25 01:00:00	0	0	0	2	0	0	0	0	0	0	1	19530
2008-02-25 02:00:00	0	0	0	1	0	0	0	0	0	0	0	15507
2008-02-25 03:00:00	0	0	0	0	0	0	0	0	0	0	1	12980
2008-02-25 04:00:00	0	0	0	0	0	0	0	0	0	0	0	10802
2008-02-25 05:00:00	0	0	0	1	0	1	0	0	1	0	1	10643
2008-02-25 06:00:00	0	0	0	0	0	0	0	0	0	0	0	10948
2008-02-25 07:00:00	1	0	0	2	0	0	0	0	0	0	0	14058
2008-02-25 08:00:00	3	0	1	0	0	0	0	0	0	0	0	34430
2008-02-25 09:00:00	2	0	1	0	0	0	0	0	0	0	0	55602
2008-02-25 10:00:00	1	0	0	3	0	0	0	0	2	0	7	67550
2008-02-25 11:00:00	1	0	0	3	0	0	0	0	0	0	2	59930
2008-02-25 12:00:00	0	0	0	3	0	1	0	0	2	0	6	77147
2008-02-25 13:00:00	4	0	3	0	0	0	0	0	0	1	10	95367
2008-02-25 14:00:00	2	0	3	6	0	1	2	0	1	0	7	73658
2008-02-25 15:00:00	2	0	2	1	0	0	2	0	0	0	4	73562
2008-02-25 16:00:00	1	0	0	1	0	0	0	0	0	0	1	73819
2008-02-25 17:00:00	0	0	0	2	0	0	0	0	0	0	3	76060
2008-02-25 18:00:00	2	0	1	8	0	0	0	0	0	0	1	82603
2008-02-25 19:00:00	4	0	3	2	0	0	0	0	0	0	3	81100
2008-02-25 20:00:00	2	0	2	5	0	1	0	0	0	0	2	80754
2008-02-25 21:00:00	3	0	3	4	0	0	0	0	0	0	4	75555
2008-02-25 22:00:00	1	0	1	3	0	1	0	0	0	0	1	75719
2008-02-25 23:00:00	1	0	1	3	0	0	0	0	0	1	2	59197
2008-02-26 00:00:00	1	0	3	0	0	0	0	0	0	0	1	43505
2008-02-26 01:00:00	1	0	0	0	0	0	0	0	0	0	2	35358
2008-02-26 02:00:00	0	0	0	0	0	0	0	0	0	0	0	23705
2008-02-26 03:00:00	0	0	0	0	0	0	0	0	0	0	0	22074
2008-02-26 04:00:00	0	0	1	0	0	0	0	0	0	0	1	25070
2008-02-26 05:00:00	0	0	0	0	0	0	0	0	0	0	1	19072
2008-02-26 06:00:00	0	0	0	1	0	0	0	0	0	0	0	21709
2008-02-26 07:00:00	0	0	1	3	0	0	0	0	0	1	1	21059
2008-02-26 08:00:00	1	0	0	1	0	0	0	0	0	0	6	41817
2008-02-26 09:00:00	2	0	4	5	0	0	0	0	0	0	6	72193
2008-02-26 10:00:00	1	0	3	3	0	0	1	0	1	0	4	76681
2008-02-26 11:00:00	5	0	1	3	0	0	3	0	0	0	7	68246
2008-02-26 12:00:00	6	0	0	2	0	0	1	0	0	0	5	84105
2008-02-26 13:00:00	6	0	0	2	0	0	0	0	1	0	8	83388
2008-02-26 14:00:00	3	0	0	2	0	0	0	0	0	0	0	70908
2008-02-26 15:00:00	2	0	0	4	0	0	0	0	2	0	5	67961
2008-02-26 16:00:00	5	0	3	0	0	0	0	0	0	0	2	67570
2008-02-26 17:00:00	1	0	1	4	0	0	2	0	0	1	1	79013
2008-02-26 18:00:00	4	0	2	2	0	0	0	0	0	0	5	79298
2008-02-26 19:00:00	2	0	1	6	0	0	0	0	0	1	1	76083
2008-02-26 20:00:00	1	0	1	6	0	0	0	0	0	0	3	83712
2008-02-26 21:00:00	2	0	0	2	0	0	0	0	1	0	11	77813
2008-02-26 22:00:00	0	0	0	5	0	0	1	0	0	0	4	63763
2008-02-26 23:00:00	2	0	1	0	0	0	0	0	1	0	0	45437
2008-02-27 00:00:00	0	0	0	2	0	0	0	0	0	0	0	23145
2008-02-27 01:00:00	0	0	1	0	0	0	0	0	0	0	0	19092
2008-02-27 02:00:00	0	0	0	0	0	0	0	0	0	0	0	14009
2008-02-27 03:00:00	0	0	1	0	0	0	0	0	0	0	1	15164
2008-02-27 04:00:00	0	0	0	0	0	0	0	0	0	0	1	13983
2008-02-27 05:00:00	1	0	0	0	0	0	0	0	0	0	0	14275
2008-02-27 06:00:00	0	0	0	1	0	0	0	0	1	0	0	18831
2008-02-27 07:00:00	1	0	0	0	0	0	0	0	0	0	0	17552
2008-02-27 08:00:00	0	0	0	2	0	1	0	0	0	0	0	53307
2008-02-27 09:00:00	2	0	1	2	0	0	0	0	0	0	2	83601
2008-02-27 10:00:00	4	0	0	1	0	0	0	0	0	0	10	88228
2008-02-27 11:00:00	1	0	1	1	0	0	0	0	0	0	5	69681
2008-02-27 12:00:00	3	0	0	0	0	0	0	0	0	0	2	86178
2008-02-27 13:00:00	3	0	0	4	0	1	0	0	0	0	2	80303
2008-02-27 14:00:00	1	0	1	1	0	0	0	0	0	0	0	63415
2008-02-27 15:00:00	3	0	0	3	0	3	0	0	0	0	3	61960
2008-02-27 16:00:00	1	0	0	4	0	0	0	0	0	0	6	62479
2008-02-27 17:00:00	5	0	0	3	0	0	1	0	0	0	3	66797
2008-02-27 18:00:00	0	0	2	6	0	0	0	0	1	0	6	70825
2008-02-27 19:00:00	1	0	3	5	0	0	0	0	0	0	8	68615
2008-02-27 20:00:00	4	0	0	3	0	0	1	0	0	0	5	64894
2008-02-27 21:00:00	0	0	1	2	0	0	0	0	0	0	5	65581
2008-02-27 22:00:00	1	0	3	4	0	0	0	0	0	0	10	57772
2008-02-27 23:00:00	2	0	0	3	0	0	0	0	0	0	2	45942
2008-02-28 00:00:00	0	0	0	0	0	0	0	0	0	0	3	33110
2008-02-28 01:00:00	1	0	0	5	0	0	0	0	0	0	0	24909
2008-02-28 02:00:00	0	0	0	1	0	0	0	0	0	0	1	21911
2008-02-28 03:00:00	0	0	0	1	0	1	0	0	0	1	0	22665
2008-02-28 04:00:00	0	0	1	0	0	0	0	0	0	0	0	22754
2008-02-28 05:00:00	0	0	0	0	0	0	0	0	0	0	0	17701
2008-02-28 06:00:00	0	0	0	0	0	0	0	0	0	0	1	24974
2008-02-28 07:00:00	2	0	0	3	0	0	0	0	0	0	0	29251
2008-02-28 08:00:00	1	0	0	1	0	0	0	0	5	0	8	50310
2008-02-28 09:00:00	0	0	0	2	0	0	1	0	2	2	7	88082
2008-02-28 10:00:00	1	0	1	4	0	0	1	0	0	0	16	87806
2008-02-28 11:00:00	2	0	0	2	0	0	0	0	1	0	14	74269
2008-02-28 12:00:00	2	0	0	2	0	0	0	0	0	0	5	86406
2008-02-28 13:00:00	1	0	0	3	0	0	0	0	1	0	5	88953
2008-02-28 14:00:00	0	0	3	0	0	1	0	0	0	0	5	67775
2008-02-28 15:00:00	1	0	3	2	0	0	0	0	0	0	3	63359
2008-02-28 16:00:00	2	0	0	0	0	0	0	0	1	0	5	61711
2008-02-28 17:00:00	4	0	2	1	0	0	0	0	0	0	7	70085
2008-02-28 18:00:00	2	0	4	7	0	0	0	0	0	0	1	66683
2008-02-28 19:00:00	7	0	3	2	0	0	0	0	0	0	5	65835
2008-02-28 20:00:00	3	0	6	2	0	0	0	0	1	0	5	68752
2008-02-28 21:00:00	1	0	0	3	0	0	0	0	0	0	10	64891
2008-02-28 22:00:00	3	0	2	2	0	0	0	0	1	0	5	55349
2008-02-28 23:00:00	1	0	0	1	0	0	0	0	0	0	1	43565
2008-02-29 00:00:00	1	0	0	0	0	0	0	0	1	0	0	29613
2008-02-29 01:00:00	0	0	0	0	0	0	0	0	0	2	0	23443
2008-02-29 02:00:00	0	0	0	0	0	0	0	0	0	0	0	21727
2008-02-29 03:00:00	0	0	0	0	0	0	0	0	0	0	0	18876
2008-02-29 04:00:00	0	0	0	0	0	0	0	0	0	0	0	22295
2008-02-29 05:00:00	1	0	0	0	0	0	0	0	0	0	0	22416
2008-02-29 06:00:00	0	0	0	0	0	0	0	0	0	0	0	26610
2008-02-29 07:00:00	0	0	0	0	0	0	0	0	0	0	1	25891
2008-02-29 08:00:00	1	0	0	2	0	0	0	0	1	0	2	49770
2008-02-29 09:00:00	1	0	2	2	0	0	0	0	0	0	8	77630
2008-02-29 10:00:00	1	0	4	3	0	0	0	0	0	0	9	83429
2008-02-29 11:00:00	1	0	0	5	0	0	1	0	4	0	11	61482
2008-02-29 12:00:00	0	0	0	4	0	0	0	0	0	0	3	77953
2008-02-29 13:00:00	2	0	1	1	0	0	1	0	0	0	1	69479
2008-02-29 14:00:00	1	0	0	3	0	0	0	0	0	0	0	52821
2008-02-29 15:00:00	3	0	0	5	0	0	0	0	1	0	1	44657
2008-02-29 16:00:00	4	0	0	1	0	0	0	0	0	0	0	40575
2008-02-29 17:00:00	2	0	1	2	0	0	0	0	0	0	2	38992
2008-02-29 18:00:00	0	0	0	3	0	0	0	0	0	0	2	40975
2008-02-29 19:00:00	1	0	0	1	0	0	0	0	0	0	2	37662
2008-02-29 20:00:00	3	0	0	1	0	0	0	0	0	0	0	34350
2008-02-29 21:00:00	3	0	1	3	0	0	0	0	0	0	4	42878
2008-02-29 22:00:00	4	0	0	2	0	0	0	0	0	0	3	41075
2008-02-29 23:00:00	2	0	0	1	0	0	0	0	0	0	4	35938
2008-03-01 00:00:00	2	0	0	1	0	0	0	0	0	0	0	27714
2008-03-01 01:00:00	0	0	1	0	0	0	0	0	0	0	0	20003
2008-03-01 02:00:00	0	0	0	0	0	0	0	0	0	0	0	19073
2008-03-01 03:00:00	0	0	0	0	0	0	0	0	0	0	0	21198
2008-03-01 04:00:00	0	0	0	1	0	0	0	0	0	0	2	12750
2008-03-01 05:00:00	0	0	0	0	0	0	0	0	0	0	0	16523
2008-03-01 06:00:00	0	0	0	1	0	0	0	0	0	0	0	20627
2008-03-01 07:00:00	0	0	0	0	0	0	0	0	0	0	0	22003
2008-03-01 08:00:00	0	0	0	0	0	0	0	0	0	0	2	27677
2008-03-01 09:00:00	0	0	0	0	0	0	0	0	0	0	0	26861
2008-03-01 10:00:00	0	0	0	0	0	0	0	0	0	0	0	25501
2008-03-01 11:00:00	0	0	1	1	0	0	1	0	0	0	1	29539
2008-03-01 12:00:00	1	0	1	1	0	0	0	0	0	0	0	34863
2008-03-01 13:00:00	1	0	0	2	0	0	0	0	0	0	1	36207
2008-03-01 14:00:00	1	0	0	1	0	0	0	0	0	0	2	37343
2008-03-01 15:00:00	3	0	0	1	0	0	0	0	0	0	0	36581
2008-03-01 16:00:00	0	0	0	4	0	0	0	0	0	0	0	39155
2008-03-01 17:00:00	1	0	0	5	0	0	0	0	0	0	4	38354
2008-03-01 18:00:00	1	0	0	3	0	0	1	0	0	0	0	35202
2008-03-01 19:00:00	3	0	0	1	0	0	0	0	1	0	0	34077
2008-03-01 20:00:00	2	0	0	1	0	0	0	0	0	0	0	33291
2008-03-01 21:00:00	1	0	1	1	0	0	0	0	0	0	2	36693
2008-03-01 22:00:00	0	0	1	0	0	0	0	0	1	0	6	37977
2008-03-01 23:00:00	5	0	1	2	0	0	0	0	0	0	1	35589
[truncated: 52,783 more rows]
