# Supplementary material for: Global Disease Monitoring and Forecasting with Wikipedia
Source: PLoS Comput Biol. 2014 Nov 13;10(11):e1003892. doi: 10.1371/journal.pcbi.1003892 (PMC4231164; doi:10.1371/journal.pcbi.1003892)
Supplement: Dataset S1 — Input data, raw results, and additional figures. This archive file contains: (a) inter-language article mappings, (b) figures for the 4 successful contexts not included above, (c) official epidemiological data used as input, (d) complete correlation scores r, (e) wiki input data, and (f) a text file explaining the archive content and file formats. (ZIP) [file pcbi.1003892.s001.zip › S1_supplemental-data/wiki-data/pl_flu_raw.csv]

timestamp	pl-%C5%9Awi%C5%84ska_grypa	pl-Amantadyna	pl-B%C3%B3l_g%C5%82owy	pl-Gor%C4%85czka	pl-Grypa	pl-H1N1	pl-H2N2	pl-H5N1	pl-H9N2	pl-Kaszel	pl-Leki_przeciwwirusowe	pl-Mialgia	pl-Nudno%C5%9Bci	pl-Ortomyksowirusy	pl-Oseltamiwir	pl-Paracetamol	pl-Przezi%C4%99bienie	pl-Ptasia_grypa	pl-Rymantadyna	pl-Szczepionka_przeciw_grypie	pl-Wirusowe_zaka%C5%BCenia_przewodu_pokarmowego	pl-Wymioty	pl-Zm%C4%99czenie	pl
2007-12-09 17:00:00	0	0	0	0	0	0	0	0	0	0	0	0	0	0	0	0	0	0	0	0	0	0	0	0
2007-12-09 18:00:00	0	0	1	2	4	0	0	17	0	1	0	0	1	0	0	0	0	26	0	0	0	0	1	82827
2007-12-09 19:00:00	0	4	9	25	55	0	0	105	1	10	2	0	0	1	1	6	10	246	0	0	0	3	5	621351
2007-12-09 20:00:00	0	2	9	13	43	0	0	72	0	3	1	0	3	0	1	16	7	99	0	0	0	8	3	554138
2007-12-09 21:00:00	0	1	4	12	27	0	0	56	0	3	0	0	0	0	0	15	7	89	0	0	0	8	3	502353
2007-12-09 22:00:00	0	1	8	11	21	0	0	42	0	2	0	0	3	0	0	19	4	67	0	0	0	6	1	422142
2007-12-09 23:00:00	0	0	1	6	14	0	0	19	0	6	0	0	2	0	0	9	0	37	0	0	0	0	0	301621
2007-12-10 00:00:00	0	0	1	6	6	0	0	24	0	2	0	0	2	0	0	9	0	22	0	0	0	1	0	200266
2007-12-10 01:00:00	0	0	1	1	1	0	0	8	0	0	0	0	0	1	0	1	1	9	0	0	0	2	1	140695
2007-12-10 02:00:00	0	0	2	2	2	0	0	2	0	1	0	0	2	0	0	1	1	15	0	0	0	0	0	108316
2007-12-10 03:00:00	0	0	1	3	4	0	0	9	0	1	0	0	0	0	0	0	1	8	0	0	0	2	0	98609
2007-12-10 04:00:00	0	0	0	0	3	0	0	2	0	1	0	0	0	0	0	4	0	8	0	0	0	0	0	98300
2007-12-10 05:00:00	0	0	0	1	4	0	0	6	0	1	0	0	0	0	0	2	1	9	0	0	0	0	0	99137
2007-12-10 06:00:00	0	0	2	2	4	0	0	3	0	1	0	0	0	0	0	1	0	10	0	0	0	0	0	107032
2007-12-10 07:00:00	0	0	5	6	8	0	0	10	1	1	0	0	1	1	0	1	0	39	0	0	0	0	0	142627
2007-12-10 08:00:00	0	0	3	4	15	0	0	22	0	3	0	0	1	0	1	6	0	92	0	0	0	3	2	232706
2007-12-10 09:00:00	0	0	6	4	9	0	0	16	2	5	0	0	2	2	0	4	2	107	0	0	0	2	4	281950
2007-12-10 10:00:00	0	0	4	9	5	0	0	48	0	4	0	0	6	0	0	8	1	97	0	0	0	4	1	336632
2007-12-10 11:00:00	0	1	5	5	15	0	0	26	0	2	0	0	2	0	0	7	3	106	0	0	0	6	2	326076
2007-12-10 12:00:00	0	2	5	7	14	0	0	29	0	1	0	0	0	0	1	7	4	89	0	0	0	1	5	359802
2007-12-10 13:00:00	0	1	6	10	20	0	0	36	0	5	0	0	0	0	0	8	3	155	0	0	0	5	2	351778
2007-12-10 14:00:00	0	0	1	8	17	0	0	41	0	12	0	0	2	0	0	9	7	118	0	0	0	1	7	406033
2007-12-10 15:00:00	0	2	3	13	36	0	0	72	1	14	0	0	1	0	0	3	10	158	0	0	0	1	3	465190
2007-12-10 16:00:00	0	2	5	11	44	0	0	54	0	10	0	0	1	0	0	10	16	129	0	0	0	3	8	564814
2007-12-10 17:00:00	0	2	4	9	49	0	0	67	1	12	1	0	0	1	0	12	10	142	0	0	0	5	5	624532
2007-12-10 18:00:00	0	2	3	9	55	0	0	50	1	8	0	0	4	2	1	24	11	164	0	0	0	3	8	648280
2007-12-10 19:00:00	0	0	1	9	70	0	0	73	0	12	0	0	2	0	1	18	16	198	0	0	0	4	5	694520
2007-12-10 20:00:00	0	1	4	18	43	0	0	38	0	9	0	0	4	0	0	11	9	121	0	0	0	2	5	646044
2007-12-10 21:00:00	0	4	4	15	35	0	0	42	1	9	1	0	4	0	1	16	12	87	0	0	0	7	4	595492
2007-12-10 22:00:00	0	1	1	5	28	0	0	48	0	1	0	0	1	1	0	13	10	74	0	0	0	5	9	457120
2007-12-10 23:00:00	0	0	3	11	13	0	0	25	1	2	0	0	0	1	1	6	8	54	0	0	0	2	0	312808
2007-12-11 00:00:00	0	0	2	4	8	0	0	14	0	0	0	0	2	0	0	8	0	17	0	0	0	0	0	186424
2007-12-11 01:00:00	0	0	0	1	4	0	0	4	0	1	0	0	1	0	0	7	1	13	0	0	0	5	0	113875
2007-12-11 02:00:00	0	0	0	1	3	0	0	6	0	2	0	0	0	0	0	2	0	7	0	0	0	0	1	86067
2007-12-11 03:00:00	0	0	0	2	1	0	0	1	0	1	0	0	1	0	0	0	0	0	0	0	0	1	0	75922
2007-12-11 04:00:00	0	0	0	1	3	0	0	3	0	1	0	0	0	0	0	0	0	3	0	0	0	1	0	67632
2007-12-11 05:00:00	0	0	0	6	2	0	0	3	0	0	0	0	0	0	1	0	0	6	0	0	0	0	1	76343
2007-12-11 06:00:00	0	0	2	3	3	0	0	1	0	6	0	0	0	0	0	2	0	11	0	0	0	0	0	100504
2007-12-11 07:00:00	0	0	0	3	6	0	0	6	0	3	0	0	0	0	0	1	2	40	0	0	0	0	2	155749
2007-12-11 08:00:00	0	0	0	5	17	0	0	17	0	4	0	0	9	0	0	3	2	67	0	0	0	4	0	238650
2007-12-11 09:00:00	0	0	0	3	22	0	0	18	1	3	1	0	5	0	0	9	4	113	0	0	0	0	0	283704
2007-12-11 10:00:00	0	0	2	6	19	0	0	32	0	4	1	0	0	0	0	15	7	55	0	0	0	4	2	326456
2007-12-11 11:00:00	0	1	4	11	18	0	0	36	0	3	2	0	2	0	2	6	3	67	0	0	0	2	0	349345
2007-12-11 12:00:00	0	1	2	7	19	0	0	24	0	1	0	0	2	0	1	16	3	73	0	0	0	3	1	365193
2007-12-11 13:00:00	0	1	12	7	23	0	0	28	0	4	0	0	2	0	1	20	5	70	0	0	0	2	1	394141
2007-12-11 14:00:00	0	1	5	8	33	0	0	31	0	9	2	0	3	0	0	6	4	68	0	0	0	8	2	439537
2007-12-11 15:00:00	0	1	5	9	34	0	0	26	0	5	0	0	2	0	0	7	7	84	0	0	0	4	1	495254
2007-12-11 16:00:00	0	0	4	6	45	0	0	24	1	4	0	0	1	2	0	8	10	88	0	0	0	5	1	580873
2007-12-11 17:00:00	0	4	11	14	36	0	0	27	0	10	0	0	2	0	0	10	6	96	0	0	0	3	2	626111
2007-12-11 18:00:00	0	0	9	8	52	0	0	22	0	11	0	0	4	0	1	8	7	109	0	0	0	6	5	653469
2007-12-11 19:00:00	0	3	3	14	56	0	0	48	0	4	0	0	2	0	1	13	13	118	0	0	0	12	2	711285
2007-12-11 20:00:00	0	2	4	9	55	0	0	41	0	4	0	0	2	0	2	9	13	97	0	0	0	8	4	630841
2007-12-11 21:00:00	0	3	4	15	30	0	0	66	1	8	1	0	2	0	0	16	7	117	0	0	0	7	4	617290
2007-12-11 22:00:00	0	0	4	10	30	0	0	44	0	5	0	0	2	0	0	10	3	101	0	0	0	5	4	513625
2007-12-11 23:00:00	0	2	5	12	21	0	0	37	0	6	0	0	0	0	0	13	1	53	0	0	0	2	1	343936
2007-12-12 00:00:00	0	0	1	5	10	0	0	16	0	0	0	0	3	0	0	8	0	20	0	0	0	0	3	212746
2007-12-12 01:00:00	0	1	1	3	6	0	0	13	0	2	0	0	1	0	0	4	0	13	0	0	0	2	2	132554
2007-12-12 02:00:00	0	0	0	0	2	0	0	3	0	2	0	0	1	0	0	0	1	6	0	0	0	2	1	105484
2007-12-12 03:00:00	0	0	0	1	0	0	0	7	0	2	0	0	2	0	0	0	0	5	0	0	0	1	0	104391
2007-12-12 04:00:00	0	1	0	0	1	0	0	7	0	1	0	0	0	0	0	1	0	6	0	0	0	0	0	90003
2007-12-12 05:00:00	0	0	0	2	1	0	0	12	0	0	0	0	0	0	0	3	0	2	0	0	0	2	0	96656
2007-12-12 06:00:00	0	6	1	0	5	0	0	4	0	1	0	0	0	0	0	0	7	13	0	0	0	2	1	109691
2007-12-12 07:00:00	0	0	0	1	5	0	0	14	0	4	1	0	0	0	0	4	1	29	0	0	0	1	1	132786
2007-12-12 08:00:00	0	0	0	3	7	0	0	23	0	1	0	0	2	0	0	3	2	57	0	0	0	5	2	213578
2007-12-12 09:00:00	0	0	2	5	14	0	0	24	0	2	0	0	1	0	0	14	1	63	0	0	0	0	2	263963
2007-12-12 10:00:00	0	0	3	11	9	0	0	23	0	3	0	0	3	0	0	12	2	81	0	0	0	2	0	304113
2007-12-12 11:00:00	0	0	2	7	10	0	0	23	0	2	1	0	2	0	1	10	3	72	0	0	0	5	3	316687
2007-12-12 12:00:00	0	1	4	7	12	0	0	29	0	2	2	0	0	1	0	8	1	73	0	0	0	6	2	357661
2007-12-12 13:00:00	0	0	5	11	21	0	0	21	0	7	0	0	0	0	2	11	2	98	0	0	0	3	4	381913
2007-12-12 14:00:00	0	1	5	9	22	0	0	22	0	9	0	0	4	0	1	8	6	97	0	0	0	18	1	431453
2007-12-12 15:00:00	0	1	2	6	17	0	0	53	0	3	1	0	2	0	1	9	4	77	0	0	0	8	2	506023
2007-12-12 16:00:00	0	0	4	6	39	0	0	34	0	6	0	0	3	1	0	11	4	94	0	0	0	7	3	578800
2007-12-12 17:00:00	0	1	3	8	60	0	0	27	0	2	0	0	5	0	0	8	5	78	0	0	0	9	2	650087
2007-12-12 18:00:00	0	0	6	8	51	0	0	31	1	12	0	0	3	1	1	13	6	77	0	0	0	4	2	676225
2007-12-12 19:00:00	0	0	5	10	58	0	0	35	1	3	0	0	3	0	0	23	11	91	0	0	0	7	2	733069
2007-12-12 20:00:00	0	1	6	15	35	0	0	73	1	9	2	0	6	4	1	13	5	112	0	0	0	9	4	689224
2007-12-12 21:00:00	0	0	4	12	31	0	0	48	0	17	0	0	2	0	0	15	7	95	0	0	0	16	3	605054
2007-12-12 22:00:00	0	0	7	11	32	0	0	17	0	6	0	0	2	0	0	20	6	58	0	0	0	3	2	471621
2007-12-12 23:00:00	0	0	1	8	16	0	0	22	1	1	0	0	1	0	1	10	2	35	0	0	0	6	0	320894
2007-12-13 00:00:00	0	1	2	6	17	0	0	9	0	1	0	0	1	0	0	8	1	21	0	0	0	5	0	197436
2007-12-13 01:00:00	0	1	0	0	3	0	0	4	0	3	0	0	0	0	0	2	0	6	0	0	0	1	1	99385
2007-12-13 02:00:00	0	0	0	2	1	0	0	1	1	1	0	0	1	0	0	0	1	3	0	0	0	0	0	98944
2007-12-13 03:00:00	0	0	0	2	2	0	0	0	0	2	0	0	0	0	0	2	0	6	0	0	0	0	0	83456
2007-12-13 04:00:00	0	0	1	1	3	0	0	2	0	0	0	0	0	0	0	2	0	4	0	0	0	1	0	85373
2007-12-13 05:00:00	0	0	0	2	1	0	0	1	0	0	0	0	0	0	0	1	2	7	0	0	0	0	1	79617
2007-12-13 06:00:00	0	0	0	1	1	0	0	0	0	0	0	0	0	0	0	0	0	5	0	0	0	1	0	94441
2007-12-13 07:00:00	0	0	0	3	4	0	0	2	0	1	1	0	2	0	1	1	1	29	0	0	0	1	0	136227
2007-12-13 08:00:00	0	0	6	6	14	0	0	15	0	5	0	0	2	1	0	0	3	62	0	0	0	2	0	222512
2007-12-13 09:00:00	0	1	1	7	13	0	0	16	0	1	1	0	2	0	0	5	2	56	0	0	0	2	0	270411
2007-12-13 10:00:00	0	0	1	8	19	0	0	38	1	2	0	0	1	0	0	19	6	73	0	0	0	0	5	309719
2007-12-13 11:00:00	0	1	5	4	31	0	0	11	0	4	1	0	5	0	0	8	4	33	0	0	0	2	2	322476
2007-12-13 12:00:00	0	0	2	10	23	0	0	22	0	1	1	0	1	0	0	11	1	56	0	0	0	3	1	340163
2007-12-13 13:00:00	0	0	5	7	15	0	0	20	0	2	0	0	5	0	0	8	3	74	0	0	0	3	3	372615
2007-12-13 14:00:00	0	0	10	5	14	0	0	14	0	3	0	0	3	0	0	6	2	40	0	0	0	4	4	429526
2007-12-13 15:00:00	0	0	9	20	22	0	0	58	0	4	1	0	0	0	0	12	3	60	0	0	0	4	0	474591
2007-12-13 16:00:00	0	1	3	9	31	0	0	18	0	7	1	0	1	0	0	11	3	83	0	0	0	9	3	559804
2007-12-13 17:00:00	0	0	6	10	44	0	0	33	0	7	0	0	4	0	0	17	4	67	0	0	0	6	3	589175
2007-12-13 18:00:00	0	1	6	10	36	0	0	24	0	5	1	0	6	0	1	15	7	80	0	0	0	12	6	621328
2007-12-13 19:00:00	0	0	6	13	40	0	0	47	0	3	0	0	2	0	1	13	5	107	0	0	0	7	3	678128
2007-12-13 20:00:00	0	0	3	11	35	0	0	39	0	3	1	0	4	0	0	14	2	117	0	0	0	10	0	659433
2007-12-13 21:00:00	0	1	11	20	38	0	0	21	0	12	0	0	4	0	1	19	8	75	0	0	0	3	1	621772
2007-12-13 22:00:00	0	0	3	11	43	0	0	25	0	6	0	0	4	0	0	13	4	57	0	0	0	5	1	485214
2007-12-13 23:00:00	0	1	7	8	9	0	0	16	0	3	1	0	0	0	1	19	1	37	0	0	0	5	5	331164
2007-12-14 00:00:00	0	0	3	2	6	0	0	14	0	4	0	0	0	0	0	3	0	10	0	0	0	3	1	208611
2007-12-14 01:00:00	0	0	0	2	3	0	0	3	0	1	0	0	0	0	0	3	0	8	0	0	0	1	1	139552
2007-12-14 02:00:00	0	1	0	2	3	0	0	1	0	1	0	0	0	0	1	1	0	4	0	0	0	2	0	115122
2007-12-14 03:00:00	0	0	1	1	3	0	0	2	0	0	0	0	1	0	0	1	0	7	0	0	0	0	0	97333
2007-12-14 04:00:00	0	0	0	1	2	0	0	0	0	1	0	0	0	0	0	0	0	4	0	0	0	0	0	94209
2007-12-14 05:00:00	0	1	1	0	4	0	0	2	0	0	1	0	0	0	1	1	0	2	0	0	0	1	1	92132
2007-12-14 06:00:00	0	1	0	3	3	0	0	1	0	1	0	0	0	0	0	2	0	11	0	0	0	3	1	108944
2007-12-14 07:00:00	0	0	0	2	5	0	0	7	0	0	0	0	2	0	0	1	1	22	0	0	0	6	0	142911
2007-12-14 08:00:00	0	0	1	4	14	0	0	15	0	4	0	0	0	0	0	10	0	45	0	0	0	1	1	219925
2007-12-14 09:00:00	0	1	1	11	8	0	0	7	2	6	1	0	2	1	1	8	1	35	0	0	0	7	0	266120
2007-12-14 10:00:00	0	0	2	8	18	0	0	8	0	7	0	0	1	1	0	6	0	51	0	0	0	2	1	299531
2007-12-14 11:00:00	0	0	8	12	19	0	0	6	0	5	1	0	9	0	0	6	3	33	0	0	0	3	17	339929
2007-12-14 12:00:00	0	0	3	5	18	0	0	5	0	5	0	0	2	2	0	10	2	52	0	0	0	8	5	372413
2007-12-14 13:00:00	0	0	6	5	11	0	0	17	0	4	1	0	1	0	0	14	0	50	0	0	0	9	1	389134
2007-12-14 14:00:00	0	0	0	6	12	0	0	16	0	9	0	0	4	0	0	15	2	44	0	0	0	3	3	400154
2007-12-14 15:00:00	0	0	5	10	10	0	0	24	0	4	0	0	4	0	0	10	5	34	0	0	0	4	2	390157
2007-12-14 16:00:00	0	1	4	14	10	0	0	20	1	1	0	0	4	0	1	10	2	29	0	0	0	2	1	366407
2007-12-14 17:00:00	0	2	2	5	22	0	0	20	0	0	0	0	1	0	0	5	4	40	0	0	0	5	2	368928
2007-12-14 18:00:00	0	1	2	11	18	0	0	13	0	3	0	0	2	0	1	8	6	32	0	0	0	7	4	368532
2007-12-14 19:00:00	0	0	14	14	23	0	0	18	0	2	0	0	8	0	0	5	2	39	0	0	0	6	5	406579
2007-12-14 20:00:00	0	0	11	11	13	0	0	20	0	3	0	0	5	0	0	6	1	55	0	0	0	3	1	395897
2007-12-14 21:00:00	0	0	3	11	12	0	0	11	0	3	0	0	0	2	0	6	2	34	0	0	0	7	1	412480
2007-12-14 22:00:00	0	2	7	13	15	0	0	8	0	6	0	0	3	0	0	14	8	24	0	0	0	3	3	380009
2007-12-14 23:00:00	0	0	3	6	8	0	0	8	0	5	0	0	1	0	1	3	1	23	0	0	0	1	5	284536
2007-12-15 00:00:00	0	0	2	2	1	0	0	6	0	1	0	0	0	0	0	3	1	8	0	0	0	2	1	210928
2007-12-15 01:00:00	0	0	1	5	1	0	0	6	0	3	0	0	1	0	0	7	0	6	0	0	0	2	1	166690
2007-12-15 02:00:00	0	0	1	0	1	0	0	4	0	1	0	0	0	0	0	0	1	4	0	0	0	0	0	130561
2007-12-15 03:00:00	0	0	0	1	4	0	0	1	0	2	0	0	1	0	0	1	0	5	0	0	0	1	0	121715
2007-12-15 04:00:00	0	1	0	0	1	0	0	4	0	0	0	0	1	0	0	1	0	4	0	0	0	0	0	110116
2007-12-15 05:00:00	0	0	2	1	3	0	0	3	0	1	0	0	0	0	0	0	0	4	0	0	0	0	1	97844
2007-12-15 06:00:00	0	0	1	2	1	0	0	4	0	1	0	0	0	0	0	1	0	4	0	0	0	0	0	92937
2007-12-15 07:00:00	0	0	0	0	7	0	0	4	0	0	0	0	0	0	0	2	0	3	0	0	0	0	0	106053
2007-12-15 08:00:00	0	0	3	0	4	0	0	3	0	1	0	0	2	0	0	4	1	8	0	0	0	3	0	131638
2007-12-15 09:00:00	0	0	0	2	6	0	0	6	0	5	0	0	1	0	0	6	1	27	0	0	0	2	1	192180
2007-12-15 10:00:00	0	1	1	5	11	0	0	14	0	0	0	0	2	1	1	9	5	34	0	0	0	1	1	256016
2007-12-15 11:00:00	0	1	2	5	23	0	0	10	0	1	0	0	3	0	3	8	3	29	0	0	0	4	1	324126
2007-12-15 12:00:00	0	1	2	4	23	0	0	12	0	2	1	0	2	0	1	15	3	33	0	0	0	3	2	360265
2007-12-15 13:00:00	0	1	6	9	9	0	0	12	0	1	0	0	0	0	0	17	2	36	0	0	0	11	3	387989
2007-12-15 14:00:00	0	0	4	3	22	0	0	9	0	2	0	0	2	0	0	16	3	44	0	0	0	7	9	412490
2007-12-15 15:00:00	0	0	6	8	32	0	0	18	0	2	0	0	0	0	1	6	2	56	0	0	0	3	4	419915
2007-12-15 16:00:00	0	0	3	6	20	0	0	13	0	2	0	0	0	1	0	14	2	38	0	0	0	3	3	431059
2007-12-15 17:00:00	0	2	0	8	24	0	0	21	0	4	0	0	2	1	2	11	4	62	0	0	0	4	0	442597
2007-12-15 18:00:00	0	0	3	7	26	0	0	19	0	4	0	0	2	0	0	13	1	35	0	0	0	7	2	446440
2007-12-15 19:00:00	0	0	6	14	30	0	0	22	0	4	0	0	2	1	0	23	4	55	0	0	0	10	1	461468
2007-12-15 20:00:00	0	0	3	7	18	0	0	16	0	12	0	0	4	0	0	12	10	58	0	0	0	9	2	459062
2007-12-15 21:00:00	0	0	4	9	20	0	0	22	0	1	0	0	1	1	2	14	2	35	0	0	0	7	1	430310
2007-12-15 22:00:00	0	1	3	5	17	0	0	15	0	3	0	0	2	1	0	15	2	36	0	0	0	3	2	396056
2007-12-15 23:00:00	0	0	2	6	5	0	0	13	0	2	0	0	4	0	0	20	0	23	0	0	0	4	2	352462
2007-12-16 00:00:00	0	0	3	4	13	0	0	4	0	1	0	0	1	0	0	10	1	9	0	0	0	3	3	251603
2007-12-16 01:00:00	0	0	2	2	6	0	0	6	0	1	0	0	0	0	0	1	1	8	0	0	0	1	0	180185
2007-12-16 02:00:00	0	0	0	1	1	0	0	3	0	0	1	0	0	0	0	7	0	5	0	0	0	0	0	126665
2007-12-16 03:00:00	0	0	0	2	2	0	0	3	0	0	0	0	0	0	0	1	0	5	0	0	0	4	0	107808
2007-12-16 04:00:00	0	0	0	1	1	0	0	2	0	5	0	0	1	0	0	3	0	1	0	0	0	2	0	97905
2007-12-16 05:00:00	0	0	0	1	3	0	0	2	0	0	1	0	1	0	0	1	0	0	0	0	0	0	0	93225
2007-12-16 06:00:00	0	0	1	2	0	0	0	2	0	1	1	0	1	0	0	0	0	2	0	0	0	1	1	90396
2007-12-16 07:00:00	0	0	0	0	1	0	0	3	1	0	1	0	0	0	0	1	0	2	0	0	0	1	0	94676
2007-12-16 08:00:00	0	0	0	2	9	0	0	11	0	0	0	0	0	0	1	3	0	9	0	0	0	4	0	139205
2007-12-16 09:00:00	0	0	2	6	11	0	0	9	0	5	0	0	1	0	0	2	2	34	0	0	0	3	1	212424
2007-12-16 10:00:00	0	0	3	4	18	0	0	5	0	3	0	0	1	0	1	5	3	35	0	0	0	6	1	324878
2007-12-16 11:00:00	0	1	3	3	27	0	0	13	0	5	0	0	1	0	0	7	6	47	0	0	0	3	1	400136
2007-12-16 12:00:00	0	1	0	9	32	0	0	19	0	1	0	0	1	0	0	11	5	89	0	0	0	5	3	469322
2007-12-16 13:00:00	0	0	2	15	25	0	0	14	0	8	1	0	5	0	1	13	6	71	0	0	0	4	5	520012
2007-12-16 14:00:00	0	0	5	12	33	0	0	14	0	2	0	0	5	0	0	10	3	84	0	0	0	7	1	546785
2007-12-16 15:00:00	0	1	6	11	26	0	0	4	0	6	0	0	1	0	0	15	3	62	0	0	0	6	3	563079
2007-12-16 16:00:00	0	0	4	12	25	0	0	8	0	6	0	0	2	0	1	18	10	76	0	0	0	4	3	572567
2007-12-16 17:00:00	0	0	2	8	29	0	0	15	0	3	1	0	2	0	0	28	7	53	0	0	0	2	6	582024
2007-12-16 18:00:00	0	0	8	15	32	0	0	9	0	4	0	0	2	0	1	11	9	93	0	0	0	4	5	609360
2007-12-16 19:00:00	0	1	11	15	30	0	0	27	0	7	0	0	4	0	1	16	9	94	0	0	0	6	3	625852
2007-12-16 20:00:00	0	1	4	16	30	0	0	17	0	6	2	0	1	0	0	12	4	79	0	0	0	4	2	621354
2007-12-16 21:00:00	0	1	16	12	18	0	0	12	0	4	0	0	0	0	0	20	8	60	0	0	0	7	4	580739
2007-12-16 22:00:00	0	0	4	8	17	0	0	20	0	4	0	0	6	0	0	15	6	46	0	0	0	2	4	446736
2007-12-16 23:00:00	0	0	3	5	13	0	0	9	0	1	0	0	2	0	1	13	4	21	0	0	0	5	1	348055
2007-12-17 00:00:00	0	0	0	1	2	0	0	1	0	3	0	0	0	0	0	6	2	12	0	0	0	3	0	244011
2007-12-17 01:00:00	0	0	2	11	9	0	0	3	0	3	1	0	1	0	0	0	0	4	0	0	0	2	0	180762
2007-12-17 02:00:00	0	0	0	0	2	0	0	4	0	2	0	0	0	1	0	0	0	6	0	0	0	0	0	105723
2007-12-17 03:00:00	0	0	0	1	1	0	0	4	0	1	0	0	0	0	0	1	0	5	0	0	0	2	0	100278
2007-12-17 04:00:00	0	1	1	2	1	0	0	0	0	0	0	0	0	0	0	1	0	0	0	0	0	0	0	86652
2007-12-17 05:00:00	0	0	0	1	2	0	0	1	0	1	0	0	0	0	0	3	1	1	0	0	0	0	0	89393
2007-12-17 06:00:00	0	0	0	1	2	0	0	2	0	5	0	0	1	0	0	2	0	8	0	0	0	1	0	92163
2007-12-17 07:00:00	0	0	1	3	3	0	0	4	0	2	0	0	0	0	1	5	0	29	0	0	0	1	1	125124
2007-12-17 08:00:00	0	1	0	8	9	0	0	11	0	0	0	0	2	1	0	7	1	44	0	0	0	4	1	195609
2007-12-17 09:00:00	0	0	4	2	15	0	0	9	0	4	0	0	1	3	0	3	3	61	0	0	0	5	0	238399
2007-12-17 10:00:00	0	0	2	10	7	0	0	5	0	5	0	0	2	0	2	3	4	40	0	0	0	4	0	280856
2007-12-17 11:00:00	0	2	3	17	10	0	0	8	0	3	0	0	3	0	1	19	2	56	0	0	0	5	1	310747
2007-12-17 12:00:00	0	1	5	1	17	0	0	3	1	2	0	0	3	0	0	17	3	57	0	0	0	4	4	325439
2007-12-17 13:00:00	0	2	3	5	16	0	0	17	0	5	1	0	2	0	0	14	3	58	0	0	0	11	4	355736
2007-12-17 14:00:00	0	1	6	8	10	0	0	10	0	3	0	0	3	0	0	10	4	59	0	0	0	4	2	392605
2007-12-17 15:00:00	0	0	2	14	24	0	0	8	0	5	0	0	2	0	0	8	4	76	0	0	0	7	1	454643
2007-12-17 16:00:00	0	2	3	16	32	0	0	13	0	2	0	0	0	0	0	10	5	53	0	0	0	3	7	530336
2007-12-17 17:00:00	0	0	4	19	34	0	0	16	1	1	0	0	4	0	0	17	6	81	0	0	0	6	1	571818
2007-12-17 18:00:00	0	1	5	16	36	0	0	8	0	5	0	0	2	0	0	10	6	67	0	0	0	6	4	594784
2007-12-17 19:00:00	0	0	8	8	42	0	0	5	0	5	3	0	2	0	0	18	9	89	0	0	0	6	3	636667
2007-12-17 20:00:00	0	0	12	13	32	0	0	18	0	3	0	0	2	0	0	21	3	66	0	0	0	11	5	599488
2007-12-17 21:00:00	0	0	6	11	36	0	0	12	0	3	1	0	7	0	1	11	7	54	0	0	0	4	2	576500
2007-12-17 22:00:00	0	1	5	11	28	0	0	8	0	5	0	0	5	0	2	11	4	37	0	0	0	4	3	448803
2007-12-17 23:00:00	0	0	0	4	10	0	0	6	1	1	0	0	0	0	1	19	1	23	0	0	0	3	2	314370
2007-12-18 00:00:00	0	0	0	4	3	0	0	4	0	1	0	0	0	0	0	7	1	9	0	0	0	0	3	195860
2007-12-18 01:00:00	0	0	2	4	5	0	0	5	0	2	0	0	0	0	0	7	1	4	0	0	0	3	1	159805
2007-12-18 02:00:00	0	0	0	3	0	0	0	0	0	0	0	0	0	1	0	1	1	1	0	0	0	1	0	117529
2007-12-18 03:00:00	0	0	0	0	1	0	0	0	0	1	0	0	1	0	0	0	0	9	0	0	0	1	0	122516
2007-12-18 04:00:00	0	0	1	2	2	0	0	0	0	2	0	0	2	0	0	0	0	2	0	0	0	2	1	90479
2007-12-18 05:00:00	0	0	0	2	0	0	0	2	0	0	0	0	0	0	0	4	1	0	0	0	0	1	0	67218
2007-12-18 06:00:00	0	0	0	0	6	0	0	2	1	0	0	0	1	1	0	3	0	3	0	0	0	1	0	82880
2007-12-18 07:00:00	0	0	1	2	13	0	0	3	0	1	0	0	0	0	0	4	0	11	0	0	0	1	0	125682
2007-12-18 08:00:00	0	0	0	1	10	0	0	14	0	3	1	0	3	0	0	6	3	31	0	0	0	1	0	202632
2007-12-18 09:00:00	0	0	1	7	10	0	0	4	0	5	0	0	3	0	0	4	4	39	0	0	0	1	0	244956
2007-12-18 10:00:00	0	0	1	10	12	0	0	3	0	3	0	0	1	0	0	7	3	46	0	0	0	1	2	278221
2007-12-18 11:00:00	0	1	6	12	20	0	0	11	0	4	0	0	1	0	1	17	1	35	0	0	0	2	2	287235
2007-12-18 12:00:00	0	0	1	8	10	0	0	10	0	2	1	0	5	1	0	6	6	46	0	0	0	4	1	302907
2007-12-18 13:00:00	0	0	7	8	14	0	0	8	0	5	1	0	4	0	0	18	5	27	0	0	0	3	2	342863
2007-12-18 14:00:00	0	0	3	6	11	0	0	8	0	5	0	0	4	0	1	17	3	37	0	0	0	5	3	389423
2007-12-18 15:00:00	0	0	4	14	25	0	0	9	0	1	0	0	2	1	0	18	6	39	0	0	0	1	0	429850
2007-12-18 16:00:00	0	1	3	6	28	0	0	9	0	3	1	0	2	0	0	13	4	55	0	0	0	7	2	501464
2007-12-18 17:00:00	0	0	6	9	42	0	0	14	0	3	0	0	4	0	1	16	7	52	0	0	0	3	2	508667
2007-12-18 18:00:00	0	2	3	12	49	0	0	14	2	9	0	0	1	0	1	7	7	76	0	0	0	10	1	586148
2007-12-18 19:00:00	0	1	3	12	41	0	0	11	0	11	1	0	2	0	2	10	8	61	0	0	0	5	2	626054
2007-12-18 20:00:00	0	0	1	12	32	0	0	14	0	9	0	0	5	0	0	10	2	46	0	0	0	13	3	579342
2007-12-18 21:00:00	0	0	7	20	27	0	0	16	0	7	0	0	6	0	0	9	6	45	0	0	0	8	2	573862
2007-12-18 22:00:00	0	0	1	12	14	0	0	15	0	4	1	0	2	0	0	21	2	44	0	0	0	11	4	478958
2007-12-18 23:00:00	0	0	2	5	8	0	0	11	0	0	0	0	3	0	0	12	2	15	0	0	0	4	0	330559
2007-12-19 00:00:00	0	0	3	4	11	0	0	2	0	3	0	0	0	0	0	2	2	7	0	0	0	2	1	211534
2007-12-19 01:00:00	0	0	6	1	4	0	0	4	0	0	1	0	1	0	0	0	1	4	0	0	0	3	0	152999
2007-12-19 02:00:00	0	0	0	1	1	0	0	3	0	1	0	0	0	0	0	0	3	2	0	0	0	0	0	117763
2007-12-19 03:00:00	0	0	0	1	4	0	0	1	0	0	0	0	0	0	0	0	0	3	0	0	0	1	0	109226
2007-12-19 04:00:00	0	0	0	2	1	0	0	0	0	1	0	0	0	0	1	1	1	3	0	0	0	1	0	102765
2007-12-19 05:00:00	0	0	0	0	2	0	0	2	0	0	1	0	1	0	0	1	1	1	0	0	0	0	0	78558
2007-12-19 06:00:00	0	1	1	3	3	0	0	0	0	2	0	0	0	0	0	0	0	10	0	0	0	0	0	94602
2007-12-19 07:00:00	0	0	1	2	3	0	0	7	0	0	0	0	0	0	0	0	0	8	0	0	0	1	0	124749
2007-12-19 08:00:00	0	1	2	2	7	0	0	6	0	3	0	0	2	0	1	3	2	20	0	0	0	3	1	205623
2007-12-19 09:00:00	0	0	3	6	24	0	0	2	0	1	2	0	2	0	0	6	8	18	0	0	0	2	1	252615
2007-12-19 10:00:00	0	0	2	8	17	0	0	1	0	1	0	0	3	0	0	7	3	15	0	0	0	2	0	273875
2007-12-19 11:00:00	0	2	1	14	13	0	0	10	0	2	0	0	2	0	0	2	1	10	0	0	0	6	0	289889
2007-12-19 12:00:00	0	2	1	5	18	0	0	11	0	1	0	0	0	0	4	7	1	26	0	0	0	1	2	295731
2007-12-19 13:00:00	0	0	4	4	20	0	0	7	0	4	0	0	1	2	1	8	5	18	0	0	0	5	0	329746
2007-12-19 14:00:00	0	0	6	4	21	0	0	2	0	1	1	0	5	0	0	11	5	17	0	0	0	1	1	364718
2007-12-19 15:00:00	0	0	3	4	9	0	0	12	0	3	0	0	2	0	0	10	3	27	0	0	0	4	5	414277
2007-12-19 16:00:00	0	0	2	9	12	0	0	10	1	5	0	0	2	0	0	9	3	37	0	0	0	6	1	456585
2007-12-19 17:00:00	0	2	0	9	33	0	0	11	0	5	0	0	3	0	3	9	6	34	0	0	0	5	1	503505
2007-12-19 18:00:00	0	2	3	13	29	0	0	12	0	8	0	0	5	2	1	5	3	40	0	0	0	6	3	518435
2007-12-19 19:00:00	0	0	10	15	46	0	0	20	0	4	1	0	2	0	1	11	7	45	0	0	0	2	2	560267
2007-12-19 20:00:00	0	1	1	8	34	0	0	9	0	8	0	0	1	0	1	7	5	46	0	0	0	6	1	564038
2007-12-19 21:00:00	0	0	4	11	32	0	0	13	0	3	0	0	4	1	0	13	7	43	0	0	0	3	0	524170
2007-12-19 22:00:00	0	0	1	14	16	0	0	9	1	6	0	0	1	0	0	18	3	29	0	0	0	2	5	429376
2007-12-19 23:00:00	0	0	1	9	9	0	0	9	0	5	0	0	1	0	4	10	4	17	0	0	0	5	2	317736
2007-12-20 00:00:00	0	1	0	0	6	0	0	2	0	1	0	0	0	0	0	3	1	3	0	0	0	0	1	209164
2007-12-20 01:00:00	0	0	0	0	6	0	0	1	0	1	0	0	1	0	0	11	1	1	0	0	0	0	0	145923
2007-12-20 02:00:00	0	0	0	1	1	0	0	1	0	0	0	0	0	0	0	0	0	1	0	0	0	3	1	111455
2007-12-20 03:00:00	0	1	0	4	3	0	0	0	0	1	0	0	0	0	0	0	0	1	0	0	0	0	0	110526
2007-12-20 04:00:00	0	1	2	0	3	0	0	4	0	5	0	0	0	1	0	0	1	0	0	0	0	0	0	108066
2007-12-20 05:00:00	0	0	0	1	3	0	0	2	0	0	0	0	0	0	0	0	4	5	0	0	0	1	0	84682
2007-12-20 06:00:00	0	0	1	1	2	0	0	2	0	0	0	0	0	1	0	2	1	6	0	0	0	1	0	95037
2007-12-20 07:00:00	0	0	1	1	3	0	0	5	0	2	0	0	0	0	0	1	0	7	0	0	0	0	0	125475
2007-12-20 08:00:00	0	0	1	2	9	0	0	2	0	1	1	0	2	0	0	4	0	6	0	0	0	2	0	198779
2007-12-20 09:00:00	0	0	1	1	21	0	0	11	0	3	0	0	0	0	1	3	2	16	0	0	0	2	2	233435
2007-12-20 10:00:00	0	2	1	4	8	0	0	5	0	3	0	0	5	0	0	13	3	13	0	0	0	0	4	261469
2007-12-20 11:00:00	0	1	4	7	10	0	0	9	0	4	0	0	0	0	0	9	2	9	0	0	0	4	1	281660
2007-12-20 12:00:00	0	0	3	8	11	0	0	2	0	3	0	0	3	0	0	13	0	10	0	0	0	0	0	282811
2007-12-20 13:00:00	0	1	2	5	8	0	0	15	0	2	0	0	3	1	0	12	2	22	0	0	0	1	0	286257
2007-12-20 14:00:00	0	1	5	9	14	0	0	13	0	3	2	0	2	1	2	14	4	18	0	0	0	4	1	308109
2007-12-20 15:00:00	0	0	1	5	4	0	0	11	0	9	0	0	5	0	0	8	4	17	0	0	0	9	2	323869
2007-12-20 16:00:00	0	0	1	3	19	0	0	17	0	7	0	0	1	0	0	6	3	18	0	0	0	9	2	332627
2007-12-20 17:00:00	0	1	4	10	22	0	0	8	0	2	0	0	1	0	1	3	1	25	0	0	0	3	2	335255
2007-12-20 18:00:00	0	0	0	13	28	0	0	7	1	5	0	0	0	0	1	4	4	27	0	0	0	4	0	346941
2007-12-20 19:00:00	0	0	4	7	22	0	0	4	0	7	0	0	4	1	0	11	1	21	0	0	0	7	3	376386
2007-12-20 20:00:00	0	0	3	4	23	0	0	11	1	8	2	0	1	0	0	14	11	24	0	0	0	5	1	389580
2007-12-20 21:00:00	0	0	0	12	13	0	0	11	0	8	0	0	3	0	0	6	2	27	0	0	0	4	1	383967
2007-12-20 22:00:00	0	0	4	15	13	0	0	6	0	1	0	0	1	0	0	12	2	15	0	0	0	5	4	346585
2007-12-20 23:00:00	0	0	0	12	13	0	0	3	0	2	0	0	3	0	0	9	3	6	0	0	0	10	0	264435
2007-12-21 00:00:00	0	0	1	4	5	0	0	5	0	3	0	0	3	0	0	7	0	2	0	0	0	4	0	185175
2007-12-21 01:00:00	0	0	4	2	1	0	0	1	0	1	0	0	0	0	0	5	0	4	0	0	0	0	1	124733
2007-12-21 02:00:00	0	1	1	0	3	0	0	1	0	1	1	0	1	0	0	4	2	2	0	0	0	0	0	103867
2007-12-21 03:00:00	0	1	0	1	5	0	0	3	0	0	0	0	0	1	0	3	0	1	0	0	0	2	0	99200
2007-12-21 04:00:00	0	0	2	2	2	0	0	2	0	4	1	0	1	0	0	0	1	0	0	0	0	2	1	103824
2007-12-21 05:00:00	0	0	0	0	0	0	0	2	0	0	0	0	1	0	0	0	0	3	0	0	0	0	1	102844
2007-12-21 06:00:00	0	0	0	0	2	0	0	0	0	3	0	0	1	0	0	0	1	2	0	0	0	1	0	111369
2007-12-21 07:00:00	0	0	2	0	9	0	0	3	0	0	0	0	1	0	0	2	1	3	0	0	0	3	0	136560
2007-12-21 08:00:00	0	0	0	5	6	0	0	6	0	1	0	0	1	0	0	7	1	4	0	0	0	3	0	184905
2007-12-21 09:00:00	0	0	1	5	12	0	0	2	0	2	0	0	3	0	0	20	0	7	0	0	0	3	1	206845
2007-12-21 10:00:00	0	0	1	4	8	0	0	3	0	0	0	0	3	0	0	5	1	9	0	0	0	4	0	237477
2007-12-21 11:00:00	0	0	3	9	10	0	0	5	1	5	0	0	1	0	0	2	4	30	0	0	0	3	0	269432
2007-12-21 12:00:00	0	1	2	1	11	0	0	5	0	6	0	0	1	0	0	14	4	12	0	0	0	3	0	292070
2007-12-21 13:00:00	0	0	3	4	5	0	0	11	0	2	0	0	1	0	0	12	3	14	0	0	0	3	1	280850
2007-12-21 14:00:00	0	0	6	7	7	0	0	5	0	3	0	0	1	0	0	2	2	14	0	0	0	4	1	281328
2007-12-21 15:00:00	0	0	0	7	5	0	0	3	0	5	1	0	3	0	1	9	1	11	0	0	0	4	0	273967
2007-12-21 16:00:00	0	0	6	10	12	0	0	8	0	1	0	0	1	0	0	6	5	11	0	0	0	7	0	284718
2007-12-21 17:00:00	0	0	2	11	9	0	0	4	0	4	0	0	7	0	0	9	1	3	0	0	0	12	0	286603
2007-12-21 18:00:00	0	0	1	4	6	0	0	3	0	5	0	0	1	0	0	15	0	11	0	0	0	3	5	294072
2007-12-21 19:00:00	0	0	1	9	9	0	0	2	0	1	2	0	2	0	0	7	0	13	0	0	0	3	0	314955
2007-12-21 20:00:00	0	0	1	18	11	0	0	3	0	3	1	0	2	0	2	6	2	16	0	0	0	0	0	320883
2007-12-21 21:00:00	0	0	2	7	13	0	0	5	0	2	0	0	0	0	0	13	2	17	0	0	0	1	2	337337
2007-12-21 22:00:00	0	0	2	10	7	0	0	5	0	5	1	0	1	1	0	9	2	10	0	0	0	7	1	316929
2007-12-21 23:00:00	0	0	0	5	10	0	0	4	0	2	1	0	2	1	0	8	5	9	0	0	0	3	3	278034
2007-12-22 00:00:00	0	0	0	3	6	0	0	8	0	2	0	0	0	1	0	10	2	5	0	0	0	5	0	226253
2007-12-22 01:00:00	0	0	0	3	2	0	0	1	0	2	0	0	0	0	2	2	1	2	0	0	0	1	0	156624
2007-12-22 02:00:00	0	0	0	1	5	0	0	2	0	1	0	0	0	0	0	5	1	1	0	0	0	0	0	124509
2007-12-22 03:00:00	0	2	0	1	2	0	0	0	0	0	0	1	0	0	1	0	1	5	0	0	0	0	0	122488
2007-12-22 04:00:00	0	0	1	0	4	0	0	2	0	0	0	0	1	0	0	0	0	2	0	0	0	4	0	146792
2007-12-22 05:00:00	0	0	0	0	1	0	0	2	0	0	0	0	2	0	0	1	0	0	0	0	0	0	1	149960
2007-12-22 06:00:00	0	0	0	0	2	0	0	3	0	2	0	0	1	0	0	1	0	0	0	0	0	1	1	142995
2007-12-22 07:00:00	0	0	0	0	1	0	0	2	0	1	0	0	0	0	0	0	0	3	0	0	0	1	0	102009
2007-12-22 08:00:00	0	0	1	0	2	0	0	0	0	0	0	0	1	0	0	12	0	4	0	0	0	1	0	118737
2007-12-22 09:00:00	0	0	1	2	5	0	0	3	0	4	0	0	0	0	1	5	3	3	0	0	0	1	1	154192
2007-12-22 10:00:00	0	1	2	5	14	0	0	4	0	1	0	0	1	0	0	7	1	7	0	0	0	3	0	204630
2007-12-22 11:00:00	0	1	1	8	8	0	0	5	0	4	0	0	2	0	1	13	2	10	0	0	0	3	0	228760
2007-12-22 12:00:00	0	0	0	3	8	0	0	5	0	1	0	0	3	0	0	3	2	13	0	0	0	4	1	256904
2007-12-22 13:00:00	0	0	3	4	5	0	0	9	0	1	0	0	1	0	0	13	2	17	0	0	0	4	0	256848
2007-12-22 14:00:00	0	0	0	4	9	0	0	11	0	3	0	0	3	0	0	6	2	18	0	0	0	4	1	255633
2007-12-22 15:00:00	0	0	2	3	7	0	0	7	0	2	0	0	3	0	0	13	2	28	0	0	0	0	0	270612
2007-12-22 16:00:00	0	0	1	5	3	0	0	7	0	5	0	0	1	0	0	6	4	28	0	0	0	1	3	295784
2007-12-22 17:00:00	0	0	0	6	4	0	0	11	0	4	0	0	2	0	0	14	1	17	0	0	0	0	0	301950
2007-12-22 18:00:00	0	0	3	10	7	0	0	15	0	1	0	0	3	0	0	9	3	12	0	0	0	4	0	326193
2007-12-22 19:00:00	0	0	0	12	10	0	0	9	1	5	0	0	2	0	0	12	1	23	0	0	0	4	0	344183
2007-12-22 20:00:00	0	2	8	8	10	0	0	5	0	4	0	0	2	0	0	25	2	12	0	0	0	5	0	311270
2007-12-22 21:00:00	0	0	3	5	9	0	0	7	0	10	0	0	3	0	0	16	2	15	0	0	0	6	2	309736
2007-12-22 22:00:00	0	0	4	1	2	0	0	14	0	2	0	0	2	0	0	4	0	18	0	0	0	4	1	314372
2007-12-22 23:00:00	0	1	3	3	13	0	0	5	0	4	0	0	2	0	0	15	0	19	0	0	0	5	3	271267
2007-12-23 00:00:00	0	0	1	4	4	0	0	5	0	2	0	0	1	1	1	6	1	8	0	0	0	4	0	215753
2007-12-23 01:00:00	0	1	0	2	3	0	0	2	0	2	0	0	0	1	1	3	2	4	0	0	0	0	0	153130
2007-12-23 02:00:00	0	0	0	3	3	0	0	2	0	0	0	0	0	0	0	4	1	4	0	0	0	2	0	113356
2007-12-23 03:00:00	0	0	0	1	4	0	0	0	0	3	0	0	0	0	0	2	1	1	0	0	0	2	0	92573
2007-12-23 04:00:00	0	0	1	1	2	0	0	0	0	1	0	0	0	0	0	2	0	0	0	0	0	0	0	72368
2007-12-23 05:00:00	0	0	0	3	3	0	0	3	0	1	0	0	0	0	0	3	0	2	0	0	0	0	0	76912
2007-12-23 06:00:00	0	0	0	0	6	0	0	1	0	0	0	0	0	0	0	2	1	1	0	0	0	0	1	92759
2007-12-23 07:00:00	0	0	0	3	3	0	0	2	1	1	1	0	0	0	0	0	1	5	0	0	0	1	0	112833
2007-12-23 08:00:00	0	0	0	2	5	0	0	0	0	3	0	0	0	0	0	2	2	4	0	0	0	2	0	127576
2007-12-23 09:00:00	0	1	3	1	5	0	0	10	0	3	0	0	0	0	0	2	2	9	0	0	0	4	0	157087
2007-12-23 10:00:00	0	0	1	6	3	0	0	4	0	1	0	0	1	0	0	2	1	15	0	0	0	3	1	221359
2007-12-23 11:00:00	0	0	0	6	7	0	0	4	0	1	0	0	1	0	0	8	2	14	0	0	0	2	0	254874
2007-12-23 12:00:00	0	0	1	6	7	0	0	2	0	0	0	0	2	0	0	15	2	21	0	0	0	4	2	283905
2007-12-23 13:00:00	0	0	4	7	5	0	0	12	0	0	0	0	3	0	0	3	3	14	0	0	0	3	1	323374
2007-12-23 14:00:00	0	0	4	5	9	0	0	4	0	2	0	0	3	0	0	3	0	20	0	0	0	2	1	344445
2007-12-23 15:00:00	0	1	0	5	10	0	0	9	0	3	0	0	2	0	1	6	0	6	0	0	0	2	0	292251
2007-12-23 16:00:00	0	0	3	4	7	0	0	4	0	4	0	0	8	0	0	4	0	17	0	0	0	5	1	293524
2007-12-23 17:00:00	0	0	2	7	10	0	0	12	0	3	1	0	3	0	1	1	2	10	0	0	0	5	1	310056
2007-12-23 18:00:00	0	0	4	19	17	0	0	9	0	5	0	0	4	0	0	11	6	34	0	0	0	2	1	321180
2007-12-23 19:00:00	0	1	3	7	8	0	0	11	0	4	0	0	3	0	0	8	1	19	0	0	0	6	2	335498
2007-12-23 20:00:00	0	0	5	7	8	0	0	7	0	2	0	0	2	1	0	23	1	18	0	0	0	4	1	357755
2007-12-23 21:00:00	0	0	1	7	10	0	0	19	0	5	0	0	1	0	0	7	1	23	0	0	0	2	0	389587
2007-12-23 22:00:00	0	0	2	4	22	0	0	15	0	6	1	0	1	0	0	10	1	20	0	0	0	5	1	381500
2007-12-23 23:00:00	0	0	0	4	9	0	0	9	0	1	0	0	0	0	0	1	1	10	0	0	0	2	3	344562
2007-12-24 00:00:00	0	0	0	5	6	0	0	7	2	4	0	0	1	0	0	10	0	9	0	0	0	7	0	269522
2007-12-24 01:00:00	0	0	1	2	4	0	0	5	0	2	0	0	0	0	0	7	0	8	0	0	0	1	1	206543
2007-12-24 02:00:00	0	1	1	2	6	0	0	7	0	3	0	0	0	0	0	0	0	7	0	0	0	0	2	191435
2007-12-24 03:00:00	0	0	3	1	2	0	0	2	0	2	0	0	1	0	0	0	0	4	0	0	0	1	0	143442
2007-12-24 04:00:00	0	0	1	3	3	0	0	2	0	0	0	0	0	0	0	2	0	5	0	0	0	1	0	122105
2007-12-24 05:00:00	0	0	0	0	0	0	0	3	0	0	0	0	1	1	0	0	0	5	0	0	0	2	1	123547
2007-12-24 06:00:00	0	0	0	4	3	0	0	6	0	1	0	0	0	0	0	3	1	3	0	0	0	1	0	106012
2007-12-24 07:00:00	0	0	2	3	5	0	0	3	0	0	0	0	0	0	1	0	1	1	0	0	0	5	0	120954
2007-12-24 08:00:00	0	0	1	4	3	0	0	2	0	0	0	0	1	0	1	6	0	10	0	0	0	2	0	154887
2007-12-24 09:00:00	0	0	0	3	9	0	0	4	0	2	1	0	0	0	0	9	1	8	0	0	0	2	1	206706
2007-12-24 10:00:00	0	0	2	2	5	0	0	7	0	7	0	0	1	0	0	5	1	22	0	0	0	4	1	275756
2007-12-24 11:00:00	0	0	2	8	4	0	0	3	0	1	0	0	1	0	0	3	3	12	0	0	0	6	1	340660
2007-12-24 12:00:00	0	0	1	3	6	0	0	6	1	3	0	0	2	1	0	6	1	14	0	0	0	6	1	353946
2007-12-24 13:00:00	0	0	1	6	15	0	0	0	0	1	0	0	0	0	0	12	0	19	0	0	0	4	1	350877
2007-12-24 14:00:00	0	0	5	9	4	0	0	8	0	2	0	0	1	0	0	3	2	8	0	0	0	7	0	313962
2007-12-24 15:00:00	0	1	1	8	12	0	0	14	0	2	0	0	2	0	0	0	0	12	0	0	0	3	3	271521
2007-12-24 16:00:00	0	3	1	1	4	0	0	0	0	0	0	0	0	0	0	4	0	6	0	0	0	1	0	230969
2007-12-24 17:00:00	0	0	0	4	9	0	0	5	0	1	0	0	1	0	0	2	1	5	0	0	0	1	0	200031
2007-12-24 18:00:00	0	0	0	7	9	0	0	8	0	0	1	0	0	1	0	3	0	10	0	0	0	2	0	202120
2007-12-24 19:00:00	0	1	2	5	5	0	0	7	0	2	0	0	0	0	0	4	1	5	0	0	0	1	3	215307
2007-12-24 20:00:00	0	0	0	5	5	0	0	8	0	3	0	0	1	1	0	6	1	5	0	0	0	3	0	236400
2007-12-24 21:00:00	0	0	0	5	4	0	0	7	0	6	0	0	2	0	0	4	1	5	0	0	0	6	0	273934
2007-12-24 22:00:00	0	0	5	1	5	0	0	12	0	2	0	0	3	0	0	11	2	11	0	0	0	1	0	279283
2007-12-24 23:00:00	0	0	0	7	8	0	0	4	0	1	0	0	1	1	0	2	1	8	0	0	0	2	0	233893
2007-12-25 00:00:00	0	0	0	3	2	0	0	2	0	2	0	0	0	0	0	1	0	5	0	0	0	1	0	203183
2007-12-25 01:00:00	0	0	1	3	1	0	0	2	0	2	0	0	0	0	0	2	0	4	0	0	0	1	0	164844
2007-12-25 02:00:00	0	2	1	3	1	0	0	2	0	2	0	0	1	0	1	2	2	3	0	0	0	3	0	142306
2007-12-25 03:00:00	0	0	0	2	6	0	0	2	0	1	0	0	1	0	0	0	0	2	0	0	0	1	0	117191
2007-12-25 04:00:00	0	0	0	1	3	0	0	2	0	1	0	0	0	0	1	2	0	1	0	0	0	2	0	103364
2007-12-25 05:00:00	0	0	0	1	1	0	0	1	0	0	0	0	0	0	0	0	0	0	0	0	0	1	0	102682
2007-12-25 06:00:00	0	0	1	1	0	0	0	0	0	0	0	0	1	0	0	0	0	2	0	0	0	0	0	118538
2007-12-25 07:00:00	0	0	0	2	1	0	0	2	0	0	0	0	0	0	0	1	0	1	0	0	0	0	0	124734
2007-12-25 08:00:00	0	0	0	0	2	0	0	1	0	0	1	0	1	0	0	2	0	2	0	0	0	0	0	124806
2007-12-25 09:00:00	0	0	0	2	5	0	0	3	0	2	0	0	1	0	1	1	1	5	0	0	0	0	1	122643
2007-12-25 10:00:00	0	1	2	3	6	0	0	2	0	2	0	0	1	0	1	5	2	6	0	0	0	3	0	171956
2007-12-25 11:00:00	0	1	0	10	8	0	0	0	0	1	0	0	0	0	0	4	2	9	0	0	0	3	1	216380
2007-12-25 12:00:00	0	0	3	1	4	0	0	4	1	5	0	0	2	0	0	7	2	8	0	0	0	4	2	255126
2007-12-25 13:00:00	0	1	3	6	1	0	0	3	0	2	0	0	2	0	0	7	2	2	0	0	0	3	0	273700
2007-12-25 14:00:00	0	0	5	3	2	0	0	9	0	3	0	0	0	0	0	16	2	10	0	0	0	2	1	270173
2007-12-25 15:00:00	0	1	2	0	3	0	0	4	0	2	0	0	2	0	1	18	3	10	0	0	0	7	2	257503
2007-12-25 16:00:00	0	0	0	5	7	0	0	4	0	1	0	0	2	0	1	15	0	6	0	0	0	2	1	258534
2007-12-25 17:00:00	0	0	3	5	9	0	0	0	0	3	0	0	0	0	0	10	1	6	0	0	0	11	0	270428
2007-12-25 18:00:00	0	1	5	6	12	0	0	4	0	5	0	0	2	0	0	4	4	14	0	0	0	6	1	296926
2007-12-25 19:00:00	0	1	2	8	6	0	0	1	0	4	0	0	2	0	0	4	2	4	0	0	0	10	0	313063
2007-12-25 20:00:00	0	0	4	4	8	0	0	7	0	4	0	0	0	0	0	18	1	3	0	0	0	17	0	286526
2007-12-25 21:00:00	0	0	0	7	9	0	0	3	0	2	0	0	3	0	0	4	2	4	0	0	0	21	1	306116
2007-12-25 22:00:00	0	0	1	9	13	0	0	6	0	5	0	0	3	0	0	8	0	7	0	0	0	8	0	319669
2007-12-25 23:00:00	0	1	5	3	5	0	0	5	0	3	0	0	6	0	0	10	2	8	0	0	0	11	0	288462
2007-12-26 00:00:00	0	0	0	2	6	0	0	3	0	3	0	0	1	0	0	10	1	7	0	0	0	9	0	226175
2007-12-26 01:00:00	0	3	0	2	3	0	0	0	0	2	0	0	3	0	4	7	0	5	0	0	0	6	1	171732
2007-12-26 02:00:00	0	0	0	2	4	0	0	2	0	2	0	0	0	0	0	0	0	1	0	0	0	3	0	135237
2007-12-26 03:00:00	0	0	0	1	1	0	0	0	0	1	1	0	0	0	0	1	0	0	0	0	0	2	0	118753
2007-12-26 04:00:00	0	0	1	1	2	0	0	2	0	0	0	0	0	0	0	1	1	0	0	0	0	0	1	92978
2007-12-26 05:00:00	0	0	2	2	1	0	0	1	0	1	0	0	0	0	0	1	0	1	0	0	0	0	0	102179
2007-12-26 06:00:00	0	0	0	0	2	0	0	0	0	0	0	0	0	0	0	2	0	0	0	0	0	0	0	85067
2007-12-26 07:00:00	0	0	1	2	0	0	0	1	0	1	0	0	1	0	0	0	0	3	0	0	0	2	0	69869
2007-12-26 08:00:00	0	2	1	1	2	0	0	0	0	1	0	0	0	0	1	2	0	3	0	0	0	1	0	88728
2007-12-26 09:00:00	0	0	0	0	6	0	0	0	0	0	0	0	0	0	0	4	1	5	0	0	0	5	0	137276
2007-12-26 10:00:00	0	0	1	7	2	0	0	5	0	1	0	0	1	0	0	8	0	5	0	0	0	8	0	191960
2007-12-26 11:00:00	0	1	2	6	12	0	0	2	0	3	1	0	3	0	1	5	3	13	0	0	0	3	0	254475
2007-12-26 12:00:00	0	1	1	8	6	0	0	7	0	1	0	0	0	0	0	6	1	9	0	0	0	5	1	302208
2007-12-26 13:00:00	0	0	2	5	10	0	0	6	0	2	1	0	2	0	0	6	2	11	0	0	0	2	0	310230
2007-12-26 14:00:00	0	2	7	4	9	0	0	1	0	2	0	0	1	0	1	8	1	10	0	0	0	6	1	305373
2007-12-26 15:00:00	0	1	3	11	14	0	0	10	0	8	0	0	0	0	1	6	3	3	0	0	0	12	1	300245
2007-12-26 16:00:00	0	2	3	7	9	0	0	3	0	2	0	0	1	0	1	16	1	12	0	0	0	15	1	295459
2007-12-26 17:00:00	0	0	3	16	10	0	0	6	0	3	1	0	3	0	1	13	1	13	0	0	0	7	0	306190
2007-12-26 18:00:00	0	0	1	14	17	0	0	5	0	4	1	0	3	0	0	7	2	17	0	0	0	10	1	328355
2007-12-26 19:00:00	0	1	3	9	19	0	0	6	0	3	0	0	6	0	0	9	7	18	0	0	0	7	2	364945
2007-12-26 20:00:00	0	0	5	8	12	0	0	13	0	10	1	0	1	0	0	13	3	25	0	0	0	4	1	368650
2007-12-26 21:00:00	0	0	4	13	12	0	0	10	1	3	1	0	0	0	0	7	2	21	0	0	0	7	1	358484
2007-12-26 22:00:00	0	1	6	9	14	0	0	12	0	2	1	0	1	0	1	9	2	16	0	0	0	9	0	365434
2007-12-26 23:00:00	0	1	2	9	16	0	0	15	0	2	1	0	3	0	0	11	0	19	0	0	0	2	0	312548
2007-12-27 00:00:00	0	0	1	3	8	0	0	6	1	2	0	0	4	1	0	2	2	8	0	0	0	2	0	257513
2007-12-27 01:00:00	0	1	0	1	6	0	0	5	0	4	1	0	0	0	0	4	1	3	0	0	0	1	0	197376
2007-12-27 02:00:00	0	0	0	1	3	0	0	0	0	2	0	0	1	0	0	1	0	5	0	0	0	1	0	151656
2007-12-27 03:00:00	0	1	1	1	1	0	0	2	0	2	0	0	0	0	0	2	0	2	0	0	0	1	0	145714
2007-12-27 04:00:00	0	0	0	4	2	0	0	2	0	2	0	0	0	0	0	0	0	0	0	0	0	1	0	91136
2007-12-27 05:00:00	0	0	0	0	2	0	0	1	0	3	0	0	1	0	0	0	0	2	0	0	0	0	0	86456
2007-12-27 06:00:00	0	0	0	1	1	0	0	0	0	2	1	0	0	0	0	0	0	1	0	0	0	0	0	84712
2007-12-27 07:00:00	0	0	0	0	1	0	0	0	0	0	0	0	0	0	0	2	2	5	0	0	0	2	0	94314
2007-12-27 08:00:00	0	0	0	0	2	0	0	1	0	1	0	0	1	0	0	1	3	2	0	0	0	2	1	136659
2007-12-27 09:00:00	0	0	0	2	9	0	0	1	0	1	0	0	2	0	0	4	1	10	0	0	0	3	0	187795
2007-12-27 10:00:00	0	4	2	7	19	0	0	6	0	5	1	0	1	0	3	8	3	12	0	0	0	6	0	256790
2007-12-27 11:00:00	0	1	5	9	13	0	0	1	0	8	2	0	4	0	0	7	1	8	0	0	0	11	1	325898
2007-12-27 12:00:00	0	0	1	5	10	0	0	10	0	2	0	0	5	0	0	6	4	15	0	0	0	5	3	394757
2007-12-27 13:00:00	0	0	4	7	19	0	0	7	0	3	0	0	1	0	1	11	4	10	0	0	0	2	3	408219
2007-12-27 14:00:00	0	2	6	6	17	0	0	4	0	3	0	0	3	0	1	19	7	18	0	0	0	2	0	418611
2007-12-27 15:00:00	0	0	3	6	12	0	0	3	0	4	0	0	4	1	1	13	1	7	0	0	0	4	3	406801
2007-12-27 16:00:00	0	0	4	4	9	0	0	4	1	5	0	0	1	0	0	24	3	12	0	0	0	6	0	397822
2007-12-27 17:00:00	0	0	14	14	14	0	0	13	1	6	0	0	3	0	0	9	1	8	0	0	0	7	4	413207
2007-12-27 18:00:00	0	1	8	11	26	0	0	3	0	2	0	0	2	0	2	15	5	14	0	0	0	5	1	422423
2007-12-27 19:00:00	0	0	3	20	17	0	0	7	0	10	1	0	8	0	0	14	9	9	0	0	0	13	1	432065
2007-12-27 20:00:00	0	1	4	19	25	0	0	4	0	4	1	0	5	1	0	7	4	12	0	0	0	11	1	460210
2007-12-27 21:00:00	0	1	3	9	20	0	0	6	0	6	0	0	5	0	0	8	4	23	0	0	0	3	2	476749
2007-12-27 22:00:00	0	0	2	9	17	0	0	9	0	2	0	0	4	0	0	32	2	15	0	0	0	10	2	471434
2007-12-27 23:00:00	0	0	2	10	12	0	0	6	0	7	0	0	2	0	1	8	2	14	0	0	0	10	2	388216
2007-12-28 00:00:00	0	0	1	3	6	0	0	0	0	6	0	0	1	0	0	6	2	9	0	0	0	6	0	264302
2007-12-28 01:00:00	0	0	0	4	2	0	0	4	0	3	0	0	0	0	0	5	1	5	0	0	0	4	0	191911
2007-12-28 02:00:00	0	0	0	3	4	0	0	0	1	0	0	0	4	0	0	2	1	4	0	0	0	0	1	160211
2007-12-28 03:00:00	0	0	0	1	2	0	0	1	0	2	0	0	1	0	0	2	1	2	0	0	0	0	1	136587
2007-12-28 04:00:00	0	0	0	1	2	0	0	1	0	1	0	0	1	0	0	3	1	2	0	0	0	1	0	135011
2007-12-28 05:00:00	0	1	0	0	3	0	0	1	0	0	0	0	0	1	0	2	0	1	0	0	0	1	0	121396
2007-12-28 06:00:00	0	1	1	2	6	0	0	3	0	0	0	0	4	0	0	4	2	3	0	0	0	2	1	137082
2007-12-28 07:00:00	0	0	1	1	4	0	0	5	0	1	0	0	0	0	0	2	2	11	0	0	0	5	0	150072
2007-12-28 08:00:00	0	0	2	1	8	0	0	1	0	1	0	1	0	0	0	6	1	5	0	0	0	2	0	203612
2007-12-28 09:00:00	0	0	2	1	8	0	0	13	0	4	1	0	3	0	1	11	4	13	0	0	0	4	1	269467
2007-12-28 10:00:00	0	0	2	7	23	0	0	4	0	4	1	0	2	0	1	5	2	28	0	0	0	7	0	335935
2007-12-28 11:00:00	0	1	3	12	27	0	0	21	0	4	1	0	5	0	5	6	5	44	0	0	0	5	2	367392
2007-12-28 12:00:00	0	1	3	11	17	0	0	39	0	9	0	0	5	0	2	9	2	40	0	0	0	7	1	406499
2007-12-28 13:00:00	0	0	2	5	20	0	0	14	0	3	1	0	5	0	0	8	6	25	0	0	0	7	1	424510
2007-12-28 14:00:00	0	4	10	13	28	0	0	17	0	3	0	0	2	1	1	16	4	30	0	0	0	7	0	437238
2007-12-28 15:00:00	0	5	0	6	23	0	0	10	0	4	0	0	1	0	0	9	3	16	0	0	0	5	1	418008
2007-12-28 16:00:00	0	0	1	10	14	0	0	9	0	1	1	0	1	0	0	20	7	29	0	0	0	6	3	413606
2007-12-28 17:00:00	0	1	3	10	17	0	0	11	0	5	0	0	8	0	0	7	1	17	0	0	0	5	0	442800
2007-12-28 18:00:00	0	0	4	8	9	0	0	4	0	6	0	0	3	0	1	14	2	19	0	0	0	13	0	465860
2007-12-28 19:00:00	0	0	7	16	19	0	0	7	0	2	1	0	7	0	0	24	0	9	0	0	0	9	2	467174
2007-12-28 20:00:00	0	2	7	12	15	0	0	12	0	4	2	0	6	0	1	19	4	24	0	0	0	6	4	428290
2007-12-28 21:00:00	0	1	6	8	25	0	0	12	0	8	1	0	6	0	0	14	4	20	0	0	0	8	0	412084
2007-12-28 22:00:00	0	0	1	9	13	0	0	24	0	10	0	0	2	0	0	23	1	20	0	0	0	7	1	414570
2007-12-28 23:00:00	0	0	3	7	10	0	0	13	0	1	1	0	0	0	0	12	5	10	0	0	0	2	1	346365
2007-12-29 00:00:00	0	0	1	6	4	0	0	4	0	1	0	0	1	0	0	3	2	7	0	0	0	0	1	240410
2007-12-29 01:00:00	0	2	1	3	4	0	0	6	0	1	0	0	1	0	0	4	2	6	0	0	0	3	0	168016
2007-12-29 02:00:00	0	1	0	3	3	0	0	5	0	2	0	0	0	0	0	3	0	4	0	0	0	1	0	127305
2007-12-29 03:00:00	0	0	1	2	2	0	0	1	0	0	0	0	1	0	1	2	0	2	0	0	0	2	0	101464
2007-12-29 04:00:00	0	0	1	1	4	0	0	1	0	1	0	0	0	1	0	0	1	2	0	0	0	1	0	99557
2007-12-29 05:00:00	0	1	0	0	3	0	0	3	0	3	0	0	0	0	0	0	1	3	0	0	0	1	0	103965
2007-12-29 06:00:00	0	0	1	2	1	0	0	2	0	0	0	0	1	0	0	1	1	0	0	0	0	0	0	135449
2007-12-29 07:00:00	0	0	1	1	0	0	0	7	0	0	1	0	1	0	0	3	0	4	0	0	0	0	0	137035
2007-12-29 08:00:00	0	0	1	3	6	0	0	4	0	3	0	0	1	0	0	3	1	5	0	0	0	1	0	160069
2007-12-29 09:00:00	0	0	2	1	6	0	0	10	0	0	0	0	3	0	2	1	2	5	0	0	0	3	0	214593
2007-12-29 10:00:00	0	0	1	6	13	0	0	12	0	2	0	0	1	0	0	10	1	15	0	0	0	5	0	284263
2007-12-29 11:00:00	0	1	3	10	21	0	0	4	0	3	1	0	0	0	1	9	4	9	0	0	0	2	5	354973
2007-12-29 12:00:00	0	2	0	7	14	0	0	4	0	7	1	0	3	0	0	8	0	13	0	0	0	6	0	366129
2007-12-29 13:00:00	0	0	3	8	10	0	0	4	0	3	0	0	0	0	0	10	2	6	0	0	0	4	0	395373
2007-12-29 14:00:00	0	0	9	5	13	0	0	2	0	1	0	0	1	0	0	6	7	7	0	0	0	5	4	383827
2007-12-29 15:00:00	0	0	6	11	13	0	0	3	0	2	0	0	1	0	0	10	5	13	0	0	0	3	1	391580
2007-12-29 16:00:00	0	0	0	14	17	0	0	3	0	2	1	0	2	0	0	12	3	15	0	0	0	9	1	408067
2007-12-29 17:00:00	0	2	2	8	19	0	0	4	0	11	0	0	2	1	0	13	1	17	0	0	0	6	1	413556
2007-12-29 18:00:00	0	1	7	13	17	0	0	10	0	6	0	0	1	0	0	17	3	16	0	0	0	2	1	431357
2007-12-29 19:00:00	0	0	4	12	19	0	0	5	0	7	1	0	3	0	0	11	3	11	0	0	0	11	0	437232
2007-12-29 20:00:00	0	0	7	11	23	0	0	5	0	1	1	0	3	0	0	7	1	17	0	0	0	7	1	428050
2007-12-29 21:00:00	0	0	5	14	20	0	0	7	0	3	2	0	0	0	1	19	4	11	0	0	0	5	1	421935
2007-12-29 22:00:00	0	0	3	10	17	0	0	8	0	6	1	0	4	0	0	16	2	16	0	0	0	9	1	384945
2007-12-29 23:00:00	0	0	5	8	7	0	0	3	0	6	0	0	2	0	1	8	1	5	0	0	0	2	1	349568
2007-12-30 00:00:00	0	0	0	4	8	0	0	0	0	2	0	0	0	0	0	7	0	5	0	0	0	0	4	259267
2007-12-30 01:00:00	0	1	1	3	7	0	0	2	1	2	0	0	0	0	0	0	0	8	0	0	0	3	1	183439
2007-12-30 02:00:00	0	0	0	1	0	0	0	3	0	1	1	0	1	0	0	2	1	5	0	0	0	1	0	152532
2007-12-30 03:00:00	0	0	0	4	3	0	0	5	0	2	1	0	0	0	0	1	0	1	0	0	0	2	0	117235
2007-12-30 04:00:00	0	0	0	2	2	0	0	3	0	1	0	0	0	0	0	2	0	4	0	0	0	2	0	105416
2007-12-30 05:00:00	0	0	0	1	4	0	0	0	0	3	0	0	1	0	1	0	0	2	0	0	0	1	1	91218
2007-12-30 06:00:00	0	0	0	2	2	0	0	1	1	1	0	0	0	0	0	4	1	1	0	0	0	0	0	97301
2007-12-30 07:00:00	0	1	0	4	1	0	0	3	0	0	0	0	0	0	1	0	1	5	0	0	0	2	1	103857
2007-12-30 08:00:00	0	1	1	4	2	0	0	0	0	2	0	0	3	0	0	1	0	3	0	0	0	2	0	126087
2007-12-30 09:00:00	0	1	2	6	4	0	0	2	0	1	0	0	0	0	1	10	0	2	0	0	0	1	0	168390
2007-12-30 10:00:00	0	0	2	5	8	0	0	7	1	5	0	0	0	0	0	6	0	11	0	0	0	4	1	227185
2007-12-30 11:00:00	0	1	2	10	8	0	0	8	0	2	0	0	1	0	1	13	0	8	0	0	0	4	0	296400
2007-12-30 12:00:00	0	0	4	7	12	0	0	11	0	4	0	0	5	0	0	10	0	11	0	0	0	8	1	352563
2007-12-30 13:00:00	0	2	2	5	18	0	0	1	0	5	2	0	0	0	1	12	3	10	0	0	0	2	1	381886
2007-12-30 14:00:00	0	0	6	7	10	0	0	2	0	4	0	0	1	0	1	18	2	18	0	0	0	4	0	396977
2007-12-30 15:00:00	0	0	4	7	17	0	0	4	0	2	1	0	2	0	0	11	3	13	0	0	0	4	1	397107
2007-12-30 16:00:00	0	0	10	7	14	0	0	5	0	7	1	0	0	0	0	14	7	8	0	0	0	15	1	378752
2007-12-30 17:00:00	0	0	5	8	14	0	0	10	0	2	0	0	3	1	0	7	1	11	0	0	0	7	2	393503
2007-12-30 18:00:00	0	1	5	10	19	0	0	2	0	6	0	0	10	0	0	17	1	5	0	0	0	6	1	392045
2007-12-30 19:00:00	0	0	4	12	19	0	0	2	0	3	0	0	4	0	0	12	6	22	0	0	0	6	2	424790
2007-12-30 20:00:00	0	0	2	19	21	0	0	5	0	14	0	0	1	0	0	19	5	16	0	0	0	5	1	416979
2007-12-30 21:00:00	0	0	8	19	12	0	0	10	0	10	0	0	3	0	0	12	0	19	0	0	0	2	3	411667
2007-12-30 22:00:00	0	0	0	11	19	0	0	6	0	4	1	0	3	0	1	8	5	10	0	0	0	4	0	376207
2007-12-30 23:00:00	0	2	1	7	11	0	0	1	0	3	0	0	3	0	1	11	2	8	0	0	0	11	2	327608
2007-12-31 00:00:00	0	0	1	5	6	0	0	4	0	3	1	0	4	0	0	8	0	4	0	0	0	4	0	242855
2007-12-31 01:00:00	0	0	0	0	1	0	0	4	0	2	0	0	0	1	0	2	1	7	0	0	0	0	0	175191
2007-12-31 02:00:00	0	0	0	1	6	0	0	6	0	0	0	0	0	0	0	5	1	4	0	0	0	1	0	129996
2007-12-31 03:00:00	0	1	1	3	2	0	0	2	0	2	0	0	1	0	1	3	3	6	0	0	0	0	0	113823
2007-12-31 04:00:00	0	0	0	0	2	0	0	5	0	1	0	0	0	0	2	0	0	2	0	0	0	1	1	100698
2007-12-31 05:00:00	0	0	2	0	3	0	0	0	0	1	0	0	0	0	0	1	0	1	0	0	0	1	0	90862
2007-12-31 06:00:00	0	0	0	0	2	0	0	2	0	0	1	0	0	0	0	0	0	3	0	0	0	2	0	105693
2007-12-31 07:00:00	0	0	0	0	0	0	0	1	0	4	0	0	0	0	0	2	0	2	0	0	0	2	0	111777
2007-12-31 08:00:00	0	0	1	3	5	0	0	1	0	3	0	0	5	0	0	3	0	5	0	0	0	2	0	158527
2007-12-31 09:00:00	0	0	0	6	8	0	0	3	0	4	0	0	2	0	0	7	3	12	0	0	0	4	0	185856
2007-12-31 10:00:00	0	1	3	2	6	0	0	2	0	3	0	0	3	0	0	8	0	9	0	0	0	7	0	250622
2007-12-31 11:00:00	0	1	4	8	8	0	0	2	0	3	1	0	5	0	1	23	4	14	0	0	0	6	0	300644
2007-12-31 12:00:00	0	1	2	9	12	0	0	0	0	2	0	0	0	0	0	25	2	10	0	0	0	9	1	368426
2007-12-31 13:00:00	0	1	1	11	10	0	0	2	0	2	0	0	1	0	0	14	1	12	0	0	0	2	3	362972
2007-12-31 14:00:00	0	1	3	8	15	0	0	1	0	9	1	0	2	0	0	3	1	12	0	0	0	2	0	359679
2007-12-31 15:00:00	0	0	4	7	6	0	0	3	0	3	0	0	5	0	0	15	2	8	0	0	0	1	0	363500
2007-12-31 16:00:00	0	0	2	9	16	0	0	4	0	4	0	0	2	0	1	13	0	20	0	0	0	4	0	355934
2007-12-31 17:00:00	0	0	0	8	9	0	0	11	0	0	1	0	5	0	0	20	1	8	0	0	0	4	1	333039
2007-12-31 18:00:00	0	0	1	5	9	0	0	5	0	6	0	0	3	0	0	8	1	11	0	0	0	1	0	338428
2007-12-31 19:00:00	0	1	0	4	7	0	0	1	0	1	0	0	0	0	0	7	1	14	0	0	0	6	0	342963
2007-12-31 20:00:00	0	0	3	4	6	0	0	8	0	0	1	0	0	1	0	9	0	13	0	0	0	3	0	306620
2007-12-31 21:00:00	0	1	1	6	8	0	0	3	0	5	0	0	2	0	1	6	2	12	0	0	0	4	0	277728
2007-12-31 22:00:00	0	0	2	14	7	0	0	4	0	2	0	0	5	1	0	6	0	9	0	0	0	5	0	272494
2007-12-31 23:00:00	0	0	3	6	7	0	0	3	0	5	0	0	2	0	0	2	0	11	0	0	0	6	2	245393
2008-01-01 00:00:00	0	0	0	7	5	0	0	2	0	1	0	0	1	0	0	3	1	2	0	0	0	6	0	176864
2008-01-01 01:00:00	0	0	3	2	2	0	0	3	0	0	0	0	0	0	0	4	1	1	0	0	0	2	0	173878
2008-01-01 02:00:00	0	0	0	1	4	0	0	0	0	2	0	0	0	0	0	2	0	2	0	0	0	3	0	142968
2008-01-01 03:00:00	0	0	0	2	4	0	0	0	0	1	0	0	1	0	0	3	0	2	0	0	0	1	0	127962
2008-01-01 04:00:00	0	0	0	2	0	0	0	0	0	0	0	0	0	0	0	0	0	0	0	0	0	0	0	118147
2008-01-01 05:00:00	0	0	1	1	1	0	0	2	0	1	0	0	2	0	0	2	0	0	0	0	0	1	0	106769
2008-01-01 06:00:00	0	0	1	4	3	0	0	1	0	1	0	0	1	0	0	0	0	1	0	0	0	1	0	93351
2008-01-01 07:00:00	0	0	0	1	3	0	0	1	0	0	0	0	0	0	0	0	0	2	0	0	0	0	0	96927
2008-01-01 08:00:00	0	0	1	0	2	0	0	1	0	0	0	0	2	0	1	2	1	0	0	0	0	3	0	112001
2008-01-01 09:00:00	0	0	0	1	1	0	0	2	0	4	0	0	2	0	0	0	1	3	0	0	0	2	0	112649
2008-01-01 10:00:00	0	0	1	2	4	0	0	2	0	4	0	0	0	0	0	4	2	2	0	0	0	4	1	159794
2008-01-01 11:00:00	0	0	3	3	12	0	0	1	0	4	0	0	4	1	1	6	1	6	0	0	0	6	1	224525
2008-01-01 12:00:00	0	0	3	4	11	0	0	8	0	0	0	0	4	1	0	6	1	5	0	0	0	3	0	283932
2008-01-01 13:00:00	0	0	2	3	8	0	0	6	1	2	0	0	6	0	0	17	0	14	0	0	0	6	2	341835
2008-01-01 14:00:00	0	3	0	8	21	0	0	0	0	1	0	0	3	0	0	7	1	18	0	0	0	8	2	369065
2008-01-01 15:00:00	0	2	2	9	12	0	0	7	0	0	0	0	5	0	0	12	7	6	0	0	0	18	6	399859
2008-01-01 16:00:00	0	1	4	9	11	0	0	1	0	1	1	0	3	0	0	8	1	8	0	0	0	14	1	425116
2008-01-01 17:00:00	0	2	5	6	26	0	0	4	0	4	0	0	4	0	1	13	3	18	0	0	0	7	0	445869
2008-01-01 18:00:00	0	0	2	9	21	0	0	7	0	2	0	0	4	0	0	14	6	20	0	0	0	8	3	473266
2008-01-01 19:00:00	0	0	3	8	27	0	0	1	0	2	0	0	5	0	1	16	1	16	0	0	0	7	2	493794
2008-01-01 20:00:00	0	3	8	15	23	0	0	6	0	7	0	0	8	0	0	11	4	19	0	0	0	13	2	486553
2008-01-01 21:00:00	0	0	8	15	18	0	0	3	0	7	0	0	2	1	0	12	11	17	0	0	0	3	5	425933
2008-01-01 22:00:00	0	1	4	10	16	0	0	18	0	3	0	0	2	0	0	11	2	9	0	0	0	4	1	368647
2008-01-01 23:00:00	0	0	2	7	10	0	0	2	0	3	0	0	6	1	0	7	5	8	0	0	0	5	0	284020
2008-01-02 00:00:00	0	0	0	3	7	0	0	2	0	0	0	0	1	0	0	3	3	5	0	0	0	2	0	202699
2008-01-02 01:00:00	0	0	1	2	9	0	0	3	0	0	0	0	3	0	1	4	0	4	0	0	0	2	0	152462
2008-01-02 02:00:00	0	0	1	2	2	0	0	1	0	1	0	0	1	0	0	4	0	1	0	0	0	2	1	117751
2008-01-02 03:00:00	0	0	0	0	2	0	0	1	0	0	0	0	0	0	0	3	0	0	0	0	0	1	0	99578
2008-01-02 04:00:00	0	0	0	1	1	0	0	0	0	0	1	0	0	0	0	2	0	5	0	0	0	9	0	94048
2008-01-02 05:00:00	0	0	1	0	1	0	0	0	0	0	0	0	0	0	0	3	0	2	0	0	0	0	0	82335
2008-01-02 06:00:00	0	1	1	1	0	0	0	0	0	0	0	0	1	0	0	1	1	0	0	0	0	1	0	90860
2008-01-02 07:00:00	0	0	1	2	4	0	0	0	0	1	0	0	2	0	0	2	1	3	0	0	0	2	0	115002
2008-01-02 08:00:00	0	0	1	4	11	0	0	5	0	2	0	0	1	0	0	7	1	4	0	0	0	0	0	184488
2008-01-02 09:00:00	0	0	2	3	7	0	0	5	0	1	0	0	5	0	0	9	3	10	0	0	0	3	1	243055
2008-01-02 10:00:00	0	1	9	8	5	0	0	4	0	8	0	0	1	0	0	10	2	14	0	0	0	3	0	301354
2008-01-02 11:00:00	0	0	2	8	6	0	0	6	0	2	0	0	1	0	0	12	4	14	0	0	0	3	1	346351
2008-01-02 12:00:00	0	0	4	5	14	0	0	5	0	6	0	0	2	0	0	17	5	13	0	0	0	8	2	394296
2008-01-02 13:00:00	0	0	2	15	16	0	0	2	0	3	3	0	3	0	0	14	1	18	0	0	0	4	0	445386
2008-01-02 14:00:00	0	0	2	8	15	0	0	2	0	4	0	0	3	0	0	10	8	13	0	0	0	7	2	494686
2008-01-02 15:00:00	0	4	5	13	32	0	0	7	0	3	1	0	3	0	1	13	4	20	0	0	0	4	3	544375
2008-01-02 16:00:00	0	4	11	11	36	0	0	5	0	1	0	0	6	0	3	15	3	22	0	0	0	10	2	615939
2008-01-02 17:00:00	0	0	3	15	41	0	0	5	0	3	1	0	4	2	1	25	7	31	0	0	0	7	2	678234
2008-01-02 18:00:00	0	1	0	12	46	0	0	10	0	6	0	0	4	0	0	20	5	24	0	0	0	5	1	689787
2008-01-02 19:00:00	0	0	6	17	28	0	0	11	0	9	0	0	7	0	0	18	7	28	0	0	0	12	3	703127
2008-01-02 20:00:00	0	0	5	12	36	0	0	9	0	5	0	0	5	0	2	18	6	26	0	0	0	7	1	664102
2008-01-02 21:00:00	0	0	11	20	30	0	0	16	0	5	0	0	2	0	1	18	6	29	0	0	0	9	3	611054
2008-01-02 22:00:00	0	0	3	11	28	0	0	8	1	6	1	0	3	0	0	13	4	17	0	0	0	11	2	499213
2008-01-02 23:00:00	0	0	5	9	13	0	0	7	1	3	1	0	6	0	0	13	2	17	0	0	0	5	1	364586
2008-01-03 00:00:00	0	1	4	4	4	0	0	4	0	5	0	0	2	1	0	4	0	3	0	0	0	1	1	239221
2008-01-03 01:00:00	0	0	0	2	1	0	0	3	0	2	1	0	2	0	0	8	0	5	0	0	0	2	0	176347
2008-01-03 02:00:00	0	0	0	3	2	0	0	2	0	0	0	0	1	0	0	4	2	2	0	0	0	2	1	145315
2008-01-03 03:00:00	0	0	1	2	4	0	0	1	0	0	0	0	0	0	0	2	1	4	0	0	0	2	0	123213
2008-01-03 04:00:00	0	0	1	2	1	0	0	7	0	0	0	0	0	0	0	1	3	2	0	0	0	1	0	116430
2008-01-03 05:00:00	0	1	0	1	3	0	0	8	0	0	0	0	1	0	0	0	1	2	0	0	0	2	0	135769
2008-01-03 06:00:00	0	0	1	0	5	0	0	8	0	2	0	0	0	0	0	2	1	3	0	0	0	1	0	106445
2008-01-03 07:00:00	0	0	0	2	7	0	0	3	0	1	1	0	1	0	1	1	1	8	0	0	0	1	0	135824
2008-01-03 08:00:00	0	0	5	2	9	0	0	7	0	1	0	0	3	0	0	5	3	6	0	0	0	2	0	204240
2008-01-03 09:00:00	0	0	6	7	7	0	0	0	0	5	2	0	3	0	1	8	3	9	0	0	0	3	1	268147
2008-01-03 10:00:00	0	2	2	2	18	0	0	3	0	2	1	0	3	0	1	6	2	8	0	0	0	4	2	309678
2008-01-03 11:00:00	0	1	1	9	15	0	0	6	0	2	0	0	1	1	0	11	1	14	0	0	0	1	4	351353
2008-01-03 12:00:00	0	0	2	6	13	0	0	7	0	3	1	0	2	0	0	7	1	9	0	0	0	3	1	394483
2008-01-03 13:00:00	0	1	2	16	13	0	0	6	0	5	0	0	0	1	0	14	1	12	0	0	0	2	3	440180
2008-01-03 14:00:00	0	3	6	13	25	0	0	7	0	8	0	0	2	0	2	24	10	14	0	0	0	2	1	495535
2008-01-03 15:00:00	0	1	7	14	26	0	0	12	0	9	2	0	2	0	1	19	6	29	0	0	0	4	1	553047
2008-01-03 16:00:00	0	1	7	7	38	0	0	18	1	3	0	0	5	0	0	14	9	26	0	0	0	5	3	636674
2008-01-03 17:00:00	0	3	6	8	31	0	0	13	0	7	0	0	4	0	1	20	14	28	0	0	0	4	1	693200
2008-01-03 18:00:00	0	1	5	17	49	0	0	12	0	6	0	0	3	0	0	16	7	34	0	0	0	7	3	697960
2008-01-03 19:00:00	0	1	7	14	44	0	0	5	0	9	1	0	3	2	0	13	3	26	0	0	0	8	5	705941
2008-01-03 20:00:00	0	2	6	12	31	0	0	7	0	5	2	0	3	0	2	17	3	31	0	0	0	5	2	665810
2008-01-03 21:00:00	0	0	2	12	26	0	0	6	0	7	1	0	8	0	0	45	3	27	0	0	0	5	6	620403
2008-01-03 22:00:00	0	1	9	22	26	0	0	4	0	5	0	0	2	0	0	8	8	30	0	0	0	10	9	509105
2008-01-03 23:00:00	0	1	0	8	11	0	0	3	0	2	0	0	6	0	1	17	3	10	0	0	0	2	1	365419
2008-01-04 00:00:00	0	0	4	2	2	0	0	2	0	5	0	0	0	0	0	13	2	6	0	0	0	6	1	244113
2008-01-04 01:00:00	0	0	2	6	3	0	0	3	0	4	1	0	2	0	1	12	1	6	0	0	0	2	2	189157
2008-01-04 02:00:00	0	1	0	2	10	0	0	4	0	1	0	0	0	0	1	1	1	1	0	0	0	1	0	149278
2008-01-04 03:00:00	0	1	1	3	3	0	0	6	0	3	0	0	2	0	0	3	1	1	0	0	0	2	0	130391
2008-01-04 04:00:00	0	0	0	4	3	0	0	4	0	3	0	0	1	0	0	0	0	2	0	0	0	5	0	143859
2008-01-04 05:00:00	0	1	0	3	7	0	0	3	0	2	0	0	1	0	0	1	0	5	0	0	0	2	0	140816
2008-01-04 06:00:00	0	0	1	0	4	0	0	2	0	3	0	0	0	0	1	1	0	0	0	0	0	2	0	146681
2008-01-04 07:00:00	0	0	0	2	4	0	0	1	0	0	0	0	0	1	0	6	0	4	0	0	0	1	0	146043
2008-01-04 08:00:00	0	0	1	6	17	0	0	1	0	2	0	0	0	0	0	10	4	10	0	0	0	3	2	219663
2008-01-04 09:00:00	0	0	0	7	9	0	0	2	0	2	1	0	1	0	0	8	5	11	0	0	0	5	1	263814
2008-01-04 10:00:00	0	0	0	5	16	0	0	3	0	3	0	0	3	0	0	10	2	20	0	0	0	3	1	323741
2008-01-04 11:00:00	0	1	4	8	9	0	0	1	0	5	2	0	3	0	0	11	2	20	0	0	0	2	5	361574
2008-01-04 12:00:00	0	1	6	8	12	0	0	8	0	5	0	0	7	0	1	19	1	19	0	0	0	4	3	398124
2008-01-04 13:00:00	0	1	5	17	22	0	0	7	0	2	0	0	3	0	1	18	1	14	0	0	0	5	5	441810
2008-01-04 14:00:00	0	3	1	11	16	0	0	10	0	5	0	0	2	1	0	13	3	17	0	0	0	5	1	456163
2008-01-04 15:00:00	0	2	3	17	71	0	0	5	0	3	0	0	6	1	1	20	2	14	0	0	0	4	1	463276
2008-01-04 16:00:00	0	2	4	13	20	0	0	8	0	5	0	0	4	1	1	12	3	10	0	0	0	5	1	475637
2008-01-04 17:00:00	0	2	4	17	26	0	0	6	1	3	0	0	0	0	1	22	7	18	0	0	0	2	7	486761
2008-01-04 18:00:00	0	1	4	9	20	0	0	6	0	4	0	0	2	0	0	10	2	16	0	0	0	4	2	498221
2008-01-04 19:00:00	0	0	4	12	20	0	0	7	0	2	1	0	2	0	0	17	2	11	0	0	0	5	2	502733
2008-01-04 20:00:00	0	0	6	13	19	0	0	4	1	6	3	0	3	0	1	23	8	12	0	0	0	3	1	474874
2008-01-04 21:00:00	0	1	6	17	19	0	0	1	0	1	0	0	4	1	0	23	4	8	0	0	0	9	2	462126
2008-01-04 22:00:00	0	1	5	12	18	0	0	1	0	3	1	0	2	1	1	22	0	3	0	0	0	4	2	427398
2008-01-04 23:00:00	0	0	3	7	5	0	0	0	0	3	0	0	0	0	0	19	2	8	0	0	0	1	5	331857
2008-01-05 00:00:00	0	0	1	4	3	0	0	4	0	2	0	0	4	0	1	7	1	4	0	0	0	8	1	254132
2008-01-05 01:00:00	0	2	1	5	7	0	0	2	0	3	0	0	2	0	0	12	0	4	0	0	0	4	0	213151
2008-01-05 02:00:00	0	0	0	2	5	0	0	3	0	1	0	0	0	1	1	11	2	3	0	0	0	2	0	178406
2008-01-05 03:00:00	0	0	0	1	3	0	0	5	0	3	0	0	0	0	0	0	0	2	0	0	0	3	0	148902
2008-01-05 04:00:00	0	0	0	2	4	0	0	2	0	1	0	0	0	1	0	4	0	4	0	0	0	3	1	148041
2008-01-05 05:00:00	0	0	1	2	1	0	0	3	0	0	0	0	0	0	0	0	1	4	0	0	0	3	0	138036
2008-01-05 06:00:00	0	1	1	2	6	0	0	5	0	1	0	0	3	0	0	1	3	1	0	0	0	1	0	141564
2008-01-05 07:00:00	0	1	1	4	5	0	0	1	1	0	0	0	2	0	0	0	0	2	0	0	0	3	0	142549
2008-01-05 08:00:00	0	0	0	0	7	0	0	0	0	1	1	0	0	0	0	5	1	5	0	0	0	2	0	134409
2008-01-05 09:00:00	0	2	0	3	8	0	0	0	1	2	0	0	0	0	0	2	2	9	0	0	0	3	1	193663
2008-01-05 10:00:00	0	1	2	13	8	0	0	1	0	4	0	0	1	0	1	7	2	6	0	0	0	5	1	292120
2008-01-05 11:00:00	0	0	1	7	9	0	0	4	0	2	0	0	5	0	0	15	5	8	0	0	0	4	2	384576
2008-01-05 12:00:00	0	0	2	14	31	0	0	3	0	4	0	0	4	0	0	23	3	17	0	0	0	4	0	457482
2008-01-05 13:00:00	0	0	3	13	21	0	0	4	0	4	0	0	1	0	0	18	5	24	0	0	0	5	1	512003
2008-01-05 14:00:00	0	2	3	7	28	0	0	8	0	6	0	0	2	0	1	18	1	13	0	0	0	5	3	528850
2008-01-05 15:00:00	0	0	2	16	24	0	0	10	1	9	2	0	4	0	0	21	7	30	0	0	0	3	4	525651
2008-01-05 16:00:00	0	0	6	10	37	0	0	6	0	4	0	0	3	0	3	18	2	14	0	0	0	6	2	541901
2008-01-05 17:00:00	0	1	3	11	32	0	0	23	0	4	1	0	3	0	1	13	2	18	0	0	0	5	1	546251
2008-01-05 18:00:00	0	1	7	17	37	0	0	6	0	4	0	0	2	0	1	15	3	12	0	0	0	13	3	537442
2008-01-05 19:00:00	0	0	5	24	23	0	0	6	0	3	0	0	1	0	0	23	8	15	0	0	0	4	0	549334
2008-01-05 20:00:00	0	1	5	13	33	0	0	7	0	3	0	0	3	0	0	14	4	27	0	0	0	7	2	481909
2008-01-05 21:00:00	0	0	5	19	23	0	0	5	0	1	2	0	0	0	2	12	7	12	0	0	0	4	2	473366
2008-01-05 22:00:00	0	1	3	6	19	0	0	2	0	9	1	0	4	0	0	10	1	8	0	0	0	9	4	456059
2008-01-05 23:00:00	0	0	2	6	5	0	0	2	0	0	0	0	2	0	0	7	1	11	0	0	0	8	2	409276
2008-01-06 00:00:00	0	0	1	7	9	0	0	8	0	4	0	0	4	1	1	11	1	2	0	0	0	6	4	316159
2008-01-06 01:00:00	0	1	0	1	6	0	0	4	0	2	0	0	0	0	0	5	1	4	0	0	0	4	0	229655
2008-01-06 02:00:00	0	0	0	3	5	0	0	3	0	2	0	0	1	0	0	3	2	2	0	0	0	4	0	185711
2008-01-06 03:00:00	0	0	0	0	3	0	0	4	0	0	0	0	1	0	0	2	0	2	0	0	0	0	2	151347
2008-01-06 04:00:00	0	0	0	6	2	0	0	1	0	1	0	0	0	0	0	3	0	0	0	0	0	1	1	108519
2008-01-06 05:00:00	0	0	0	0	0	0	0	1	0	2	0	0	0	0	0	1	0	0	0	0	0	0	1	93688
2008-01-06 06:00:00	0	0	1	0	1	0	0	1	0	2	0	0	1	0	0	3	0	1	0	0	0	0	0	99028
2008-01-06 07:00:00	0	0	1	0	4	0	0	2	0	1	0	0	0	0	0	3	1	2	0	0	0	0	0	103729
2008-01-06 08:00:00	0	0	0	1	1	0	0	1	0	3	0	0	0	0	0	1	1	4	0	0	0	1	1	133766
2008-01-06 09:00:00	0	0	2	5	5	0	0	2	0	1	0	0	0	1	0	5	2	3	0	0	0	2	1	198849
2008-01-06 10:00:00	0	0	1	6	12	0	0	3	0	3	0	0	0	0	0	8	3	13	0	0	0	8	3	310065
2008-01-06 11:00:00	0	0	3	10	26	0	0	11	0	6	0	0	2	0	0	8	2	14	0	0	0	9	2	441096
2008-01-06 12:00:00	0	2	2	14	26	0	0	3	1	4	0	0	4	0	1	22	6	22	0	0	0	2	2	548685
2008-01-06 13:00:00	0	2	2	14	43	0	0	3	0	3	0	0	8	0	3	15	9	21	0	0	0	5	6	611018
2008-01-06 14:00:00	0	1	0	16	37	0	0	3	0	8	1	0	1	0	1	10	11	17	0	0	0	4	3	622718
2008-01-06 15:00:00	0	1	2	7	38	0	0	4	0	5	0	0	2	0	0	25	9	25	0	0	0	6	3	633706
2008-01-06 16:00:00	0	0	5	17	32	0	0	10	0	7	0	0	2	0	1	20	2	11	0	0	0	4	5	619855
2008-01-06 17:00:00	0	1	3	22	28	0	0	10	0	9	0	0	2	0	0	13	7	24	0	0	0	9	1	631672
2008-01-06 18:00:00	0	0	3	13	24	0	0	2	0	5	1	0	4	1	0	10	7	21	0	0	0	3	2	635457
2008-01-06 19:00:00	0	2	1	13	48	0	0	5	0	7	0	0	4	0	1	11	11	20	0	0	0	4	2	663376
2008-01-06 20:00:00	0	0	5	18	35	0	0	5	0	7	1	0	3	0	0	15	7	15	0	0	0	9	5	627917
2008-01-06 21:00:00	0	4	8	20	30	0	0	5	0	6	1	0	3	0	2	6	4	15	0	0	0	10	3	584016
2008-01-06 22:00:00	0	1	4	10	28	0	0	5	0	4	0	0	6	0	2	16	1	17	0	0	0	7	0	500328
2008-01-06 23:00:00	0	0	0	8	11	0	0	0	0	5	0	0	8	0	0	13	1	12	0	0	0	7	0	359937
2008-01-07 00:00:00	0	0	2	1	4	0	0	2	0	3	0	0	0	0	0	3	0	2	0	0	0	1	3	245495
2008-01-07 01:00:00	0	1	0	3	5	0	0	1	0	3	0	0	0	0	0	2	5	5	0	0	0	2	1	160770
2008-01-07 02:00:00	0	0	2	1	3	0	0	0	0	1	0	0	1	0	0	5	0	0	0	0	0	2	1	121737
2008-01-07 03:00:00	0	0	2	0	0	0	0	1	0	0	0	0	1	0	0	1	3	2	0	0	0	0	2	99670
2008-01-07 04:00:00	0	0	1	0	3	0	0	4	0	0	0	0	0	0	0	1	1	2	0	0	0	0	0	96146
2008-01-07 05:00:00	0	0	0	3	1	0	0	1	0	0	0	0	0	0	0	0	0	2	0	0	0	2	0	88490
2008-01-07 06:00:00	0	0	0	1	2	0	0	1	0	1	0	0	0	0	1	1	0	0	0	0	0	0	0	104581
2008-01-07 07:00:00	0	0	1	3	5	0	0	3	0	6	0	0	0	0	0	5	0	1	0	0	0	0	2	139012
2008-01-07 08:00:00	0	0	4	2	8	0	0	2	1	1	0	0	2	0	0	4	1	7	0	0	0	2	1	224063
2008-01-07 09:00:00	0	1	2	8	11	0	0	3	1	6	1	0	6	0	0	4	1	7	0	0	0	5	1	282260
2008-01-07 10:00:00	0	0	1	7	14	0	0	2	0	5	0	0	3	0	0	19	7	14	0	0	0	4	6	323362
2008-01-07 11:00:00	0	1	8	9	15	0	0	3	1	9	1	0	5	0	0	10	4	9	0	0	0	3	1	348628
2008-01-07 12:00:00	0	0	5	11	18	0	0	4	0	5	1	0	1	0	0	10	6	8	0	0	0	5	0	369848
2008-01-07 13:00:00	0	0	7	12	20	0	0	2	0	3	0	0	3	0	0	13	1	7	0	0	0	3	6	411517
2008-01-07 14:00:00	0	0	5	19	19	0	0	3	0	8	1	0	1	0	2	12	0	15	0	0	0	4	1	455499
2008-01-07 15:00:00	0	3	5	15	30	0	0	6	0	8	0	0	1	0	0	8	5	21	0	0	0	5	1	520223
2008-01-07 16:00:00	0	0	5	15	32	0	0	4	0	3	1	0	7	0	0	17	7	28	0	0	0	6	2	615431
2008-01-07 17:00:00	0	2	4	16	46	0	0	2	0	11	2	0	7	0	0	17	10	37	0	0	0	11	4	690320
2008-01-07 18:00:00	0	0	6	23	36	0	0	4	0	7	0	0	1	1	0	8	13	35	0	0	0	3	2	711276
2008-01-07 19:00:00	0	1	4	24	32	0	0	13	0	8	0	0	5	0	1	18	5	44	0	0	0	11	7	725919
2008-01-07 20:00:00	0	1	5	14	42	0	0	4	0	4	0	0	3	0	1	24	6	32	0	0	0	6	4	679580
2008-01-07 21:00:00	0	2	2	14	45	0	0	6	0	8	2	0	7	0	2	30	6	35	0	0	0	12	3	644152
2008-01-07 22:00:00	0	0	6	13	32	0	0	5	3	8	1	0	4	0	2	20	5	25	0	0	0	8	6	533880
2008-01-07 23:00:00	0	0	7	7	10	0	0	2	0	2	0	0	2	0	1	17	4	10	0	0	0	5	1	398661
2008-01-08 00:00:00	0	0	5	2	2	0	0	2	0	2	0	0	0	0	0	5	1	3	0	0	0	0	4	242650
2008-01-08 01:00:00	0	0	1	5	5	0	0	3	0	1	0	0	0	0	1	7	0	4	0	0	0	1	2	187359
2008-01-08 02:00:00	0	0	1	0	4	0	0	4	0	1	0	0	0	0	0	2	0	1	0	0	0	1	1	144900
2008-01-08 03:00:00	0	0	0	0	4	0	0	5	0	2	0	0	0	0	0	3	0	0	0	0	0	1	1	120985
2008-01-08 04:00:00	0	0	1	4	4	0	0	3	0	3	0	0	2	0	0	0	0	2	0	0	0	2	1	130305
2008-01-08 05:00:00	0	0	0	4	2	0	0	4	0	2	0	0	0	0	0	2	0	3	0	0	0	1	0	118701
2008-01-08 06:00:00	0	0	3	1	2	0	0	5	0	0	1	0	1	0	0	3	0	5	0	0	0	3	1	130509
2008-01-08 07:00:00	0	0	1	4	7	0	0	1	0	1	1	0	0	0	0	2	3	4	0	0	0	1	0	127542
2008-01-08 08:00:00	0	1	2	8	6	0	0	1	0	2	0	0	1	0	0	10	1	6	0	0	0	5	1	217190
2008-01-08 09:00:00	0	0	2	5	10	0	0	2	0	4	0	0	4	0	0	4	1	16	0	0	0	7	1	266311
2008-01-08 10:00:00	0	1	6	8	15	0	0	4	0	8	0	0	5	0	0	7	4	21	0	0	0	5	4	350154
2008-01-08 11:00:00	0	1	2	5	26	0	0	3	0	1	0	0	2	0	1	9	1	8	0	0	0	6	5	403110
2008-01-08 12:00:00	0	3	5	13	15	0	0	3	0	4	0	0	0	0	0	8	5	12	0	0	0	6	2	442948
2008-01-08 13:00:00	0	0	1	16	31	0	0	5	0	5	1	0	11	0	0	18	4	23	0	0	0	9	2	485902
2008-01-08 14:00:00	0	1	4	15	27	0	0	5	0	1	2	0	1	0	0	26	5	10	0	0	0	5	3	538205
2008-01-08 15:00:00	0	0	5	16	31	0	0	2	0	5	0	0	6	0	0	6	3	17	0	0	0	5	5	584319
2008-01-08 16:00:00	0	0	2	15	33	0	0	8	0	4	0	0	6	0	0	10	6	17	0	0	0	5	6	661759
2008-01-08 17:00:00	0	1	6	13	40	0	0	5	0	6	0	0	2	0	0	14	7	24	0	0	0	3	2	729991
2008-01-08 18:00:00	0	3	1	16	43	0	0	5	0	6	0	0	5	0	1	28	13	21	0	0	0	7	2	751797
2008-01-08 19:00:00	0	1	5	19	60	0	0	1	0	8	1	0	4	0	3	21	7	18	0	0	0	14	4	759636
2008-01-08 20:00:00	0	2	5	14	49	0	0	4	0	3	1	0	5	0	2	15	3	17	0	0	0	8	4	690882
2008-01-08 21:00:00	0	1	6	12	30	0	0	3	0	6	0	0	8	0	1	31	15	20	0	0	0	8	3	660617
2008-01-08 22:00:00	0	0	2	15	25	0	0	6	0	3	0	0	6	0	1	16	8	23	0	0	0	6	7	563556
2008-01-08 23:00:00	0	2	1	14	20	0	0	2	0	4	0	0	1	0	0	14	0	7	0	0	0	7	1	421137
2008-01-09 00:00:00	0	1	2	8	9	0	0	6	0	3	0	0	1	0	0	14	2	4	0	0	0	6	0	294499
2008-01-09 01:00:00	0	1	2	4	5	0	0	1	0	2	0	0	1	0	0	8	1	2	0	0	0	4	0	219497
2008-01-09 02:00:00	0	1	1	4	3	0	0	1	0	0	0	0	1	0	0	7	2	4	0	0	0	0	0	170542
2008-01-09 03:00:00	0	0	0	2	6	0	0	3	0	0	0	0	0	1	0	1	0	3	0	0	0	0	1	150329
2008-01-09 04:00:00	0	0	0	0	5	0	0	1	0	0	0	0	2	0	0	0	1	2	0	0	0	2	1	130340
2008-01-09 05:00:00	0	0	1	1	6	0	0	3	0	4	0	0	1	0	0	2	0	1	0	0	0	0	0	135395
2008-01-09 06:00:00	0	1	0	1	8	0	0	1	0	2	0	0	0	0	0	0	0	3	0	0	0	1	0	145231
2008-01-09 07:00:00	0	1	0	3	8	0	0	0	0	1	0	0	2	0	0	4	1	5	0	0	0	2	2	160861
2008-01-09 08:00:00	0	1	4	7	18	0	0	2	0	1	0	0	2	0	0	12	2	8	0	0	0	8	0	228784
2008-01-09 09:00:00	0	0	1	5	14	0	0	1	0	2	0	0	4	0	0	13	2	5	0	0	0	3	1	288744
2008-01-09 10:00:00	0	0	2	8	13	0	0	2	0	2	2	0	0	0	0	18	5	5	0	0	0	3	4	352243
2008-01-09 11:00:00	0	0	1	8	20	0	0	5	1	6	0	0	4	0	0	7	4	10	0	0	0	2	1	380269
2008-01-09 12:00:00	0	0	1	7	20	0	0	2	0	3	0	0	2	2	0	19	6	11	0	0	0	2	6	425490
2008-01-09 13:00:00	0	0	9	9	33	0	0	2	0	4	2	0	1	2	0	19	2	9	0	0	0	9	8	469582
2008-01-09 14:00:00	0	1	9	11	22	0	0	2	0	5	0	0	4	0	0	30	7	8	0	0	0	2	0	506771
2008-01-09 15:00:00	0	2	2	7	33	0	0	4	1	6	1	0	3	0	0	14	7	12	0	0	0	10	3	563536
2008-01-09 16:00:00	0	4	5	16	44	0	0	5	0	10	0	0	8	0	0	13	6	15	0	0	0	7	3	636005
2008-01-09 17:00:00	0	1	6	12	34	0	0	3	0	9	0	0	2	0	1	6	9	24	0	0	0	8	6	689383
2008-01-09 18:00:00	0	5	4	23	44	0	0	3	1	6	0	0	6	0	1	14	12	20	0	0	0	12	2	719933
2008-01-09 19:00:00	0	2	7	18	46	0	0	3	0	4	0	0	2	1	2	19	11	22	0	0	0	6	4	736902
2008-01-09 20:00:00	0	0	6	19	43	0	0	3	0	10	0	0	6	0	0	25	7	24	0	0	0	10	6	695580
2008-01-09 21:00:00	0	1	4	15	36	0	0	2	0	8	0	0	2	1	1	20	5	12	0	0	0	0	2	624141
2008-01-09 22:00:00	0	1	2	19	22	0	0	5	0	2	0	0	2	0	0	15	2	15	0	0	0	4	3	510729
2008-01-09 23:00:00	0	0	2	9	12	0	0	4	0	7	0	0	2	0	0	9	2	9	0	0	0	6	2	377322
2008-01-10 00:00:00	0	0	1	2	4	0	0	1	0	1	0	0	2	0	0	3	1	5	0	0	0	0	1	245011
2008-01-10 01:00:00	0	0	0	2	2	0	0	4	0	4	1	0	1	0	0	2	0	3	0	0	0	2	0	173900
2008-01-10 02:00:00	0	0	1	2	0	0	0	3	0	0	0	0	0	0	0	5	0	0	0	0	0	2	0	143430
2008-01-10 03:00:00	0	0	0	3	2	0	0	2	0	2	0	0	1	0	0	2	0	2	0	0	0	1	0	123758
2008-01-10 04:00:00	0	1	0	1	0	0	0	1	0	1	0	0	1	0	0	2	1	1	0	0	0	2	0	124725
2008-01-10 05:00:00	0	0	1	1	3	0	0	0	0	1	0	0	0	0	0	3	2	1	0	0	0	1	1	131996
2008-01-10 06:00:00	0	2	1	3	8	0	0	3	0	2	0	0	0	0	0	3	0	3	0	0	0	0	0	140743
2008-01-10 07:00:00	0	0	1	5	5	0	0	1	0	2	0	0	5	0	0	2	0	4	0	0	0	5	0	178903
2008-01-10 08:00:00	0	2	0	5	11	0	0	0	0	1	1	0	3	0	0	3	0	11	0	0	0	2	4	274238
2008-01-10 09:00:00	0	0	2	10	6	0	0	2	0	2	0	0	1	0	0	9	3	20	0	0	0	3	5	299736
2008-01-10 10:00:00	0	0	2	6	20	0	0	2	0	3	0	0	2	2	0	17	7	9	0	0	0	0	11	328296
2008-01-10 11:00:00	0	0	7	8	7	0	0	2	1	4	1	0	0	0	0	10	2	2	0	0	0	3	1	352815
2008-01-10 12:00:00	0	0	5	15	7	0	0	4	0	2	1	0	3	0	0	17	1	8	0	0	0	9	1	396598
2008-01-10 13:00:00	0	1	4	10	13	0	0	2	0	3	0	0	2	0	1	12	3	8	0	0	0	5	3	422434
2008-01-10 14:00:00	0	0	6	17	28	0	0	2	0	4	0	0	1	0	0	18	2	12	0	0	0	6	3	475106
2008-01-10 15:00:00	0	3	7	8	19	0	0	4	0	3	2	0	1	0	2	9	3	13	0	0	0	1	2	540545
2008-01-10 16:00:00	0	2	3	14	30	0	0	2	1	7	5	0	1	1	0	32	6	14	0	0	0	3	3	606995
2008-01-10 17:00:00	0	0	5	12	38	0	0	3	0	11	2	0	7	0	0	16	7	20	0	0	0	9	2	654247
2008-01-10 18:00:00	0	0	2	18	41	0	0	2	0	1	3	0	4	0	0	15	12	11	0	0	0	2	0	674603
2008-01-10 19:00:00	0	1	13	22	46	0	0	5	1	4	0	0	4	0	0	19	4	18	0	0	0	9	1	714996
2008-01-10 20:00:00	0	3	4	20	42	0	0	5	0	6	0	0	5	0	1	16	8	9	0	0	0	13	3	696904
2008-01-10 21:00:00	0	2	6	15	43	0	0	2	0	9	1	0	10	1	5	18	2	14	0	0	0	7	11	632864
2008-01-10 22:00:00	0	5	7	18	25	0	0	3	0	4	3	0	3	0	1	17	8	11	0	0	0	9	3	491496
2008-01-10 23:00:00	0	1	1	10	14	0	0	2	0	5	0	0	2	0	3	9	3	9	0	0	0	1	2	347021
2008-01-11 00:00:00	0	0	2	4	15	0	0	3	0	0	0	0	1	0	0	3	2	3	0	0	0	3	0	223215
2008-01-11 01:00:00	0	0	3	4	2	0	0	1	0	0	0	0	3	1	1	5	1	2	0	0	0	2	0	159317
2008-01-11 02:00:00	0	0	0	0	2	0	0	0	0	1	0	0	0	0	0	1	1	1	0	0	0	0	1	118377
2008-01-11 03:00:00	0	0	1	2	0	0	0	2	0	2	1	0	2	0	0	7	0	4	0	0	0	1	0	114569
2008-01-11 04:00:00	0	1	0	1	3	0	0	3	0	2	0	0	1	0	0	1	0	3	0	0	0	0	0	83776
2008-01-11 05:00:00	0	0	0	0	3	0	0	0	0	1	1	0	1	0	0	2	1	4	0	0	0	0	0	84975
2008-01-11 06:00:00	0	1	0	2	2	0	0	2	0	1	0	0	2	0	0	2	0	5	0	0	0	1	2	99981
2008-01-11 07:00:00	0	0	0	1	6	0	0	1	0	3	0	0	0	0	1	0	1	9	0	0	0	0	0	133392
2008-01-11 08:00:00	0	0	1	11	18	0	0	4	0	3	0	0	1	0	0	4	1	4	0	0	0	3	0	226643
2008-01-11 09:00:00	0	1	2	14	17	0	0	1	0	3	1	0	2	0	0	8	1	8	0	0	0	3	1	276886
2008-01-11 10:00:00	0	0	4	7	6	0	0	4	0	2	0	0	3	0	0	5	1	6	0	0	0	3	1	332835
2008-01-11 11:00:00	0	3	5	22	35	0	0	4	0	3	0	0	3	0	0	13	1	8	0	0	0	5	3	367357
2008-01-11 12:00:00	0	0	6	3	10	0	0	1	0	1	0	0	3	0	0	8	2	9	0	0	0	1	3	392425
2008-01-11 13:00:00	0	0	1	11	18	0	0	4	0	1	1	0	4	0	0	10	3	8	0	0	0	6	4	439814
2008-01-11 14:00:00	0	1	3	8	24	0	0	4	0	4	3	0	2	0	0	8	2	5	0	0	0	5	1	473618
2008-01-11 15:00:00	0	1	3	8	22	0	0	6	0	4	1	0	0	0	0	26	6	11	0	0	0	3	5	443708
2008-01-11 16:00:00	0	1	9	9	23	0	0	5	0	3	1	0	2	0	1	6	2	12	0	0	0	1	3	408612
2008-01-11 17:00:00	0	1	4	17	18	0	0	3	0	9	2	0	3	0	1	12	4	9	0	0	0	6	3	422938
2008-01-11 18:00:00	0	2	7	10	33	0	0	2	0	4	0	0	3	1	0	19	2	9	0	0	0	8	2	425663
2008-01-11 19:00:00	0	1	3	17	16	0	0	1	0	6	0	0	3	0	0	8	2	7	0	0	0	4	2	448815
2008-01-11 20:00:00	0	0	10	13	23	0	0	3	0	12	1	0	4	0	0	13	3	6	0	0	0	11	4	460132
2008-01-11 21:00:00	0	1	4	13	13	0	0	4	0	14	0	0	4	0	0	16	3	7	0	0	0	8	2	459300
2008-01-11 22:00:00	0	0	8	9	10	0	0	0	0	4	0	0	1	0	0	13	1	3	0	0	0	9	4	402735
2008-01-11 23:00:00	0	0	1	4	9	0	0	1	0	1	1	0	2	0	0	13	3	5	0	0	0	2	3	309455
2008-01-12 00:00:00	0	1	2	3	10	0	0	2	0	5	1	0	1	0	0	5	0	2	0	0	0	8	1	218951
2008-01-12 01:00:00	0	1	2	3	3	0	0	1	0	3	2	0	0	1	0	2	1	3	0	0	0	0	0	149615
2008-01-12 02:00:00	0	0	0	2	5	0	0	1	0	0	0	0	0	0	0	0	1	0	0	0	0	2	0	117641
2008-01-12 03:00:00	0	0	0	1	1	0	0	3	0	4	0	0	0	0	0	4	0	3	0	0	0	1	0	98967
2008-01-12 04:00:00	0	0	1	2	2	0	0	3	0	1	0	0	0	0	0	2	0	1	0	0	0	3	0	89362
2008-01-12 05:00:00	0	0	1	2	2	0	0	1	0	2	0	0	2	0	0	0	1	1	0	0	0	1	1	91463
2008-01-12 06:00:00	0	0	1	3	1	0	0	0	0	1	0	0	0	0	0	2	0	2	0	0	0	3	1	93567
2008-01-12 07:00:00	0	0	0	7	2	0	0	2	0	1	0	0	0	1	0	1	0	0	0	0	0	1	1	104464
2008-01-12 08:00:00	0	2	2	5	4	0	0	0	0	1	0	0	0	0	0	8	1	1	0	0	0	0	2	144821
2008-01-12 09:00:00	0	0	4	5	8	0	0	2	0	2	0	0	3	0	0	3	0	3	0	0	0	5	1	213573
2008-01-12 10:00:00	0	0	1	13	13	0	0	2	0	7	0	0	2	0	0	7	3	7	0	0	0	8	0	284656
2008-01-12 11:00:00	0	0	4	9	19	0	0	2	0	6	1	0	0	1	0	10	2	10	0	0	0	0	1	350548
2008-01-12 12:00:00	0	0	3	7	27	0	0	3	0	0	0	0	0	0	0	27	4	14	0	0	0	10	1	400121
2008-01-12 13:00:00	0	2	5	8	21	0	0	3	0	5	2	0	4	0	0	19	5	16	0	0	0	2	1	430400
2008-01-12 14:00:00	0	2	0	13	13	0	0	3	0	4	1	0	2	0	0	12	4	5	0	0	0	2	1	435608
2008-01-12 15:00:00	0	0	3	13	24	0	0	5	0	5	1	0	1	1	0	10	4	5	0	0	0	4	4	444755
2008-01-12 16:00:00	0	0	4	20	22	0	0	2	0	9	4	0	1	0	0	13	8	20	0	0	0	5	6	461665
2008-01-12 17:00:00	0	1	5	24	11	0	0	1	0	2	1	0	4	0	0	15	3	6	0	0	0	3	3	458129
2008-01-12 18:00:00	0	1	3	18	22	0	0	1	0	3	0	0	4	0	0	18	3	10	0	0	0	4	2	480399
2008-01-12 19:00:00	0	0	4	15	24	0	0	6	1	1	0	0	2	0	0	23	5	14	0	0	0	3	4	483251
2008-01-12 20:00:00	0	0	1	23	21	0	0	1	0	5	0	0	2	2	0	17	7	6	0	0	0	5	6	468119
2008-01-12 21:00:00	0	0	3	14	22	0	0	5	0	7	1	0	10	0	0	29	3	11	0	0	0	6	2	460847
2008-01-12 22:00:00	0	0	4	17	12	0	0	4	0	4	0	0	3	1	0	11	1	9	0	0	0	8	4	437558
2008-01-12 23:00:00	0	0	4	11	11	0	0	2	0	6	0	0	1	0	0	6	2	5	0	0	0	5	2	361872
2008-01-13 00:00:00	0	1	0	5	6	0	0	4	0	0	3	0	3	0	1	7	0	5	0	0	0	2	4	265191
2008-01-13 01:00:00	0	0	0	2	6	0	0	3	0	3	1	0	4	0	0	5	0	3	0	0	0	1	0	188327
2008-01-13 02:00:00	0	2	5	2	9	0	0	3	0	1	0	0	0	1	1	9	1	0	0	0	0	0	1	138703
2008-01-13 03:00:00	0	0	0	1	2	0	0	1	0	1	0	0	0	0	1	0	0	0	0	0	0	1	0	113810
2008-01-13 04:00:00	0	0	0	0	1	0	0	0	1	2	0	0	1	3	0	4	0	0	0	0	0	1	2	106685
2008-01-13 05:00:00	0	0	0	1	0	0	0	0	0	2	0	0	0	0	0	0	0	0	0	0	0	0	0	96859
2008-01-13 06:00:00	0	0	0	2	0	0	0	2	0	0	0	0	0	0	1	0	0	0	0	0	0	0	0	94796
2008-01-13 07:00:00	0	1	1	2	2	0	0	0	0	2	0	0	0	0	0	1	0	4	0	0	0	1	1	99138
2008-01-13 08:00:00	0	0	2	6	8	0	0	2	0	1	2	0	0	0	1	1	0	0	0	0	0	3	1	135811
2008-01-13 09:00:00	0	1	1	5	9	0	0	3	0	0	0	0	1	0	1	4	2	5	0	0	0	1	3	210494
2008-01-13 10:00:00	0	1	5	5	6	0	0	5	0	5	1	0	5	0	0	5	5	16	0	0	0	6	2	303319
2008-01-13 11:00:00	0	2	10	13	15	0	0	3	0	7	1	0	4	0	0	11	3	10	0	0	0	4	1	422324
2008-01-13 12:00:00	0	1	5	10	21	0	0	1	0	7	0	0	0	0	0	13	3	8	0	0	0	8	2	502773
2008-01-13 13:00:00	0	1	9	9	22	1	0	1	0	3	0	0	0	0	0	18	4	10	0	0	0	4	1	517931
2008-01-13 14:00:00	0	1	3	17	14	0	0	0	0	2	0	0	4	0	3	18	5	10	0	0	0	5	3	532026
2008-01-13 15:00:00	0	1	1	18	25	0	0	3	2	2	0	0	1	0	0	17	3	16	0	0	0	9	0	542077
2008-01-13 16:00:00	0	3	8	13	17	0	0	6	0	2	1	0	5	0	0	15	3	13	0	0	0	4	1	544828
2008-01-13 17:00:00	0	2	7	16	19	0	0	6	0	6	2	0	4	0	0	18	1	18	0	0	0	3	7	536943
2008-01-13 18:00:00	0	4	3	17	31	0	0	4	0	7	3	0	2	0	1	15	7	16	0	0	0	3	4	566356
2008-01-13 19:00:00	0	0	5	20	20	0	0	2	0	10	0	0	8	0	1	20	10	19	0	0	0	3	2	570483
2008-01-13 20:00:00	0	0	1	26	30	0	0	0	0	9	0	0	2	0	1	24	5	9	0	0	0	5	4	546240
2008-01-13 21:00:00	0	0	3	14	23	0	0	2	0	5	2	0	5	0	1	18	10	6	0	0	0	4	5	528133
2008-01-13 22:00:00	0	0	5	13	12	0	0	2	0	5	2	0	5	0	0	15	2	9	0	0	0	9	2	469474
2008-01-13 23:00:00	0	0	3	14	11	0	0	4	0	3	1	0	1	0	1	10	1	2	0	0	0	5	0	349098
2008-01-14 00:00:00	0	1	2	6	8	0	0	0	0	2	4	0	1	1	1	6	1	1	0	0	0	2	0	232051
2008-01-14 01:00:00	0	0	1	2	5	0	0	1	0	0	0	0	3	1	0	3	0	3	0	0	0	1	1	133128
2008-01-14 02:00:00	0	0	0	0	3	0	0	0	0	1	0	0	0	0	0	0	2	1	0	0	0	0	0	81520
2008-01-14 03:00:00	0	0	0	0	1	0	0	1	0	0	1	0	1	0	0	2	0	0	0	0	0	3	0	66807
2008-01-14 04:00:00	0	0	1	0	0	0	0	0	0	0	0	0	1	0	0	6	0	1	0	0	0	2	1	54382
2008-01-14 05:00:00	0	0	0	3	0	0	0	1	0	3	0	0	0	0	1	2	1	2	0	0	0	1	0	79115
2008-01-14 06:00:00	0	1	0	4	4	0	0	0	0	1	0	0	1	0	1	2	1	1	0	0	0	2	0	97035
2008-01-14 07:00:00	0	0	4	8	11	0	0	1	0	0	0	0	2	0	1	1	2	4	0	0	0	1	0	129897
2008-01-14 08:00:00	0	1	2	6	17	0	0	4	0	5	0	0	1	0	1	7	0	7	0	0	0	0	2	208617
2008-01-14 09:00:00	0	2	4	15	15	0	0	1	0	9	1	0	4	0	0	9	1	10	0	0	0	1	1	284569
2008-01-14 10:00:00	0	0	5	9	20	0	0	2	0	0	0	0	1	0	1	6	4	9	0	0	0	3	1	343282
2008-01-14 11:00:00	0	0	4	15	24	0	0	3	0	5	1	0	1	0	1	5	4	11	0	0	0	2	3	384612
2008-01-14 12:00:00	0	1	2	9	8	0	0	2	0	3	0	0	0	0	1	9	3	10	0	0	0	3	1	396069
2008-01-14 13:00:00	0	0	5	13	27	0	0	4	0	3	1	0	0	0	0	15	2	8	0	0	0	5	1	420248
2008-01-14 14:00:00	0	0	6	20	19	0	0	16	0	6	2	0	4	0	0	10	1	7	0	0	0	9	3	453175
2008-01-14 15:00:00	0	0	5	22	19	0	0	1	0	7	0	0	3	0	0	24	4	9	0	0	0	4	3	486997
2008-01-14 16:00:00	0	2	6	19	28	0	0	0	0	4	0	0	4	0	0	18	0	14	0	0	0	3	2	535528
2008-01-14 17:00:00	0	1	5	17	23	0	0	3	0	7	0	0	1	1	1	20	5	12	0	0	0	6	2	594931
2008-01-14 18:00:00	0	0	6	26	39	0	0	7	0	4	0	0	5	0	0	15	9	13	0	0	0	6	5	621712
2008-01-14 19:00:00	0	0	4	25	25	0	0	8	0	10	0	0	2	1	2	24	3	13	0	0	0	7	3	655450
2008-01-14 20:00:00	0	0	2	11	28	0	0	4	0	7	0	0	3	1	1	17	5	9	0	0	0	6	4	628908
2008-01-14 21:00:00	0	0	3	21	23	0	0	3	0	5	0	0	6	0	0	16	1	10	0	0	0	5	7	587527
2008-01-14 22:00:00	0	1	3	17	26	0	0	5	0	8	0	0	0	0	0	21	2	10	0	0	0	4	2	508391
2008-01-14 23:00:00	0	1	2	5	13	0	0	9	0	4	0	0	2	0	1	17	1	9	0	0	0	4	2	372407
2008-01-15 00:00:00	0	1	0	5	7	0	0	1	0	2	0	0	0	0	0	4	1	2	0	0	0	4	2	254827
2008-01-15 01:00:00	0	0	2	6	5	0	0	2	0	0	0	0	1	1	0	6	0	2	0	0	0	2	0	184540
2008-01-15 02:00:00	0	0	0	2	2	0	0	1	0	0	0	0	2	0	0	5	1	1	0	0	0	1	2	143481
2008-01-15 03:00:00	0	0	1	1	4	0	0	1	0	4	0	0	1	0	0	0	0	0	0	0	0	2	0	127957
2008-01-15 04:00:00	0	0	0	1	0	0	0	3	0	0	0	0	0	0	0	1	0	2	0	0	0	9	0	114257
2008-01-15 05:00:00	0	0	0	0	1	0	0	1	0	1	0	0	0	0	0	3	1	3	0	0	0	1	1	125452
2008-01-15 06:00:00	0	0	1	0	2	0	0	0	1	1	0	0	1	0	0	3	1	3	0	0	0	1	0	139568
2008-01-15 07:00:00	0	0	1	3	6	0	0	2	0	3	1	0	0	0	0	7	1	1	0	0	0	8	0	165328
2008-01-15 08:00:00	0	0	2	4	6	0	0	2	0	1	0	0	3	0	2	4	1	4	0	0	0	3	1	240471
2008-01-15 09:00:00	0	2	4	7	7	0	0	1	0	4	0	0	1	0	0	13	2	17	0	0	0	1	4	317537
2008-01-15 10:00:00	0	1	1	4	13	0	0	2	0	3	3	0	2	0	0	15	4	12	0	0	0	3	2	374053
2008-01-15 11:00:00	0	0	1	6	32	0	0	2	0	4	0	0	3	0	0	12	1	14	0	0	0	6	1	408881
2008-01-15 12:00:00	0	0	1	8	20	0	0	8	0	8	1	0	2	1	0	23	3	14	0	0	0	8	3	437849
2008-01-15 13:00:00	0	0	4	20	15	0	0	5	0	7	0	0	2	0	0	17	2	14	0	0	0	3	1	452042
2008-01-15 14:00:00	0	1	5	13	21	0	0	2	0	3	0	0	4	0	1	19	4	12	0	0	0	8	1	478243
2008-01-15 15:00:00	0	0	3	8	20	0	0	7	0	3	1	0	4	0	0	9	5	12	0	0	0	9	6	508644
2008-01-15 16:00:00	0	1	6	13	32	0	0	3	0	1	0	0	7	0	2	34	4	14	0	0	0	13	6	561453
2008-01-15 17:00:00	0	1	9	10	35	0	0	2	0	3	0	0	2	0	1	28	3	9	0	0	0	4	5	594328
2008-01-15 18:00:00	0	0	3	15	37	0	0	4	0	8	0	0	2	1	0	16	7	10	0	0	0	6	5	646853
2008-01-15 19:00:00	0	2	6	30	38	0	0	1	0	6	0	0	2	0	2	17	5	6	0	0	0	6	3	689392
2008-01-15 20:00:00	0	1	5	27	30	0	0	2	0	9	0	0	0	0	1	13	2	10	0	0	0	6	6	620234
2008-01-15 21:00:00	0	1	7	16	41	0	0	4	0	6	1	0	2	0	0	36	7	22	0	0	0	3	4	602297
2008-01-15 22:00:00	0	1	14	13	31	0	0	4	1	6	0	0	5	0	0	21	2	17	0	0	0	5	3	528974
2008-01-15 23:00:00	0	0	0	8	18	0	0	3	0	4	0	0	2	0	1	7	2	6	0	0	0	1	2	386307
2008-01-16 00:00:00	0	0	0	7	7	0	0	3	0	1	0	0	1	1	0	4	3	3	0	0	0	7	0	257591
2008-01-16 01:00:00	0	0	1	2	6	0	0	1	0	3	0	0	1	0	0	5	0	2	0	0	0	1	0	187136
2008-01-16 02:00:00	0	0	0	0	4	0	0	2	0	5	0	0	0	0	0	1	1	2	0	0	0	3	0	148821
2008-01-16 03:00:00	0	0	0	1	1	0	0	3	0	1	0	0	0	0	0	0	1	2	0	0	0	1	1	131462
2008-01-16 04:00:00	0	0	0	0	1	0	0	1	0	2	1	0	0	0	0	0	0	1	0	0	0	0	0	145405
2008-01-16 05:00:00	0	0	1	0	4	0	0	2	0	3	0	0	2	0	0	1	0	3	0	0	0	1	0	160362
2008-01-16 06:00:00	0	0	0	3	6	0	0	5	0	1	0	0	0	0	0	1	1	0	0	0	0	1	0	175456
2008-01-16 07:00:00	0	0	0	5	7	0	0	3	0	8	0	0	1	0	0	2	1	7	0	0	0	1	1	222355
2008-01-16 08:00:00	0	2	3	7	8	0	0	3	0	4	0	0	2	0	0	2	1	4	0	0	0	6	1	267823
2008-01-16 09:00:00	0	2	5	10	17	0	0	2	0	4	0	0	1	0	1	7	6	6	0	0	0	6	1	315456
2008-01-16 10:00:00	0	0	2	4	19	0	0	1	0	2	0	0	3	0	0	12	3	7	0	0	0	3	4	370231
2008-01-16 11:00:00	0	1	0	11	21	0	0	1	0	6	3	0	3	0	1	14	1	7	0	0	0	2	0	405481
2008-01-16 12:00:00	0	0	5	6	23	0	0	4	0	5	0	0	9	0	0	14	5	12	0	0	0	5	6	436532
2008-01-16 13:00:00	0	2	0	14	21	0	0	3	1	7	0	0	2	0	2	8	5	5	0	0	0	1	3	456661
2008-01-16 14:00:00	0	1	7	23	26	0	0	1	0	4	1	0	1	0	1	8	5	8	0	0	0	5	0	471413
2008-01-16 15:00:00	0	1	6	13	17	0	0	8	0	2	2	0	2	0	1	12	5	7	0	0	0	5	10	497382
2008-01-16 16:00:00	0	2	2	11	17	0	0	1	0	4	0	0	1	1	1	10	1	8	0	0	0	1	7	562680
2008-01-16 17:00:00	0	0	6	20	24	0	0	8	0	9	0	0	8	0	0	11	2	12	0	0	0	8	0	606285
2008-01-16 18:00:00	0	0	3	13	22	0	0	7	0	11	0	0	4	0	0	28	5	11	0	0	0	12	3	634651
2008-01-16 19:00:00	0	3	12	11	36	0	0	12	0	14	0	0	4	0	1	18	6	9	0	0	0	6	5	659300
2008-01-16 20:00:00	0	2	9	24	35	0	0	10	0	10	1	0	1	0	1	21	9	18	0	0	0	11	3	640898
2008-01-16 21:00:00	0	0	10	19	24	0	0	5	0	11	1	0	4	0	0	23	6	7	0	0	0	11	5	558059
2008-01-16 22:00:00	0	1	3	8	28	0	0	6	0	9	1	0	3	0	0	16	0	3	0	0	0	5	3	475776
2008-01-16 23:00:00	0	0	3	11	12	0	0	2	0	5	1	0	4	0	1	23	1	12	0	0	0	5	4	376847
2008-01-17 00:00:00	0	1	4	4	6	0	0	5	0	0	0	0	1	0	1	15	2	3	0	0	0	5	3	263666
2008-01-17 01:00:00	0	0	0	1	4	0	0	0	0	1	1	0	1	0	0	3	2	2	0	0	0	5	1	178261
2008-01-17 02:00:00	0	1	0	0	1	0	0	1	0	0	0	0	1	0	0	3	0	3	0	0	0	2	0	147350
2008-01-17 03:00:00	0	0	1	6	3	0	0	4	0	0	0	0	2	0	0	1	0	3	0	0	0	1	0	150387
2008-01-17 04:00:00	0	0	1	2	3	0	0	0	0	0	0	0	0	0	0	1	0	1	0	0	0	2	0	159373
2008-01-17 05:00:00	0	0	0	2	3	0	0	3	0	1	0	0	2	0	0	0	0	2	0	0	0	0	0	161306
2008-01-17 06:00:00	0	0	1	1	3	0	0	2	0	1	0	0	0	0	0	1	1	1	0	0	0	0	1	157032
2008-01-17 07:00:00	0	0	1	7	6	0	0	5	0	2	0	0	1	0	0	3	1	2	0	0	0	0	0	204714
2008-01-17 08:00:00	0	0	1	8	10	0	0	2	0	3	1	0	1	1	0	12	1	6	0	0	0	3	1	346740
2008-01-17 09:00:00	0	1	2	9	14	0	0	0	0	3	1	0	0	0	1	3	2	6	0	0	0	2	0	355793
2008-01-17 10:00:00	0	0	4	7	30	0	0	0	0	3	0	0	3	0	0	7	2	11	0	0	0	2	1	432017
2008-01-17 11:00:00	0	1	4	7	25	0	0	7	0	5	2	0	0	0	1	10	1	14	0	0	0	4	0	493187
2008-01-17 12:00:00	0	1	0	14	35	0	0	2	0	7	0	0	2	1	1	20	2	15	0	0	0	4	2	542359
2008-01-17 13:00:00	0	0	10	11	23	0	0	1	0	1	1	0	3	1	0	11	9	14	0	0	0	6	1	572689
2008-01-17 14:00:00	0	0	6	18	37	0	0	3	0	7	1	0	2	0	2	7	2	15	0	0	0	5	2	594077
2008-01-17 15:00:00	0	0	3	15	24	0	0	3	0	4	0	0	2	0	0	21	7	10	0	0	0	4	4	602615
2008-01-17 16:00:00	0	3	3	23	32	0	0	4	0	8	2	0	4	0	0	20	1	10	0	0	0	11	2	659133
2008-01-17 17:00:00	0	0	3	28	38	0	0	5	0	2	0	0	7	0	0	15	6	13	0	0	0	3	2	671043
2008-01-17 18:00:00	0	0	2	17	27	0	0	5	0	4	0	0	0	0	1	13	3	11	0	0	0	4	6	737256
2008-01-17 19:00:00	0	0	19	24	38	0	0	12	0	9	0	0	5	1	0	15	7	14	0	0	0	13	3	797399
2008-01-17 20:00:00	0	4	7	19	39	0	0	7	0	3	1	0	0	1	2	13	5	27	0	0	0	5	0	797660
2008-01-17 21:00:00	0	1	9	13	27	0	0	5	0	5	1	0	3	0	0	15	4	15	0	0	0	5	0	759110
2008-01-17 22:00:00	0	0	6	16	23	0	0	2	1	6	0	0	0	1	1	20	4	21	0	0	0	3	2	653442
2008-01-17 23:00:00	0	0	4	15	10	0	0	3	1	4	1	0	4	0	1	13	2	10	0	0	0	3	2	605132
2008-01-18 00:00:00	0	0	2	8	11	0	0	2	0	4	0	0	2	0	0	11	2	8	0	0	0	5	4	383300
2008-01-18 01:00:00	0	0	0	4	9	0	0	0	0	3	0	0	1	0	0	7	1	5	0	0	0	2	1	277704
2008-01-18 02:00:00	0	0	0	2	7	0	0	3	0	1	0	0	3	0	0	6	2	6	0	0	0	5	0	228576
2008-01-18 03:00:00	0	0	0	4	2	0	0	1	0	2	0	0	0	0	0	1	0	5	0	0	0	7	0	196429
2008-01-18 04:00:00	0	0	0	3	4	0	0	1	0	1	0	0	0	0	0	1	2	4	0	0	0	3	0	173534
2008-01-18 05:00:00	0	1	0	1	3	0	0	5	0	3	0	0	0	0	0	1	0	3	0	0	0	2	0	205606
2008-01-18 06:00:00	0	1	1	3	7	0	0	9	0	0	0	0	0	0	0	3	1	4	0	0	0	3	0	225674
2008-01-18 07:00:00	0	0	1	9	8	0	0	5	1	1	0	0	1	0	0	5	2	3	0	0	0	0	3	228719
2008-01-18 08:00:00	0	2	1	6	16	0	0	4	0	9	0	0	0	0	0	1	1	7	0	0	0	4	3	321724
2008-01-18 09:00:00	0	1	1	5	18	0	0	9	0	4	0	0	0	0	1	6	3	4	0	0	0	8	1	383014
2008-01-18 10:00:00	0	1	0	13	12	0	0	8	0	3	0	0	2	0	1	15	4	8	0	0	0	3	2	447767
2008-01-18 11:00:00	0	2	8	11	18	0	0	1	0	6	0	0	2	0	0	12	2	5	0	0	0	3	1	431407
2008-01-18 12:00:00	0	0	5	15	20	0	0	3	0	5	0	0	1	1	0	6	6	5	0	0	0	2	2	461198
2008-01-18 13:00:00	0	1	6	12	15	0	0	7	0	0	1	0	1	0	1	13	4	13	0	0	0	4	3	457370
2008-01-18 14:00:00	0	1	8	14	15	0	0	0	0	3	0	1	1	0	1	20	2	11	0	0	0	6	2	492132
2008-01-18 15:00:00	0	1	2	7	22	0	0	3	0	5	1	1	1	0	3	15	5	7	0	0	0	9	5	496846
2008-01-18 16:00:00	0	1	7	16	24	0	0	1	0	3	2	0	4	1	2	18	5	14	0	0	0	7	4	505800
2008-01-18 17:00:00	0	0	7	15	24	0	0	2	0	9	0	0	7	0	0	20	3	7	0	0	0	12	2	523825
2008-01-18 18:00:00	0	0	10	17	18	0	0	4	0	2	0	0	2	0	1	12	6	6	0	0	0	8	1	545217
2008-01-18 19:00:00	0	0	5	28	23	0	0	2	0	4	0	0	3	0	0	19	6	8	0	0	0	9	2	542281
2008-01-18 20:00:00	0	1	11	13	31	0	0	5	0	6	0	0	5	0	1	23	3	8	0	0	0	4	3	535328
2008-01-18 21:00:00	0	2	4	25	21	0	0	6	1	9	1	0	6	0	0	19	3	10	0	0	0	8	1	556380
2008-01-18 22:00:00	0	0	7	24	17	0	0	2	0	4	0	0	8	0	1	30	2	7	0	0	0	8	1	522335
2008-01-18 23:00:00	0	3	1	8	4	0	0	5	0	4	0	0	3	0	1	11	1	10	0	0	0	3	2	432028
2008-01-19 00:00:00	0	1	0	8	9	0	0	4	0	3	0	0	1	0	0	5	2	3	0	0	0	0	2	291061
2008-01-19 01:00:00	0	0	2	6	2	0	0	2	0	1	0	0	0	0	1	1	0	1	0	0	0	2	0	210920
2008-01-19 02:00:00	0	0	1	3	7	0	0	0	0	1	0	0	0	0	0	5	0	4	0	0	0	1	0	168825
2008-01-19 03:00:00	0	0	0	0	1	0	0	2	0	1	0	0	2	0	0	0	0	2	0	0	0	2	0	137628
2008-01-19 04:00:00	0	0	1	2	2	0	0	0	0	1	0	0	0	0	0	1	0	0	0	0	0	2	1	139831
2008-01-19 05:00:00	0	1	0	0	2	0	0	0	0	0	0	0	0	0	0	2	1	0	0	0	0	0	0	129625
2008-01-19 06:00:00	0	0	0	1	0	0	0	2	0	0	0	0	0	0	0	0	0	1	0	0	0	3	0	141181
2008-01-19 07:00:00	0	0	0	3	1	0	0	0	0	0	0	0	2	0	0	1	0	2	0	0	0	1	2	160829
2008-01-19 08:00:00	0	1	0	5	7	0	0	0	1	1	0	0	3	1	1	7	1	2	0	0	0	1	0	188740
2008-01-19 09:00:00	0	0	2	10	9	0	0	1	0	4	0	0	1	0	0	14	2	5	0	0	0	3	0	280739
2008-01-19 10:00:00	0	3	2	14	8	0	0	2	0	4	0	0	3	2	1	14	2	5	0	0	0	3	0	330728
2008-01-19 11:00:00	0	2	3	9	24	0	0	3	0	8	0	0	3	0	3	16	1	12	0	0	0	3	1	407523
2008-01-19 12:00:00	0	0	3	13	21	0	0	8	0	5	0	0	1	1	0	18	3	14	0	0	0	3	0	496784
2008-01-19 13:00:00	0	0	0	14	26	0	0	7	0	2	0	0	2	0	0	12	6	11	0	0	0	7	1	531813
2008-01-19 14:00:00	0	0	1	9	20	0	0	4	0	2	0	0	1	0	0	24	2	12	0	0	0	7	14	532327
2008-01-19 15:00:00	0	0	3	13	38	0	0	4	0	4	1	0	4	1	0	17	4	6	0	0	0	4	1	539474
2008-01-19 16:00:00	0	0	6	25	16	0	0	6	0	7	1	0	6	0	2	17	2	13	0	0	0	7	2	564641
2008-01-19 17:00:00	0	2	8	18	30	0	0	5	0	4	1	0	4	0	1	19	6	5	0	0	0	6	1	593921
2008-01-19 18:00:00	0	0	5	18	20	0	0	13	0	5	0	0	2	0	2	17	3	8	0	0	0	5	4	591722
2008-01-19 19:00:00	0	0	4	31	21	0	0	6	0	3	0	0	2	1	0	14	4	9	0	0	0	4	3	500302
2008-01-19 20:00:00	0	1	10	15	25	0	0	2	0	7	3	0	5	0	0	16	4	8	0	0	0	6	3	490536
2008-01-19 21:00:00	0	0	3	26	15	0	0	8	0	4	1	0	2	0	0	19	6	10	0	0	0	6	1	499834
2008-01-19 22:00:00	0	2	3	10	18	0	0	4	0	1	0	0	2	0	0	28	0	7	0	0	0	9	3	508138
2008-01-19 23:00:00	0	0	3	16	11	0	0	4	1	3	0	0	4	1	0	11	2	9	0	0	0	15	2	443714
2008-01-20 00:00:00	0	0	0	11	12	0	0	5	0	2	0	0	4	0	0	10	1	6	0	0	0	3	2	354841
2008-01-20 01:00:00	0	0	1	8	8	0	0	3	0	1	0	0	2	1	0	7	4	3	0	0	0	3	2	278037
2008-01-20 02:00:00	0	1	0	2	13	0	0	1	0	1	0	0	2	1	1	6	1	1	0	0	0	3	0	225761
2008-01-20 03:00:00	0	0	0	0	4	0	0	3	0	0	1	0	0	0	0	0	0	1	0	0	0	3	0	218769
2008-01-20 04:00:00	0	0	0	3	3	0	0	4	0	0	1	0	1	0	0	2	1	3	0	0	0	3	1	192479
2008-01-20 05:00:00	0	0	0	1	2	0	0	0	0	1	0	0	0	0	0	2	1	2	0	0	0	2	0	146036
2008-01-20 06:00:00	0	1	1	4	2	0	0	1	0	0	0	0	1	1	0	0	1	3	0	0	0	0	0	151036
2008-01-20 07:00:00	0	0	0	1	3	0	0	1	0	1	0	0	0	0	0	2	0	2	0	0	0	2	0	116521
2008-01-20 08:00:00	0	1	0	3	4	0	0	1	0	3	0	0	0	0	0	1	1	3	0	0	0	0	1	167305
2008-01-20 09:00:00	0	3	3	8	15	0	0	4	0	1	0	0	1	0	1	12	2	3	0	0	0	4	0	251923
2008-01-20 10:00:00	0	3	2	9	27	0	0	3	0	2	0	0	0	0	0	14	2	5	0	0	0	5	0	390900
2008-01-20 11:00:00	0	0	1	16	23	0	0	4	0	1	0	0	1	1	0	16	3	6	0	0	0	5	4	487558
2008-01-20 12:00:00	0	0	2	4	45	0	0	7	0	3	0	0	2	1	1	11	3	9	0	0	0	8	2	551890
2008-01-20 13:00:00	0	0	8	11	24	0	0	4	0	4	0	0	2	1	0	30	6	4	0	0	0	4	2	561467
2008-01-20 14:00:00	0	1	2	13	33	0	0	2	0	5	0	0	5	1	0	12	3	14	0	0	0	5	2	576659
2008-01-20 15:00:00	0	1	3	21	26	0	0	6	0	2	4	0	6	0	1	25	4	9	0	0	0	4	1	586496
2008-01-20 16:00:00	0	0	5	14	38	0	0	2	1	6	0	0	3	0	0	12	3	8	0	0	0	12	1	571475
2008-01-20 17:00:00	0	1	2	21	33	0	0	4	0	6	1	0	5	0	1	25	2	13	0	0	0	5	2	600491
2008-01-20 18:00:00	0	1	4	8	31	0	0	3	0	10	0	0	5	0	1	28	3	11	0	0	0	4	0	650422
2008-01-20 19:00:00	0	0	14	22	27	0	0	7	0	10	1	0	6	0	0	36	4	10	0	0	0	8	3	617468
2008-01-20 20:00:00	0	1	7	30	37	0	0	5	0	9	3	0	3	0	0	22	5	13	0	0	0	9	6	646500
2008-01-20 21:00:00	0	3	4	21	33	0	0	5	0	6	1	0	8	0	0	16	8	5	0	0	0	8	1	628920
2008-01-20 22:00:00	0	0	2	19	15	0	0	4	0	1	1	0	1	0	0	16	2	11	0	0	0	4	5	572191
2008-01-20 23:00:00	0	2	4	12	10	0	0	4	0	10	0	0	3	0	1	20	1	7	0	0	0	4	2	451468
2008-01-21 00:00:00	0	0	0	8	8	0	0	3	0	1	0	0	0	0	0	9	2	6	0	0	0	0	1	343111
2008-01-21 01:00:00	0	1	0	1	5	0	0	2	2	3	0	0	1	0	1	9	2	2	0	0	0	1	0	281663
2008-01-21 02:00:00	0	0	0	2	6	0	0	2	0	1	0	0	0	1	0	0	2	3	0	0	0	2	0	213333
2008-01-21 03:00:00	0	0	1	2	5	0	0	1	0	0	0	0	3	0	0	1	0	1	0	0	0	0	0	186404
2008-01-21 04:00:00	0	0	5	2	4	0	0	0	0	4	0	0	0	0	1	2	0	3	0	0	0	0	0	172494
2008-01-21 05:00:00	0	1	0	1	6	0	0	1	0	4	0	0	0	0	0	1	1	2	0	0	0	4	0	200063
2008-01-21 06:00:00	0	0	0	2	8	0	0	1	0	0	0	0	1	0	0	2	0	0	0	0	0	5	0	181080
2008-01-21 07:00:00	0	0	2	6	8	0	0	0	0	1	0	0	2	0	0	1	0	6	0	0	0	0	1	176980
2008-01-21 08:00:00	0	1	2	6	10	0	0	2	0	2	5	0	3	0	0	4	1	6	0	0	0	3	1	303052
2008-01-21 09:00:00	0	3	11	4	16	0	0	1	0	4	0	0	2	0	1	15	1	11	0	0	0	4	2	351146
2008-01-21 10:00:00	0	1	2	10	14	0	0	2	0	6	0	0	3	0	0	5	0	6	0	0	0	6	6	401701
2008-01-21 11:00:00	0	0	3	13	16	0	0	3	0	0	1	0	0	0	2	15	2	12	0	0	0	5	2	457142
2008-01-21 12:00:00	0	0	2	6	18	0	0	4	0	3	0	0	3	0	0	11	3	3	0	0	0	3	2	467093
2008-01-21 13:00:00	0	3	5	12	22	0	0	4	0	9	3	0	2	0	2	10	4	5	0	0	0	12	4	500871
2008-01-21 14:00:00	0	1	8	9	15	0	0	4	0	6	0	0	4	0	3	9	5	7	0	0	0	10	3	517023
2008-01-21 15:00:00	0	2	7	15	20	0	0	2	0	2	0	0	3	0	0	14	4	13	0	0	0	6	9	547838
2008-01-21 16:00:00	0	0	8	19	31	0	0	10	0	4	1	0	5	0	0	23	8	12	0	0	0	3	0	575564
2008-01-21 17:00:00	0	0	4	15	31	0	0	2	0	8	0	0	5	1	0	8	4	10	0	0	0	4	5	609220
2008-01-21 18:00:00	0	2	8	28	28	0	0	1	0	7	1	0	6	0	2	30	4	6	0	0	0	13	1	621053
2008-01-21 19:00:00	0	0	3	29	38	0	0	3	0	3	2	0	10	0	0	12	15	12	0	0	0	7	5	630177
2008-01-21 20:00:00	0	4	4	17	30	0	0	3	1	9	0	0	1	1	1	16	8	9	0	0	0	6	0	637347
2008-01-21 21:00:00	0	2	7	23	23	0	0	4	0	5	1	0	3	0	0	32	6	12	0	0	0	5	5	641744
2008-01-21 22:00:00	0	2	5	15	26	0	0	3	0	4	1	0	1	0	0	26	5	14	0	0	0	1	2	579178
2008-01-21 23:00:00	0	0	3	8	23	0	0	5	0	1	1	0	1	1	0	13	2	9	0	0	0	2	6	432632
2008-01-22 00:00:00	0	3	1	18	9	0	0	7	0	0	1	0	2	0	0	12	0	2	0	0	0	5	0	323850
2008-01-22 01:00:00	0	0	0	5	3	0	0	1	1	0	0	0	1	1	1	5	3	3	0	0	0	3	0	248390
2008-01-22 02:00:00	0	0	2	2	5	0	0	1	0	1	0	0	0	0	0	1	1	4	0	0	0	0	1	200334
2008-01-22 03:00:00	0	0	1	3	4	0	0	1	0	0	0	0	0	0	1	0	0	1	0	0	0	1	1	160990
2008-01-22 04:00:00	0	2	1	3	4	0	0	3	0	0	0	1	0	0	1	2	0	0	0	0	0	1	0	157912
2008-01-22 05:00:00	0	0	0	0	2	0	0	1	0	1	0	0	0	0	0	2	1	0	0	0	0	1	0	141616
2008-01-22 06:00:00	0	1	4	1	2	0	0	0	0	0	0	0	0	0	0	1	0	0	0	0	0	0	0	104534
2008-01-22 07:00:00	0	0	0	1	8	0	0	0	0	2	0	0	2	0	0	1	2	3	0	0	0	1	0	144329
2008-01-22 08:00:00	0	0	1	7	5	0	0	7	0	3	1	0	1	0	0	7	1	2	0	0	0	2	0	247327
2008-01-22 09:00:00	0	1	2	6	21	0	0	7	0	2	0	0	2	0	0	8	3	7	0	0	0	5	1	331426
2008-01-22 10:00:00	0	1	2	16	18	0	0	0	0	5	0	0	3	0	0	8	3	3	0	0	0	3	1	394912
2008-01-22 11:00:00	0	2	0	13	18	0	0	3	0	9	1	0	2	0	0	15	4	3	0	0	0	7	2	440397
2008-01-22 12:00:00	0	0	1	14	17	0	0	1	1	4	0	0	3	0	0	21	3	5	0	0	0	4	2	467032
2008-01-22 13:00:00	0	0	2	10	26	0	0	5	0	5	0	0	6	0	3	11	1	4	0	0	0	6	5	485832
2008-01-22 14:00:00	0	3	5	17	14	0	0	2	0	10	1	0	2	0	1	20	3	6	0	0	0	1	4	518445
2008-01-22 15:00:00	0	1	5	14	22	0	0	11	0	7	0	0	4	1	0	8	4	11	0	0	0	6	3	551031
2008-01-22 16:00:00	0	1	2	19	41	0	0	3	0	2	0	0	1	0	1	17	3	5	0	0	0	7	1	580899
2008-01-22 17:00:00	0	0	10	16	31	0	0	12	0	13	0	0	4	0	0	6	4	5	0	0	0	9	3	592305
2008-01-22 18:00:00	0	2	3	22	41	0	0	3	0	8	0	0	3	0	1	14	7	5	0	0	0	5	13	622854
2008-01-22 19:00:00	0	1	4	30	33	0	0	2	0	5	1	0	2	1	0	20	14	11	0	0	0	7	8	663182
2008-01-22 20:00:00	0	2	7	18	35	0	0	0	0	4	0	0	4	0	1	23	3	5	0	0	0	11	4	638672
2008-01-22 21:00:00	0	1	7	24	20	0	0	1	0	6	0	0	0	0	0	27	2	13	0	0	0	13	2	624119
2008-01-22 22:00:00	0	2	7	18	29	0	0	6	0	3	0	0	7	0	4	19	3	3	0	0	0	1	4	568244
2008-01-22 23:00:00	0	0	2	11	15	0	0	2	0	2	0	0	3	0	0	10	2	10	0	0	0	6	3	407609
2008-01-23 00:00:00	0	1	2	6	12	0	0	8	1	6	0	0	3	0	0	10	1	5	0	0	0	4	3	294989
2008-01-23 01:00:00	0	0	1	5	7	0	0	2	0	1	0	0	1	1	0	1	0	4	0	0	0	2	2	230588
2008-01-23 02:00:00	0	1	2	4	7	0	0	2	0	0	0	0	1	0	0	3	0	1	0	0	0	4	1	193166
2008-01-23 03:00:00	0	0	1	2	1	0	0	0	0	1	0	0	0	0	0	4	1	2	0	0	0	1	2	162980
2008-01-23 04:00:00	0	1	0	1	5	0	0	2	0	1	0	0	0	0	0	0	0	0	0	0	0	0	0	143595
2008-01-23 05:00:00	0	0	2	0	2	0	0	0	0	1	0	0	0	0	0	3	1	2	0	0	0	0	0	124042
2008-01-23 06:00:00	0	0	1	2	4	0	0	1	0	4	0	0	2	0	0	2	0	1	0	0	0	1	0	120665
2008-01-23 07:00:00	0	0	1	5	7	0	0	0	0	1	0	0	1	0	0	3	0	4	0	0	0	2	2	146118
2008-01-23 08:00:00	0	2	3	5	13	0	0	0	0	2	0	0	3	0	1	1	1	1	0	0	0	3	0	274751
2008-01-23 09:00:00	0	0	1	6	13	0	0	2	0	5	1	0	4	0	0	15	1	8	0	0	0	2	0	349145
2008-01-23 10:00:00	0	0	5	14	12	0	0	0	0	5	0	0	5	0	0	11	7	3	0	0	0	2	4	402989
2008-01-23 11:00:00	0	2	6	13	30	0	0	10	0	11	0	0	1	0	2	11	1	2	0	0	0	7	2	493759
2008-01-23 12:00:00	0	6	4	14	15	0	0	4	0	5	0	0	3	0	1	17	1	3	0	0	0	5	5	551918
2008-01-23 13:00:00	0	4	4	21	20	0	0	11	0	6	1	0	5	0	0	16	4	6	0	0	0	2	5	579707
2008-01-23 14:00:00	0	3	5	12	24	0	0	8	0	8	0	0	7	0	3	19	3	1	0	0	0	6	1	594254
2008-01-23 15:00:00	0	1	2	19	26	0	0	6	0	2	0	0	3	0	1	20	2	15	0	0	0	3	3	589586
2008-01-23 16:00:00	0	1	4	6	36	0	0	7	0	8	1	0	2	0	0	16	4	13	0	0	0	5	11	627319
2008-01-23 17:00:00	0	1	3	13	26	0	0	7	0	4	0	0	4	0	1	5	5	15	0	0	0	6	3	656779
2008-01-23 18:00:00	0	5	10	14	35	0	0	5	0	12	1	0	5	1	2	21	6	8	0	0	0	4	6	631041
2008-01-23 19:00:00	0	2	8	19	42	0	0	1	0	6	1	0	6	0	1	33	6	9	0	0	0	15	2	658625
2008-01-23 20:00:00	0	0	4	14	41	0	0	8	0	10	1	0	4	0	1	31	5	14	0	0	0	6	5	665332
2008-01-23 21:00:00	0	1	12	21	23	0	0	5	0	6	0	0	3	0	1	27	7	12	0	0	0	5	5	646300
2008-01-23 22:00:00	0	1	6	14	8	0	0	2	0	3	0	0	6	2	0	21	3	5	0	0	0	2	4	572261
2008-01-23 23:00:00	0	0	4	7	16	0	0	6	0	6	0	0	2	1	0	25	4	7	0	0	0	6	4	466048
2008-01-24 00:00:00	0	1	1	4	9	0	0	3	0	0	1	0	0	0	0	11	1	5	0	0	0	3	0	356824
2008-01-24 01:00:00	0	0	2	3	10	0	0	4	0	0	0	0	1	0	1	8	0	4	0	0	0	3	0	284146
2008-01-24 02:00:00	0	0	0	2	5	0	0	3	0	2	0	0	5	0	1	9	0	2	0	0	0	3	0	235746
2008-01-24 03:00:00	0	0	6	2	2	0	0	3	0	0	0	0	0	0	0	0	1	2	0	0	0	2	0	214324
2008-01-24 04:00:00	0	1	0	0	8	0	0	3	0	3	0	0	1	0	0	3	0	2	0	0	0	4	0	213982
2008-01-24 05:00:00	0	1	1	1	7	0	0	1	0	0	0	0	0	0	0	3	1	3	0	0	0	1	0	186864
2008-01-24 06:00:00	0	0	0	2	3	0	0	1	1	1	1	0	0	0	0	0	1	0	0	0	0	1	0	136344
2008-01-24 07:00:00	0	1	2	2	9	0	0	1	0	1	0	0	1	0	0	3	1	5	0	0	0	0	0	131582
2008-01-24 08:00:00	0	1	2	1	9	0	0	1	0	5	0	0	1	0	0	5	6	3	0	0	0	3	2	242985
2008-01-24 09:00:00	0	1	1	10	20	0	0	1	0	3	1	0	2	1	3	13	1	4	0	0	0	2	0	329671
2008-01-24 10:00:00	0	1	1	11	10	0	0	7	0	7	0	0	0	0	1	7	4	7	0	0	0	5	1	414781
2008-01-24 11:00:00	0	1	8	11	28	0	0	6	0	4	1	0	1	0	0	9	5	12	0	0	0	6	0	499130
2008-01-24 12:00:00	0	0	1	13	19	0	0	6	0	2	0	0	2	0	1	8	0	1	0	0	0	5	9	544122
2008-01-24 13:00:00	0	2	2	12	22	0	0	0	0	4	0	0	2	0	1	12	0	4	0	0	0	3	2	552024
2008-01-24 14:00:00	0	1	5	14	31	0	0	2	0	3	0	0	3	0	0	12	8	5	0	0	0	7	2	565946
2008-01-24 15:00:00	0	1	4	18	35	0	0	3	0	4	1	0	2	0	3	14	1	3	0	0	0	10	3	550557
2008-01-24 16:00:00	0	3	6	14	44	0	0	3	0	4	0	0	4	0	2	21	5	5	0	0	0	5	2	578060
2008-01-24 17:00:00	0	1	3	15	35	0	0	2	0	6	1	0	3	1	0	14	12	2	0	0	0	7	6	614968
2008-01-24 18:00:00	0	2	6	15	35	0	0	2	0	6	3	0	3	2	0	22	0	20	0	0	0	6	3	602405
2008-01-24 19:00:00	0	0	7	21	39	0	0	3	0	4	0	0	2	0	1	21	4	12	0	0	0	7	4	632280
2008-01-24 20:00:00	0	0	7	13	36	0	0	1	0	4	0	0	1	0	1	22	7	8	0	0	0	4	3	610357
2008-01-24 21:00:00	0	3	12	23	26	0	0	1	0	5	1	0	2	0	1	23	5	6	0	0	0	10	5	574980
2008-01-24 22:00:00	0	1	4	16	21	0	0	1	0	5	1	0	3	0	0	29	5	8	0	0	0	3	4	512605
2008-01-24 23:00:00	0	0	3	6	13	0	0	0	0	1	0	0	4	0	1	15	5	1	0	0	0	2	2	386798
2008-01-25 00:00:00	0	1	2	3	6	0	0	2	0	1	0	0	3	0	2	2	0	3	0	0	0	3	1	241495
2008-01-25 01:00:00	0	0	1	3	1	0	0	0	0	0	1	0	1	1	0	6	0	0	0	0	0	4	1	179918
2008-01-25 02:00:00	0	0	1	0	2	0	0	1	0	2	0	0	0	0	1	2	1	4	0	0	0	0	0	108489
2008-01-25 03:00:00	0	0	0	2	3	0	0	0	0	0	0	0	0	0	0	3	3	2	0	0	0	1	0	95413
2008-01-25 04:00:00	0	0	0	2	1	0	0	0	0	0	0	0	0	1	0	3	0	0	0	0	0	1	0	99437
2008-01-25 05:00:00	0	0	0	1	1	0	0	1	0	0	1	0	0	0	0	1	1	2	0	0	0	1	1	103956
2008-01-25 06:00:00	0	0	0	4	3	0	0	8	0	2	0	0	0	0	0	1	1	1	0	0	0	0	0	145372
2008-01-25 07:00:00	0	0	0	3	6	0	0	0	0	1	0	0	1	0	0	8	1	0	0	0	0	0	0	178400
2008-01-25 08:00:00	0	0	2	5	11	0	0	8	1	2	0	0	0	0	1	10	1	3	0	0	0	2	0	277261
2008-01-25 09:00:00	0	1	1	10	12	0	0	3	0	3	1	0	2	0	2	16	1	4	0	0	0	7	0	358417
2008-01-25 10:00:00	0	0	1	3	12	0	0	3	0	5	0	0	3	2	1	2	2	7	0	0	0	2	1	420091
2008-01-25 11:00:00	0	0	4	13	14	0	0	2	0	3	0	0	1	1	1	22	5	1	0	0	0	1	2	442856
2008-01-25 12:00:00	0	1	7	6	15	0	0	3	0	5	0	0	3	0	0	11	4	5	0	0	0	1	0	471208
2008-01-25 13:00:00	0	0	1	6	18	0	0	1	0	3	1	0	3	0	0	18	3	6	0	0	0	8	2	483721
2008-01-25 14:00:00	0	1	6	13	29	0	0	2	0	5	1	0	3	0	0	8	1	6	0	0	0	2	0	462369
2008-01-25 15:00:00	0	0	4	6	28	0	0	0	0	6	0	0	2	1	0	20	3	3	0	0	0	3	1	455792
2008-01-25 16:00:00	0	1	1	8	15	0	0	4	0	4	0	0	1	0	0	20	1	3	0	0	0	5	1	419396
2008-01-25 17:00:00	0	0	2	11	20	0	0	5	0	2	0	0	1	2	0	10	2	6	0	0	0	5	7	434504
2008-01-25 18:00:00	0	1	3	12	20	0	0	6	0	3	1	0	2	0	0	17	3	5	0	0	0	6	0	513149
2008-01-25 19:00:00	0	2	3	18	29	0	0	3	0	5	0	0	3	0	0	14	2	3	0	0	0	8	5	505365
2008-01-25 20:00:00	0	2	4	13	24	0	0	0	0	4	0	0	3	0	0	10	3	10	0	0	0	2	10	535303
2008-01-25 21:00:00	0	3	8	26	24	0	0	1	0	8	0	0	2	0	2	11	6	8	0	0	0	8	4	533986
2008-01-25 22:00:00	0	0	2	25	19	0	0	1	0	2	0	0	3	0	1	20	2	4	0	0	0	11	2	483721
2008-01-25 23:00:00	0	0	5	5	12	0	0	5	0	6	0	0	3	0	0	5	0	6	0	0	0	3	2	413073
2008-01-26 00:00:00	0	2	4	6	6	0	0	4	0	2	1	0	1	0	2	3	3	0	0	0	0	1	4	301749
2008-01-26 01:00:00	0	1	0	5	3	0	0	4	0	1	0	0	1	1	0	4	0	1	0	0	0	2	1	226594
2008-01-26 02:00:00	0	1	1	0	3	0	0	0	0	1	0	0	0	0	0	3	1	2	0	0	0	1	1	144102
2008-01-26 03:00:00	0	0	1	3	2	0	0	1	0	0	0	0	1	0	0	3	0	0	0	0	0	0	0	137511
2008-01-26 04:00:00	0	0	1	1	7	0	0	0	0	0	0	0	0	0	0	5	0	1	0	0	0	0	1	164457
2008-01-26 05:00:00	0	1	0	1	4	0	0	4	0	1	0	0	1	0	0	3	0	1	0	0	0	0	1	168250
2008-01-26 06:00:00	0	0	0	3	3	0	0	1	0	0	0	0	2	0	0	3	0	2	0	0	0	1	1	193781
2008-01-26 07:00:00	0	1	0	5	5	0	0	2	1	1	1	0	0	0	1	0	1	0	0	0	0	0	0	202693
2008-01-26 08:00:00	0	1	2	4	10	0	0	3	0	2	1	0	0	0	0	2	4	1	0	0	0	1	1	200784
2008-01-26 09:00:00	0	1	0	7	14	0	0	0	0	2	0	0	1	0	1	2	4	3	0	0	0	0	0	266397
2008-01-26 10:00:00	0	1	1	10	13	0	0	2	0	2	0	0	0	0	0	13	3	3	0	0	0	7	2	327286
2008-01-26 11:00:00	0	1	0	11	22	0	0	2	0	5	0	0	2	0	1	7	3	7	0	0	0	3	0	394942
2008-01-26 12:00:00	0	1	8	14	27	0	0	1	0	5	0	0	0	1	1	7	3	6	0	0	0	3	5	452818
2008-01-26 13:00:00	0	1	3	10	25	0	0	1	0	6	0	0	1	0	0	11	1	2	0	0	0	9	7	442000
2008-01-26 14:00:00	0	0	2	16	23	0	0	3	0	5	0	0	1	0	0	21	5	3	0	0	0	5	2	456507
2008-01-26 15:00:00	0	0	2	12	20	0	0	3	0	4	0	0	1	0	0	10	4	7	0	0	0	6	6	475663
2008-01-26 16:00:00	0	1	3	12	33	0	0	5	0	6	0	0	1	0	3	8	3	4	0	0	0	1	4	507370
2008-01-26 17:00:00	0	3	5	19	22	0	0	2	0	2	2	0	2	1	0	16	3	6	0	0	0	5	9	527926
2008-01-26 18:00:00	0	1	3	14	20	0	0	1	0	4	0	0	5	0	0	10	4	4	0	0	0	8	3	558258
2008-01-26 19:00:00	0	1	3	14	19	0	0	2	0	7	1	0	4	0	0	17	5	4	0	0	0	6	5	539907
2008-01-26 20:00:00	0	2	5	10	15	0	0	4	0	3	0	0	2	0	1	18	3	6	0	0	0	8	2	521534
2008-01-26 21:00:00	0	2	3	14	19	0	0	8	0	3	0	0	5	1	0	20	1	5	0	0	0	6	1	512238
2008-01-26 22:00:00	0	3	3	9	16	0	0	8	0	4	0	0	1	0	1	10	9	5	0	0	0	5	5	476063
2008-01-26 23:00:00	0	2	3	14	17	0	0	6	0	3	0	0	4	0	1	8	1	4	0	0	0	3	6	392815
2008-01-27 00:00:00	0	0	3	5	17	0	0	1	0	3	0	0	0	0	0	9	0	1	0	0	0	1	1	298836
2008-01-27 01:00:00	0	0	0	0	0	0	0	0	0	0	0	0	0	0	0	0	0	0	0	0	0	0	0	0
2008-01-27 02:00:00	0	0	0	2	1	0	0	0	0	1	0	0	3	0	0	2	0	3	0	0	0	3	2	153598
2008-01-27 03:00:00	0	0	0	1	1	0	0	1	0	3	0	0	0	1	0	4	0	1	0	0	0	0	0	144682
2008-01-27 04:00:00	0	0	0	6	5	0	0	1	0	0	0	0	0	0	0	2	3	0	0	0	0	1	0	151374
2008-01-27 05:00:00	0	0	0	1	2	0	0	1	0	1	0	0	0	0	0	4	1	0	0	0	0	2	0	122496
2008-01-27 06:00:00	0	0	0	3	1	0	0	1	0	0	0	0	0	0	0	2	0	0	0	0	0	1	0	118022
2008-01-27 07:00:00	0	1	1	4	5	0	0	1	0	0	0	0	1	0	0	0	0	1	0	0	0	2	0	137192
2008-01-27 08:00:00	0	0	0	7	6	0	0	2	0	3	0	0	0	0	0	6	1	1	0	0	0	6	0	171044
2008-01-27 09:00:00	0	0	4	5	5	0	0	1	0	2	0	0	2	0	0	9	1	2	0	0	0	4	3	234271
2008-01-27 10:00:00	0	0	5	7	12	0	0	3	0	4	0	0	1	2	0	13	3	1	0	0	0	5	0	354575
2008-01-27 11:00:00	0	0	1	12	23	0	0	14	0	6	1	0	1	0	0	7	3	10	0	0	0	3	5	462956
2008-01-27 12:00:00	0	0	7	10	21	0	0	5	1	3	0	0	2	0	0	23	0	11	0	0	0	6	1	542576
2008-01-27 13:00:00	0	1	2	15	23	0	0	6	0	2	1	0	4	0	0	14	0	9	0	0	0	10	3	550520
2008-01-27 14:00:00	0	1	4	10	20	0	0	4	0	3	1	0	2	0	0	13	6	6	0	0	0	9	1	550161
2008-01-27 15:00:00	0	0	3	19	29	0	0	0	0	2	0	0	5	0	0	14	8	6	0	0	0	8	3	578824
2008-01-27 16:00:00	0	0	1	30	28	0	0	8	0	5	0	0	1	0	1	13	6	7	0	0	0	4	2	614617
2008-01-27 17:00:00	0	1	5	18	37	0	0	4	0	3	0	0	2	0	0	12	6	11	0	0	0	5	2	628746
2008-01-27 18:00:00	0	1	6	21	36	0	0	4	0	7	0	0	4	1	2	13	4	10	0	0	0	5	3	693439
2008-01-27 19:00:00	0	1	6	35	35	0	0	3	0	2	0	0	5	0	2	30	2	8	0	0	0	11	5	655384
2008-01-27 20:00:00	0	0	12	25	27	0	0	5	0	10	0	0	4	3	1	24	2	6	0	0	0	4	6	622467
2008-01-27 21:00:00	0	1	4	22	25	0	0	6	0	9	5	0	2	0	0	17	3	15	0	0	0	6	4	614848
2008-01-27 22:00:00	0	0	3	24	17	0	0	6	0	4	1	0	1	5	0	12	3	8	0	0	0	6	7	546504
2008-01-27 23:00:00	0	0	2	7	11	0	0	1	0	4	0	0	3	1	0	9	1	5	0	0	0	4	3	421162
2008-01-28 00:00:00	0	0	0	8	7	0	0	0	0	1	0	0	4	0	0	6	0	2	0	0	0	3	0	290020
2008-01-28 01:00:00	0	0	2	3	1	0	0	0	0	0	1	0	0	0	0	0	1	2	0	0	0	0	1	189679
2008-01-28 02:00:00	0	0	0	2	1	0	0	0	1	0	0	0	0	0	0	1	0	1	0	0	0	1	2	161210
2008-01-28 03:00:00	0	1	1	1	2	0	0	1	0	0	0	0	0	0	0	2	0	3	0	0	0	0	0	163388
2008-01-28 04:00:00	0	0	0	1	3	0	0	1	0	0	0	0	0	0	0	2	1	3	0	0	0	0	1	147364
2008-01-28 05:00:00	0	0	0	3	2	0	0	3	0	0	0	0	1	0	0	1	1	0	0	0	0	0	1	165641
2008-01-28 06:00:00	0	0	1	0	3	0	0	0	0	0	0	0	0	0	0	0	1	2	0	0	0	1	0	170087
2008-01-28 07:00:00	0	0	1	5	12	0	0	4	0	1	0	0	2	1	0	4	3	1	0	0	0	2	0	186635
2008-01-28 08:00:00	0	0	2	9	13	0	0	0	1	4	1	0	1	0	0	7	0	2	0	0	0	2	0	282695
2008-01-28 09:00:00	0	0	2	23	18	0	0	1	0	4	0	0	3	0	0	10	3	7	0	0	0	4	4	332507
2008-01-28 10:00:00	0	0	3	10	20	0	0	2	0	4	0	0	3	0	0	7	3	3	0	0	0	3	3	386586
2008-01-28 11:00:00	0	0	5	13	21	0	0	4	1	4	0	0	3	1	0	10	5	8	0	0	0	2	2	430136
2008-01-28 12:00:00	0	0	5	17	23	0	0	6	0	6	0	0	7	3	0	10	1	11	0	0	0	4	2	453224
2008-01-28 13:00:00	0	0	2	17	22	0	0	4	0	5	0	0	3	2	0	8	5	5	0	0	0	3	4	456766
2008-01-28 14:00:00	0	2	5	18	25	0	0	1	1	6	0	0	5	0	1	7	3	6	0	0	0	4	3	510305
2008-01-28 15:00:00	0	1	6	26	28	0	0	0	0	4	2	0	8	0	1	15	3	12	0	0	0	11	4	537475
2008-01-28 16:00:00	0	2	9	18	30	0	0	0	1	3	2	0	4	0	0	14	6	8	0	0	0	5	4	608599
2008-01-28 17:00:00	0	0	7	20	30	0	0	5	0	6	1	0	3	1	0	14	8	9	0	0	0	10	5	681463
2008-01-28 18:00:00	0	1	2	17	26	0	0	4	0	8	1	0	2	1	0	18	5	13	0	0	0	8	5	699405
2008-01-28 19:00:00	0	0	17	25	40	0	0	10	0	6	1	0	5	0	0	19	9	8	0	0	0	7	3	711040
2008-01-28 20:00:00	0	2	0	26	34	0	0	9	0	2	1	0	6	0	1	14	8	15	0	0	0	5	2	671026
2008-01-28 21:00:00	0	0	11	44	23	0	0	3	0	5	0	0	2	1	1	20	5	12	0	0	0	4	12	646956
2008-01-28 22:00:00	0	0	4	26	22	0	0	1	0	4	0	0	2	1	1	23	4	3	0	0	0	8	2	535699
2008-01-28 23:00:00	0	2	2	18	8	0	0	4	0	4	1	0	3	1	0	10	1	5	0	0	0	9	2	400742
2008-01-29 00:00:00	0	0	0	4	8	0	0	1	0	1	1	0	0	0	0	5	0	2	0	0	0	6	0	278733
2008-01-29 01:00:00	0	0	1	3	3	0	0	2	0	1	1	0	4	0	0	1	0	3	0	0	0	2	1	193624
2008-01-29 02:00:00	0	0	0	3	4	0	0	0	0	0	0	0	1	0	0	3	1	3	0	0	0	3	3	167698
2008-01-29 03:00:00	0	0	1	3	1	0	0	0	0	0	0	0	0	0	0	4	0	1	0	0	0	1	0	90433
2008-01-29 04:00:00	0	1	0	2	1	0	0	1	0	0	0	0	1	0	0	5	0	2	0	0	0	0	0	114307
2008-01-29 05:00:00	0	0	0	2	2	0	0	3	0	2	0	0	1	0	0	0	0	0	0	0	0	0	0	158914
2008-01-29 06:00:00	0	0	0	7	2	0	0	2	0	0	0	0	1	0	0	4	0	4	0	0	0	2	1	216186
2008-01-29 07:00:00	0	0	1	9	7	0	0	5	0	0	1	0	0	0	0	2	1	4	0	0	0	1	1	236415
2008-01-29 08:00:00	0	0	4	6	11	0	0	3	0	8	0	0	0	0	0	8	0	2	0	0	0	3	1	325719
2008-01-29 09:00:00	0	1	4	5	14	0	0	2	0	1	1	0	6	1	1	11	3	3	0	0	0	5	2	374271
2008-01-29 10:00:00	0	0	3	15	15	0	0	2	0	11	2	0	0	0	0	9	4	1	0	0	0	4	0	428279
2008-01-29 11:00:00	0	0	1	15	14	0	0	4	0	5	0	0	3	0	1	12	3	9	0	0	0	3	4	465827
2008-01-29 12:00:00	0	3	3	11	19	0	0	2	0	2	2	0	2	0	0	14	0	20	0	0	0	2	3	484528
2008-01-29 13:00:00	0	2	3	17	29	0	0	0	0	6	0	0	6	1	3	17	1	4	0	0	0	4	7	475504
2008-01-29 14:00:00	0	0	3	18	24	0	0	0	0	2	0	0	3	1	2	2	3	8	0	0	0	3	0	527359
2008-01-29 15:00:00	0	0	4	19	30	0	0	2	0	5	2	0	2	0	2	19	2	8	0	0	0	5	6	566927
2008-01-29 16:00:00	0	1	4	20	44	0	0	5	1	5	0	0	4	0	1	21	2	4	0	0	0	3	1	626460
2008-01-29 17:00:00	0	0	5	12	26	0	0	4	0	3	1	0	0	0	0	13	8	11	0	0	0	2	8	661792
2008-01-29 18:00:00	0	1	4	15	52	0	0	4	0	9	0	0	6	2	1	15	2	18	0	0	0	7	4	707296
2008-01-29 19:00:00	0	0	4	40	68	0	0	2	0	6	0	0	0	1	0	13	9	20	0	0	0	9	8	749989
2008-01-29 20:00:00	0	1	10	23	36	0	0	4	0	4	0	0	1	1	1	27	2	7	0	0	0	5	2	731884
2008-01-29 21:00:00	0	1	5	19	23	0	0	6	0	2	2	0	2	0	0	41	3	6	0	0	0	13	2	696416
2008-01-29 22:00:00	0	2	5	29	30	0	0	1	0	3	7	0	2	1	1	19	6	6	0	0	0	8	8	624715
2008-01-29 23:00:00	0	1	3	9	18	0	0	5	0	5	1	0	1	0	1	12	1	9	0	0	0	7	3	492347
2008-01-30 00:00:00	0	0	1	7	6	0	0	3	0	3	0	0	3	0	0	2	1	4	0	0	0	2	1	343228
2008-01-30 01:00:00	0	0	1	3	5	0	0	1	0	2	0	0	1	0	2	3	1	4	0	0	0	0	0	200056
2008-01-30 02:00:00	0	0	0	1	3	0	0	0	0	0	1	0	0	0	0	5	1	0	0	0	0	2	0	143185
2008-01-30 03:00:00	0	0	0	3	1	0	0	2	0	3	0	0	1	0	0	2	2	2	0	0	0	0	0	133934
2008-01-30 04:00:00	0	0	2	2	2	0	0	1	0	0	0	0	1	0	0	1	2	2	0	0	0	2	0	146713
2008-01-30 05:00:00	0	1	0	0	1	0	0	3	0	1	0	0	1	0	0	2	0	0	0	0	0	4	0	158189
2008-01-30 06:00:00	0	0	0	5	10	0	0	4	0	0	0	0	0	0	1	1	1	0	0	0	0	2	0	194652
2008-01-30 07:00:00	0	1	1	7	10	0	0	3	0	3	0	0	0	0	1	11	2	4	0	0	0	1	2	257617
2008-01-30 08:00:00	0	3	0	7	13	0	0	3	0	1	0	0	4	0	0	5	1	4	0	0	0	5	1	355884
2008-01-30 09:00:00	0	2	8	10	19	0	0	1	0	5	1	0	2	0	0	8	2	3	0	0	0	4	3	422334
2008-01-30 10:00:00	0	1	2	18	9	0	0	1	0	6	2	0	4	1	0	16	2	1	0	0	0	2	3	483049
2008-01-30 11:00:00	0	1	9	18	17	0	0	1	0	6	0	0	3	0	0	11	2	6	0	0	0	5	1	506600
2008-01-30 12:00:00	0	0	5	12	19	0	0	5	0	3	1	0	3	1	0	12	5	7	0	0	0	2	5	539273
2008-01-30 13:00:00	0	0	2	21	9	0	0	3	0	5	1	0	6	0	0	13	4	4	0	0	0	7	3	496980
2008-01-30 14:00:00	0	1	2	19	17	0	0	2	0	5	0	0	4	0	0	12	2	5	0	0	0	3	4	529465
2008-01-30 15:00:00	0	3	1	22	36	0	0	4	0	3	1	0	4	1	1	11	3	4	0	0	0	4	3	541968
2008-01-30 16:00:00	0	2	6	13	29	0	0	5	0	4	0	0	1	0	1	13	3	5	0	0	0	2	1	578652
2008-01-30 17:00:00	0	2	4	32	34	0	0	3	0	8	2	0	3	0	0	16	7	17	0	0	0	4	7	654750
2008-01-30 18:00:00	0	2	6	28	37	0	0	10	0	6	0	0	3	1	0	25	6	18	0	0	0	8	1	671723
2008-01-30 19:00:00	0	2	3	31	41	0	0	4	0	2	1	0	1	0	3	20	7	16	0	0	0	8	1	715702
2008-01-30 20:00:00	0	0	3	26	31	0	0	7	0	6	3	0	3	0	1	20	4	11	0	0	0	6	9	717624
2008-01-30 21:00:00	0	1	4	18	25	0	0	4	0	3	1	0	4	0	0	20	4	6	0	0	0	14	2	660785
2008-01-30 22:00:00	0	1	2	30	24	0	0	5	0	5	3	0	5	0	1	25	3	10	0	0	0	11	6	577880
2008-01-30 23:00:00	0	0	7	11	23	0	0	5	1	1	3	0	1	0	2	8	3	5	0	0	0	2	2	459057
2008-01-31 00:00:00	0	0	3	4	11	0	0	6	0	1	0	0	1	0	0	9	0	6	0	0	0	1	1	331898
2008-01-31 01:00:00	0	0	1	9	3	0	0	1	1	3	1	0	0	0	0	3	0	1	0	0	0	0	0	200210
2008-01-31 02:00:00	0	0	5	2	0	0	0	1	0	1	0	0	1	0	0	0	0	0	0	0	0	1	0	143061
2008-01-31 03:00:00	0	0	1	2	2	0	0	1	0	0	0	0	1	0	0	4	1	5	0	0	0	2	1	122285
2008-01-31 04:00:00	0	0	1	1	0	0	0	2	0	0	0	0	0	0	0	0	0	2	0	0	0	0	0	128122
2008-01-31 05:00:00	0	0	0	1	2	0	0	3	0	1	0	0	0	0	0	0	1	1	0	0	0	0	0	124599
2008-01-31 06:00:00	0	1	1	4	2	0	0	4	0	1	0	0	1	0	1	3	4	1	0	0	0	0	0	172452
2008-01-31 07:00:00	0	1	0	2	4	0	0	5	0	4	0	0	0	0	0	6	2	6	0	0	0	2	0	206656
2008-01-31 08:00:00	0	0	0	7	9	0	0	4	0	3	0	0	1	0	1	2	4	2	0	0	0	6	1	304208
2008-01-31 09:00:00	0	1	0	11	16	0	0	3	0	1	0	0	2	0	1	6	0	1	0	0	0	5	1	350281
2008-01-31 10:00:00	0	1	2	19	25	0	0	3	0	0	0	0	2	0	1	15	4	11	0	0	0	3	3	416164
2008-01-31 11:00:00	0	2	11	10	28	0	0	1	0	2	0	0	4	0	0	18	3	7	0	0	0	4	3	448223
2008-01-31 12:00:00	0	1	7	13	18	0	0	2	0	3	0	0	1	1	1	11	4	5	0	0	0	4	3	486744
2008-01-31 13:00:00	0	1	1	10	28	0	0	0	0	2	2	0	2	0	1	23	1	4	0	0	0	1	4	457645
2008-01-31 14:00:00	0	0	2	9	26	0	0	3	0	2	2	0	1	0	2	12	2	10	0	0	0	4	3	483971
2008-01-31 15:00:00	0	1	0	27	14	0	0	2	0	8	0	0	0	0	0	10	2	5	0	0	0	3	1	494758
2008-01-31 16:00:00	0	1	6	25	29	0	0	3	0	2	0	0	4	1	1	13	7	6	0	0	0	6	5	512299
2008-01-31 17:00:00	0	0	7	20	37	0	0	5	0	5	1	0	4	0	1	15	3	10	0	0	0	5	1	557292
2008-01-31 18:00:00	0	1	5	21	28	0	0	6	0	8	1	0	2	0	0	15	5	12	0	0	0	3	9	582174
2008-01-31 19:00:00	0	0	9	34	38	0	0	4	0	6	1	0	6	0	0	18	3	14	0	0	0	8	1	621424
2008-01-31 20:00:00	0	0	6	30	33	0	0	2	0	5	0	0	1	0	0	32	3	9	0	0	0	11	2	615776
2008-01-31 21:00:00	0	2	3	37	34	0	0	4	0	6	3	0	3	1	1	10	0	7	0	0	0	3	4	558728
2008-01-31 22:00:00	0	0	7	30	24	0	0	2	0	3	0	0	5	1	1	15	1	7	0	0	0	13	1	487948
2008-01-31 23:00:00	0	2	3	9	14	0	0	1	0	3	1	0	1	0	0	16	3	2	0	0	0	4	3	362468
2008-02-01 00:00:00	0	0	0	3	4	0	0	3	0	0	0	0	1	1	0	7	1	2	0	0	0	2	1	251143
2008-02-01 01:00:00	0	0	1	3	0	0	0	1	0	2	0	0	2	0	0	6	0	0	0	0	0	3	0	177692
2008-02-01 02:00:00	0	0	0	2	6	0	0	3	0	1	0	0	1	0	0	1	2	0	0	0	0	0	1	139770
2008-02-01 03:00:00	0	1	1	1	4	0	0	7	0	0	0	0	1	0	0	3	1	1	0	0	0	0	1	166363
2008-02-01 04:00:00	0	0	5	6	5	0	0	5	0	1	0	0	2	0	0	2	1	1	0	0	0	1	0	147530
2008-02-01 05:00:00	0	0	3	1	4	0	0	7	0	0	0	0	1	0	0	3	0	2	0	0	0	4	0	153280
2008-02-01 06:00:00	0	1	0	3	2	0	0	3	0	0	0	0	0	0	0	1	1	1	0	0	0	1	1	154763
2008-02-01 07:00:00	0	0	3	2	9	0	0	1	0	2	1	0	3	0	0	6	1	0	0	0	0	2	0	200256
2008-02-01 08:00:00	0	0	0	7	14	0	0	1	0	1	0	0	4	0	0	6	2	1	0	0	0	7	1	280212
2008-02-01 09:00:00	0	0	2	6	12	0	0	2	0	2	5	0	3	0	1	12	0	2	0	0	0	1	0	310229
2008-02-01 10:00:00	0	5	2	10	47	0	0	3	0	2	9	0	2	0	1	7	0	5	0	0	0	5	3	348917
2008-02-01 11:00:00	0	2	9	21	32	0	0	0	0	2	5	0	6	0	5	8	2	2	0	0	0	11	4	398499
2008-02-01 12:00:00	0	0	1	21	10	0	0	2	0	1	3	0	7	1	1	12	3	4	0	0	0	3	2	425173
2008-02-01 13:00:00	0	1	2	19	13	0	0	3	0	1	0	0	1	0	0	15	4	4	0	0	0	8	3	463967
2008-02-01 14:00:00	0	3	7	20	21	0	0	3	0	10	0	0	3	0	0	11	2	5	0	0	0	8	5	503244
2008-02-01 15:00:00	0	1	4	12	17	0	0	5	0	4	1	0	5	1	2	16	0	1	0	0	0	5	0	496087
2008-02-01 16:00:00	0	0	1	18	17	0	0	5	0	5	1	0	3	0	0	8	4	11	0	0	0	5	1	467499
2008-02-01 17:00:00	0	0	4	13	16	0	0	5	0	6	0	0	1	0	1	8	2	9	0	0	0	3	5	483682
2008-02-01 18:00:00	0	2	6	16	18	0	0	7	0	12	0	0	2	0	4	20	2	3	0	0	0	3	4	490668
2008-02-01 19:00:00	0	0	0	33	32	0	0	4	0	3	0	0	5	0	0	24	2	9	0	0	0	4	2	508165
2008-02-01 20:00:00	0	1	5	25	23	0	0	0	0	5	0	0	1	0	0	7	3	7	0	0	0	13	2	509000
2008-02-01 21:00:00	0	0	2	13	30	0	0	1	0	1	0	0	5	0	0	4	2	7	0	0	0	6	5	461798
2008-02-01 22:00:00	0	0	2	17	8	0	0	1	0	5	0	0	1	0	0	10	1	7	0	0	0	9	4	438301
2008-02-01 23:00:00	0	0	2	13	15	0	0	2	0	2	2	0	3	0	0	14	5	2	0	0	0	10	2	362625
2008-02-02 00:00:00	0	0	0	7	3	0	0	4	0	2	0	0	1	0	0	11	1	5	0	0	0	3	0	258896
2008-02-02 01:00:00	0	0	2	12	2	0	0	8	0	1	0	0	0	0	0	1	0	2	0	0	0	0	1	204797
2008-02-02 02:00:00	0	0	0	6	4	0	0	2	0	0	0	0	0	0	0	1	0	0	0	0	0	3	0	154982
2008-02-02 03:00:00	0	0	0	1	2	0	0	2	0	0	1	0	0	0	0	1	0	5	0	0	0	0	0	136300
2008-02-02 04:00:00	0	0	0	2	0	0	0	3	0	1	0	0	1	0	0	2	1	1	0	0	0	0	1	119073
2008-02-02 05:00:00	0	0	0	1	5	0	0	2	0	0	0	0	2	0	0	1	0	2	0	0	0	1	0	114293
2008-02-02 06:00:00	0	0	1	3	5	0	0	2	0	1	0	0	2	0	0	3	1	1	0	0	0	1	0	110653
2008-02-02 07:00:00	0	0	0	0	2	0	0	0	0	0	0	0	0	0	0	2	0	0	0	0	0	3	0	128286
2008-02-02 08:00:00	0	1	1	9	6	0	0	3	0	3	0	0	0	0	0	2	0	1	0	0	0	3	0	157077
2008-02-02 09:00:00	0	0	0	15	5	0	0	4	0	1	0	0	0	0	0	2	1	3	0	0	0	1	0	198344
2008-02-02 10:00:00	0	1	0	15	15	0	0	2	0	5	0	0	3	0	0	12	0	4	0	0	0	5	4	270398
2008-02-02 11:00:00	0	0	2	15	5	0	0	3	0	6	1	0	1	0	1	19	1	9	0	0	0	4	3	351148
2008-02-02 12:00:00	0	0	3	21	30	0	0	3	0	2	0	0	4	0	0	6	1	4	0	0	0	1	3	434984
2008-02-02 13:00:00	0	0	5	13	20	0	0	13	0	3	0	0	2	0	0	16	8	3	0	0	0	3	1	471228
2008-02-02 14:00:00	0	1	2	18	14	0	0	7	0	2	0	0	3	1	0	12	5	11	0	0	0	7	2	469377
2008-02-02 15:00:00	0	0	3	23	24	0	0	0	0	3	0	0	2	0	0	16	6	10	0	0	0	10	1	489193
2008-02-02 16:00:00	0	0	9	25	17	0	0	1	0	5	0	0	1	2	0	11	2	6	0	0	0	6	2	476343
2008-02-02 17:00:00	0	0	8	15	22	0	0	1	0	1	1	0	2	0	0	27	2	2	0	0	0	2	0	467334
2008-02-02 18:00:00	0	0	4	44	18	0	0	7	0	5	2	0	1	0	0	13	1	8	0	0	0	4	1	520446
2008-02-02 19:00:00	0	0	9	29	19	0	0	13	1	6	1	0	0	0	0	13	1	5	0	0	0	4	1	487127
2008-02-02 20:00:00	0	0	3	24	12	0	0	2	0	2	0	0	2	0	2	17	2	9	0	0	0	4	4	451208
2008-02-02 21:00:00	0	0	4	17	26	0	0	6	0	6	1	0	2	0	2	12	1	7	0	0	0	5	2	433291
2008-02-02 22:00:00	0	1	4	18	13	0	0	1	0	3	1	0	3	0	2	22	4	5	0	0	0	1	1	409052
2008-02-02 23:00:00	0	2	4	15	15	0	0	4	0	6	0	0	1	1	1	15	1	4	0	0	0	6	2	335958
2008-02-03 00:00:00	0	0	2	12	10	0	0	6	0	5	0	0	2	1	0	11	3	3	0	0	0	2	1	290231
2008-02-03 01:00:00	0	0	1	3	6	0	0	3	0	3	1	0	1	0	0	3	0	3	0	0	0	3	0	212054
2008-02-03 02:00:00	0	0	1	2	4	0	0	4	0	2	0	0	3	0	0	3	0	2	0	0	0	1	2	155235
2008-02-03 03:00:00	0	0	0	1	2	0	0	3	0	0	0	0	1	0	0	5	0	0	0	0	0	2	1	142695
2008-02-03 04:00:00	0	1	0	1	1	0	0	2	0	1	0	0	1	0	0	2	0	0	0	0	0	0	0	107093
2008-02-03 05:00:00	0	0	0	0	1	0	0	3	0	2	0	0	0	0	0	0	0	1	0	0	0	1	1	103033
2008-02-03 06:00:00	0	2	1	1	5	0	0	0	0	0	1	0	2	0	1	4	0	1	0	0	0	1	0	107955
2008-02-03 07:00:00	0	0	0	3	3	0	0	1	0	0	0	0	1	0	0	5	1	0	0	0	0	0	0	135169
2008-02-03 08:00:00	0	0	3	7	13	0	0	1	0	5	0	0	0	0	1	4	0	4	0	0	0	1	0	164763
2008-02-03 09:00:00	0	1	5	6	12	0	0	0	0	3	0	0	1	0	0	7	3	2	0	0	0	4	0	212395
2008-02-03 10:00:00	0	2	1	16	21	0	0	3	0	3	1	0	0	0	0	10	3	5	0	0	0	2	1	320448
2008-02-03 11:00:00	0	0	6	14	26	0	0	5	0	2	0	0	2	0	0	8	3	2	0	0	0	3	0	442984
2008-02-03 12:00:00	0	1	2	15	27	0	0	7	0	6	0	0	2	0	0	10	7	7	0	0	0	9	1	555050
2008-02-03 13:00:00	0	0	2	13	25	0	0	7	0	5	0	0	7	0	0	13	5	8	0	0	0	5	2	579094
2008-02-03 14:00:00	0	1	3	17	26	0	0	4	0	4	1	0	4	1	0	13	1	16	0	0	0	13	1	591142
2008-02-03 15:00:00	0	1	4	23	31	0	0	1	0	6	6	0	2	0	0	25	7	9	0	0	0	9	2	605006
2008-02-03 16:00:00	0	4	6	24	33	0	0	3	0	2	0	0	4	0	5	10	3	10	0	0	0	10	2	585134
2008-02-03 17:00:00	0	1	2	20	35	0	0	1	0	10	0	0	10	0	2	16	4	7	0	0	0	4	5	608285
2008-02-03 18:00:00	0	2	3	28	29	0	0	5	0	4	1	0	0	0	1	16	9	12	0	0	0	5	3	667088
2008-02-03 19:00:00	0	3	5	52	29	0	0	0	0	3	1	0	6	0	1	28	3	12	0	0	0	5	1	650515
2008-02-03 20:00:00	0	1	9	28	33	0	0	7	0	5	1	0	5	0	3	26	7	8	0	0	0	7	3	621139
2008-02-03 21:00:00	0	0	2	29	23	0	0	2	0	5	1	0	7	0	0	22	3	13	0	0	0	3	4	589556
2008-02-03 22:00:00	0	0	6	18	20	0	0	6	0	1	1	0	6	0	1	16	2	15	0	0	0	9	2	510000
2008-02-03 23:00:00	0	1	2	26	24	0	0	3	0	2	1	0	1	0	0	13	3	6	0	0	0	6	2	391704
2008-02-04 00:00:00	0	0	1	6	6	0	0	3	0	1	0	0	0	0	0	5	3	6	0	0	0	2	1	295779
2008-02-04 01:00:00	0	0	0	8	6	0	0	3	0	2	0	0	2	1	0	4	1	6	0	0	0	1	0	217973
2008-02-04 02:00:00	0	0	3	4	4	0	0	2	1	1	0	0	1	0	0	7	1	4	0	0	0	2	0	190872
2008-02-04 03:00:00	0	0	1	4	3	0	0	2	0	1	0	0	0	0	0	1	1	3	0	0	0	3	1	147212
2008-02-04 04:00:00	0	0	1	0	5	0	0	0	0	1	0	0	1	0	0	2	1	3	0	0	0	2	0	160317
2008-02-04 05:00:00	0	0	0	1	2	0	0	2	0	1	0	0	1	0	1	0	0	1	0	0	0	0	0	161015
2008-02-04 06:00:00	0	1	4	9	6	0	0	4	0	1	0	0	0	0	0	1	0	1	0	0	0	1	1	179215
2008-02-04 07:00:00	0	0	0	6	7	0	0	0	0	1	0	0	0	0	0	5	5	5	0	0	0	0	2	199007
2008-02-04 08:00:00	0	0	2	15	16	0	0	1	0	1	0	0	0	0	0	10	1	5	0	0	0	6	1	282859
2008-02-04 09:00:00	0	2	6	17	17	0	0	0	0	2	1	0	2	0	0	10	0	15	0	0	0	5	0	324699
2008-02-04 10:00:00	0	0	7	15	16	0	0	1	0	4	0	0	2	2	0	10	2	3	0	0	0	2	1	374510
2008-02-04 11:00:00	0	0	8	15	25	0	0	4	0	7	1	0	2	0	0	17	2	3	0	0	0	4	3	418122
2008-02-04 12:00:00	0	0	5	14	23	0	0	1	0	4	1	0	1	0	0	9	1	7	0	0	0	3	1	468031
2008-02-04 13:00:00	0	1	4	14	23	0	0	4	0	10	0	0	1	1	2	13	0	5	0	0	0	5	1	501219
2008-02-04 14:00:00	0	1	4	6	23	0	0	7	0	6	0	0	6	0	0	14	1	11	0	0	0	4	3	531748
2008-02-04 15:00:00	0	0	2	20	28	0	0	7	0	7	0	0	3	0	2	14	1	4	0	0	0	9	2	565977
2008-02-04 16:00:00	0	0	2	28	27	0	0	2	1	3	1	0	7	1	2	6	2	3	0	0	0	12	2	615260
2008-02-04 17:00:00	0	1	3	18	33	0	0	7	0	3	0	0	1	0	1	13	3	5	0	0	0	4	1	690460
2008-02-04 18:00:00	0	4	9	19	35	0	0	4	0	6	6	0	6	1	1	20	6	6	0	0	0	13	2	738677
2008-02-04 19:00:00	0	1	12	40	43	0	0	3	0	8	0	0	2	0	0	30	6	6	0	0	0	9	2	748260
2008-02-04 20:00:00	0	1	1	25	36	0	0	1	0	5	0	0	9	0	0	19	6	10	0	0	0	7	3	686050
2008-02-04 21:00:00	0	0	7	17	22	0	0	4	0	3	1	0	2	0	0	25	7	11	0	0	0	11	5	598734
2008-02-04 22:00:00	0	1	9	26	25	0	0	3	0	4	2	0	3	0	0	27	3	3	0	0	0	5	4	512666
2008-02-04 23:00:00	0	0	7	13	4	0	0	1	0	12	0	0	2	0	0	8	0	0	0	0	0	1	2	375102
2008-02-05 00:00:00	0	0	4	5	6	0	0	2	0	1	0	0	0	0	2	9	1	0	0	0	0	3	0	270761
2008-02-05 01:00:00	0	0	8	3	2	0	0	10	0	4	0	0	0	0	0	8	2	4	0	0	0	1	1	228323
2008-02-05 02:00:00	0	0	0	10	3	0	0	2	0	0	0	0	0	0	0	2	0	4	0	0	0	0	0	212178
2008-02-05 03:00:00	0	0	0	0	6	0	0	5	0	1	0	0	0	0	0	3	1	1	0	0	0	1	0	203075
2008-02-05 04:00:00	0	0	1	4	2	0	0	5	0	0	0	0	0	0	0	1	0	2	0	0	0	2	0	186340
2008-02-05 05:00:00	0	1	0	0	6	0	0	10	0	0	0	0	0	0	0	2	1	5	0	0	0	3	0	182790
2008-02-05 06:00:00	0	1	3	2	6	0	0	4	0	2	0	0	0	2	0	2	0	2	0	0	0	1	2	198480
2008-02-05 07:00:00	0	0	0	4	10	0	0	3	0	5	0	0	1	0	1	2	0	4	0	0	0	2	1	237256
2008-02-05 08:00:00	0	1	1	8	11	0	0	4	0	0	0	0	1	0	0	4	1	1	0	0	0	2	0	328462
2008-02-05 09:00:00	0	0	2	3	11	0	0	4	0	5	0	0	2	0	0	0	2	4	0	0	0	1	2	344457
2008-02-05 10:00:00	0	0	2	13	12	0	0	2	0	7	0	0	2	0	0	7	4	2	0	0	0	3	2	376556
2008-02-05 11:00:00	0	2	6	9	17	0	0	1	0	3	0	0	1	0	3	9	9	7	0	0	0	3	0	414083
2008-02-05 12:00:00	0	1	5	12	11	0	0	1	0	6	1	0	3	0	1	10	0	5	0	0	0	4	3	462767
2008-02-05 13:00:00	0	1	0	24	18	0	0	3	0	4	0	0	5	0	0	15	4	11	0	0	0	1	1	502998
2008-02-05 14:00:00	0	1	5	18	32	0	0	5	0	2	1	0	4	2	1	18	5	7	0	0	0	3	3	578623
2008-02-05 15:00:00	0	3	5	27	30	0	0	3	0	5	0	0	2	0	1	9	8	6	0	0	0	2	0	610491
2008-02-05 16:00:00	0	1	5	16	28	0	0	1	0	4	1	0	3	0	1	24	3	7	0	0	0	5	1	636920
2008-02-05 17:00:00	0	1	6	6	24	0	0	6	0	4	0	0	3	1	0	15	2	6	0	0	0	3	3	666559
2008-02-05 18:00:00	0	0	9	22	31	0	0	3	2	6	0	0	3	0	1	19	11	9	0	0	0	8	4	703860
2008-02-05 19:00:00	0	1	3	28	22	0	0	4	0	6	2	0	3	0	1	19	3	11	0	0	0	4	3	729587
2008-02-05 20:00:00	0	0	4	22	24	0	0	5	0	7	0	0	4	0	0	14	3	4	0	0	0	9	2	687682
2008-02-05 21:00:00	0	2	6	22	27	0	0	5	0	7	0	0	3	0	2	17	9	4	0	0	0	8	3	639932
2008-02-05 22:00:00	0	0	7	12	19	0	0	0	0	5	1	0	3	0	0	21	3	5	0	0	0	5	3	517584
2008-02-05 23:00:00	0	0	5	9	14	0	0	0	0	4	1	0	3	2	1	9	4	6	0	0	0	5	2	391422
2008-02-06 00:00:00	0	0	2	11	8	0	0	1	0	4	0	0	0	0	0	5	1	3	0	0	0	2	1	286944
2008-02-06 01:00:00	0	1	1	2	2	0	0	0	0	1	1	0	1	0	0	12	0	1	0	0	0	2	1	244053
2008-02-06 02:00:00	0	0	0	3	5	0	0	2	0	1	0	0	1	0	1	2	0	2	0	0	0	2	0	212797
2008-02-06 03:00:00	0	0	0	3	3	0	0	1	0	2	0	0	1	0	0	3	0	1	0	0	0	2	0	201887
2008-02-06 04:00:00	0	0	0	2	3	0	0	4	0	1	0	0	0	0	0	1	0	0	0	0	0	1	0	163409
2008-02-06 05:00:00	0	0	0	0	5	0	0	2	0	0	0	0	0	0	0	2	0	0	0	0	0	0	1	153958
2008-02-06 06:00:00	0	2	0	0	2	0	0	1	0	3	1	0	2	0	0	2	0	1	0	0	0	1	1	146640
2008-02-06 07:00:00	0	0	0	9	8	0	0	3	0	1	0	0	3	0	0	3	0	5	0	0	0	0	0	195958
2008-02-06 08:00:00	0	1	0	7	14	0	0	4	0	1	0	0	1	0	0	5	0	6	0	0	0	6	1	302499
2008-02-06 09:00:00	0	2	2	10	18	0	0	2	0	0	0	0	2	0	2	12	3	3	0	0	0	3	4	340040
2008-02-06 10:00:00	0	0	2	12	25	0	0	4	0	4	0	0	3	0	2	13	2	5	0	0	0	3	2	367654
2008-02-06 11:00:00	0	1	6	20	11	0	0	2	0	2	1	0	2	0	1	12	1	3	0	0	0	1	3	419568
2008-02-06 12:00:00	0	1	3	10	25	0	0	5	0	4	1	0	6	0	1	20	2	3	0	0	0	12	6	463306
2008-02-06 13:00:00	0	2	4	20	18	0	0	2	0	4	0	0	7	0	0	17	5	9	0	0	0	8	4	525395
2008-02-06 14:00:00	0	1	6	10	28	0	0	3	0	3	0	0	3	0	1	14	9	3	0	0	0	5	2	549600
2008-02-06 15:00:00	0	0	5	12	22	0	0	2	0	3	0	0	6	0	0	21	3	8	0	0	0	6	3	571109
2008-02-06 16:00:00	0	3	6	21	32	0	0	1	0	5	0	0	7	0	0	13	2	9	0	0	0	6	2	576453
2008-02-06 17:00:00	0	1	3	30	26	0	0	3	0	11	0	0	5	0	1	14	6	13	0	0	0	2	4	596228
2008-02-06 18:00:00	0	1	7	23	31	0	0	6	0	10	0	0	6	0	0	24	6	9	0	0	0	8	2	635338
2008-02-06 19:00:00	0	1	6	21	31	0	0	11	0	7	0	0	5	0	1	12	4	12	0	0	0	7	5	699154
2008-02-06 20:00:00	0	2	10	20	44	0	0	8	0	8	0	0	3	0	1	14	8	9	0	0	0	5	8	666229
2008-02-06 21:00:00	0	1	6	26	26	0	0	2	0	3	0	0	9	0	0	14	6	7	0	0	0	7	5	583273
2008-02-06 22:00:00	0	0	5	14	17	0	0	1	0	4	0	0	4	0	0	10	3	2	0	0	0	5	0	452958
2008-02-06 23:00:00	0	0	4	11	12	0	0	2	0	3	0	0	1	0	0	6	2	7	0	0	0	2	3	321464
2008-02-07 00:00:00	0	1	2	4	3	0	0	3	0	1	0	0	3	1	0	3	0	1	0	0	0	1	0	232452
2008-02-07 01:00:00	0	1	3	5	5	0	0	2	0	3	0	0	1	0	0	10	1	2	0	0	0	2	1	177279
2008-02-07 02:00:00	0	0	1	3	6	0	0	3	0	1	0	0	1	0	1	0	0	1	0	0	0	1	0	131811
2008-02-07 03:00:00	0	1	0	2	5	0	0	3	0	0	0	0	0	0	0	1	0	0	0	0	0	0	0	116857
2008-02-07 04:00:00	0	1	0	4	4	0	0	2	0	0	0	0	0	0	0	2	0	2	0	0	0	2	0	106807
2008-02-07 05:00:00	0	1	0	1	6	0	0	0	0	0	0	0	0	1	0	4	1	0	0	0	0	0	0	99990
2008-02-07 06:00:00	0	0	0	1	6	0	0	2	0	1	0	0	0	0	0	1	3	1	0	0	0	2	0	107906
2008-02-07 07:00:00	0	0	2	5	7	0	0	0	0	0	0	0	0	0	0	4	1	1	0	0	0	1	3	147826
2008-02-07 08:00:00	0	0	2	5	8	0	0	0	0	4	0	0	0	1	0	14	0	3	0	0	0	0	4	244525
2008-02-07 09:00:00	0	0	3	7	12	0	0	1	0	2	0	0	0	0	1	8	4	7	0	0	0	2	1	295846
2008-02-07 10:00:00	0	3	3	18	18	0	0	2	0	2	0	0	3	0	0	8	2	3	0	0	0	3	5	334640
2008-02-07 11:00:00	0	0	4	13	24	0	0	0	0	3	0	0	7	0	0	16	2	10	0	0	0	3	0	387997
2008-02-07 12:00:00	0	2	2	9	23	0	0	11	0	9	0	0	2	1	1	12	0	7	0	0	0	1	0	461431
2008-02-07 13:00:00	0	2	3	18	17	0	0	7	0	4	1	0	1	0	3	16	1	6	0	0	0	5	2	482550
2008-02-07 14:00:00	0	0	5	15	18	0	0	6	0	12	0	0	3	0	0	24	3	3	0	0	0	6	2	525758
2008-02-07 15:00:00	0	0	10	18	25	0	0	4	0	5	0	0	3	0	1	9	4	4	0	0	0	6	5	547452
2008-02-07 16:00:00	0	1	1	9	35	0	0	4	1	8	0	0	4	1	1	9	4	8	0	0	0	1	6	571283
2008-02-07 17:00:00	0	1	2	22	39	0	0	8	0	3	3	0	4	0	1	15	2	9	0	0	0	8	3	608884
2008-02-07 18:00:00	0	4	7	17	36	0	0	1	0	5	1	0	5	0	3	12	6	4	0	0	0	8	2	637214
2008-02-07 19:00:00	0	1	5	30	42	0	0	3	0	5	0	0	3	0	3	14	3	13	0	0	0	5	5	677098
2008-02-07 20:00:00	0	0	8	34	26	0	0	2	0	7	0	0	6	0	0	30	7	14	0	0	0	8	1	654746
2008-02-07 21:00:00	0	0	9	14	24	0	0	2	0	12	0	0	7	0	0	7	5	2	0	0	0	11	2	595212
2008-02-07 22:00:00	0	1	6	13	27	0	0	1	0	5	0	0	2	0	0	13	8	3	0	0	0	5	3	493964
2008-02-07 23:00:00	0	1	3	19	9	0	0	1	0	6	0	0	2	0	1	17	3	4	0	0	0	8	1	378648
2008-02-08 00:00:00	0	0	0	2	10	0	0	3	0	5	1	0	1	0	0	2	2	4	0	0	0	1	1	266047
2008-02-08 01:00:00	0	0	0	1	2	0	0	5	0	1	0	0	1	0	0	2	0	3	0	0	0	1	0	175359
2008-02-08 02:00:00	0	0	3	3	2	0	0	1	0	2	0	0	1	0	0	0	0	5	0	0	0	2	0	136431
2008-02-08 03:00:00	0	0	0	0	2	0	0	1	0	0	0	0	0	0	1	2	1	0	0	0	0	0	0	120960
2008-02-08 04:00:00	0	0	2	2	2	0	0	1	0	1	0	0	0	0	0	0	2	0	0	0	0	0	0	114937
2008-02-08 05:00:00	0	0	0	0	3	0	0	2	0	0	1	0	0	0	0	4	0	2	0	0	0	1	0	106977
2008-02-08 06:00:00	0	0	1	4	5	0	0	2	0	0	0	0	0	0	0	1	0	0	0	0	0	0	0	121932
2008-02-08 07:00:00	0	0	2	0	11	0	0	1	0	4	0	0	0	0	0	4	0	4	0	0	0	4	0	152933
2008-02-08 08:00:00	0	0	0	7	6	0	0	1	0	1	0	0	0	0	0	7	3	0	0	0	0	7	4	235847
2008-02-08 09:00:00	0	0	3	11	11	0	0	1	0	6	0	0	1	2	1	9	0	2	0	0	0	1	1	298239
2008-02-08 10:00:00	0	0	6	7	15	0	0	0	1	3	0	0	2	0	0	14	2	6	0	0	0	4	2	344744
2008-02-08 11:00:00	0	1	3	19	20	0	0	4	0	4	0	0	4	0	0	8	2	5	0	0	0	0	1	365719
2008-02-08 12:00:00	0	0	2	11	18	0	0	6	0	7	1	0	1	0	1	11	3	6	0	0	0	2	2	396657
2008-02-08 13:00:00	0	0	4	13	14	0	0	2	0	4	0	0	2	0	1	15	2	2	0	0	0	4	2	429605
2008-02-08 14:00:00	0	1	3	15	28	0	0	2	0	0	0	0	2	1	1	28	3	5	0	0	0	6	2	430199
2008-02-08 15:00:00	0	0	3	17	15	0	0	0	0	2	1	0	2	0	1	16	1	5	0	0	0	3	1	417210
2008-02-08 16:00:00	0	0	3	9	23	0	0	1	1	2	0	0	2	2	0	13	1	4	0	0	0	7	4	396504
2008-02-08 17:00:00	0	1	6	10	18	0	0	2	1	2	0	0	4	0	0	8	1	5	0	0	0	5	3	409895
2008-02-08 18:00:00	0	3	1	29	31	0	0	1	0	4	1	0	3	0	4	10	1	11	0	0	0	4	1	418316
2008-02-08 19:00:00	0	0	2	23	27	0	0	1	0	6	1	0	4	1	0	8	4	10	0	0	0	4	2	444743
2008-02-08 20:00:00	0	1	5	19	17	0	0	11	0	4	1	0	3	0	0	24	3	5	0	0	0	3	1	440661
2008-02-08 21:00:00	0	0	6	22	18	0	0	9	0	7	0	0	5	0	0	17	6	4	0	0	0	7	5	455296
2008-02-08 22:00:00	0	0	3	11	13	0	0	7	0	3	0	0	1	0	0	10	0	8	0	0	0	5	7	424440
2008-02-08 23:00:00	0	0	2	9	10	0	0	1	0	7	0	0	0	0	0	7	1	2	0	0	0	3	2	334587
2008-02-09 00:00:00	0	0	3	2	8	0	0	1	0	3	0	0	4	0	0	3	1	2	0	0	0	1	0	230131
2008-02-09 01:00:00	0	0	4	1	0	0	0	3	0	1	0	0	3	0	0	6	0	1	0	0	0	2	0	174723
2008-02-09 02:00:00	0	0	0	2	1	0	0	1	0	0	0	0	0	0	0	1	0	1	0	0	0	0	0	151870
2008-02-09 03:00:00	0	0	0	0	3	0	0	3	0	1	0	0	0	0	1	7	2	0	0	0	0	2	1	120978
2008-02-09 04:00:00	0	1	0	2	1	0	0	3	0	1	0	0	0	0	0	7	0	0	0	0	0	1	0	121817
2008-02-09 05:00:00	0	0	0	0	3	0	0	4	0	2	0	0	0	0	1	0	0	0	0	0	0	0	0	112829
2008-02-09 06:00:00	0	0	0	0	0	0	0	1	0	2	0	0	0	0	0	1	0	3	0	0	0	0	1	95936
2008-02-09 07:00:00	0	0	1	2	1	0	0	0	0	2	0	0	0	0	0	0	1	1	0	0	0	0	0	116296
2008-02-09 08:00:00	0	0	1	4	11	0	0	0	0	3	0	0	3	0	0	1	0	6	0	0	0	1	0	163674
2008-02-09 09:00:00	0	0	3	6	7	0	0	2	0	3	0	0	2	2	0	7	3	4	0	0	0	2	3	219083
2008-02-09 10:00:00	0	0	9	5	12	0	0	5	0	5	0	0	3	0	0	8	1	5	0	0	0	3	0	290938
2008-02-09 11:00:00	0	1	4	7	16	0	0	2	0	4	0	0	2	0	1	17	4	4	0	0	0	1	0	359228
2008-02-09 12:00:00	0	0	2	13	22	0	0	2	0	8	0	0	1	0	0	19	2	1	0	0	0	5	3	403287
2008-02-09 13:00:00	0	1	3	11	23	0	0	3	0	0	0	0	3	1	1	14	4	3	0	0	0	8	1	435097
2008-02-09 14:00:00	0	1	1	8	15	0	0	0	0	3	0	0	3	0	1	21	6	1	0	0	0	4	2	437332
2008-02-09 15:00:00	0	1	5	17	24	0	0	1	0	7	0	0	3	0	0	11	5	9	0	0	0	7	1	463659
2008-02-09 16:00:00	0	1	3	12	18	0	0	0	0	6	2	0	2	0	0	16	4	9	0	0	0	6	3	465538
2008-02-09 17:00:00	0	1	4	15	19	0	0	4	0	2	2	0	4	0	0	9	2	7	0	0	0	2	2	462312
2008-02-09 18:00:00	0	0	4	12	20	0	0	1	0	5	0	0	3	0	0	27	0	5	0	0	0	3	0	458281
2008-02-09 19:00:00	0	0	2	11	12	0	0	12	0	8	1	0	5	0	0	9	3	11	0	0	0	4	1	461137
2008-02-09 20:00:00	0	1	4	13	19	0	0	4	0	5	1	0	2	0	1	10	0	8	0	0	0	5	4	480078
2008-02-09 21:00:00	0	2	2	11	21	0	0	2	0	5	5	0	6	0	0	20	4	2	0	0	0	12	2	481398
2008-02-09 22:00:00	0	0	3	15	14	0	0	4	0	4	0	0	3	0	0	9	5	3	0	0	0	7	3	464756
2008-02-09 23:00:00	0	1	2	15	10	0	0	1	0	3	1	0	3	0	0	9	3	2	0	0	0	7	0	402379
2008-02-10 00:00:00	0	1	1	7	5	0	0	6	0	0	0	0	1	0	1	7	1	3	0	0	0	2	4	313188
2008-02-10 01:00:00	0	1	4	3	2	0	0	2	0	3	0	0	2	0	0	6	0	0	0	0	0	4	1	214119
2008-02-10 02:00:00	0	0	0	3	8	0	0	4	0	4	0	0	1	0	0	3	0	1	0	0	0	2	0	184797
2008-02-10 03:00:00	0	0	2	1	0	0	0	3	0	3	0	0	0	0	0	3	0	1	0	0	0	0	0	146514
2008-02-10 04:00:00	0	0	2	2	1	0	0	1	0	1	0	0	0	0	0	7	1	1	0	0	0	1	0	147806
2008-02-10 05:00:00	0	2	0	0	1	0	0	2	0	0	0	0	1	0	0	1	0	1	0	0	0	0	0	134822
2008-02-10 06:00:00	0	1	1	0	0	0	0	1	0	1	0	0	0	1	0	0	0	0	0	0	0	3	0	102931
2008-02-10 07:00:00	0	1	1	3	2	0	0	0	0	2	0	0	0	0	0	0	1	1	0	0	0	1	0	111103
2008-02-10 08:00:00	0	2	0	2	10	0	0	1	0	1	0	0	1	0	3	5	1	3	0	0	0	4	2	170709
2008-02-10 09:00:00	0	0	3	7	21	0	0	2	0	4	0	0	1	0	0	5	1	3	0	0	0	1	0	245251
2008-02-10 10:00:00	0	2	2	10	16	0	0	0	0	2	2	0	1	1	1	6	3	2	0	0	0	8	2	364942
2008-02-10 11:00:00	0	0	4	14	26	0	0	2	1	4	2	0	0	0	0	16	3	8	0	0	0	4	0	453668
2008-02-10 12:00:00	0	1	7	18	24	0	0	3	0	4	1	0	4	0	1	21	2	7	0	0	0	15	4	523207
2008-02-10 13:00:00	0	1	3	17	21	0	0	8	0	5	0	0	1	0	1	9	2	2	0	0	0	3	1	544917
2008-02-10 14:00:00	0	0	5	12	25	0	0	2	0	4	0	0	0	0	0	15	7	4	0	0	0	4	0	555313
2008-02-10 15:00:00	0	1	1	12	21	0	0	1	0	5	0	0	1	0	0	11	4	12	0	0	0	4	0	545928
2008-02-10 16:00:00	0	2	4	15	30	0	0	2	0	7	0	0	1	0	2	13	5	6	0	0	0	4	3	545452
2008-02-10 17:00:00	0	0	6	15	23	0	0	8	0	7	1	0	2	1	0	20	2	7	0	0	0	3	1	566797
2008-02-10 18:00:00	0	2	12	16	24	0	0	0	1	3	1	0	3	0	3	13	6	5	0	0	0	9	2	664306
2008-02-10 19:00:00	0	0	4	17	31	0	0	3	0	6	0	0	6	0	0	28	7	12	0	0	0	11	1	578620
2008-02-10 20:00:00	0	3	3	28	41	0	0	7	0	3	1	0	1	0	1	20	8	19	0	0	0	6	2	563825
2008-02-10 21:00:00	0	0	4	22	34	0	0	7	0	2	1	0	3	0	1	33	7	11	0	0	0	4	2	563456
2008-02-10 22:00:00	0	6	7	19	18	0	0	0	0	5	0	0	3	0	1	10	3	5	0	0	0	6	7	508699
2008-02-10 23:00:00	0	0	2	12	11	0	0	4	0	4	1	0	7	0	0	7	0	7	0	0	0	5	2	386968
2008-02-11 00:00:00	0	0	0	6	4	0	0	3	1	1	2	0	2	0	0	6	3	4	0	0	0	4	1	279070
2008-02-11 01:00:00	0	0	1	0	8	0	0	1	0	0	1	0	0	0	0	1	1	3	0	0	0	2	0	215377
2008-02-11 02:00:00	0	2	0	1	4	0	0	0	0	3	0	0	0	0	3	2	1	0	0	0	0	1	0	182452
2008-02-11 03:00:00	0	0	0	0	0	0	0	2	0	4	0	0	0	0	1	2	0	1	0	0	0	0	0	139514
2008-02-11 04:00:00	0	0	2	0	1	0	0	3	0	0	0	0	1	0	0	0	0	0	0	0	0	2	0	147602
2008-02-11 05:00:00	0	0	1	0	2	0	0	0	0	1	0	0	0	1	0	4	0	2	0	0	0	2	1	125914
2008-02-11 06:00:00	0	0	0	0	2	0	0	1	0	0	0	0	0	0	0	5	1	0	0	0	0	2	1	125127
2008-02-11 07:00:00	0	0	0	4	7	0	0	2	0	0	1	0	1	0	0	0	2	3	0	0	0	2	1	149945
2008-02-11 08:00:00	0	0	9	7	9	0	0	3	0	8	0	0	3	0	0	11	2	4	0	0	0	5	2	251326
2008-02-11 09:00:00	0	0	2	14	13	0	0	7	0	4	1	0	2	0	0	16	2	2	0	0	0	5	0	294361
2008-02-11 10:00:00	0	1	5	8	9	0	0	5	0	4	0	0	3	1	0	14	0	2	0	0	0	9	1	355794
2008-02-11 11:00:00	0	1	3	15	21	0	0	1	0	4	0	0	5	1	0	10	4	4	0	0	0	5	1	377037
2008-02-11 12:00:00	0	1	4	5	24	0	0	1	0	8	0	0	3	0	1	3	5	5	0	0	0	0	1	410171
2008-02-11 13:00:00	0	0	4	9	16	0	0	0	0	2	0	0	0	0	0	13	2	8	0	0	0	2	0	427463
2008-02-11 14:00:00	0	2	2	13	26	0	0	4	0	3	1	0	5	0	0	14	11	2	0	0	0	8	2	466387
2008-02-11 15:00:00	0	0	6	10	31	0	0	5	1	3	0	0	0	0	0	19	2	9	0	0	0	4	2	506183
2008-02-11 16:00:00	0	0	5	8	26	0	0	0	0	4	1	0	5	0	0	11	6	6	0	0	0	6	4	556332
2008-02-11 17:00:00	0	0	6	12	38	0	0	6	2	3	0	0	4	0	0	14	2	10	0	0	0	3	1	588345
2008-02-11 18:00:00	0	0	3	21	22	0	0	2	0	5	0	0	2	0	0	20	2	7	0	0	0	11	0	609070
2008-02-11 19:00:00	0	0	11	21	42	0	0	6	0	6	0	0	5	0	0	15	2	16	0	0	0	6	2	641571
2008-02-11 20:00:00	0	2	2	15	33	0	0	1	0	2	0	0	0	0	0	13	5	9	0	0	0	3	3	617806
2008-02-11 21:00:00	0	0	9	14	25	0	0	9	0	9	0	0	4	0	0	26	2	14	0	0	0	14	1	589260
2008-02-11 22:00:00	0	1	11	11	17	0	0	1	0	7	0	0	1	0	0	9	4	4	0	0	0	7	2	500405
2008-02-11 23:00:00	0	0	4	8	16	0	0	3	0	5	0	0	2	0	0	15	5	0	0	0	0	9	1	354196
2008-02-12 00:00:00	0	0	0	3	5	0	0	5	0	9	0	0	1	0	0	4	0	4	0	0	0	2	3	239368
2008-02-12 01:00:00	0	2	1	1	4	0	0	3	0	1	0	0	0	0	0	5	1	6	0	0	0	2	1	179723
2008-02-12 02:00:00	0	0	0	0	2	0	0	2	1	0	0	0	0	0	0	0	2	2	0	0	0	3	0	142218
2008-02-12 03:00:00	0	0	1	3	4	0	0	2	0	0	0	0	0	0	0	1	0	3	0	0	0	0	0	140289
2008-02-12 04:00:00	0	0	1	0	3	0	0	3	0	0	0	0	0	0	0	4	0	3	0	0	0	1	1	145408
2008-02-12 05:00:00	0	0	0	3	0	0	0	2	0	1	0	0	0	0	0	3	1	0	0	0	0	4	0	117536
2008-02-12 06:00:00	0	1	2	3	2	0	0	2	0	2	0	0	1	0	1	1	0	4	0	0	0	3	1	117128
2008-02-12 07:00:00	0	0	1	5	9	0	0	1	0	1	0	0	0	1	0	3	0	4	0	0	0	0	1	160050
2008-02-12 08:00:00	0	0	2	5	11	0	0	0	0	0	0	0	2	0	0	3	1	1	0	0	0	3	0	267163
2008-02-12 09:00:00	0	0	1	15	22	0	0	3	0	5	1	0	2	0	1	7	0	3	0	0	0	2	1	345254
2008-02-12 10:00:00	0	3	7	11	11	0	0	3	0	4	0	0	5	0	1	8	3	1	0	0	0	5	3	393658
2008-02-12 11:00:00	0	1	2	10	14	0	0	2	0	6	0	0	2	0	1	2	4	4	0	0	0	11	10	440310
2008-02-12 12:00:00	0	3	5	3	20	0	0	4	0	10	1	0	1	0	4	7	0	5	0	0	0	2	1	445287
2008-02-12 13:00:00	0	1	2	18	21	0	0	2	0	9	1	0	2	0	1	9	4	4	0	0	0	1	1	488465
2008-02-12 14:00:00	0	2	3	24	27	0	0	2	0	5	1	0	2	1	0	14	7	0	0	0	0	6	4	538411
2008-02-12 15:00:00	0	0	7	9	16	0	0	3	0	4	2	0	2	0	1	11	3	6	0	0	0	8	2	564870
2008-02-12 16:00:00	0	2	4	9	27	0	0	4	2	2	0	0	2	0	1	23	5	3	0	0	0	5	5	590709
2008-02-12 17:00:00	0	2	7	20	26	0	0	2	0	2	0	0	4	2	0	5	9	6	0	0	0	7	5	627111
2008-02-12 18:00:00	0	1	4	15	23	0	0	4	0	5	1	0	1	1	1	13	6	10	0	0	0	7	2	651825
2008-02-12 19:00:00	0	1	7	27	26	0	0	1	0	6	1	0	4	0	0	29	8	9	0	0	0	14	3	676655
2008-02-12 20:00:00	0	1	5	33	37	0	0	4	2	8	1	0	2	0	0	18	4	7	0	0	0	17	4	645998
2008-02-12 21:00:00	0	2	10	18	26	0	0	1	0	11	1	0	5	0	2	21	3	10	0	0	0	10	3	584957
2008-02-12 22:00:00	0	1	6	14	15	0	0	2	0	7	0	0	2	0	2	10	5	8	0	0	0	6	2	476203
2008-02-12 23:00:00	0	0	3	8	14	0	0	1	0	5	0	0	0	0	0	13	1	2	0	0	0	13	1	348888
2008-02-13 00:00:00	0	1	2	9	10	0	0	3	0	2	0	0	2	0	1	11	0	2	0	0	0	1	0	235187
2008-02-13 01:00:00	0	0	0	6	2	0	0	1	0	0	0	0	3	0	1	2	2	0	0	0	0	3	1	168567
2008-02-13 02:00:00	0	0	0	0	3	0	0	0	0	0	3	0	0	0	0	9	0	2	0	0	0	4	0	128032
2008-02-13 03:00:00	0	0	0	2	1	0	0	4	0	0	0	0	0	0	0	3	0	0	0	0	0	1	0	117246
2008-02-13 04:00:00	0	2	0	3	6	0	0	0	0	0	0	0	0	0	0	0	0	1	0	0	0	0	0	122945
2008-02-13 05:00:00	0	1	0	1	0	0	0	3	0	1	0	0	1	0	0	2	0	2	0	0	0	1	2	110729
2008-02-13 06:00:00	0	0	0	1	1	0	0	1	0	2	0	0	0	1	0	2	1	0	0	0	0	2	0	140971
2008-02-13 07:00:00	0	1	0	3	5	0	0	3	0	3	0	0	2	0	0	7	1	0	0	0	0	3	0	172586
2008-02-13 08:00:00	0	2	2	4	13	0	0	1	0	1	1	0	0	0	1	7	2	2	0	0	0	7	2	257916
2008-02-13 09:00:00	0	0	0	6	20	0	0	0	0	7	0	0	1	0	1	8	1	1	0	0	0	6	2	319792
2008-02-13 10:00:00	0	0	4	5	19	0	0	1	0	3	0	0	0	0	2	7	2	2	0	0	0	6	0	381927
2008-02-13 11:00:00	0	2	3	8	16	0	0	2	1	7	0	0	1	0	2	15	0	1	0	0	0	4	0	413488
2008-02-13 12:00:00	0	2	3	12	12	0	0	0	0	7	0	0	4	0	1	14	2	3	0	0	0	8	2	442446
2008-02-13 13:00:00	0	0	3	14	23	0	0	2	0	3	0	0	4	1	0	13	3	4	0	0	0	6	3	454569
2008-02-13 14:00:00	0	2	3	12	19	0	0	4	0	4	2	0	3	0	2	15	6	4	0	0	0	7	2	481091
2008-02-13 15:00:00	0	1	5	15	18	0	0	6	0	1	0	0	2	0	1	5	1	7	0	0	0	11	2	508143
2008-02-13 16:00:00	0	1	2	19	26	0	0	3	0	3	2	0	0	0	1	9	9	10	0	0	0	6	2	524846
2008-02-13 17:00:00	0	1	3	13	27	0	0	3	0	2	0	0	3	0	2	15	1	10	0	0	0	10	2	584421
2008-02-13 18:00:00	0	1	6	16	30	0	0	8	0	8	0	0	2	0	1	19	5	10	0	0	0	12	2	632777
2008-02-13 19:00:00	0	1	5	15	26	0	0	2	1	8	0	0	1	0	0	23	4	13	0	0	0	9	1	662287
2008-02-13 20:00:00	0	4	4	19	30	0	0	7	0	11	0	0	2	0	3	25	5	12	0	0	0	4	3	625404
2008-02-13 21:00:00	0	0	5	9	31	0	0	2	0	6	1	0	2	0	0	9	2	5	0	0	0	7	2	616505
2008-02-13 22:00:00	0	0	2	14	13	0	0	4	0	3	0	0	4	0	0	13	1	5	0	0	0	3	3	525780
2008-02-13 23:00:00	0	0	4	10	7	0	0	1	0	5	0	0	1	0	1	17	3	1	0	0	0	4	1	358456
2008-02-14 00:00:00	0	1	0	4	9	0	0	1	0	0	0	0	0	0	0	13	1	3	0	0	0	5	2	241937
2008-02-14 01:00:00	0	1	0	4	8	0	0	1	0	1	0	0	2	0	0	1	0	3	0	0	0	0	0	183752
2008-02-14 02:00:00	0	1	0	2	1	0	0	0	0	1	0	0	1	0	1	2	1	0	0	0	0	4	0	176576
2008-02-14 03:00:00	0	0	0	1	2	0	0	2	0	1	0	0	1	0	0	6	1	1	0	0	0	1	0	205866
2008-02-14 04:00:00	0	1	0	1	5	0	0	7	0	1	0	0	0	0	0	3	1	3	0	0	0	3	1	218660
2008-02-14 05:00:00	0	2	0	0	2	0	0	4	0	1	0	0	0	0	0	2	0	3	0	0	0	3	0	240396
2008-02-14 06:00:00	0	1	0	1	3	0	0	2	0	1	0	0	0	1	0	5	1	5	0	0	0	2	1	221558
2008-02-14 07:00:00	0	1	0	1	9	0	0	3	0	0	0	0	0	1	2	5	1	4	0	0	0	1	1	246995
2008-02-14 08:00:00	0	1	4	6	10	0	0	3	1	2	0	0	2	0	0	6	5	6	0	0	0	4	0	320148
2008-02-14 09:00:00	0	2	4	7	14	0	0	3	0	7	0	0	4	0	0	8	3	4	0	0	0	19	2	369026
2008-02-14 10:00:00	0	1	2	9	7	0	0	4	0	3	1	0	5	0	0	7	2	6	0	0	0	7	2	410316
2008-02-14 11:00:00	0	2	1	6	12	0	0	1	0	7	0	0	3	0	0	13	0	3	0	0	0	11	0	425959
2008-02-14 12:00:00	0	1	2	14	29	0	0	2	0	2	5	0	3	0	0	8	4	8	0	0	0	4	1	415954
2008-02-14 13:00:00	0	0	2	9	17	0	0	6	1	4	0	0	4	0	0	9	3	2	0	0	0	5	0	376862
2008-02-14 14:00:00	0	0	6	9	10	0	0	1	0	6	2	0	4	0	0	9	0	1	0	0	0	4	1	439031
2008-02-14 15:00:00	0	0	4	7	16	0	0	5	0	7	0	0	2	0	0	9	9	6	0	0	0	4	0	480418
2008-02-14 16:00:00	0	1	4	11	33	0	0	3	0	3	0	0	4	0	0	10	2	2	0	0	0	10	0	525970
2008-02-14 17:00:00	0	2	4	9	25	0	0	0	0	2	0	0	4	0	1	18	1	7	0	0	0	4	0	549814
2008-02-14 18:00:00	0	1	6	27	22	0	0	3	0	4	1	0	2	0	0	19	4	8	0	0	0	8	2	598359
2008-02-14 19:00:00	0	0	6	22	24	0	0	3	0	3	0	0	3	0	0	12	3	13	0	0	0	5	2	628068
2008-02-14 20:00:00	0	0	2	23	25	0	0	4	0	6	1	0	8	0	0	17	4	11	0	0	0	13	2	548475
2008-02-14 21:00:00	0	1	10	12	14	0	0	0	0	5	0	0	3	0	0	17	3	6	0	0	0	4	3	561600
2008-02-14 22:00:00	0	0	2	12	17	0	0	8	0	4	1	0	4	0	0	18	3	6	0	0	0	7	0	501827
2008-02-14 23:00:00	0	2	0	8	21	0	0	1	0	3	2	0	1	0	3	19	1	6	0	0	0	3	2	366925
2008-02-15 00:00:00	0	0	0	3	5	0	0	1	0	2	0	0	2	0	0	14	1	1	0	0	0	1	0	196159
2008-02-15 01:00:00	0	0	0	1	3	0	0	0	0	1	0	0	1	0	1	6	1	1	0	0	0	2	0	130844
2008-02-15 02:00:00	0	0	1	3	1	0	0	0	0	0	0	0	0	0	0	3	1	0	0	0	0	0	1	128848
2008-02-15 03:00:00	0	0	1	4	1	0	0	2	0	1	0	0	0	1	0	1	0	1	0	0	0	1	1	138727
2008-02-15 04:00:00	0	0	0	0	3	0	0	3	0	0	0	0	0	0	0	4	0	2	0	0	0	0	0	148075
2008-02-15 05:00:00	0	0	0	2	3	0	0	3	0	0	0	0	0	0	0	2	1	2	0	0	0	0	0	143535
2008-02-15 06:00:00	0	2	0	1	4	0	0	3	0	3	0	0	0	0	0	0	0	1	0	0	0	0	0	145674
2008-02-15 07:00:00	0	0	2	5	8	0	0	1	0	1	2	0	0	0	1	7	0	6	0	0	0	1	0	184978
2008-02-15 08:00:00	0	0	0	10	5	0	0	2	0	1	0	0	2	0	0	5	0	5	0	0	0	2	0	261017
2008-02-15 09:00:00	0	0	5	7	13	0	0	4	0	3	0	0	3	0	0	9	2	3	0	0	0	3	2	338915
2008-02-15 10:00:00	0	0	0	5	23	0	0	5	0	2	0	0	0	0	1	11	3	2	0	0	0	2	0	379361
2008-02-15 11:00:00	0	0	6	8	10	0	0	2	0	3	0	0	3	0	1	22	1	7	0	0	0	2	2	390393
2008-02-15 12:00:00	0	0	1	16	15	0	0	3	0	1	1	0	1	0	0	11	6	3	0	0	0	5	3	365421
2008-02-15 13:00:00	0	2	2	6	13	0	0	3	0	3	1	0	0	0	0	5	4	5	0	0	0	10	3	388394
2008-02-15 14:00:00	0	0	4	22	19	0	0	1	0	1	0	0	2	0	7	15	2	2	0	0	0	5	1	414277
2008-02-15 15:00:00	0	0	1	16	7	0	0	8	0	5	0	0	5	0	0	15	3	2	0	0	0	3	2	429593
2008-02-15 16:00:00	0	2	1	7	23	0	0	0	0	5	1	0	2	0	2	7	6	8	0	0	0	2	2	457655
2008-02-15 17:00:00	0	2	5	16	18	0	0	7	0	2	1	0	3	0	0	11	1	8	0	0	0	7	2	459347
2008-02-15 18:00:00	0	0	2	10	15	0	0	2	0	4	0	0	9	0	0	13	4	5	0	0	0	9	1	486263
2008-02-15 19:00:00	0	0	4	22	23	0	0	4	0	5	0	1	4	0	0	21	5	7	0	0	0	6	0	520466
2008-02-15 20:00:00	0	0	2	15	18	0	0	2	0	4	1	0	6	0	1	8	2	8	0	0	0	10	2	513814
2008-02-15 21:00:00	0	1	1	14	18	0	0	4	0	3	0	0	0	0	0	13	3	6	0	0	0	9	2	503164
2008-02-15 22:00:00	0	1	6	9	13	0	0	3	0	5	4	0	2	0	0	20	2	6	0	0	0	5	4	456262
2008-02-15 23:00:00	0	0	1	7	10	0	0	2	0	2	0	0	3	0	1	5	2	5	0	0	0	7	2	375873
2008-02-16 00:00:00	0	0	1	4	6	0	0	1	0	0	1	0	1	0	0	2	1	0	0	0	0	3	0	232508
2008-02-16 01:00:00	0	0	1	1	4	0	0	1	0	0	0	0	0	0	0	1	2	1	0	0	0	4	3	172945
2008-02-16 02:00:00	0	2	0	1	2	0	0	2	0	0	0	0	2	0	1	4	0	1	0	0	0	1	0	125984
2008-02-16 03:00:00	0	3	1	1	1	0	0	0	0	2	0	0	0	0	0	0	0	1	0	0	0	1	0	101036
2008-02-16 04:00:00	0	0	0	2	0	0	0	1	0	1	0	0	0	0	0	0	0	0	0	0	0	1	0	90025
2008-02-16 05:00:00	0	0	0	1	1	0	0	0	0	1	0	0	0	0	0	1	0	1	0	0	0	1	2	88281
2008-02-16 06:00:00	0	0	0	1	0	0	0	1	0	1	0	0	1	0	0	1	0	2	0	0	0	2	0	97413
2008-02-16 07:00:00	0	0	0	0	3	0	0	0	0	1	0	0	0	1	0	2	2	1	0	0	0	2	0	123529
2008-02-16 08:00:00	0	0	2	7	4	0	0	0	0	2	0	0	2	0	0	5	2	3	0	0	0	1	0	174611
2008-02-16 09:00:00	0	0	1	9	8	0	0	1	0	4	0	0	1	0	2	11	2	2	0	0	0	4	1	237430
2008-02-16 10:00:00	0	0	2	3	8	0	0	1	1	6	0	0	1	0	0	17	0	6	0	0	0	2	1	322522
2008-02-16 11:00:00	0	2	4	7	10	0	0	2	0	8	2	0	1	0	1	11	3	4	0	0	0	2	0	389269
2008-02-16 12:00:00	0	5	2	7	18	0	0	3	0	8	0	0	0	0	3	9	1	11	0	0	0	6	1	412936
2008-02-16 13:00:00	0	1	4	7	24	0	0	0	0	0	0	0	2	0	1	10	0	6	0	0	0	5	3	416879
2008-02-16 14:00:00	0	1	3	18	15	0	0	1	0	4	1	0	1	0	0	18	6	3	0	0	0	4	3	433909
2008-02-16 15:00:00	0	0	2	21	27	0	0	1	0	1	0	0	2	0	1	8	4	4	0	0	0	6	3	443117
2008-02-16 16:00:00	0	2	1	18	24	0	0	9	0	2	0	0	1	0	1	16	4	11	0	0	0	5	2	451525
2008-02-16 17:00:00	0	2	2	12	18	0	0	3	0	5	0	0	1	0	0	9	3	7	0	0	0	4	0	458566
2008-02-16 18:00:00	0	0	5	12	22	0	0	2	0	4	0	0	1	0	0	28	4	8	0	0	0	4	2	495520
2008-02-16 19:00:00	0	0	6	16	20	0	0	5	0	4	0	0	2	0	0	26	3	9	0	0	0	4	2	492659
2008-02-16 20:00:00	0	0	3	12	22	0	0	4	0	5	0	0	6	0	0	11	3	2	0	0	0	10	1	460890
2008-02-16 21:00:00	0	1	1	18	11	0	0	1	0	7	1	0	5	0	0	13	2	6	0	0	0	8	2	466606
2008-02-16 22:00:00	0	2	5	11	24	0	0	5	0	3	0	0	3	0	0	16	4	7	0	0	0	5	3	439800
2008-02-16 23:00:00	0	1	0	6	14	0	0	2	0	4	0	0	4	0	0	8	1	2	0	0	0	1	1	363731
2008-02-17 00:00:00	0	0	2	10	8	0	0	1	0	1	0	0	5	0	0	3	1	2	0	0	0	4	0	270760
2008-02-17 01:00:00	0	2	0	3	2	0	0	3	0	2	0	0	1	0	1	4	1	0	0	0	0	0	0	194403
2008-02-17 02:00:00	0	0	0	1	5	0	0	1	0	0	0	0	0	0	2	3	1	2	0	0	0	2	0	153955
2008-02-17 03:00:00	0	0	0	7	1	0	0	1	0	3	0	0	0	0	0	2	1	1	0	0	0	1	1	133251
2008-02-17 04:00:00	0	1	0	1	5	0	0	0	0	0	0	0	0	0	0	0	1	0	0	0	0	1	0	119661
2008-02-17 05:00:00	0	0	1	0	2	0	0	0	0	1	0	0	0	0	0	4	0	0	0	0	0	1	0	100938
2008-02-17 06:00:00	0	0	1	3	3	0	0	0	0	0	0	0	0	0	1	2	1	1	0	0	0	0	1	133810
2008-02-17 07:00:00	0	0	0	3	3	0	0	1	0	0	0	0	0	0	0	2	1	1	0	0	0	1	0	143503
2008-02-17 08:00:00	0	1	0	1	7	0	0	1	0	0	0	0	1	0	0	3	1	2	0	0	0	3	1	198126
2008-02-17 09:00:00	0	1	5	8	13	0	0	4	0	4	0	0	5	0	1	16	1	0	0	0	0	3	0	233142
2008-02-17 10:00:00	0	4	4	7	21	0	0	1	0	2	0	0	1	1	0	10	3	1	0	0	0	5	0	352616
2008-02-17 11:00:00	0	3	10	18	25	0	0	1	0	3	0	0	6	0	1	8	3	4	0	0	0	7	0	459399
2008-02-17 12:00:00	0	1	5	15	21	0	0	1	0	5	0	0	1	0	0	23	6	6	0	0	0	5	1	532161
2008-02-17 13:00:00	0	0	6	16	27	0	0	3	0	5	1	0	3	1	0	17	4	8	0	0	0	2	1	571295
2008-02-17 14:00:00	0	1	6	10	22	0	0	3	0	2	1	0	5	0	1	15	1	8	0	0	0	2	0	566530
2008-02-17 15:00:00	0	1	4	6	21	0	0	2	0	1	0	0	3	0	1	22	6	9	0	0	0	8	1	582933
2008-02-17 16:00:00	0	1	1	11	27	0	0	2	1	4	0	0	3	0	0	5	3	14	0	0	0	7	1	569630
2008-02-17 17:00:00	0	3	6	21	29	0	0	4	0	11	0	0	1	0	0	7	1	14	0	0	0	6	2	593009
2008-02-17 18:00:00	0	2	2	16	25	0	0	4	0	8	1	0	1	0	2	20	3	11	0	0	0	8	1	752707
2008-02-17 19:00:00	0	3	2	16	26	0	0	6	0	6	0	0	4	1	0	28	1	13	0	0	0	8	2	684130
2008-02-17 20:00:00	0	0	6	21	37	0	0	4	1	6	1	0	2	0	0	20	2	8	0	0	0	11	2	635152
2008-02-17 21:00:00	0	1	5	28	24	0	0	2	0	0	0	0	0	0	0	20	1	7	0	0	0	5	2	607611
2008-02-17 22:00:00	0	2	2	17	21	0	0	4	0	8	0	0	4	0	1	15	2	5	0	0	0	7	1	514722
2008-02-17 23:00:00	0	1	1	6	7	0	0	1	0	4	0	0	3	0	0	10	2	7	0	0	0	2	0	372837
2008-02-18 00:00:00	0	0	1	3	8	0	0	3	0	0	1	0	5	0	0	9	4	3	0	0	0	4	2	267236
2008-02-18 01:00:00	0	0	4	4	4	0	0	1	0	3	0	0	2	0	0	2	0	0	0	0	0	4	1	191384
2008-02-18 02:00:00	0	0	0	2	3	0	0	2	0	3	0	0	1	0	0	2	0	3	0	0	0	0	0	160091
2008-02-18 03:00:00	0	0	0	1	6	0	0	2	0	1	1	0	1	1	0	4	0	2	0	0	0	1	0	149030
2008-02-18 04:00:00	0	0	0	1	4	0	0	5	0	4	0	0	3	0	0	1	1	4	0	0	0	0	0	188211
2008-02-18 05:00:00	0	0	0	0	4	0	0	2	1	0	0	0	0	0	1	3	0	3	0	0	0	0	0	163081
2008-02-18 06:00:00	0	0	1	0	7	0	0	2	0	0	0	0	0	0	0	0	1	3	0	0	0	1	0	145230
2008-02-18 07:00:00	0	0	0	5	12	0	0	0	0	2	0	0	0	1	0	5	0	3	0	0	0	5	1	180933
2008-02-18 08:00:00	0	0	2	6	30	0	0	3	0	1	0	0	0	0	0	17	6	3	0	0	0	4	0	270536
2008-02-18 09:00:00	0	0	3	13	20	0	0	3	1	10	1	0	1	0	1	5	3	1	0	0	0	7	0	349629
2008-02-18 10:00:00	0	5	7	8	10	0	0	1	0	3	5	0	2	0	0	12	3	1	0	0	0	2	3	373696
2008-02-18 11:00:00	0	2	6	16	30	0	0	0	0	0	0	0	2	0	1	11	2	6	0	0	0	5	3	387755
2008-02-18 12:00:00	0	1	3	14	12	0	0	4	0	5	1	0	5	0	1	14	3	4	0	0	0	7	2	444479
2008-02-18 13:00:00	0	1	12	16	22	0	0	3	0	3	0	0	7	0	0	14	5	4	0	0	0	3	2	481460
2008-02-18 14:00:00	0	0	4	13	16	0	0	0	0	4	0	0	8	0	1	13	4	5	0	0	0	5	2	518202
2008-02-18 15:00:00	0	2	3	13	34	0	0	3	0	4	1	0	3	0	2	22	4	9	0	0	0	5	5	575119
2008-02-18 16:00:00	0	0	6	16	21	0	0	6	0	3	0	0	0	0	0	15	9	12	0	0	0	5	4	633491
2008-02-18 17:00:00	0	0	6	7	34	0	0	7	0	7	1	0	2	0	0	16	7	5	0	0	0	7	2	681510
2008-02-18 18:00:00	0	0	5	22	49	0	0	9	0	4	0	0	3	0	0	21	5	13	0	0	0	4	5	718555
2008-02-18 19:00:00	0	1	2	26	43	0	0	4	0	7	1	0	8	0	1	9	5	12	0	0	0	21	2	743973
2008-02-18 20:00:00	0	3	8	21	36	0	0	3	0	10	1	0	4	0	2	18	4	9	0	0	0	11	3	721208
2008-02-18 21:00:00	0	2	4	17	33	0	0	4	0	5	1	0	3	0	1	31	8	9	0	0	0	13	3	664324
2008-02-18 22:00:00	0	1	3	20	13	0	0	4	0	4	1	0	5	0	1	18	0	8	0	0	0	6	0	531436
2008-02-18 23:00:00	0	2	0	12	15	0	0	1	0	3	0	0	1	1	2	10	2	3	0	0	0	11	0	361151
2008-02-19 00:00:00	0	0	1	6	4	0	0	4	0	2	0	0	0	0	0	17	1	1	0	0	0	3	1	263284
2008-02-19 01:00:00	0	0	2	2	5	0	0	6	0	1	0	0	1	0	0	0	0	1	0	0	0	2	0	211416
2008-02-19 02:00:00	0	0	0	0	3	0	0	0	0	0	0	0	0	0	0	1	1	2	0	0	0	0	0	182894
2008-02-19 03:00:00	0	0	0	2	6	0	0	3	0	1	0	0	0	0	0	2	3	2	0	0	0	0	1	173648
2008-02-19 04:00:00	0	0	0	2	4	0	0	1	0	4	0	0	0	0	0	3	1	1	0	0	0	0	0	177504
2008-02-19 05:00:00	0	0	0	2	2	0	0	1	0	2	0	0	0	0	0	6	1	2	0	0	0	2	0	143366
2008-02-19 06:00:00	0	1	1	3	4	0	0	0	0	1	0	0	0	0	0	3	0	1	0	0	0	1	0	156291
2008-02-19 07:00:00	0	0	3	4	8	0	0	1	0	2	0	0	1	0	0	7	1	3	0	0	0	4	0	196131
2008-02-19 08:00:00	0	0	0	5	17	0	0	4	1	5	0	0	4	0	0	4	1	0	0	0	0	2	2	300070
2008-02-19 09:00:00	0	0	3	10	13	0	0	1	0	4	0	0	0	0	1	11	1	4	0	0	0	3	4	363864
2008-02-19 10:00:00	0	0	6	17	19	0	0	0	0	5	0	0	2	0	0	18	0	4	0	0	0	2	1	394741
2008-02-19 11:00:00	0	1	4	14	18	0	0	1	0	3	0	0	6	0	1	14	2	4	0	0	0	2	3	437555
2008-02-19 12:00:00	0	1	4	8	16	0	0	1	0	5	0	0	2	0	0	13	2	2	0	0	0	8	4	467980
2008-02-19 13:00:00	0	0	3	21	16	0	0	3	0	6	0	0	1	0	0	15	3	5	0	0	0	6	1	507108
2008-02-19 14:00:00	0	0	2	19	18	0	0	6	0	4	1	0	3	0	0	12	7	6	0	0	0	5	4	555843
2008-02-19 15:00:00	0	0	2	19	30	0	0	6	0	4	0	0	6	0	0	8	6	3	0	0	0	7	2	604191
2008-02-19 16:00:00	0	1	9	14	29	0	0	1	0	7	0	0	6	0	2	22	2	7	0	0	0	6	2	632753
2008-02-19 17:00:00	0	2	5	19	39	0	0	4	0	4	0	0	0	0	1	9	4	12	0	0	0	8	5	668753
2008-02-19 18:00:00	0	1	2	19	37	0	0	2	0	6	0	0	4	0	0	21	4	10	0	0	0	4	2	712920
2008-02-19 19:00:00	0	2	6	29	27	0	0	2	0	10	0	0	5	0	6	23	6	5	0	0	0	3	2	737569
2008-02-19 20:00:00	0	0	6	28	32	0	0	2	0	6	0	0	2	0	0	17	3	8	0	0	0	3	3	672986
2008-02-19 21:00:00	0	0	3	23	29	0	0	7	0	7	0	0	2	0	2	23	4	9	0	0	0	4	4	625058
2008-02-19 22:00:00	0	3	2	7	17	0	0	1	0	2	1	0	5	0	1	19	2	7	0	0	0	8	7	512521
2008-02-19 23:00:00	0	0	2	6	18	0	0	1	0	1	1	0	2	0	1	11	0	3	0	0	0	4	2	356784
2008-02-20 00:00:00	0	2	0	8	13	0	0	1	0	3	0	0	2	0	1	7	2	2	0	0	0	4	0	238688
2008-02-20 01:00:00	0	1	0	0	7	0	0	2	0	2	1	0	1	0	0	5	0	1	0	0	0	2	0	195181
2008-02-20 02:00:00	0	0	0	7	3	0	0	3	0	0	0	0	0	0	0	5	0	1	0	0	0	3	1	177351
2008-02-20 03:00:00	0	2	0	1	2	0	0	3	1	2	0	0	0	0	0	3	3	1	0	0	0	1	0	152608
2008-02-20 04:00:00	0	0	0	2	6	0	0	3	0	0	0	0	0	1	0	0	0	0	0	0	0	1	0	136707
2008-02-20 05:00:00	0	0	0	0	7	0	0	3	0	1	0	0	0	0	1	2	1	0	0	0	0	2	0	136316
2008-02-20 06:00:00	0	0	1	0	4	0	0	0	0	1	0	0	0	0	0	0	0	1	0	0	0	3	0	136385
2008-02-20 07:00:00	0	0	4	5	7	0	0	3	0	1	1	0	2	0	0	2	1	4	0	0	0	0	0	211962
2008-02-20 08:00:00	0	0	1	4	12	0	0	1	0	4	1	0	0	0	0	6	5	3	0	0	0	1	2	296661
2008-02-20 09:00:00	0	0	2	10	28	0	0	6	0	1	0	0	6	0	0	8	2	2	0	0	0	5	0	353819
2008-02-20 10:00:00	0	0	2	4	16	0	0	1	0	2	0	0	0	0	0	9	5	0	0	0	0	4	2	380894
2008-02-20 11:00:00	0	0	6	7	18	0	0	0	1	3	0	0	3	0	0	13	0	9	0	0	0	5	2	423539
2008-02-20 12:00:00	0	2	5	11	23	0	0	4	0	9	0	1	1	0	5	15	3	8	0	0	0	6	9	481340
2008-02-20 13:00:00	0	1	12	11	21	0	0	3	0	3	0	0	0	0	1	18	7	4	0	0	0	4	6	529834
2008-02-20 14:00:00	0	0	1	23	21	0	0	5	0	6	1	0	4	0	0	12	3	5	0	0	0	11	1	562849
2008-02-20 15:00:00	0	1	4	12	27	0	0	8	0	5	0	0	6	0	0	21	0	3	0	0	0	7	2	583506
2008-02-20 16:00:00	0	2	3	17	31	0	0	4	0	2	0	0	6	0	1	21	5	2	0	0	0	5	2	615198
2008-02-20 17:00:00	0	1	0	18	32	0	0	5	0	5	0	0	0	0	0	14	3	8	0	0	0	9	2	645672
2008-02-20 18:00:00	0	1	4	13	42	0	0	18	0	3	0	0	3	0	0	19	9	9	0	0	0	5	3	688628
2008-02-20 19:00:00	0	0	7	14	34	0	0	6	0	6	1	0	1	0	0	21	6	10	0	0	0	2	3	721046
2008-02-20 20:00:00	0	0	4	14	30	0	0	5	0	4	0	0	2	0	2	19	7	11	0	0	0	6	5	682990
2008-02-20 21:00:00	0	0	6	21	20	0	0	3	0	5	0	0	2	1	0	15	1	4	0	0	0	4	5	602181
2008-02-20 22:00:00	0	0	12	10	15	0	0	0	0	5	0	0	6	0	1	12	5	2	0	0	0	6	0	485642
2008-02-20 23:00:00	0	1	2	6	1	0	0	3	0	4	0	0	2	0	0	16	0	5	0	0	0	5	2	217791
2008-02-21 00:00:00	0	0	7	7	4	0	0	2	0	2	0	0	0	0	0	2	3	1	0	0	0	3	2	236735
2008-02-21 01:00:00	0	2	0	4	4	0	0	4	0	1	1	0	0	0	0	9	2	0	0	0	0	1	0	218814
2008-02-21 02:00:00	0	1	1	3	3	0	0	2	0	2	1	0	1	0	0	2	1	1	0	0	0	2	0	203849
2008-02-21 03:00:00	0	1	0	2	0	0	0	1	0	0	0	0	0	0	0	1	0	1	0	0	0	0	0	193186
2008-02-21 04:00:00	0	0	0	3	4	0	0	4	0	1	2	0	2	0	0	1	0	1	0	0	0	0	1	175215
2008-02-21 05:00:00	0	1	0	0	1	0	0	2	0	1	0	0	0	0	0	4	0	3	0	0	0	0	1	116654
2008-02-21 06:00:00	0	0	0	1	5	0	0	2	0	3	0	0	1	0	0	2	1	1	0	0	0	1	0	140099
2008-02-21 07:00:00	0	0	1	2	6	0	0	4	0	1	1	0	5	0	3	3	2	3	0	0	0	2	0	191067
2008-02-21 08:00:00	0	0	4	5	7	0	0	4	0	1	0	0	2	0	0	8	0	2	0	0	0	2	3	289235
2008-02-21 09:00:00	0	2	3	10	18	0	0	9	0	2	0	0	3	0	1	14	4	2	0	0	0	4	1	341983
2008-02-21 10:00:00	0	0	7	13	18	0	0	3	0	5	1	0	1	0	2	14	4	4	0	0	0	5	6	368385
2008-02-21 11:00:00	0	0	7	8	14	0	0	2	0	3	0	0	4	1	0	20	2	2	0	0	0	3	3	406806
2008-02-21 12:00:00	0	0	7	15	30	0	0	4	0	2	0	0	6	0	1	14	3	8	0	0	0	6	1	456266
2008-02-21 13:00:00	0	0	5	13	20	0	0	2	0	6	0	0	5	0	0	18	4	5	0	0	0	10	3	516434
2008-02-21 14:00:00	0	0	4	9	19	0	0	5	0	8	1	0	5	0	1	14	5	5	0	0	0	5	1	552685
2008-02-21 15:00:00	0	1	2	21	31	0	0	6	0	3	0	0	2	1	0	13	3	4	0	0	0	4	2	557493
2008-02-21 16:00:00	0	2	4	9	32	0	0	4	0	8	0	0	3	0	1	20	3	3	0	0	0	6	5	569113
2008-02-21 17:00:00	0	1	4	13	35	0	0	1	0	8	1	0	2	0	1	21	7	6	0	0	0	7	4	615265
2008-02-21 18:00:00	0	0	2	23	39	0	0	3	0	5	0	0	0	0	0	19	6	9	0	0	0	11	4	654207
2008-02-21 19:00:00	0	3	5	25	41	0	0	7	0	3	0	0	1	0	1	17	8	13	0	0	0	8	0	689002
2008-02-21 20:00:00	0	1	4	30	38	0	0	1	0	4	0	0	2	1	3	35	4	16	0	0	0	3	0	693863
2008-02-21 21:00:00	0	0	9	18	20	0	0	1	0	9	0	0	6	0	0	22	4	8	0	0	0	8	2	622740
2008-02-21 22:00:00	0	0	4	19	19	0	0	2	0	7	0	0	4	0	0	7	2	7	0	0	0	5	5	488650
2008-02-21 23:00:00	0	0	2	13	16	0	0	1	0	1	1	0	3	0	0	12	2	4	0	0	0	3	2	349697
2008-02-22 00:00:00	0	0	0	2	3	0	0	3	0	1	0	0	0	0	0	5	0	3	0	0	0	3	1	265217
2008-02-22 01:00:00	0	1	0	0	5	0	0	3	0	0	0	0	1	0	0	3	1	5	0	0	0	2	1	199829
2008-02-22 02:00:00	0	0	0	2	3	0	0	3	0	1	0	0	0	0	0	2	0	5	0	0	0	3	1	187718
2008-02-22 03:00:00	0	1	0	4	5	0	0	5	0	1	1	0	0	0	0	1	0	3	0	0	0	1	0	201955
2008-02-22 04:00:00	0	0	1	2	2	0	0	7	0	1	0	0	0	0	0	2	0	1	0	0	0	3	0	192455
2008-02-22 05:00:00	0	0	0	2	5	0	0	4	0	0	0	0	0	0	0	0	0	9	0	0	0	1	0	183239
2008-02-22 06:00:00	0	1	0	0	8	0	0	4	0	3	0	0	0	0	0	5	0	2	0	0	0	0	0	189119
2008-02-22 07:00:00	0	1	5	2	14	0	0	7	0	3	0	0	1	0	0	1	2	0	0	0	0	2	0	243796
2008-02-22 08:00:00	0	0	3	7	11	0	0	6	0	2	0	0	0	0	1	9	3	4	0	0	0	2	0	336991
2008-02-22 09:00:00	0	1	5	6	26	0	0	4	0	8	0	0	2	0	0	7	4	2	0	0	0	2	1	384747
2008-02-22 10:00:00	0	0	2	12	15	0	0	2	0	8	0	0	2	0	0	10	4	3	0	0	0	3	1	388171
2008-02-22 11:00:00	0	0	3	12	17	0	0	0	0	4	0	0	7	0	0	17	5	8	0	0	0	2	3	437109
2008-02-22 12:00:00	0	0	1	21	14	0	0	2	0	5	0	0	7	0	0	17	6	3	0	0	0	6	2	478926
2008-02-22 13:00:00	0	3	8	14	33	0	0	3	0	7	2	0	4	1	3	13	4	5	0	0	0	6	2	527411
2008-02-22 14:00:00	0	0	8	15	21	0	0	3	0	7	0	0	3	0	2	13	1	10	0	0	0	5	3	564006
2008-02-22 15:00:00	0	0	2	23	29	0	0	10	0	2	0	0	1	0	1	4	2	5	0	0	0	10	1	556302
2008-02-22 16:00:00	0	1	4	10	23	0	0	6	0	5	0	0	3	0	0	10	2	6	0	0	0	7	1	541490
2008-02-22 17:00:00	0	2	3	13	22	0	0	5	0	8	1	0	6	0	0	14	2	12	0	0	0	9	6	551378
2008-02-22 18:00:00	0	1	2	17	24	0	0	3	0	2	2	0	1	0	1	19	4	4	0	0	0	2	2	515033
2008-02-22 19:00:00	0	2	5	21	25	0	0	4	1	6	1	0	1	0	0	17	3	11	0	0	0	6	2	548463
2008-02-22 20:00:00	0	0	5	16	22	0	0	5	0	3	0	0	3	0	1	25	2	5	0	0	0	10	0	537759
2008-02-22 21:00:00	0	1	2	11	17	0	0	5	0	12	1	0	4	0	0	24	4	2	0	0	0	12	1	515222
2008-02-22 22:00:00	0	0	3	12	14	0	0	5	0	9	0	0	1	0	0	10	0	7	0	0	0	9	2	410159
2008-02-22 23:00:00	0	2	1	13	13	0	0	2	0	4	1	0	2	0	2	13	2	1	0	0	0	5	2	360271
2008-02-23 00:00:00	0	0	2	2	8	0	0	1	0	1	0	0	3	0	0	9	1	3	0	0	0	5	1	247444
2008-02-23 01:00:00	0	1	1	1	3	0	0	0	0	1	0	0	3	0	0	5	1	1	0	0	0	4	1	188218
2008-02-23 02:00:00	0	0	0	1	8	0	0	3	0	5	0	0	5	0	0	0	3	1	0	0	0	4	0	205496
2008-02-23 03:00:00	0	1	0	0	7	0	0	5	0	0	0	0	0	0	1	3	0	4	0	0	0	2	0	210312
2008-02-23 04:00:00	0	0	0	1	4	0	0	4	0	0	0	0	0	0	0	4	0	0	0	0	0	0	0	198784
2008-02-23 05:00:00	0	0	0	0	1	0	0	7	0	0	0	0	0	0	0	2	1	2	0	0	0	1	0	190832
2008-02-23 06:00:00	0	2	0	2	4	0	0	4	0	0	0	0	0	1	0	0	0	5	0	0	0	1	0	189829
2008-02-23 07:00:00	0	0	5	6	6	0	0	2	0	1	1	0	1	0	0	3	0	1	0	0	0	0	0	190216
2008-02-23 08:00:00	0	0	0	1	9	0	0	0	0	2	0	0	0	0	0	2	0	5	0	0	0	3	0	227803
2008-02-23 09:00:00	0	2	1	12	21	0	0	3	0	0	0	0	2	0	0	6	3	1	0	0	0	2	0	285891
2008-02-23 10:00:00	0	0	1	4	18	0	0	3	0	4	0	0	2	0	0	19	3	3	0	0	0	1	0	318577
2008-02-23 11:00:00	0	1	0	10	24	0	0	0	0	0	0	0	0	0	0	9	4	6	0	0	0	5	0	383163
2008-02-23 12:00:00	0	0	2	6	11	0	0	4	1	1	0	0	3	1	0	9	2	5	0	0	0	0	0	466758
2008-02-23 13:00:00	0	3	2	13	17	0	0	6	0	6	0	0	5	0	0	11	5	4	0	0	0	4	2	476717
2008-02-23 14:00:00	0	3	3	13	40	0	0	4	1	3	0	0	2	0	1	18	5	6	0	0	0	6	2	517771
2008-02-23 15:00:00	0	2	3	9	21	0	0	2	0	4	0	0	1	0	0	5	3	4	0	0	0	5	2	527448
2008-02-23 16:00:00	0	0	3	16	27	0	0	3	0	9	0	0	0	0	0	14	2	5	0	0	0	5	2	536790
2008-02-23 17:00:00	0	0	1	19	20	0	0	4	0	2	1	0	0	0	1	16	5	3	0	0	0	2	0	542391
2008-02-23 18:00:00	0	3	6	13	32	0	0	2	0	7	0	0	3	0	0	19	5	5	0	0	0	7	3	577893
2008-02-23 19:00:00	0	3	3	19	37	0	0	5	0	5	1	0	4	0	2	15	3	7	0	0	0	4	1	574866
2008-02-23 20:00:00	0	2	5	20	19	0	0	3	0	2	1	0	1	0	0	17	4	4	0	0	0	8	4	555038
2008-02-23 21:00:00	0	2	1	15	27	0	0	1	1	7	1	0	3	0	2	19	2	5	0	0	0	8	0	554019
2008-02-23 22:00:00	0	0	4	6	8	0	0	3	1	5	0	0	3	0	0	20	2	5	0	0	0	5	2	489786
2008-02-23 23:00:00	0	2	0	14	7	0	0	0	0	4	0	0	2	0	0	24	2	2	0	0	0	5	0	407342
2008-02-24 00:00:00	0	0	0	6	3	0	0	1	0	2	0	0	1	0	0	9	0	1	0	0	0	2	2	324136
2008-02-24 01:00:00	0	1	1	6	2	0	0	1	0	2	0	0	0	0	0	2	1	5	0	0	0	1	2	251212
2008-02-24 02:00:00	0	0	4	6	8	0	0	1	0	2	0	0	1	0	0	1	3	1	0	0	0	5	1	209231
2008-02-24 03:00:00	0	0	2	1	3	0	0	5	0	1	0	0	1	0	0	5	0	4	0	0	0	4	0	217834
2008-02-24 04:00:00	0	0	0	1	1	0	0	1	0	2	1	0	2	0	0	2	1	1	0	0	0	2	0	198119
2008-02-24 05:00:00	0	0	0	2	8	0	0	2	0	1	0	0	1	1	0	0	0	1	0	0	0	5	0	195027
2008-02-24 06:00:00	0	0	0	1	11	0	0	3	0	1	0	0	0	0	0	1	0	2	0	0	0	0	1	170626
2008-02-24 07:00:00	0	0	0	4	3	0	0	2	0	2	0	0	1	0	0	8	0	0	0	0	0	1	0	185743
2008-02-24 08:00:00	0	0	1	6	13	0	0	3	0	1	0	0	3	0	1	9	2	4	0	0	0	1	0	224169
2008-02-24 09:00:00	0	0	0	5	13	0	0	4	0	1	1	0	1	0	0	12	2	2	0	0	0	3	2	305088
2008-02-24 10:00:00	0	1	3	9	17	0	0	1	0	1	0	0	0	1	2	8	6	6	0	0	0	4	1	378701
2008-02-24 11:00:00	0	1	6	17	28	0	0	0	0	9	1	1	1	0	0	16	2	4	0	0	0	4	1	490788
2008-02-24 12:00:00	0	0	6	14	27	0	0	6	0	5	0	0	1	0	0	15	2	11	0	0	0	8	1	564049
2008-02-24 13:00:00	0	0	2	12	20	0	0	3	0	4	0	0	3	1	0	13	3	9	0	0	0	6	3	594565
2008-02-24 14:00:00	0	0	1	16	16	0	0	7	0	5	1	0	4	0	0	24	2	6	0	0	0	8	3	571844
2008-02-24 15:00:00	0	0	2	19	23	0	0	6	0	4	1	0	2	0	2	10	3	2	0	0	0	5	2	602767
2008-02-24 16:00:00	0	0	2	17	28	0	0	4	0	6	1	0	0	1	0	8	8	7	0	0	0	4	3	594438
2008-02-24 17:00:00	0	1	3	18	35	0	0	6	0	8	0	0	0	0	1	3	7	8	0	0	0	6	3	633794
2008-02-24 18:00:00	0	0	8	22	32	0	0	4	0	6	0	0	6	0	0	13	10	10	0	0	0	6	0	774807
2008-02-24 19:00:00	0	0	2	31	42	0	0	2	0	4	0	0	0	0	0	17	0	7	0	0	0	8	6	749687
2008-02-24 20:00:00	0	1	5	24	54	0	0	1	0	9	0	0	3	0	3	21	5	10	0	0	0	16	2	710660
2008-02-24 21:00:00	0	0	7	6	20	0	0	7	0	5	0	0	2	0	1	15	2	5	0	0	0	15	8	660584
2008-02-24 22:00:00	0	1	3	19	27	0	0	7	0	1	0	0	4	0	3	22	3	5	0	0	0	4	5	529584
2008-02-24 23:00:00	0	0	7	13	19	0	0	0	0	6	0	0	1	0	0	6	3	4	0	0	0	4	1	390276
2008-02-25 00:00:00	0	0	3	6	4	0	0	2	0	1	0	0	1	1	1	4	2	3	0	0	0	6	0	281413
2008-02-25 01:00:00	0	0	0	2	2	0	0	5	1	0	0	0	1	0	0	5	1	0	0	0	0	4	0	212755
2008-02-25 02:00:00	0	0	0	2	2	0	0	4	0	1	0	0	2	0	0	2	0	2	0	0	0	0	0	190744
2008-02-25 03:00:00	0	0	2	2	4	0	0	2	0	0	0	0	0	0	0	3	1	0	0	0	0	2	0	183447
2008-02-25 04:00:00	0	0	0	1	2	0	0	1	0	0	0	0	0	0	0	1	0	0	0	0	0	2	1	139411
2008-02-25 05:00:00	0	0	2	1	3	0	0	2	0	1	0	0	1	1	0	1	1	0	0	0	0	2	0	130537
2008-02-25 06:00:00	0	1	1	3	5	0	0	2	1	0	0	0	0	0	0	4	0	0	0	0	0	0	0	143240
2008-02-25 07:00:00	0	2	0	8	8	0	0	2	0	1	0	0	0	0	0	3	1	3	0	0	0	3	1	180447
2008-02-25 08:00:00	0	0	4	6	10	0	0	0	2	1	0	0	3	0	0	5	2	6	0	0	0	1	0	256881
2008-02-25 09:00:00	0	0	2	9	9	0	0	3	0	3	1	0	4	0	0	14	0	4	0	0	0	3	3	320181
2008-02-25 10:00:00	0	1	1	20	29	0	0	2	0	6	1	0	2	0	2	9	0	4	0	0	0	5	2	350193
2008-02-25 11:00:00	0	1	5	8	18	0	0	0	0	4	0	0	4	1	3	9	2	5	0	0	0	5	6	386577
2008-02-25 12:00:00	0	0	3	2	9	0	0	5	0	3	0	0	5	0	0	6	4	5	0	0	0	5	0	418056
2008-02-25 13:00:00	0	2	6	10	12	0	0	2	0	7	0	0	0	0	1	16	3	3	0	0	0	4	1	465989
2008-02-25 14:00:00	0	2	4	14	13	0	0	3	0	12	0	0	1	0	0	20	3	4	0	0	0	5	2	506961
2008-02-25 15:00:00	0	2	4	14	14	0	0	5	0	1	2	0	5	0	0	17	6	4	0	0	0	8	2	588034
2008-02-25 16:00:00	0	2	7	15	36	0	0	0	0	6	1	0	1	0	1	11	7	5	0	0	0	7	1	666886
2008-02-25 17:00:00	0	0	4	19	30	0	0	4	0	5	0	0	2	1	0	19	2	6	0	0	0	1	1	721226
2008-02-25 18:00:00	0	1	9	15	40	0	0	0	0	15	2	0	1	0	0	20	11	8	0	0	0	12	4	790295
2008-02-25 19:00:00	0	2	5	14	44	0	0	1	0	11	0	0	0	0	2	17	9	14	0	0	0	5	1	835256
2008-02-25 20:00:00	0	0	11	21	36	0	0	0	1	11	0	0	7	0	1	18	7	9	0	0	0	16	3	774630
2008-02-25 21:00:00	0	1	5	20	29	0	0	2	0	8	5	0	2	0	0	16	8	10	0	0	0	6	7	717807
2008-02-25 22:00:00	0	2	3	19	20	0	0	1	0	3	5	0	0	1	1	26	4	12	0	0	0	2	3	600296
2008-02-25 23:00:00	0	2	0	7	16	0	0	1	0	4	0	0	4	2	1	16	5	4	0	0	0	5	0	416681
2008-02-26 00:00:00	0	0	3	4	6	0	0	0	1	1	0	0	2	0	0	6	0	2	0	0	0	5	1	271188
2008-02-26 01:00:00	0	1	1	1	3	0	0	1	0	1	0	0	1	0	0	1	1	3	0	0	0	7	3	193971
2008-02-26 02:00:00	0	2	0	1	6	0	0	0	0	0	0	0	2	0	1	3	0	0	0	0	0	2	0	82648
2008-02-26 03:00:00	0	0	0	3	0	0	0	4	0	0	0	0	0	0	1	0	1	0	0	0	0	0	2	139970
2008-02-26 04:00:00	0	0	1	0	3	0	0	0	0	1	0	0	1	0	0	0	2	3	0	0	0	1	0	160020
2008-02-26 05:00:00	0	0	0	3	3	0	0	0	0	1	0	0	1	0	0	1	1	1	0	0	0	0	1	130059
2008-02-26 06:00:00	0	0	1	7	4	0	0	1	0	0	0	0	0	0	1	0	1	0	0	0	0	3	2	101807
2008-02-26 07:00:00	0	1	0	8	5	0	0	1	0	6	0	0	3	1	0	3	1	2	0	0	0	3	3	162322
2008-02-26 08:00:00	0	2	2	9	16	0	0	0	0	6	0	0	4	0	1	10	2	4	0	0	0	1	0	265263
2008-02-26 09:00:00	0	0	3	8	17	0	0	0	0	5	0	0	0	0	1	9	2	6	0	0	0	0	2	335229
2008-02-26 10:00:00	0	1	9	7	16	0	0	4	0	1	1	0	2	0	1	21	1	2	0	0	0	3	0	375482
2008-02-26 11:00:00	0	1	4	8	14	0	0	0	0	4	1	0	3	0	0	11	3	8	0	0	0	1	2	399786
2008-02-26 12:00:00	0	3	4	7	17	0	0	2	0	7	0	0	3	0	0	18	3	11	0	0	0	9	1	419867
2008-02-26 13:00:00	0	2	3	10	16	0	0	1	0	3	1	0	2	0	1	9	2	8	0	0	0	7	3	468832
2008-02-26 14:00:00	0	0	3	19	26	0	0	12	0	4	0	0	2	0	0	8	3	8	0	0	0	8	2	512333
2008-02-26 15:00:00	0	2	3	17	22	0	0	0	0	9	0	0	1	0	1	18	10	20	0	0	0	4	2	564017
2008-02-26 16:00:00	0	1	3	14	30	0	0	4	0	16	1	0	0	0	0	9	5	6	0	0	0	14	1	614758
2008-02-26 17:00:00	0	1	7	15	31	0	0	1	0	5	0	0	5	0	2	12	5	8	0	0	0	6	6	702069
2008-02-26 18:00:00	0	0	4	22	34	0	0	4	0	2	1	0	4	0	0	25	3	11	0	0	0	13	4	790432
2008-02-26 19:00:00	0	2	6	30	33	0	0	5	0	6	0	0	4	0	1	20	7	6	0	0	0	8	8	847594
2008-02-26 20:00:00	0	2	5	23	32	0	0	3	0	8	0	0	5	0	0	26	6	10	0	0	0	4	5	796143
2008-02-26 21:00:00	0	1	4	19	23	0	0	6	0	3	1	0	5	1	4	23	1	4	0	0	0	16	4	744185
2008-02-26 22:00:00	0	1	6	10	27	0	0	3	0	7	0	0	5	0	0	11	5	2	0	0	0	20	1	577300
2008-02-26 23:00:00	0	0	5	6	19	0	0	2	0	4	4	0	1	0	0	17	2	1	0	0	0	4	1	384134
2008-02-27 00:00:00	0	0	2	4	7	0	0	2	0	1	0	0	0	0	0	4	1	1	0	0	0	0	1	251515
2008-02-27 01:00:00	0	0	0	5	1	0	0	1	0	1	0	0	0	0	0	3	0	1	0	0	0	1	1	182542
2008-02-27 02:00:00	0	0	1	2	4	0	0	0	0	1	0	0	0	0	0	0	0	1	0	0	0	0	5	140412
2008-02-27 03:00:00	0	1	0	5	3	0	0	0	0	1	0	0	2	0	0	1	0	1	0	0	0	0	1	112054
2008-02-27 04:00:00	0	0	0	0	1	0	0	0	0	0	0	0	0	0	0	2	0	3	0	0	0	2	0	100574
2008-02-27 05:00:00	0	0	0	0	3	0	0	1	0	0	0	0	1	0	0	1	1	0	0	0	0	0	1	100366
2008-02-27 06:00:00	0	1	0	1	6	0	0	1	0	1	1	0	1	0	2	0	0	3	0	0	0	2	0	141429
2008-02-27 07:00:00	0	0	2	6	3	0	0	1	1	0	0	0	2	0	0	3	2	3	0	0	0	2	1	205096
2008-02-27 08:00:00	0	1	0	8	11	0	0	1	0	5	0	0	2	0	0	13	2	2	0	0	0	1	1	298916
2008-02-27 09:00:00	0	0	0	4	14	0	0	1	0	6	0	0	2	0	0	14	0	5	0	0	0	1	1	377493
2008-02-27 10:00:00	0	0	2	6	15	0	0	2	0	4	0	0	2	0	0	13	2	2	0	0	0	7	4	408033
2008-02-27 11:00:00	0	0	0	7	15	0	0	1	0	6	1	0	1	0	0	7	7	6	0	0	0	3	2	446614
2008-02-27 12:00:00	0	1	6	17	19	0	0	1	0	6	0	0	1	0	1	19	1	6	0	0	0	5	2	453086
2008-02-27 13:00:00	0	0	1	13	23	0	0	3	0	9	1	0	2	0	0	19	2	5	0	0	0	7	1	510374
2008-02-27 14:00:00	0	1	3	17	21	0	0	3	0	3	0	0	3	0	1	19	3	8	0	0	0	4	2	554706
2008-02-27 15:00:00	0	2	7	18	22	0	0	3	0	6	2	0	1	0	0	22	5	3	0	0	0	6	0	593809
2008-02-27 16:00:00	0	0	2	15	33	0	0	3	0	3	0	0	6	1	1	24	4	11	0	0	0	7	4	680527
2008-02-27 17:00:00	0	0	9	17	31	0	0	0	0	7	1	0	7	0	0	14	3	13	0	0	0	4	0	734830
2008-02-27 18:00:00	0	0	7	23	36	0	0	2	0	12	0	0	1	0	1	18	4	7	0	0	0	5	1	768957
2008-02-27 19:00:00	0	0	8	28	30	0	0	5	1	6	0	0	5	0	0	15	5	12	0	0	0	7	0	826928
2008-02-27 20:00:00	0	1	4	17	25	0	0	5	0	6	0	0	4	0	1	35	6	12	0	0	0	6	1	767294
2008-02-27 21:00:00	0	2	6	21	40	0	0	3	0	13	0	0	5	0	4	16	4	10	0	0	0	6	1	664367
2008-02-27 22:00:00	0	1	6	11	14	0	0	2	0	4	0	0	1	0	0	12	0	5	0	0	0	4	2	544939
2008-02-27 23:00:00	0	0	2	7	9	0	0	0	0	3	0	0	3	0	0	14	3	2	0	0	0	6	2	382234
2008-02-28 00:00:00	0	0	0	6	8	0	0	2	0	3	0	0	2	0	0	0	1	1	0	0	0	1	0	240663
2008-02-28 01:00:00	0	1	0	1	2	0	0	0	0	1	0	0	0	0	0	0	1	1	0	0	0	2	1	169011
2008-02-28 02:00:00	0	0	0	1	0	0	0	0	0	0	0	0	1	0	0	1	0	4	0	0	0	0	1	119278
2008-02-28 03:00:00	0	0	0	0	2	0	0	0	0	0	0	0	0	0	0	3	1	2	0	0	0	0	0	111892
2008-02-28 04:00:00	0	0	0	2	3	0	0	0	0	1	0	0	0	1	0	1	2	0	0	0	0	0	1	120224
2008-02-28 05:00:00	0	0	0	0	1	0	0	0	0	0	0	0	0	0	0	1	0	0	0	0	0	1	0	100920
2008-02-28 06:00:00	0	1	0	3	1	0	0	0	0	1	0	0	0	0	0	1	2	1	0	0	0	1	0	123200
2008-02-28 07:00:00	0	0	3	1	3	0	0	0	0	0	0	0	1	0	1	7	0	1	0	0	0	3	0	182487
2008-02-28 08:00:00	0	0	3	11	2	0	0	1	0	3	0	0	3	0	0	13	0	3	0	0	0	2	6	284580
2008-02-28 09:00:00	0	1	4	5	13	0	0	4	0	1	0	0	1	0	2	6	1	1	0	0	0	3	3	356668
2008-02-28 10:00:00	0	0	4	10	14	0	0	0	0	4	0	0	2	1	0	6	2	4	0	0	0	6	4	397123
2008-02-28 11:00:00	0	1	3	16	18	0	0	0	1	0	1	0	2	0	1	16	1	4	0	0	0	4	0	431867
2008-02-28 12:00:00	0	3	3	5	16	0	0	3	0	3	0	0	3	1	1	18	4	2	0	0	0	2	0	449916
2008-02-28 13:00:00	0	0	9	11	9	0	0	0	0	16	0	0	0	0	1	17	4	6	0	0	0	2	6	470538
2008-02-28 14:00:00	0	1	9	15	19	0	0	0	0	1	0	0	2	0	2	9	3	5	0	0	0	3	1	501114
2008-02-28 15:00:00	0	1	4	12	17	0	0	1	1	3	0	0	2	0	0	11	4	5	0	0	0	9	0	557518
2008-02-28 16:00:00	0	0	3	27	22	0	0	2	0	4	0	0	4	0	0	8	5	10	0	0	0	8	3	600200
2008-02-28 17:00:00	0	0	7	12	16	0	0	0	0	2	0	0	4	0	0	11	11	12	0	0	0	5	4	673650
2008-02-28 18:00:00	0	1	8	10	24	0	0	3	0	10	0	0	3	0	1	15	2	6	0	0	0	12	5	735707
2008-02-28 19:00:00	0	1	5	22	32	0	0	2	0	6	0	0	7	0	2	12	6	7	0	0	0	8	2	775124
2008-02-28 20:00:00	0	1	14	13	27	0	0	1	0	8	0	0	3	0	2	21	8	7	0	0	0	7	3	755940
2008-02-28 21:00:00	0	0	1	19	14	0	0	6	0	8	1	0	1	0	0	18	3	7	0	0	0	13	3	676950
2008-02-28 22:00:00	0	1	1	9	23	0	0	3	0	4	2	0	4	1	3	9	8	6	0	0	0	5	8	554389
2008-02-28 23:00:00	0	0	5	7	7	0	0	2	0	3	2	0	3	0	0	13	1	2	0	0	0	5	1	373916
2008-02-29 00:00:00	0	1	3	3	3	0	0	0	0	0	1	0	0	0	0	6	0	5	0	0	0	1	1	241804
2008-02-29 01:00:00	0	0	0	1	1	0	0	0	0	3	0	0	1	0	0	7	0	0	0	0	0	0	0	172768
2008-02-29 02:00:00	0	0	1	3	8	0	0	2	0	2	0	0	0	0	0	4	0	1	0	0	0	0	0	144955
2008-02-29 03:00:00	0	0	2	0	3	0	0	0	0	1	0	0	1	0	1	3	0	0	0	0	0	0	0	127204
2008-02-29 04:00:00	0	0	0	3	5	0	0	0	0	1	0	0	0	0	1	2	0	1	0	0	0	1	0	124259
2008-02-29 05:00:00	0	0	1	0	2	0	0	1	0	2	0	0	1	0	0	1	0	1	0	0	0	1	0	121970
2008-02-29 06:00:00	0	0	0	0	6	0	0	0	0	2	0	0	0	0	0	3	0	3	0	0	0	1	0	146131
2008-02-29 07:00:00	0	3	3	4	9	0	0	1	0	0	0	0	0	0	2	2	1	1	0	0	0	1	0	180891
2008-02-29 08:00:00	0	1	3	5	5	0	0	0	0	3	0	0	0	0	1	6	2	1	0	0	0	1	0	279721
2008-02-29 09:00:00	0	0	2	11	6	0	0	1	0	2	0	0	7	0	0	9	2	2	0	0	0	2	1	345054
2008-02-29 10:00:00	0	0	0	6	15	0	0	3	0	4	0	0	1	0	0	4	9	2	0	0	0	3	1	386651
2008-02-29 11:00:00	0	0	10	8	17	0	0	0	0	2	0	0	1	0	0	23	0	13	0	0	0	3	0	389790
2008-02-29 12:00:00	0	0	7	8	19	0	0	3	0	3	0	0	1	0	0	12	2	7	0	0	0	7	2	390425
2008-02-29 13:00:00	0	1	4	6	11	0	0	2	0	2	0	0	4	0	1	17	4	3	0	0	0	4	3	410121
2008-02-29 14:00:00	0	1	6	5	12	0	0	3	0	4	0	0	0	0	0	8	6	5	0	0	0	11	0	437086
2008-02-29 15:00:00	0	1	1	14	19	0	0	1	0	6	0	0	1	0	1	10	3	3	0	0	0	5	4	445466
2008-02-29 16:00:00	0	0	3	9	16	0	0	1	1	1	1	0	4	0	0	12	2	8	0	0	0	7	1	430350
2008-02-29 17:00:00	0	0	5	10	16	0	0	4	1	1	0	0	5	0	1	22	1	2	0	0	0	2	1	432750
2008-02-29 18:00:00	0	1	6	13	21	0	0	2	0	2	0	0	2	0	0	10	5	4	0	0	0	6	3	453567
2008-02-29 19:00:00	0	2	1	16	22	0	0	3	0	3	0	0	2	0	1	20	4	6	0	0	0	4	1	477150
2008-02-29 20:00:00	0	2	3	9	26	0	0	3	0	2	1	0	4	0	1	22	1	6	0	0	0	5	1	492743
2008-02-29 21:00:00	0	1	10	17	20	0	0	9	0	9	0	0	4	0	0	9	3	8	0	0	0	6	6	471643
2008-02-29 22:00:00	0	3	6	18	18	0	0	2	1	6	0	0	3	0	0	13	1	3	0	0	0	3	3	412475
2008-02-29 23:00:00	0	2	5	12	7	0	0	1	0	2	0	0	3	0	0	13	0	4	0	0	0	3	1	322163
2008-03-01 00:00:00	0	0	2	6	5	0	0	2	0	3	0	0	2	0	0	1	1	3	0	0	0	0	2	224365
2008-03-01 01:00:00	0	0	0	4	3	0	0	1	0	1	0	0	1	0	1	4	1	0	0	0	0	0	1	165945
2008-03-01 02:00:00	0	1	0	1	0	0	0	0	0	2	0	0	2	0	1	0	0	2	0	0	0	0	0	153321
2008-03-01 03:00:00	0	1	0	2	2	0	0	3	0	0	0	0	0	0	0	2	1	1	0	0	0	0	0	134090
2008-03-01 04:00:00	0	1	0	5	7	0	0	1	0	0	0	0	0	0	1	2	0	4	0	0	0	0	0	119325
2008-03-01 05:00:00	0	0	0	3	1	0	0	1	0	0	0	0	1	0	0	2	0	2	0	0	0	1	0	112132
2008-03-01 06:00:00	0	0	0	2	3	0	0	0	0	0	0	0	3	0	2	2	1	0	0	0	0	0	0	109955
2008-03-01 07:00:00	0	0	0	4	1	0	0	5	0	2	0	0	1	0	0	0	0	1	0	0	0	4	1	121209
2008-03-01 08:00:00	0	0	2	6	2	0	0	5	0	1	0	0	0	0	0	2	0	3	0	0	0	0	0	174591
2008-03-01 09:00:00	0	0	4	5	9	0	0	2	0	5	0	0	2	0	1	9	1	2	0	0	0	2	1	280403
2008-03-01 10:00:00	0	0	2	8	6	0	0	1	0	2	0	0	3	0	0	8	2	7	0	0	0	8	0	329664
2008-03-01 11:00:00	0	1	4	10	20	0	0	4	0	2	0	0	5	0	0	13	0	5	0	0	0	6	0	409192
2008-03-01 12:00:00	0	0	4	10	19	0	0	3	0	1	1	0	0	0	0	11	2	2	0	0	0	9	1	474421
2008-03-01 13:00:00	0	0	4	7	15	0	0	1	0	3	1	0	1	0	0	12	0	2	0	0	0	2	0	483614
2008-03-01 14:00:00	0	1	3	8	13	0	0	4	0	2	0	0	3	0	1	24	3	8	0	0	0	5	2	520637
2008-03-01 15:00:00	0	1	6	11	21	0	0	10	0	4	1	0	2	0	1	7	3	4	0	0	0	7	2	533988
2008-03-01 16:00:00	0	0	5	8	21	0	0	1	0	2	1	0	0	0	2	19	0	6	0	0	0	4	3	549930
2008-03-01 17:00:00	0	0	1	15	20	0	0	6	0	7	0	0	1	0	0	14	7	7	0	0	0	4	4	542684
2008-03-01 18:00:00	0	1	1	21	14	0	0	4	0	2	0	0	3	0	0	7	1	6	0	0	0	11	3	597948
2008-03-01 19:00:00	0	2	2	13	14	0	0	8	0	3	1	0	2	0	2	25	2	3	0	0	0	6	3	559104
2008-03-01 20:00:00	0	0	1	9	5	0	0	3	0	7	1	0	4	0	0	20	6	0	0	0	0	11	1	524568
2008-03-01 21:00:00	0	0	8	7	9	0	0	1	0	3	0	0	4	0	0	12	3	4	0	0	0	8	2	505843
2008-03-01 22:00:00	0	0	6	18	10	0	0	1	0	2	1	0	2	0	1	12	2	6	0	0	0	11	2	472954
2008-03-01 23:00:00	0	0	5	8	6	0	0	1	0	0	0	0	6	0	0	11	2	3	0	0	0	8	4	374102
[truncated: 52,783 more rows]
