# Supplementary material for: Global Disease Monitoring and Forecasting with Wikipedia
Source: PLoS Comput Biol. 2014 Nov 13;10(11):e1003892. doi: 10.1371/journal.pcbi.1003892 (PMC4231164; doi:10.1371/journal.pcbi.1003892)
Supplement: Dataset S1 — Input data, raw results, and additional figures. This archive file contains: (a) inter-language article mappings, (b) figures for the 4 successful contexts not included above, (c) official epidemiological data used as input, (d) complete correlation scores r, (e) wiki input data, and (f) a text file explaining the archive content and file formats. (ZIP) [file pcbi.1003892.s001.zip › S1_supplemental-data/README]

This directory contains supplemental data for Generous, Fairchild, Deshpande,
Del Valle, and Priedhorsky, "Detecting epidemics using Wikipedia article
views: A demonstration of feasibility with language as a location proxy".

These files contain characters in multiple scripts, so appropriate software
and fonts are required. Text files are encoded in UTF-8.

Here you will find the following directories:

articles:

  The file Selections.xls contains the complete inter-language article mapping
  (i.e., each row is one set of articles mapped to one another). It also
  contains nowcast correlation results for each article as well as computation
  of some language similarity measures.

  We also include CSV versions, Selections_[disease].csv, for each of the
  diseases we analyzed. Each CSV file corresponds to one tab in the Excel
  file.

figures:

  Additional model result figures.

ground-truth:

  Official epidemiological data are provided as (date, num_cases) pairs in the
  CSV files. Table 1 in the paper gives the start and end dates, resolution,
  and sources for each dataset. Below, for each dataset, we list how data were
  cleaned if necessary, e.g., how missing values were handled. We also denote
  each dataset as "before" or "after" depending on whether dates in the data
  files indicate the end or the beginning of intervals, respectively.

  For example (Brazil dengue):

    start: 2010-03-13
    end:   2013-03-16

  "Before" means that the given date marks the time period *before* that date.
  So, 2010-03-13 means 2010-03-07 through 2010-03-13. The time period seen in
  Table 1 is thus:

    start: 2010-03-07
    end:   2013-03-16

  "After" is essentially the opposite; it means that the given date marks the
  time period *after* that date. So, 2010-10-30 means the time period
  2010-10-30 through 2010-10-05.

    en_ebola
      - after
      - no data cleaning necessary

    en_flu
      - after
      - no data cleaning necessary

    en_plague
      - after
      - no data cleaning necessary

    fr_cholera
      - after
      - no data cleaning necessary

    ja_aids
      - after
      - one data point at 2012-05-05 was missing; filled in with average of
        the two surrounding data points

    ja_flu
      - after
      - no data cleaning necessary

    no_tuberculosis
      - after
      - no data cleaning necessary

    pl_flu
      - before
      - no cleaning necessary
      - these data use four "weeks" per month, so the start and end dates as
        well as interval boundaries do not fall on the same day of the week

    pt_dengue
      - before
      - no cleaning necessary

    th_dengue
      - after
      - no cleaning necessary

    th_flu
      - after
      - no cleaning necessary

    th_tuberculosis
      - after
      - no cleaning necessary

    zh_aids
      - after
      - no cleaning necessary

    zh_tuberculosis
      - after
      - no cleaning necessary

regression-results:

  There is one text file for each disease-location context. It contains
  nowcast correlation results for each article tested. It also contains the
  linear model r^2 for each offset between +28 and -28 days inclusive.

wiki-data:

  Hourly Wikipedia access counts for the articles considered for our models
  are included here. Each CSV file includes hourly accesses for each article
  in addition to the total number of accesses for that language during that
  hour (used for normalization purposes). Timestamps mark the beginning of the
  hour. For example, here is an excerpt from the English influenza data
  (en_flu_raw.csv):

    timestamp,en-Influenza,en
    2011-01-19 22:00:00,414,13869855

  This datum states that during the interval 22:00:00 to 22:59:59 on January
  19, 2011, there were 414 access to the English Wikipedia article "Influenza"
  (i.e., http://en.wikipedia.org/wiki/Influenza). Also during that interval,
  there were approximately 13.9 million accesses to *all* English Wikipedia
  articles.

  Note that the Thai dengue data (th_dengue*) contain a redirect quirk where
  the names of two articles were exchanged, transferring traffic from one to
  the other (as described in the paper). th_dengue_raw.csv contains the
  original data, and th_dengue_raw_fixed.csv contains data with the time
  series for the two articles summed.
