# Supplementary material for: Global Disease Monitoring and Forecasting with Wikipedia
Source: PLoS Comput Biol. 2014 Nov 13;10(11):e1003892. doi: 10.1371/journal.pcbi.1003892 (PMC4231164; doi:10.1371/journal.pcbi.1003892)
Supplement: Dataset S1 — Input data, raw results, and additional figures. This archive file contains: (a) inter-language article mappings, (b) figures for the 4 successful contexts not included above, (c) official epidemiological data used as input, (d) complete correlation scores r, (e) wiki input data, and (f) a text file explaining the archive content and file formats. (ZIP) [file pcbi.1003892.s001.zip › S1_supplemental-data/make-tarball]

#!/bin/bash

# Run this script to build the data tarball (zipfile, whatever).

FILENAME=S1_supplemental-data

cd $(dirname $0)/..
pwd
rm -f $FILENAME.zip
zip -9 -r $FILENAME.zip $FILENAME -x make-tarball
