# Supplementary material for: Global Disease Monitoring and Forecasting with Wikipedia
Source: PLoS Comput Biol. 2014 Nov 13;10(11):e1003892. doi: 10.1371/journal.pcbi.1003892 (PMC4231164; doi:10.1371/journal.pcbi.1003892)
Supplement: Dataset S1 — Input data, raw results, and additional figures. This archive file contains: (a) inter-language article mappings, (b) figures for the 4 successful contexts not included above, (c) official epidemiological data used as input, (d) complete correlation scores r, (e) wiki input data, and (f) a text file explaining the archive content and file formats. (ZIP) [file pcbi.1003892.s001.zip › S1_supplemental-data/regression-results/th_dengue_2011-01-01_2014-01-01_fixed.txt]

article correlations
--------------------
th - %E0%B9%82%E0%B8%A3%E0%B8%84%E0%B8%AA%E0%B8%A1%E0%B8%AD%E0%B8%87%E0%B8%88%E0%B8%B2%E0%B8%81%E0%B8%95%E0%B8%B1%E0%B8%9A | correlation: 0.592356932765
th - %E0%B8%9C%E0%B8%B7%E0%B9%88%E0%B8%99 | correlation: 0.572523613795
th - %E0%B8%A2%E0%B8%B2%E0%B8%95%E0%B9%89%E0%B8%B2%E0%B8%99%E0%B9%84%E0%B8%A7%E0%B8%A3%E0%B8%B1%E0%B8%AA | correlation: -0.493472788221
th - %E0%B8%AD%E0%B8%B2%E0%B8%81%E0%B8%B2%E0%B8%A3%E0%B8%84%E0%B8%B1%E0%B8%99 | correlation: -0.492372333276
th - %E0%B8%81%E0%B8%B2%E0%B8%A3%E0%B8%89%E0%B8%B5%E0%B8%94%E0%B9%80%E0%B8%82%E0%B9%89%E0%B8%B2%E0%B8%AB%E0%B8%A5%E0%B8%AD%E0%B8%94%E0%B9%80%E0%B8%A5%E0%B8%B7%E0%B8%AD%E0%B8%94%E0%B8%94%E0%B8%B3 | correlation: -0.469206222635
th - %E0%B8%8A%E0%B9%87%E0%B8%AD%E0%B8%81 | correlation: 0.451793846702
th - combined | correlation: 0.448962746682
th - %E0%B8%AA%E0%B8%A1%E0%B8%AD%E0%B8%87%E0%B8%9A%E0%B8%A7%E0%B8%A1 | correlation: 0.432592550244
th - %E0%B8%9B%E0%B8%A7%E0%B8%94%E0%B9%83%E0%B8%99%E0%B8%82%E0%B9%89%E0%B8%AD | correlation: 0.431337512421
th - %E0%B8%9B%E0%B8%A7%E0%B8%94%E0%B8%A8%E0%B8%B5%E0%B8%A3%E0%B8%A9%E0%B8%B0 | correlation: 0.377280205994
th - %E0%B9%80%E0%B8%A5%E0%B8%B7%E0%B8%AD%E0%B8%94%E0%B8%AD%E0%B8%AD%E0%B8%81 | correlation: 0.302734368875
th - %E0%B9%84%E0%B8%82%E0%B9%89 | correlation: 0.215602795427
th - %E0%B8%AA%E0%B8%A1%E0%B8%AD%E0%B8%87%E0%B8%AD%E0%B8%B1%E0%B8%81%E0%B9%80%E0%B8%AA%E0%B8%9A | correlation: 0.184440881
th - %E0%B8%A2%E0%B8%B2%E0%B8%86%E0%B9%88%E0%B8%B2%E0%B9%81%E0%B8%A1%E0%B8%A5%E0%B8%87 | correlation: 0.175229392184
th - %E0%B8%A2%E0%B8%B8%E0%B8%87 | correlation: -0.101251109187
th - %E0%B8%9E%E0%B8%B2%E0%B8%A3%E0%B8%B2%E0%B9%80%E0%B8%8B%E0%B8%95%E0%B8%B2%E0%B8%A1%E0%B8%AD%E0%B8%A5 | correlation: 0.0857681394801

R^2: 0.762548 (offset: -28 days)
R^2: 0.756932 (offset: -27 days)
R^2: 0.758728 (offset: -26 days)
R^2: 0.752018 (offset: -25 days)
R^2: 0.743437 (offset: -24 days)
R^2: 0.725315 (offset: -23 days)
R^2: 0.719135 (offset: -22 days)
R^2: 0.718556 (offset: -21 days)
R^2: 0.707407 (offset: -20 days)
R^2: 0.690295 (offset: -19 days)
R^2: 0.676239 (offset: -18 days)
R^2: 0.669618 (offset: -17 days)
R^2: 0.655737 (offset: -16 days)
R^2: 0.641055 (offset: -15 days)
R^2: 0.640725 (offset: -14 days)
R^2: 0.634219 (offset: -13 days)
R^2: 0.633567 (offset: -12 days)
R^2: 0.638072 (offset: -11 days)
R^2: 0.634536 (offset: -10 days)
R^2: 0.632437 (offset: -9 days)
R^2: 0.623705 (offset: -8 days)
R^2: 0.619874 (offset: -7 days)
R^2: 0.616301 (offset: -6 days)
R^2: 0.63538 (offset: -5 days)
R^2: 0.638847 (offset: -4 days)
R^2: 0.639327 (offset: -3 days)
R^2: 0.653053 (offset: -2 days)
R^2: 0.657605 (offset: -1 days)
R^2: 0.649071 (offset: 0 days)
R^2: 0.651107 (offset: 1 days)
R^2: 0.635334 (offset: 2 days)
R^2: 0.632084 (offset: 3 days)
R^2: 0.639606 (offset: 4 days)
R^2: 0.632091 (offset: 5 days)
R^2: 0.636897 (offset: 6 days)
R^2: 0.640169 (offset: 7 days)
R^2: 0.645678 (offset: 8 days)
R^2: 0.647984 (offset: 9 days)
R^2: 0.657288 (offset: 10 days)
R^2: 0.664293 (offset: 11 days)
R^2: 0.688296 (offset: 12 days)
R^2: 0.697232 (offset: 13 days)
R^2: 0.712607 (offset: 14 days)
R^2: 0.711676 (offset: 15 days)
R^2: 0.711154 (offset: 16 days)
R^2: 0.701376 (offset: 17 days)
R^2: 0.71311 (offset: 18 days)
R^2: 0.729671 (offset: 19 days)
R^2: 0.733016 (offset: 20 days)
R^2: 0.748737 (offset: 21 days)
R^2: 0.707254 (offset: 22 days)
R^2: 0.6849 (offset: 23 days)
R^2: 0.682344 (offset: 24 days)
R^2: 0.708315 (offset: 25 days)
R^2: 0.722492 (offset: 26 days)
R^2: 0.71484 (offset: 27 days)
R^2: 0.713675 (offset: 28 days)
--------------------
best R^2: 0.762548 (offset: -28 days)

best R^2	best offset	-28	-21	-14	-7	0	7	14	21	28
0.762548	-28	0.762548	0.718556	0.640725	0.619874	0.649071	0.640169	0.712607	0.748737	0.713675
