# Supplementary material for: Global Disease Monitoring and Forecasting with Wikipedia
Source: PLoS Comput Biol. 2014 Nov 13;10(11):e1003892. doi: 10.1371/journal.pcbi.1003892 (PMC4231164; doi:10.1371/journal.pcbi.1003892)
Supplement: Dataset S1 — Input data, raw results, and additional figures. This archive file contains: (a) inter-language article mappings, (b) figures for the 4 successful contexts not included above, (c) official epidemiological data used as input, (d) complete correlation scores r, (e) wiki input data, and (f) a text file explaining the archive content and file formats. (ZIP) [file pcbi.1003892.s001.zip › S1_supplemental-data/regression-results/pl_flu_2010-10-22_2013-10-22_M.txt]

article correlations
--------------------
pl - Grypa | correlation: 0.800425017125
pl - Leki_przeciwwirusowe | correlation: 0.782659204765
pl - %C5%9Awi%C5%84ska_grypa | correlation: 0.690057520102
pl - Wirusowe_zaka%C5%BCenia_przewodu_pokarmowego | correlation: 0.614123087325
pl - Oseltamiwir | correlation: 0.584836955907
pl - H1N1 | correlation: 0.559571911561
pl - Paracetamol | correlation: 0.556875221895
pl - Ptasia_grypa | correlation: 0.547558556767
pl - Przezi%C4%99bienie | correlation: 0.532625485443
pl - Szczepionka_przeciw_grypie | correlation: 0.499654504279
pl - B%C3%B3l_g%C5%82owy | correlation: 0.418415601164
pl - Gor%C4%85czka | correlation: 0.40248268685
pl - Kaszel | correlation: 0.389245381195
pl - Rymantadyna | correlation: 0.380545366525
pl - Mialgia | correlation: 0.28399501811
pl - Ortomyksowirusy | correlation: 0.247505401293
pl - Zm%C4%99czenie | correlation: 0.205984606924
pl - Amantadyna | correlation: 0.177899902156
pl - H5N1 | correlation: 0.13230143904
pl - H2N2 | correlation: 0.120472249709
pl - H9N2 | correlation: 0.048124622298
pl - Nudno%C5%9Bci | correlation: 0.0239298198172
pl - Wymioty | correlation: 0.0149677356163

R^2: 0.720763 (offset: -28 days)
R^2: 0.716924 (offset: -27 days)
R^2: 0.718319 (offset: -26 days)
R^2: 0.732006 (offset: -25 days)
R^2: 0.767335 (offset: -24 days)
R^2: 0.783582 (offset: -23 days)
R^2: 0.814042 (offset: -22 days)
R^2: 0.821632 (offset: -21 days)
R^2: 0.829535 (offset: -20 days)
R^2: 0.842013 (offset: -19 days)
R^2: 0.854326 (offset: -18 days)
R^2: 0.868762 (offset: -17 days)
R^2: 0.872631 (offset: -16 days)
R^2: 0.871451 (offset: -15 days)
R^2: 0.883546 (offset: -14 days)
R^2: 0.883831 (offset: -13 days)
R^2: 0.88756 (offset: -12 days)
R^2: 0.885696 (offset: -11 days)
R^2: 0.88419 (offset: -10 days)
R^2: 0.87586 (offset: -9 days)
R^2: 0.86762 (offset: -8 days)
R^2: 0.859961 (offset: -7 days)
R^2: 0.853216 (offset: -6 days)
R^2: 0.844255 (offset: -5 days)
R^2: 0.833543 (offset: -4 days)
R^2: 0.815024 (offset: -3 days)
R^2: 0.823066 (offset: -2 days)
R^2: 0.823364 (offset: -1 days)
R^2: 0.806738 (offset: 0 days)
R^2: 0.792487 (offset: 1 days)
R^2: 0.774438 (offset: 2 days)
R^2: 0.75953 (offset: 3 days)
R^2: 0.744006 (offset: 4 days)
R^2: 0.733476 (offset: 5 days)
R^2: 0.705439 (offset: 6 days)
R^2: 0.690738 (offset: 7 days)
R^2: 0.669068 (offset: 8 days)
R^2: 0.658979 (offset: 9 days)
R^2: 0.637105 (offset: 10 days)
R^2: 0.623426 (offset: 11 days)
R^2: 0.618152 (offset: 12 days)
R^2: 0.615374 (offset: 13 days)
R^2: 0.609159 (offset: 14 days)
R^2: 0.585462 (offset: 15 days)
R^2: 0.557178 (offset: 16 days)
R^2: 0.534169 (offset: 17 days)
R^2: 0.523678 (offset: 18 days)
R^2: 0.505751 (offset: 19 days)
R^2: 0.507794 (offset: 20 days)
R^2: 0.506523 (offset: 21 days)
R^2: 0.496679 (offset: 22 days)
R^2: 0.487176 (offset: 23 days)
R^2: 0.47242 (offset: 24 days)
R^2: 0.468231 (offset: 25 days)
R^2: 0.454566 (offset: 26 days)
R^2: 0.450349 (offset: 27 days)
R^2: 0.455599 (offset: 28 days)
--------------------
best R^2: 0.88756 (offset: -12 days)

best R^2	best offset	-28	-21	-14	-7	0	7	14	21	28
0.88756	-12	0.720763	0.821632	0.883546	0.859961	0.806738	0.690738	0.609159	0.506523	0.455599
