# Supplementary material for: Global Disease Monitoring and Forecasting with Wikipedia
Source: PLoS Comput Biol. 2014 Nov 13;10(11):e1003892. doi: 10.1371/journal.pcbi.1003892 (PMC4231164; doi:10.1371/journal.pcbi.1003892)
Supplement: Dataset S1 — Input data, raw results, and additional figures. This archive file contains: (a) inter-language article mappings, (b) figures for the 4 successful contexts not included above, (c) official epidemiological data used as input, (d) complete correlation scores r, (e) wiki input data, and (f) a text file explaining the archive content and file formats. (ZIP) [file pcbi.1003892.s001.zip › S1_supplemental-data/regression-results/zh_aids_2011-01-01_2013-12-01_M.txt]

article correlations
--------------------
zh - %E5%82%B3%E6%9F%93%E6%80%A7%E5%96%AE%E6%A0%B8%E7%99%BD%E8%A1%80%E7%90%83%E5%A2%9E%E5%A4%9A%E7%97%87 | correlation: -0.563724868379
zh - %E8%89%BE%E6%BB%8B%E7%97%85 | correlation: 0.412253331288
zh - %E6%85%A2%E7%97%85%E6%AF%92%E5%B1%AC | correlation: -0.405579770604
zh - %E6%83%A1%E7%97%85%E9%AB%94%E8%B3%AA | correlation: -0.363392763627
zh - %E5%8F%91%E7%83%AD | correlation: -0.320527389828
zh - %E6%8B%89%E7%B1%B3%E5%A4%AB%E5%AE%9A | correlation: 0.254211837793
zh - %E7%96%B9 | correlation: 0.216268844391
zh - %E9%80%86%E8%BD%AC%E5%BD%95%E9%85%B6%E6%8A%91%E5%88%B6%E5%89%82 | correlation: 0.201339825907
zh - %E4%BA%BA%E9%A1%9E%E5%85%8D%E7%96%AB%E7%BC%BA%E9%99%B7%E7%97%85%E6%AF%92 | correlation: 0.17172398136
zh - %E5%87%8F%E8%82%A5 | correlation: -0.165201754555
zh - HIV%E6%AA%A2%E6%B8%AC | correlation: -0.155154827885
zh - %E9%80%86%E8%BD%AC%E5%BD%95%E7%97%85%E6%AF%92 | correlation: 0.12892201947
zh - %E5%AE%89%E5%85%A8%E6%80%A7%E8%A1%8C%E7%82%BA | correlation: -0.124912755943
zh - %E5%AD%90%E5%AE%AE%E9%A0%B8%E7%99%8C | correlation: 0.105293601623
zh - %E6%8A%97%E5%8F%8D%E8%BD%89%E9%8C%84%E7%97%85%E6%AF%92%E8%97%A5%E7%89%A9 | correlation: 0.0898591094309
zh - %E8%9B%8B%E7%99%BD%E9%85%B6%E6%8A%91%E5%88%B6%E5%89%82 | correlation: 0.0751143550855
zh - %E9%BD%90%E5%A4%9A%E5%A4%AB%E5%AE%9A | correlation: 0.0356728750321

R^2: 0.310966 (offset: -28 days)
R^2: 0.316468 (offset: -27 days)
R^2: 0.327453 (offset: -26 days)
R^2: 0.31125 (offset: -25 days)
R^2: 0.331238 (offset: -24 days)
R^2: 0.320624 (offset: -23 days)
R^2: 0.321611 (offset: -22 days)
R^2: 0.335332 (offset: -21 days)
R^2: 0.307829 (offset: -20 days)
R^2: 0.310173 (offset: -19 days)
R^2: 0.322463 (offset: -18 days)
R^2: 0.327071 (offset: -17 days)
R^2: 0.330327 (offset: -16 days)
R^2: 0.331647 (offset: -15 days)
R^2: 0.344093 (offset: -14 days)
R^2: 0.31766 (offset: -13 days)
R^2: 0.34173 (offset: -12 days)
R^2: 0.334271 (offset: -11 days)
R^2: 0.4049 (offset: -10 days)
R^2: 0.430195 (offset: -9 days)
R^2: 0.436694 (offset: -8 days)
R^2: 0.476454 (offset: -7 days)
R^2: 0.478257 (offset: -6 days)
R^2: 0.502064 (offset: -5 days)
R^2: 0.53439 (offset: -4 days)
R^2: 0.537662 (offset: -3 days)
R^2: 0.525011 (offset: -2 days)
R^2: 0.573912 (offset: -1 days)
R^2: 0.618392 (offset: 0 days)
R^2: 0.62812 (offset: 1 days)
R^2: 0.574652 (offset: 2 days)
R^2: 0.575476 (offset: 3 days)
R^2: 0.563296 (offset: 4 days)
R^2: 0.533266 (offset: 5 days)
R^2: 0.524589 (offset: 6 days)
R^2: 0.527674 (offset: 7 days)
R^2: 0.52545 (offset: 8 days)
R^2: 0.492582 (offset: 9 days)
R^2: 0.508248 (offset: 10 days)
R^2: 0.49701 (offset: 11 days)
R^2: 0.532944 (offset: 12 days)
R^2: 0.515527 (offset: 13 days)
R^2: 0.537544 (offset: 14 days)
R^2: 0.510537 (offset: 15 days)
R^2: 0.44703 (offset: 16 days)
R^2: 0.45548 (offset: 17 days)
R^2: 0.449251 (offset: 18 days)
R^2: 0.435502 (offset: 19 days)
R^2: 0.460453 (offset: 20 days)
R^2: 0.456312 (offset: 21 days)
R^2: 0.446769 (offset: 22 days)
R^2: 0.456912 (offset: 23 days)
R^2: 0.448036 (offset: 24 days)
R^2: 0.448052 (offset: 25 days)
R^2: 0.450575 (offset: 26 days)
R^2: 0.477815 (offset: 27 days)
R^2: 0.45406 (offset: 28 days)
--------------------
best R^2: 0.62812 (offset: 1 days)

best R^2	best offset	-28	-21	-14	-7	0	7	14	21	28
0.62812	1	0.310966	0.335332	0.344093	0.476454	0.618392	0.527674	0.537544	0.456312	0.45406
