# Supplementary material for: Global Disease Monitoring and Forecasting with Wikipedia
Source: PLoS Comput Biol. 2014 Nov 13;10(11):e1003892. doi: 10.1371/journal.pcbi.1003892 (PMC4231164; doi:10.1371/journal.pcbi.1003892)
Supplement: Dataset S1 — Input data, raw results, and additional figures. This archive file contains: (a) inter-language article mappings, (b) figures for the 4 successful contexts not included above, (c) official epidemiological data used as input, (d) complete correlation scores r, (e) wiki input data, and (f) a text file explaining the archive content and file formats. (ZIP) [file pcbi.1003892.s001.zip › S1_supplemental-data/regression-results/th_dengue_2012-01-07_2014-02-15_fixed.txt]

article correlations
--------------------
th - combined | correlation: 0.544668824921
th - %E0%B8%AD%E0%B8%B2%E0%B8%81%E0%B8%B2%E0%B8%A3%E0%B8%84%E0%B8%B1%E0%B8%99 | correlation: -0.425239687679
th - %E0%B8%81%E0%B8%B2%E0%B8%A3%E0%B8%89%E0%B8%B5%E0%B8%94%E0%B9%80%E0%B8%82%E0%B9%89%E0%B8%B2%E0%B8%AB%E0%B8%A5%E0%B8%AD%E0%B8%94%E0%B9%80%E0%B8%A5%E0%B8%B7%E0%B8%AD%E0%B8%94%E0%B8%94%E0%B8%B3 | correlation: -0.424294748697
th - %E0%B8%A2%E0%B8%B2%E0%B8%95%E0%B9%89%E0%B8%B2%E0%B8%99%E0%B9%84%E0%B8%A7%E0%B8%A3%E0%B8%B1%E0%B8%AA | correlation: -0.385277846366
th - %E0%B9%82%E0%B8%A3%E0%B8%84%E0%B8%AA%E0%B8%A1%E0%B8%AD%E0%B8%87%E0%B8%88%E0%B8%B2%E0%B8%81%E0%B8%95%E0%B8%B1%E0%B8%9A | correlation: 0.373325558219
th - %E0%B8%9C%E0%B8%B7%E0%B9%88%E0%B8%99 | correlation: 0.358831597053
th - %E0%B8%8A%E0%B9%87%E0%B8%AD%E0%B8%81 | correlation: 0.273587022156
th - %E0%B8%9B%E0%B8%A7%E0%B8%94%E0%B9%83%E0%B8%99%E0%B8%82%E0%B9%89%E0%B8%AD | correlation: 0.252933519335
th - %E0%B8%9B%E0%B8%A7%E0%B8%94%E0%B8%A8%E0%B8%B5%E0%B8%A3%E0%B8%A9%E0%B8%B0 | correlation: 0.236436552311
th - %E0%B8%AA%E0%B8%A1%E0%B8%AD%E0%B8%87%E0%B8%9A%E0%B8%A7%E0%B8%A1 | correlation: 0.228232944356
th - %E0%B8%AA%E0%B8%A1%E0%B8%AD%E0%B8%87%E0%B8%AD%E0%B8%B1%E0%B8%81%E0%B9%80%E0%B8%AA%E0%B8%9A | correlation: -0.197247221119
th - %E0%B9%84%E0%B8%82%E0%B9%89 | correlation: 0.113929640553
th - %E0%B8%A2%E0%B8%B2%E0%B8%86%E0%B9%88%E0%B8%B2%E0%B9%81%E0%B8%A1%E0%B8%A5%E0%B8%87 | correlation: -0.0506815812202
th - %E0%B9%80%E0%B8%A5%E0%B8%B7%E0%B8%AD%E0%B8%94%E0%B8%AD%E0%B8%AD%E0%B8%81 | correlation: 0.0410851136389
th - %E0%B8%9E%E0%B8%B2%E0%B8%A3%E0%B8%B2%E0%B9%80%E0%B8%8B%E0%B8%95%E0%B8%B2%E0%B8%A1%E0%B8%AD%E0%B8%A5 | correlation: 0.024511591275
th - %E0%B8%A2%E0%B8%B8%E0%B8%87 | correlation: 0.0178143515302

R^2: 0.668014 (offset: -28 days)
R^2: 0.669816 (offset: -27 days)
R^2: 0.663495 (offset: -26 days)
R^2: 0.658305 (offset: -25 days)
R^2: 0.680931 (offset: -24 days)
R^2: 0.687248 (offset: -23 days)
R^2: 0.686463 (offset: -22 days)
R^2: 0.683651 (offset: -21 days)
R^2: 0.689047 (offset: -20 days)
R^2: 0.696946 (offset: -19 days)
R^2: 0.689657 (offset: -18 days)
R^2: 0.693908 (offset: -17 days)
R^2: 0.693799 (offset: -16 days)
R^2: 0.694195 (offset: -15 days)
R^2: 0.683323 (offset: -14 days)
R^2: 0.68956 (offset: -13 days)
R^2: 0.69323 (offset: -12 days)
R^2: 0.68584 (offset: -11 days)
R^2: 0.69096 (offset: -10 days)
R^2: 0.693087 (offset: -9 days)
R^2: 0.6874 (offset: -8 days)
R^2: 0.679565 (offset: -7 days)
R^2: 0.682685 (offset: -6 days)
R^2: 0.679741 (offset: -5 days)
R^2: 0.673123 (offset: -4 days)
R^2: 0.665983 (offset: -3 days)
R^2: 0.659445 (offset: -2 days)
R^2: 0.653651 (offset: -1 days)
R^2: 0.650229 (offset: 0 days)
R^2: 0.65542 (offset: 1 days)
R^2: 0.661239 (offset: 2 days)
R^2: 0.665011 (offset: 3 days)
R^2: 0.658453 (offset: 4 days)
R^2: 0.648963 (offset: 5 days)
R^2: 0.636996 (offset: 6 days)
R^2: 0.635662 (offset: 7 days)
R^2: 0.634381 (offset: 8 days)
R^2: 0.630749 (offset: 9 days)
R^2: 0.631053 (offset: 10 days)
R^2: 0.624082 (offset: 11 days)
R^2: 0.614342 (offset: 12 days)
R^2: 0.600726 (offset: 13 days)
R^2: 0.602894 (offset: 14 days)
R^2: 0.602202 (offset: 15 days)
R^2: 0.590898 (offset: 16 days)
R^2: 0.577436 (offset: 17 days)
R^2: 0.552117 (offset: 18 days)
R^2: 0.552638 (offset: 19 days)
R^2: 0.543963 (offset: 20 days)
R^2: 0.545267 (offset: 21 days)
R^2: 0.54859 (offset: 22 days)
R^2: 0.548879 (offset: 23 days)
R^2: 0.558043 (offset: 24 days)
R^2: 0.534304 (offset: 25 days)
R^2: 0.537833 (offset: 26 days)
R^2: 0.530387 (offset: 27 days)
R^2: 0.540151 (offset: 28 days)
--------------------
best R^2: 0.696946 (offset: -19 days)

best R^2	best offset	-28	-21	-14	-7	0	7	14	21	28
0.696946	-19	0.668014	0.683651	0.683323	0.679565	0.650229	0.635662	0.602894	0.545267	0.540151
