# Supplementary material for: Global Disease Monitoring and Forecasting with Wikipedia
Source: PLoS Comput Biol. 2014 Nov 13;10(11):e1003892. doi: 10.1371/journal.pcbi.1003892 (PMC4231164; doi:10.1371/journal.pcbi.1003892)
Supplement: Dataset S1 — Input data, raw results, and additional figures. This archive file contains: (a) inter-language article mappings, (b) figures for the 4 successful contexts not included above, (c) official epidemiological data used as input, (d) complete correlation scores r, (e) wiki input data, and (f) a text file explaining the archive content and file formats. (ZIP) [file pcbi.1003892.s001.zip › S1_supplemental-data/regression-results/ja_flu_2010-06-26_2013-06-29_M.txt]

article correlations
--------------------
ja - %E7%8C%AB%E3%82%A4%E3%83%B3%E3%83%95%E3%83%AB%E3%82%A8%E3%83%B3%E3%82%B6 | correlation: 0.856320177471
ja - %E3%82%B6%E3%83%8A%E3%83%9F%E3%83%93%E3%83%AB | correlation: 0.849270830236
ja - %E3%82%A4%E3%83%B3%E3%83%95%E3%83%AB%E3%82%A8%E3%83%B3%E3%82%B6 | correlation: 0.846589744282
ja - %E7%8A%AC%E3%82%A4%E3%83%B3%E3%83%95%E3%83%AB%E3%82%A8%E3%83%B3%E3%82%B6 | correlation: 0.823855689244
ja - C%E5%9E%8B%E3%82%A4%E3%83%B3%E3%83%95%E3%83%AB%E3%82%A8%E3%83%B3%E3%82%B6%E3%82%A6%E3%82%A4%E3%83%AB%E3%82%B9 | correlation: 0.819529711912
ja - A%E5%9E%8B%E3%82%A4%E3%83%B3%E3%83%95%E3%83%AB%E3%82%A8%E3%83%B3%E3%82%B6%E3%82%A6%E3%82%A4%E3%83%AB%E3%82%B9 | correlation: 0.800693379425
ja - %E3%82%AA%E3%82%BB%E3%83%AB%E3%82%BF%E3%83%9F%E3%83%93%E3%83%AB | correlation: 0.736233799531
ja - %E9%A6%AC%E3%82%A4%E3%83%B3%E3%83%95%E3%83%AB%E3%82%A8%E3%83%B3%E3%82%B6 | correlation: 0.698381047744
ja - %E3%83%8E%E3%82%A4%E3%83%A9%E3%83%9F%E3%83%8B%E3%83%80%E3%83%BC%E3%82%BC%E9%98%BB%E5%AE%B3%E8%96%AC | correlation: 0.661412305853
ja - %E3%82%A2%E3%83%9E%E3%83%B3%E3%82%BF%E3%82%B8%E3%83%B3 | correlation: 0.619416706949
ja - H1N1%E4%BA%9C%E5%9E%8B | correlation: 0.599082451707
ja - %E6%82%AA%E5%AF%92 | correlation: 0.591395867526
ja - %E8%B1%9A%E3%82%A4%E3%83%B3%E3%83%95%E3%83%AB%E3%82%A8%E3%83%B3%E3%82%B6 | correlation: 0.534653952741
ja - %E3%83%88%E3%83%AA%E3%82%A4%E3%83%B3%E3%83%95%E3%83%AB%E3%82%A8%E3%83%B3%E3%82%B6 | correlation: 0.440541263113
ja - %E9%A2%A8%E9%82%AA | correlation: 0.420379597401
ja - %E3%82%A2%E3%82%BB%E3%83%88%E3%82%A2%E3%83%9F%E3%83%8E%E3%83%95%E3%82%A7%E3%83%B3 | correlation: 0.367173178928
ja - H5N1%E4%BA%9C%E5%9E%8B | correlation: 0.340699257062
ja - H2N2%E4%BA%9C%E5%9E%8B | correlation: 0.328539784952
ja - %E7%96%B2%E5%8A%B4 | correlation: -0.303012769972
ja - %E6%8A%97%E3%82%A6%E3%82%A4%E3%83%AB%E3%82%B9%E8%96%AC | correlation: 0.300407972463
ja - H3N2%E4%BA%9C%E5%9E%8B | correlation: 0.287932054764
ja - %E5%98%94%E5%90%90 | correlation: 0.255686500456
ja - %E7%99%BA%E7%86%B1 | correlation: 0.228095068157
ja - %E3%82%A6%E3%82%A4%E3%83%AB%E3%82%B9%E3%83%BB%E3%83%8E%E3%82%A4%E3%83%A9%E3%83%9F%E3%83%8B%E3%83%80%E3%83%BC%E3%82%BC | correlation: 0.198392941478
ja - %E9%BC%BB%E8%A9%B0%E3%81%BE%E3%82%8A | correlation: 0.194127367259
ja - %E5%92%B3%E5%97%BD | correlation: 0.159233135079
ja - %E8%83%83%E8%85%B8%E7%82%8E | correlation: 0.118642520755
ja - %E9%A0%AD%E7%97%9B | correlation: -0.1073953707
ja - %E5%90%90%E3%81%8D%E6%B0%97 | correlation: 0.0673213917336
ja - H1N2%E4%BA%9C%E5%9E%8B | correlation: 0.047611387996
ja - H7N9%E4%BA%9C%E5%9E%8B | correlation: -0.0427256297678
ja - %E7%AD%8B%E8%82%89%E7%97%9B | correlation: -0.0337615974412
ja - %E3%82%B7%E3%83%90%E3%83%AA%E3%83%B3%E3%82%B0 | correlation: -0.0336570676601
ja - H7N7%E4%BA%9C%E5%9E%8B | correlation: -0.0066801169699

R^2: 0.519334 (offset: -28 days)
R^2: 0.529997 (offset: -27 days)
R^2: 0.541283 (offset: -26 days)
R^2: 0.56431 (offset: -25 days)
R^2: 0.59202 (offset: -24 days)
R^2: 0.624255 (offset: -23 days)
R^2: 0.652766 (offset: -22 days)
R^2: 0.679345 (offset: -21 days)
R^2: 0.686897 (offset: -20 days)
R^2: 0.703564 (offset: -19 days)
R^2: 0.741448 (offset: -18 days)
R^2: 0.772862 (offset: -17 days)
R^2: 0.802434 (offset: -16 days)
R^2: 0.834354 (offset: -15 days)
R^2: 0.862591 (offset: -14 days)
R^2: 0.872225 (offset: -13 days)
R^2: 0.882647 (offset: -12 days)
R^2: 0.902913 (offset: -11 days)
R^2: 0.913315 (offset: -10 days)
R^2: 0.922052 (offset: -9 days)
R^2: 0.924407 (offset: -8 days)
R^2: 0.924135 (offset: -7 days)
R^2: 0.923359 (offset: -6 days)
R^2: 0.919193 (offset: -5 days)
R^2: 0.905936 (offset: -4 days)
R^2: 0.89217 (offset: -3 days)
R^2: 0.876072 (offset: -2 days)
R^2: 0.843494 (offset: -1 days)
R^2: 0.816288 (offset: 0 days)
R^2: 0.79414 (offset: 1 days)
R^2: 0.781546 (offset: 2 days)
R^2: 0.766192 (offset: 3 days)
R^2: 0.739652 (offset: 4 days)
R^2: 0.70669 (offset: 5 days)
R^2: 0.670538 (offset: 6 days)
R^2: 0.637567 (offset: 7 days)
R^2: 0.618378 (offset: 8 days)
R^2: 0.598101 (offset: 9 days)
R^2: 0.584051 (offset: 10 days)
R^2: 0.556397 (offset: 11 days)
R^2: 0.536831 (offset: 12 days)
R^2: 0.505617 (offset: 13 days)
R^2: 0.493153 (offset: 14 days)
R^2: 0.486606 (offset: 15 days)
R^2: 0.476663 (offset: 16 days)
R^2: 0.488655 (offset: 17 days)
R^2: 0.478933 (offset: 18 days)
R^2: 0.453878 (offset: 19 days)
R^2: 0.435313 (offset: 20 days)
R^2: 0.429597 (offset: 21 days)
R^2: 0.422899 (offset: 22 days)
R^2: 0.416589 (offset: 23 days)
R^2: 0.420947 (offset: 24 days)
R^2: 0.417225 (offset: 25 days)
R^2: 0.424749 (offset: 26 days)
R^2: 0.398874 (offset: 27 days)
R^2: 0.401454 (offset: 28 days)
--------------------
best R^2: 0.924407 (offset: -8 days)

best R^2	best offset	-28	-21	-14	-7	0	7	14	21	28
0.924407	-8	0.519334	0.679345	0.862591	0.924135	0.816288	0.637567	0.493153	0.429597	0.401454
