# Supplementary material for: Global Disease Monitoring and Forecasting with Wikipedia
Source: PLoS Comput Biol. 2014 Nov 13;10(11):e1003892. doi: 10.1371/journal.pcbi.1003892 (PMC4231164; doi:10.1371/journal.pcbi.1003892)
Supplement: Dataset S1 — Input data, raw results, and additional figures. This archive file contains: (a) inter-language article mappings, (b) figures for the 4 successful contexts not included above, (c) official epidemiological data used as input, (d) complete correlation scores r, (e) wiki input data, and (f) a text file explaining the archive content and file formats. (ZIP) [file pcbi.1003892.s001.zip › S1_supplemental-data/regression-results/th_tuberculosis_2010-12-01_2013-12-01_M.txt]

article correlations
--------------------
th - %E0%B8%81%E0%B8%B2%E0%B8%A3%E0%B8%96%E0%B9%88%E0%B8%B2%E0%B8%A2%E0%B8%A0%E0%B8%B2%E0%B8%9E%E0%B8%A3%E0%B8%B1%E0%B8%87%E0%B8%AA%E0%B8%B5%E0%B8%97%E0%B8%A3%E0%B8%A7%E0%B8%87%E0%B8%AD%E0%B8%81 | correlation: -0.790304931834
th - %E0%B9%80%E0%B8%88%E0%B9%87%E0%B8%9A%E0%B8%AB%E0%B8%99%E0%B9%89%E0%B8%B2%E0%B8%AD%E0%B8%81 | correlation: -0.759310417153
th - %E0%B8%99%E0%B9%89%E0%B8%B3%E0%B8%AB%E0%B8%99%E0%B8%B1%E0%B8%81%E0%B8%A5%E0%B8%94 | correlation: -0.516170184815
th - Mycobacterium_tuberculosis | correlation: -0.452390768453
th - %E0%B8%A7%E0%B8%B1%E0%B8%93%E0%B9%82%E0%B8%A3%E0%B8%84 | correlation: 0.398654774228
th - %E0%B9%84%E0%B8%82%E0%B9%89 | correlation: -0.0999231373209

R^2: 0.688333 (offset: -28 days)
R^2: 0.687914 (offset: -27 days)
R^2: 0.692902 (offset: -26 days)
R^2: 0.688715 (offset: -25 days)
R^2: 0.689834 (offset: -24 days)
R^2: 0.685134 (offset: -23 days)
R^2: 0.68124 (offset: -22 days)
R^2: 0.67813 (offset: -21 days)
R^2: 0.673663 (offset: -20 days)
R^2: 0.676208 (offset: -19 days)
R^2: 0.682722 (offset: -18 days)
R^2: 0.68811 (offset: -17 days)
R^2: 0.685402 (offset: -16 days)
R^2: 0.688105 (offset: -15 days)
R^2: 0.691315 (offset: -14 days)
R^2: 0.693629 (offset: -13 days)
R^2: 0.690785 (offset: -12 days)
R^2: 0.686145 (offset: -11 days)
R^2: 0.688129 (offset: -10 days)
R^2: 0.693968 (offset: -9 days)
R^2: 0.689515 (offset: -8 days)
R^2: 0.684612 (offset: -7 days)
R^2: 0.684779 (offset: -6 days)
R^2: 0.685487 (offset: -5 days)
R^2: 0.68292 (offset: -4 days)
R^2: 0.683389 (offset: -3 days)
R^2: 0.685647 (offset: -2 days)
R^2: 0.681575 (offset: -1 days)
R^2: 0.683502 (offset: 0 days)
R^2: 0.680129 (offset: 1 days)
R^2: 0.682746 (offset: 2 days)
R^2: 0.677076 (offset: 3 days)
R^2: 0.677548 (offset: 4 days)
R^2: 0.676765 (offset: 5 days)
R^2: 0.675902 (offset: 6 days)
R^2: 0.679444 (offset: 7 days)
R^2: 0.683702 (offset: 8 days)
R^2: 0.684205 (offset: 9 days)
R^2: 0.683721 (offset: 10 days)
R^2: 0.680981 (offset: 11 days)
R^2: 0.67902 (offset: 12 days)
R^2: 0.680246 (offset: 13 days)
R^2: 0.680966 (offset: 14 days)
R^2: 0.681656 (offset: 15 days)
R^2: 0.68336 (offset: 16 days)
R^2: 0.685956 (offset: 17 days)
R^2: 0.685348 (offset: 18 days)
R^2: 0.692203 (offset: 19 days)
R^2: 0.69248 (offset: 20 days)
R^2: 0.691945 (offset: 21 days)
R^2: 0.689522 (offset: 22 days)
R^2: 0.688615 (offset: 23 days)
R^2: 0.685755 (offset: 24 days)
R^2: 0.686739 (offset: 25 days)
R^2: 0.687708 (offset: 26 days)
R^2: 0.691074 (offset: 27 days)
R^2: 0.68928 (offset: 28 days)
--------------------
best R^2: 0.693968 (offset: -9 days)

best R^2	best offset	-28	-21	-14	-7	0	7	14	21	28
0.693968	-9	0.688333	0.67813	0.691315	0.684612	0.683502	0.679444	0.680966	0.691945	0.68928
