# Supplementary material for: Global Disease Monitoring and Forecasting with Wikipedia
Source: PLoS Comput Biol. 2014 Nov 13;10(11):e1003892. doi: 10.1371/journal.pcbi.1003892 (PMC4231164; doi:10.1371/journal.pcbi.1003892)
Supplement: Dataset S1 — Input data, raw results, and additional figures. This archive file contains: (a) inter-language article mappings, (b) figures for the 4 successful contexts not included above, (c) official epidemiological data used as input, (d) complete correlation scores r, (e) wiki input data, and (f) a text file explaining the archive content and file formats. (ZIP) [file pcbi.1003892.s001.zip › S1_supplemental-data/regression-results/th_dengue_2012-01-07_2014-02-15.txt]

article correlations
--------------------
th - %E0%B8%AD%E0%B8%B2%E0%B8%81%E0%B8%B2%E0%B8%A3%E0%B8%84%E0%B8%B1%E0%B8%99 | correlation: -0.425239687679
th - %E0%B8%81%E0%B8%B2%E0%B8%A3%E0%B8%89%E0%B8%B5%E0%B8%94%E0%B9%80%E0%B8%82%E0%B9%89%E0%B8%B2%E0%B8%AB%E0%B8%A5%E0%B8%AD%E0%B8%94%E0%B9%80%E0%B8%A5%E0%B8%B7%E0%B8%AD%E0%B8%94%E0%B8%94%E0%B8%B3 | correlation: -0.424294748697
th - %E0%B9%80%E0%B8%81%E0%B8%A5%E0%B9%87%E0%B8%94%E0%B9%80%E0%B8%A5%E0%B8%B7%E0%B8%AD%E0%B8%94%E0%B8%99%E0%B9%89%E0%B8%AD%E0%B8%A2 | correlation: 0.400765171787
th - %E0%B8%A2%E0%B8%B2%E0%B8%95%E0%B9%89%E0%B8%B2%E0%B8%99%E0%B9%84%E0%B8%A7%E0%B8%A3%E0%B8%B1%E0%B8%AA | correlation: -0.385277846366
th - %E0%B9%82%E0%B8%A3%E0%B8%84%E0%B8%AA%E0%B8%A1%E0%B8%AD%E0%B8%87%E0%B8%88%E0%B8%B2%E0%B8%81%E0%B8%95%E0%B8%B1%E0%B8%9A | correlation: 0.373325558219
th - %E0%B8%9C%E0%B8%B7%E0%B9%88%E0%B8%99 | correlation: 0.358831597053
th - %E0%B8%8A%E0%B9%87%E0%B8%AD%E0%B8%81 | correlation: 0.273587022156
th - %E0%B8%9B%E0%B8%A7%E0%B8%94%E0%B9%83%E0%B8%99%E0%B8%82%E0%B9%89%E0%B8%AD | correlation: 0.252933519335
th - %E0%B8%9B%E0%B8%A7%E0%B8%94%E0%B8%A8%E0%B8%B5%E0%B8%A3%E0%B8%A9%E0%B8%B0 | correlation: 0.236436552311
th - %E0%B8%AA%E0%B8%A1%E0%B8%AD%E0%B8%87%E0%B8%9A%E0%B8%A7%E0%B8%A1 | correlation: 0.228232944356
th - %E0%B8%AA%E0%B8%A1%E0%B8%AD%E0%B8%87%E0%B8%AD%E0%B8%B1%E0%B8%81%E0%B9%80%E0%B8%AA%E0%B8%9A | correlation: -0.197247221119
th - %E0%B9%84%E0%B8%82%E0%B9%89 | correlation: 0.113929640553
th - %E0%B9%84%E0%B8%82%E0%B9%89%E0%B9%80%E0%B8%94%E0%B9%87%E0%B8%87%E0%B8%81%E0%B8%B5 | correlation: 0.0560084872675
th - %E0%B8%A2%E0%B8%B2%E0%B8%86%E0%B9%88%E0%B8%B2%E0%B9%81%E0%B8%A1%E0%B8%A5%E0%B8%87 | correlation: -0.0506815812202
th - %E0%B9%80%E0%B8%A5%E0%B8%B7%E0%B8%AD%E0%B8%94%E0%B8%AD%E0%B8%AD%E0%B8%81 | correlation: 0.0410851136389
th - %E0%B8%9E%E0%B8%B2%E0%B8%A3%E0%B8%B2%E0%B9%80%E0%B8%8B%E0%B8%95%E0%B8%B2%E0%B8%A1%E0%B8%AD%E0%B8%A5 | correlation: 0.024511591275
th - %E0%B8%A2%E0%B8%B8%E0%B8%87 | correlation: 0.0178143515302

R^2: 0.508798 (offset: -28 days)
R^2: 0.502435 (offset: -27 days)
R^2: 0.470227 (offset: -26 days)
R^2: 0.4524 (offset: -25 days)
R^2: 0.456205 (offset: -24 days)
R^2: 0.451585 (offset: -23 days)
R^2: 0.453722 (offset: -22 days)
R^2: 0.450686 (offset: -21 days)
R^2: 0.444156 (offset: -20 days)
R^2: 0.4264 (offset: -19 days)
R^2: 0.410997 (offset: -18 days)
R^2: 0.400351 (offset: -17 days)
R^2: 0.396286 (offset: -16 days)
R^2: 0.399482 (offset: -15 days)
R^2: 0.400728 (offset: -14 days)
R^2: 0.406196 (offset: -13 days)
R^2: 0.388899 (offset: -12 days)
R^2: 0.378717 (offset: -11 days)
R^2: 0.383014 (offset: -10 days)
R^2: 0.38748 (offset: -9 days)
R^2: 0.391869 (offset: -8 days)
R^2: 0.386562 (offset: -7 days)
R^2: 0.385971 (offset: -6 days)
R^2: 0.36909 (offset: -5 days)
R^2: 0.358053 (offset: -4 days)
R^2: 0.361661 (offset: -3 days)
R^2: 0.360206 (offset: -2 days)
R^2: 0.364547 (offset: -1 days)
R^2: 0.358686 (offset: 0 days)
R^2: 0.375299 (offset: 1 days)
R^2: 0.36683 (offset: 2 days)
R^2: 0.365343 (offset: 3 days)
R^2: 0.373524 (offset: 4 days)
R^2: 0.372524 (offset: 5 days)
R^2: 0.375315 (offset: 6 days)
R^2: 0.37738 (offset: 7 days)
R^2: 0.3884 (offset: 8 days)
R^2: 0.379628 (offset: 9 days)
R^2: 0.379338 (offset: 10 days)
R^2: 0.387089 (offset: 11 days)
R^2: 0.387469 (offset: 12 days)
R^2: 0.388134 (offset: 13 days)
R^2: 0.391597 (offset: 14 days)
R^2: 0.403418 (offset: 15 days)
R^2: 0.399289 (offset: 16 days)
R^2: 0.398204 (offset: 17 days)
R^2: 0.400721 (offset: 18 days)
R^2: 0.40441 (offset: 19 days)
R^2: 0.406707 (offset: 20 days)
R^2: 0.413265 (offset: 21 days)
R^2: 0.426023 (offset: 22 days)
R^2: 0.429639 (offset: 23 days)
R^2: 0.433798 (offset: 24 days)
R^2: 0.431298 (offset: 25 days)
R^2: 0.439644 (offset: 26 days)
R^2: 0.441792 (offset: 27 days)
R^2: 0.45364 (offset: 28 days)
--------------------
best R^2: 0.508798 (offset: -28 days)

best R^2	best offset	-28	-21	-14	-7	0	7	14	21	28
0.508798	-28	0.508798	0.450686	0.400728	0.386562	0.358686	0.37738	0.391597	0.413265	0.45364
