# Supplementary material for: Global Disease Monitoring and Forecasting with Wikipedia
Source: PLoS Comput Biol. 2014 Nov 13;10(11):e1003892. doi: 10.1371/journal.pcbi.1003892 (PMC4231164; doi:10.1371/journal.pcbi.1003892)
Supplement: Dataset S1 — Input data, raw results, and additional figures. This archive file contains: (a) inter-language article mappings, (b) figures for the 4 successful contexts not included above, (c) official epidemiological data used as input, (d) complete correlation scores r, (e) wiki input data, and (f) a text file explaining the archive content and file formats. (ZIP) [file pcbi.1003892.s001.zip › S1_supplemental-data/regression-results/fr_cholera_2010-09-01_2013-09-01_M.txt]

article correlations
--------------------
fr - Deuxi%C3%A8me_pand%C3%A9mie_de_chol%C3%A9ra | correlation: -0.510806936021
fr - Vibrio_cholerae | correlation: 0.425473797049
fr - Chol%C3%A9ra | correlation: 0.425347499549
fr - Vomissement | correlation: 0.316091218908
fr - Toxine_chol%C3%A9rique | correlation: 0.274202335226
fr - Co-trimoxazole | correlation: -0.273069263771
fr - Doxycycline | correlation: -0.260237469999
fr - %C3%89pid%C3%A9mie_de_chol%C3%A9ra | correlation: 0.252372331741
fr - Diarrh%C3%A9e | correlation: -0.230900621165
fr - Filtre_%C3%A0_eau | correlation: -0.225506017845
fr - T%C3%A9tracycline | correlation: 0.221501102609
fr - Chloramph%C3%A9nicol | correlation: 0.180441764804
fr - Troisi%C3%A8me_pand%C3%A9mie_de_chol%C3%A9ra_(1852-1860) | correlation: -0.146500994205
fr - Chloration_(d%C3%A9sinfection) | correlation: -0.132316410861
fr - D%C3%A9shydratation | correlation: 0.128671581802
fr - Quinolone | correlation: -0.0952262115003
fr - Traitement_primaire_de_l%27eau | correlation: -0.0440184424823
fr - Solut%C3%A9_de_r%C3%A9hydratation_oral | correlation: 0.037126818882

R^2: 0.482915 (offset: -28 days)
R^2: 0.491127 (offset: -27 days)
R^2: 0.500319 (offset: -26 days)
R^2: 0.50031 (offset: -25 days)
R^2: 0.492998 (offset: -24 days)
R^2: 0.484894 (offset: -23 days)
R^2: 0.479444 (offset: -22 days)
R^2: 0.470707 (offset: -21 days)
R^2: 0.463121 (offset: -20 days)
R^2: 0.453195 (offset: -19 days)
R^2: 0.441922 (offset: -18 days)
R^2: 0.434893 (offset: -17 days)
R^2: 0.43023 (offset: -16 days)
R^2: 0.422376 (offset: -15 days)
R^2: 0.408179 (offset: -14 days)
R^2: 0.395145 (offset: -13 days)
R^2: 0.388699 (offset: -12 days)
R^2: 0.384983 (offset: -11 days)
R^2: 0.382798 (offset: -10 days)
R^2: 0.384794 (offset: -9 days)
R^2: 0.38599 (offset: -8 days)
R^2: 0.387113 (offset: -7 days)
R^2: 0.391514 (offset: -6 days)
R^2: 0.39495 (offset: -5 days)
R^2: 0.399651 (offset: -4 days)
R^2: 0.412041 (offset: -3 days)
R^2: 0.424763 (offset: -2 days)
R^2: 0.439682 (offset: -1 days)
R^2: 0.453298 (offset: 0 days)
R^2: 0.462302 (offset: 1 days)
R^2: 0.461693 (offset: 2 days)
R^2: 0.442446 (offset: 3 days)
R^2: 0.4207 (offset: 4 days)
R^2: 0.402807 (offset: 5 days)
R^2: 0.393979 (offset: 6 days)
R^2: 0.38424 (offset: 7 days)
R^2: 0.381389 (offset: 8 days)
R^2: 0.381016 (offset: 9 days)
R^2: 0.384598 (offset: 10 days)
R^2: 0.383637 (offset: 11 days)
R^2: 0.381332 (offset: 12 days)
R^2: 0.381269 (offset: 13 days)
R^2: 0.378043 (offset: 14 days)
R^2: 0.37674 (offset: 15 days)
R^2: 0.375831 (offset: 16 days)
R^2: 0.378505 (offset: 17 days)
R^2: 0.378336 (offset: 18 days)
R^2: 0.380992 (offset: 19 days)
R^2: 0.383214 (offset: 20 days)
R^2: 0.378139 (offset: 21 days)
R^2: 0.377184 (offset: 22 days)
R^2: 0.375617 (offset: 23 days)
R^2: 0.377416 (offset: 24 days)
R^2: 0.379829 (offset: 25 days)
R^2: 0.380582 (offset: 26 days)
R^2: 0.379596 (offset: 27 days)
R^2: 0.380138 (offset: 28 days)
--------------------
best R^2: 0.500319 (offset: -26 days)

best R^2	best offset	-28	-21	-14	-7	0	7	14	21	28
0.500319	-26	0.482915	0.470707	0.408179	0.387113	0.453298	0.38424	0.378043	0.378139	0.380138
