# Supplementary material for: Global Disease Monitoring and Forecasting with Wikipedia
Source: PLoS Comput Biol. 2014 Nov 13;10(11):e1003892. doi: 10.1371/journal.pcbi.1003892 (PMC4231164; doi:10.1371/journal.pcbi.1003892)
Supplement: Dataset S1 — Input data, raw results, and additional figures. This archive file contains: (a) inter-language article mappings, (b) figures for the 4 successful contexts not included above, (c) official epidemiological data used as input, (d) complete correlation scores r, (e) wiki input data, and (f) a text file explaining the archive content and file formats. (ZIP) [file pcbi.1003892.s001.zip › S1_supplemental-data/regression-results/no_tuberculosis_2010-12-01_2013-12-01_M.txt]

article correlations
--------------------
no - Tuberkulose | correlation: 0.356918979129
no - Isoniazid | correlation: -0.275402584385
no - Mantoux-metoden | correlation: 0.235761354528
no - BCG-vaksine | correlation: 0.200573739582
no - Leprabasill | correlation: -0.136547601229
no - Antibiotika | correlation: 0.12457811472
no - Trommestikkfingre | correlation: -0.077238749689
no - Antibiotikaresistens | correlation: -0.0584169250522
no - Mili%C3%A6rtuberkulose | correlation: 0.0471093101451
no - Mycobacterium_tuberculosis | correlation: 0.0189072752735
no - Feber | correlation: 0.000139692106065

R^2: 0.420818 (offset: -28 days)
R^2: 0.421998 (offset: -27 days)
R^2: 0.424464 (offset: -26 days)
R^2: 0.424401 (offset: -25 days)
R^2: 0.409106 (offset: -24 days)
R^2: 0.431513 (offset: -23 days)
R^2: 0.42765 (offset: -22 days)
R^2: 0.471725 (offset: -21 days)
R^2: 0.478811 (offset: -20 days)
R^2: 0.428401 (offset: -19 days)
R^2: 0.414706 (offset: -18 days)
R^2: 0.377709 (offset: -17 days)
R^2: 0.370642 (offset: -16 days)
R^2: 0.385064 (offset: -15 days)
R^2: 0.39613 (offset: -14 days)
R^2: 0.385691 (offset: -13 days)
R^2: 0.371422 (offset: -12 days)
R^2: 0.359977 (offset: -11 days)
R^2: 0.368135 (offset: -10 days)
R^2: 0.370704 (offset: -9 days)
R^2: 0.392471 (offset: -8 days)
R^2: 0.406077 (offset: -7 days)
R^2: 0.294411 (offset: -6 days)
R^2: 0.319897 (offset: -5 days)
R^2: 0.289635 (offset: -4 days)
R^2: 0.303964 (offset: -3 days)
R^2: 0.30749 (offset: -2 days)
R^2: 0.303113 (offset: -1 days)
R^2: 0.312733 (offset: 0 days)
R^2: 0.328028 (offset: 1 days)
R^2: 0.335265 (offset: 2 days)
R^2: 0.335817 (offset: 3 days)
R^2: 0.335963 (offset: 4 days)
R^2: 0.316706 (offset: 5 days)
R^2: 0.326798 (offset: 6 days)
R^2: 0.329757 (offset: 7 days)
R^2: 0.313803 (offset: 8 days)
R^2: 0.319482 (offset: 9 days)
R^2: 0.33691 (offset: 10 days)
R^2: 0.401126 (offset: 11 days)
R^2: 0.362782 (offset: 12 days)
R^2: 0.368044 (offset: 13 days)
R^2: 0.385288 (offset: 14 days)
R^2: 0.352478 (offset: 15 days)
R^2: 0.375883 (offset: 16 days)
R^2: 0.344788 (offset: 17 days)
R^2: 0.333028 (offset: 18 days)
R^2: 0.347472 (offset: 19 days)
R^2: 0.355068 (offset: 20 days)
R^2: 0.350336 (offset: 21 days)
R^2: 0.295136 (offset: 22 days)
R^2: 0.287774 (offset: 23 days)
R^2: 0.268762 (offset: 24 days)
R^2: 0.237736 (offset: 25 days)
R^2: 0.172658 (offset: 26 days)
R^2: 0.196585 (offset: 27 days)
R^2: 0.184841 (offset: 28 days)
--------------------
best R^2: 0.478811 (offset: -20 days)

best R^2	best offset	-28	-21	-14	-7	0	7	14	21	28
0.478811	-20	0.420818	0.471725	0.39613	0.406077	0.312733	0.329757	0.385288	0.350336	0.184841
