# Supplementary material for: Global Disease Monitoring and Forecasting with Wikipedia
Source: PLoS Comput Biol. 2014 Nov 13;10(11):e1003892. doi: 10.1371/journal.pcbi.1003892 (PMC4231164; doi:10.1371/journal.pcbi.1003892)
Supplement: Dataset S1 — Input data, raw results, and additional figures. This archive file contains: (a) inter-language article mappings, (b) figures for the 4 successful contexts not included above, (c) official epidemiological data used as input, (d) complete correlation scores r, (e) wiki input data, and (f) a text file explaining the archive content and file formats. (ZIP) [file pcbi.1003892.s001.zip › S1_supplemental-data/regression-results/zh_tuberculosis_2010-12-01_2013-12-01_M.txt]

article correlations
--------------------
zh - %E7%BB%93%E6%A0%B8%E8%8F%8C%E7%B4%A0%E8%AF%95%E9%AA%8C | correlation: 0.456852842264
zh - %E7%B5%90%E6%A0%B8%E6%A1%BF%E8%8F%8C | correlation: 0.405457219214
zh - %E5%8D%A1%E4%BB%8B%E8%8B%97 | correlation: 0.356646426504
zh - %E9%BA%BB%E9%A3%8E%E6%9D%86%E8%8F%8C | correlation: 0.255828393151
zh - %E5%8F%91%E7%83%AD | correlation: 0.183256917528
zh - %E5%92%B3%E8%A1%80 | correlation: 0.156999919906
zh - %E7%B5%90%E6%A0%B8 | correlation: 0.154417441651
zh - %E6%8A%97%E7%94%9F%E7%B4%A0%E6%8A%97%E8%97%A5%E6%80%A7 | correlation: -0.141297771404
zh - %E5%88%86%E6%9E%9D%E6%9D%86%E8%8F%8C%E5%B1%9E | correlation: -0.114700844145
zh - %E5%88%A9%E7%A6%8F%E5%B9%B3 | correlation: -0.112451709261
zh - %E5%B9%BF%E6%B3%9B%E8%80%90%E8%8D%AF%E7%BB%93%E6%A0%B8 | correlation: 0.105475582092
zh - %E5%BC%82%E7%83%9F%E8%82%BC | correlation: 0.0738400428922
zh - %E5%87%8F%E8%82%A5 | correlation: 0.0610153721822
zh - %E6%8A%97%E7%BB%86%E8%8F%8C%E8%8D%AF | correlation: 0.00580152630131
zh - %E5%90%A1%E5%97%AA%E9%85%B0%E8%83%BA | correlation: -0.00337130080052

R^2: 0.246721 (offset: -28 days)
R^2: 0.246513 (offset: -27 days)
R^2: 0.243255 (offset: -26 days)
R^2: 0.234596 (offset: -25 days)
R^2: 0.24692 (offset: -24 days)
R^2: 0.261568 (offset: -23 days)
R^2: 0.308727 (offset: -22 days)
R^2: 0.349182 (offset: -21 days)
R^2: 0.346533 (offset: -20 days)
R^2: 0.337666 (offset: -19 days)
R^2: 0.351077 (offset: -18 days)
R^2: 0.409767 (offset: -17 days)
R^2: 0.457301 (offset: -16 days)
R^2: 0.478648 (offset: -15 days)
R^2: 0.522192 (offset: -14 days)
R^2: 0.514958 (offset: -13 days)
R^2: 0.555904 (offset: -12 days)
R^2: 0.56092 (offset: -11 days)
R^2: 0.544024 (offset: -10 days)
R^2: 0.553769 (offset: -9 days)
R^2: 0.544913 (offset: -8 days)
R^2: 0.663229 (offset: -7 days)
R^2: 0.701173 (offset: -6 days)
R^2: 0.704827 (offset: -5 days)
R^2: 0.704948 (offset: -4 days)
R^2: 0.686224 (offset: -3 days)
R^2: 0.697321 (offset: -2 days)
R^2: 0.654422 (offset: -1 days)
R^2: 0.660729 (offset: 0 days)
R^2: 0.659826 (offset: 1 days)
R^2: 0.677395 (offset: 2 days)
R^2: 0.678096 (offset: 3 days)
R^2: 0.680525 (offset: 4 days)
R^2: 0.68507 (offset: 5 days)
R^2: 0.702457 (offset: 6 days)
R^2: 0.753372 (offset: 7 days)
R^2: 0.782109 (offset: 8 days)
R^2: 0.782182 (offset: 9 days)
R^2: 0.762039 (offset: 10 days)
R^2: 0.747151 (offset: 11 days)
R^2: 0.740331 (offset: 12 days)
R^2: 0.754682 (offset: 13 days)
R^2: 0.726516 (offset: 14 days)
R^2: 0.697213 (offset: 15 days)
R^2: 0.678147 (offset: 16 days)
R^2: 0.678536 (offset: 17 days)
R^2: 0.660484 (offset: 18 days)
R^2: 0.674455 (offset: 19 days)
R^2: 0.681342 (offset: 20 days)
R^2: 0.655577 (offset: 21 days)
R^2: 0.658022 (offset: 22 days)
R^2: 0.661696 (offset: 23 days)
R^2: 0.462507 (offset: 24 days)
R^2: 0.466603 (offset: 25 days)
R^2: 0.459939 (offset: 26 days)
R^2: 0.458552 (offset: 27 days)
R^2: 0.433312 (offset: 28 days)
--------------------
best R^2: 0.782182 (offset: 9 days)

best R^2	best offset	-28	-21	-14	-7	0	7	14	21	28
0.782182	9	0.246721	0.349182	0.522192	0.663229	0.660729	0.753372	0.726516	0.655577	0.433312
