# Supplementary material for: Global Disease Monitoring and Forecasting with Wikipedia
Source: PLoS Comput Biol. 2014 Nov 13;10(11):e1003892. doi: 10.1371/journal.pcbi.1003892 (PMC4231164; doi:10.1371/journal.pcbi.1003892)
Supplement: Dataset S1 — Input data, raw results, and additional figures. This archive file contains: (a) inter-language article mappings, (b) figures for the 4 successful contexts not included above, (c) official epidemiological data used as input, (d) complete correlation scores r, (e) wiki input data, and (f) a text file explaining the archive content and file formats. (ZIP) [file pcbi.1003892.s001.zip › S1_supplemental-data/regression-results/pt_dengue_2010-03-13_2013-03-16_M.txt]

article correlations
--------------------
pt - Aedes_aegypti | correlation: 0.884527440188
pt - Aedes_albopictus | correlation: 0.754074205377
pt - Dengue | correlation: 0.557563961372
pt - V%C3%ADrus_da_dengue | correlation: 0.472757998339
pt - Flaviviridae | correlation: 0.455182662755
pt - Trombocitopenia | correlation: 0.401207584521
pt - Flaviv%C3%ADrus | correlation: 0.397254522755
pt - Artralgia | correlation: 0.310315763737
pt - Mialgia | correlation: 0.294149690896
pt - Piretroide | correlation: -0.261270093796
pt - DEET | correlation: 0.249432089003
pt - Inseticida | correlation: 0.248429921991
pt - Encefalite | correlation: 0.245565239631
pt - Repelente_de_insetos | correlation: 0.227705213265
pt - Aedes_scutellaris | correlation: 0.225001150473
pt - Exantema | correlation: 0.19337465914
pt - Bradicardia | correlation: 0.154342213741
pt - Febre | correlation: 0.147421904883
pt - Inibidor_de_fus%C3%A3o | correlation: -0.138750170622
pt - Furosemida | correlation: -0.131231598036
pt - Mosquito | correlation: 0.123081538744
pt - Hipovolemia | correlation: 0.112501326847
pt - Replicase_de_RNA | correlation: 0.104360760222
pt - Encefalopatia_hep%C3%A1tica | correlation: 0.103367783457
pt - Prurido | correlation: -0.101472145158
pt - Controle_biol%C3%B3gico | correlation: 0.0936459727011
pt - Vasculite | correlation: -0.0863713934389
pt - Mosquiteiro | correlation: -0.0857777877991
pt - Hemorragia | correlation: 0.066045908584
pt - Terapia_de_reidrata%C3%A7%C3%A3o_oral | correlation: 0.0464293142797
pt - Cefaleia | correlation: 0.0453316644724
pt - Edema_cerebral | correlation: -0.0393871684262
pt - Transfus%C3%A3o_de_sangue | correlation: -0.0328745594861
pt - Paracetamol | correlation: -0.0314452905091
pt - Diur%C3%A9tico_da_ansa | correlation: 0.0222193765409
pt - Aedes_polynesiensis | correlation: -0.0218297772663
pt - Antiviral | correlation: -0.00839222139872
pt - Terapia_intravenosa | correlation: -0.00490301933946
pt - Choque_circulat%C3%B3rio | correlation: -0.000643181568302

R^2: 0.65486 (offset: -28 days)
R^2: 0.655655 (offset: -27 days)
R^2: 0.666064 (offset: -26 days)
R^2: 0.687115 (offset: -25 days)
R^2: 0.689141 (offset: -24 days)
R^2: 0.707314 (offset: -23 days)
R^2: 0.718822 (offset: -22 days)
R^2: 0.729318 (offset: -21 days)
R^2: 0.731988 (offset: -20 days)
R^2: 0.739777 (offset: -19 days)
R^2: 0.75169 (offset: -18 days)
R^2: 0.746471 (offset: -17 days)
R^2: 0.752217 (offset: -16 days)
R^2: 0.758441 (offset: -15 days)
R^2: 0.767291 (offset: -14 days)
R^2: 0.768031 (offset: -13 days)
R^2: 0.77386 (offset: -12 days)
R^2: 0.785934 (offset: -11 days)
R^2: 0.790331 (offset: -10 days)
R^2: 0.797771 (offset: -9 days)
R^2: 0.801114 (offset: -8 days)
R^2: 0.808132 (offset: -7 days)
R^2: 0.808764 (offset: -6 days)
R^2: 0.810628 (offset: -5 days)
R^2: 0.824336 (offset: -4 days)
R^2: 0.830771 (offset: -3 days)
R^2: 0.83659 (offset: -2 days)
R^2: 0.842658 (offset: -1 days)
R^2: 0.848005 (offset: 0 days)
R^2: 0.84692 (offset: 1 days)
R^2: 0.849526 (offset: 2 days)
R^2: 0.859415 (offset: 3 days)
R^2: 0.854076 (offset: 4 days)
R^2: 0.850231 (offset: 5 days)
R^2: 0.843507 (offset: 6 days)
R^2: 0.843496 (offset: 7 days)
R^2: 0.840144 (offset: 8 days)
R^2: 0.842354 (offset: 9 days)
R^2: 0.844611 (offset: 10 days)
R^2: 0.829834 (offset: 11 days)
R^2: 0.817692 (offset: 12 days)
R^2: 0.804143 (offset: 13 days)
R^2: 0.80063 (offset: 14 days)
R^2: 0.796072 (offset: 15 days)
R^2: 0.801042 (offset: 16 days)
R^2: 0.799671 (offset: 17 days)
R^2: 0.786075 (offset: 18 days)
R^2: 0.775382 (offset: 19 days)
R^2: 0.763563 (offset: 20 days)
R^2: 0.758608 (offset: 21 days)
R^2: 0.754356 (offset: 22 days)
R^2: 0.756232 (offset: 23 days)
R^2: 0.752234 (offset: 24 days)
R^2: 0.738003 (offset: 25 days)
R^2: 0.727388 (offset: 26 days)
R^2: 0.714469 (offset: 27 days)
R^2: 0.705851 (offset: 28 days)
--------------------
best R^2: 0.859415 (offset: 3 days)

best R^2	best offset	-28	-21	-14	-7	0	7	14	21	28
0.859415	3	0.65486	0.729318	0.767291	0.808132	0.848005	0.843496	0.80063	0.758608	0.705851
