# Supplementary material for: Global Disease Monitoring and Forecasting with Wikipedia
Source: PLoS Comput Biol. 2014 Nov 13;10(11):e1003892. doi: 10.1371/journal.pcbi.1003892 (PMC4231164; doi:10.1371/journal.pcbi.1003892)
Supplement: Dataset S1 — Input data, raw results, and additional figures. This archive file contains: (a) inter-language article mappings, (b) figures for the 4 successful contexts not included above, (c) official epidemiological data used as input, (d) complete correlation scores r, (e) wiki input data, and (f) a text file explaining the archive content and file formats. (ZIP) [file pcbi.1003892.s001.zip › S1_supplemental-data/regression-results/th_flu_2011-01-23_2014-01-26_M.txt]

article correlations
--------------------
th - %E0%B9%84%E0%B8%82%E0%B9%89%E0%B8%AB%E0%B8%A7%E0%B8%B1%E0%B8%94%E0%B9%83%E0%B8%AB%E0%B8%8D%E0%B9%88 | correlation: 0.767887264712
th - %E0%B9%82%E0%B8%AD%E0%B9%80%E0%B8%8B%E0%B8%A5%E0%B8%97%E0%B8%B2%E0%B8%A1%E0%B8%B4%E0%B9%80%E0%B8%A7%E0%B8%B5%E0%B8%A2%E0%B8%A3%E0%B9%8C | correlation: 0.428948779933
th - %E0%B9%82%E0%B8%A3%E0%B8%84%E0%B8%AB%E0%B8%A7%E0%B8%B1%E0%B8%94 | correlation: 0.319606011652
th - %E0%B8%9E%E0%B8%B2%E0%B8%A3%E0%B8%B2%E0%B9%80%E0%B8%8B%E0%B8%95%E0%B8%B2%E0%B8%A1%E0%B8%AD%E0%B8%A5 | correlation: 0.284368358233
th - %E0%B8%84%E0%B8%A7%E0%B8%B2%E0%B8%A1%E0%B8%A5%E0%B9%89%E0%B8%B2 | correlation: -0.249147543677
th - %E0%B8%81%E0%B8%A3%E0%B8%B0%E0%B9%80%E0%B8%9E%E0%B8%B2%E0%B8%B0%E0%B8%AD%E0%B8%B2%E0%B8%AB%E0%B8%B2%E0%B8%A3%E0%B8%81%E0%B8%B1%E0%B8%9A%E0%B8%A5%E0%B8%B3%E0%B9%84%E0%B8%AA%E0%B9%89%E0%B8%AD%E0%B8%B1%E0%B8%81%E0%B9%80%E0%B8%AA%E0%B8%9A | correlation: -0.248006470788
th - %E0%B9%84%E0%B8%A7%E0%B8%A3%E0%B8%B1%E0%B8%AA%E0%B9%84%E0%B8%82%E0%B9%89%E0%B8%AB%E0%B8%A7%E0%B8%B1%E0%B8%94%E0%B9%83%E0%B8%AB%E0%B8%8D%E0%B9%88_A_H3N8 | correlation: -0.242640849034
th - %E0%B8%A7%E0%B8%B1%E0%B8%84%E0%B8%8B%E0%B8%B5%E0%B8%99%E0%B9%84%E0%B8%82%E0%B9%89%E0%B8%AB%E0%B8%A7%E0%B8%B1%E0%B8%94%E0%B9%83%E0%B8%AB%E0%B8%8D%E0%B9%88 | correlation: 0.242195347008
th - %E0%B9%84%E0%B8%A7%E0%B8%A3%E0%B8%B1%E0%B8%AA%E0%B9%84%E0%B8%82%E0%B9%89%E0%B8%AB%E0%B8%A7%E0%B8%B1%E0%B8%94%E0%B9%83%E0%B8%AB%E0%B8%8D%E0%B9%88_A_H7N9 | correlation: -0.217966627401
th - %E0%B9%84%E0%B8%82%E0%B9%89 | correlation: 0.212092221554
th - %E0%B9%84%E0%B8%82%E0%B9%89%E0%B8%AB%E0%B8%A7%E0%B8%B1%E0%B8%94%E0%B9%83%E0%B8%AB%E0%B8%8D%E0%B9%88%E0%B9%83%E0%B8%99%E0%B8%AA%E0%B8%B8%E0%B8%81%E0%B8%A3 | correlation: 0.19079312727
th - %E0%B8%AD%E0%B8%B0%E0%B9%81%E0%B8%A1%E0%B8%99%E0%B8%95%E0%B8%B2%E0%B8%94%E0%B8%B5%E0%B8%99 | correlation: 0.185204887568
th - %E0%B8%8B%E0%B8%B2%E0%B8%99%E0%B8%B2%E0%B8%A1%E0%B8%B4%E0%B9%80%E0%B8%A7%E0%B8%B5%E0%B8%A2%E0%B8%A3%E0%B9%8C | correlation: 0.171095028415
th - %E0%B9%84%E0%B8%A3%E0%B9%81%E0%B8%A1%E0%B8%99%E0%B8%95%E0%B8%B2%E0%B8%94%E0%B8%B5%E0%B8%99 | correlation: 0.156559797776
th - %E0%B8%9B%E0%B8%A7%E0%B8%94%E0%B8%A8%E0%B8%B5%E0%B8%A3%E0%B8%A9%E0%B8%B0 | correlation: 0.150174938769
th - %E0%B9%84%E0%B8%82%E0%B9%89%E0%B8%AB%E0%B8%A7%E0%B8%B1%E0%B8%94%E0%B8%99%E0%B8%81 | correlation: 0.141306973506
th - %E0%B8%A3%E0%B8%B0%E0%B8%94%E0%B8%B1%E0%B8%9A%E0%B8%81%E0%B8%B2%E0%B8%A3%E0%B8%A3%E0%B8%B0%E0%B8%9A%E0%B8%B2%E0%B8%94%E0%B8%82%E0%B8%AD%E0%B8%87%E0%B9%80%E0%B8%8A%E0%B8%B7%E0%B9%89%E0%B8%AD%E0%B9%82%E0%B8%A3%E0%B8%84 | correlation: 0.115781818128
th - %E0%B8%84%E0%B8%B1%E0%B8%94%E0%B8%88%E0%B8%A1%E0%B8%B9%E0%B8%81 | correlation: -0.08313052412
th - %E0%B9%84%E0%B8%AD_(%E0%B8%AD%E0%B8%B2%E0%B8%81%E0%B8%B2%E0%B8%A3) | correlation: -0.0663531428392
th - %E0%B8%AD%E0%B8%B2%E0%B9%80%E0%B8%88%E0%B8%B5%E0%B8%A2%E0%B8%99 | correlation: -0.0662645813487
th - %E0%B8%A2%E0%B8%B2%E0%B8%95%E0%B9%89%E0%B8%B2%E0%B8%99%E0%B9%84%E0%B8%A7%E0%B8%A3%E0%B8%B1%E0%B8%AA | correlation: 0.0629801134795
th - %E0%B8%84%E0%B8%A7%E0%B8%B2%E0%B8%A1%E0%B8%A5%E0%B8%B0%E0%B9%80%E0%B8%AB%E0%B8%B5%E0%B9%88%E0%B8%A2 | correlation: 0.032715070953

R^2: 0.47619 (offset: -28 days)
R^2: 0.480241 (offset: -27 days)
R^2: 0.50481 (offset: -26 days)
R^2: 0.522857 (offset: -25 days)
R^2: 0.538608 (offset: -24 days)
R^2: 0.554004 (offset: -23 days)
R^2: 0.559447 (offset: -22 days)
R^2: 0.574294 (offset: -21 days)
R^2: 0.578815 (offset: -20 days)
R^2: 0.606362 (offset: -19 days)
R^2: 0.628521 (offset: -18 days)
R^2: 0.64023 (offset: -17 days)
R^2: 0.654126 (offset: -16 days)
R^2: 0.663934 (offset: -15 days)
R^2: 0.673482 (offset: -14 days)
R^2: 0.682649 (offset: -13 days)
R^2: 0.701309 (offset: -12 days)
R^2: 0.717842 (offset: -11 days)
R^2: 0.732263 (offset: -10 days)
R^2: 0.738858 (offset: -9 days)
R^2: 0.746265 (offset: -8 days)
R^2: 0.756261 (offset: -7 days)
R^2: 0.75896 (offset: -6 days)
R^2: 0.779132 (offset: -5 days)
R^2: 0.787493 (offset: -4 days)
R^2: 0.788053 (offset: -3 days)
R^2: 0.791939 (offset: -2 days)
R^2: 0.785734 (offset: -1 days)
R^2: 0.787205 (offset: 0 days)
R^2: 0.790283 (offset: 1 days)
R^2: 0.798656 (offset: 2 days)
R^2: 0.796134 (offset: 3 days)
R^2: 0.790098 (offset: 4 days)
R^2: 0.781497 (offset: 5 days)
R^2: 0.76741 (offset: 6 days)
R^2: 0.759396 (offset: 7 days)
R^2: 0.751745 (offset: 8 days)
R^2: 0.748417 (offset: 9 days)
R^2: 0.735721 (offset: 10 days)
R^2: 0.72615 (offset: 11 days)
R^2: 0.696704 (offset: 12 days)
R^2: 0.677963 (offset: 13 days)
R^2: 0.671238 (offset: 14 days)
R^2: 0.668107 (offset: 15 days)
R^2: 0.651291 (offset: 16 days)
R^2: 0.635704 (offset: 17 days)
R^2: 0.625553 (offset: 18 days)
R^2: 0.594223 (offset: 19 days)
R^2: 0.579803 (offset: 20 days)
R^2: 0.570666 (offset: 21 days)
R^2: 0.55854 (offset: 22 days)
R^2: 0.545421 (offset: 23 days)
R^2: 0.534771 (offset: 24 days)
R^2: 0.519163 (offset: 25 days)
R^2: 0.490694 (offset: 26 days)
R^2: 0.473336 (offset: 27 days)
R^2: 0.456214 (offset: 28 days)
--------------------
best R^2: 0.798656 (offset: 2 days)

best R^2	best offset	-28	-21	-14	-7	0	7	14	21	28
0.798656	2	0.47619	0.574294	0.673482	0.756261	0.787205	0.759396	0.671238	0.570666	0.456214
