# Supplementary material for: Global Disease Monitoring and Forecasting with Wikipedia
Source: PLoS Comput Biol. 2014 Nov 13;10(11):e1003892. doi: 10.1371/journal.pcbi.1003892 (PMC4231164; doi:10.1371/journal.pcbi.1003892)
Supplement: Dataset S1 — Input data, raw results, and additional figures. This archive file contains: (a) inter-language article mappings, (b) figures for the 4 successful contexts not included above, (c) official epidemiological data used as input, (d) complete correlation scores r, (e) wiki input data, and (f) a text file explaining the archive content and file formats. (ZIP) [file pcbi.1003892.s001.zip › S1_supplemental-data/regression-results/en_flu_2011-01-01_2014-01-04_M.txt]

article correlations
--------------------
en - Influenza_A_virus | correlation: 0.913723909516
en - Human_flu | correlation: 0.838206379554
en - Influenzavirus_C | correlation: 0.806876940452
en - Oseltamivir | correlation: 0.805011276028
en - Influenza | correlation: 0.787612789784
en - Influenzavirus_A | correlation: 0.774703852929
en - Influenza_A_virus_subtype_H1N1 | correlation: 0.734597595557
en - Zanamivir | correlation: 0.647123323432
en - Influenza-like_illness | correlation: 0.642483706054
en - Common_cold | correlation: 0.627161633351
en - Sore_throat | correlation: 0.612641025821
en - Flu_season | correlation: 0.599263695016
en - Chills | correlation: 0.57248701081
en - Fever | correlation: 0.569627928369
en - Influenza_A_virus_subtype_H2N2 | correlation: 0.518335178249
en - Swine_influenza | correlation: 0.507376530952
en - Shivering | correlation: 0.495434743703
en - Canine_influenza | correlation: 0.48619530207
en - Influenza_A_virus_subtype_H3N2 | correlation: 0.473972265361
en - Neuraminidase_inhibitor | correlation: 0.471945714054
en - Influenza_pandemic | correlation: 0.442806521893
en - Viral_pneumonia | correlation: 0.431699862443
en - Influenza_prevention | correlation: 0.405962971522
en - Influenza_A_virus_subtype_H1N2 | correlation: 0.400201359729
en - Rhinorrhea | correlation: 0.391631610808
en - Orthomyxoviridae | correlation: 0.38863910935
en - Nasal_congestion | correlation: 0.369362171456
en - Gastroenteritis | correlation: 0.346134209542
en - Rimantadine | correlation: 0.338738904143
en - Paracetamol | correlation: 0.328513496671
en - Amantadine | correlation: 0.321671253844
en - Viral_neuraminidase | correlation: 0.306482922672
en - Headache | correlation: 0.285469250263
en - Influenza_vaccine | correlation: 0.272487877969
en - Vomiting | correlation: 0.232873578201
en - Cough | correlation: 0.204874374443
en - Influenza_A_virus_subtype_H5N1 | correlation: 0.190634816421
en - Nausea | correlation: 0.129583360361
en - Avian_influenza | correlation: 0.120339616955
en - Influenza_A_virus_subtype_H7N9 | correlation: -0.10600017588
en - Influenza_A_virus_subtype_H10N7 | correlation: 0.104608861945
en - Influenza_A_virus_subtype_H9N2 | correlation: 0.0967292843803
en - Hemagglutinin_(influenza) | correlation: 0.0856142463971
en - Influenza_A_virus_subtype_H7N7 | correlation: -0.0852324150901
en - Fatigue_(medical) | correlation: -0.081014220203
en - Myalgia | correlation: -0.0759033225203
en - Influenza_A_virus_subtype_H7N3 | correlation: -0.073513598151
en - Malaise | correlation: -0.055426795126
en - Equine_influenza | correlation: 0.050360136992
en - Cat_flu | correlation: 0.0495619865782
en - Influenza_A_virus_subtype_H3N8 | correlation: -0.0444834485899
en - Antiviral_drugs | correlation: 0.0385966715219
en - Influenza_A_virus_subtype_H7N2 | correlation: -4.80105737477e-05

R^2: 0.662049 (offset: -28 days)
R^2: 0.673002 (offset: -27 days)
R^2: 0.684244 (offset: -26 days)
R^2: 0.698457 (offset: -25 days)
R^2: 0.716458 (offset: -24 days)
R^2: 0.733151 (offset: -23 days)
R^2: 0.747252 (offset: -22 days)
R^2: 0.763828 (offset: -21 days)
R^2: 0.773574 (offset: -20 days)
R^2: 0.780138 (offset: -19 days)
R^2: 0.789639 (offset: -18 days)
R^2: 0.802173 (offset: -17 days)
R^2: 0.81955 (offset: -16 days)
R^2: 0.83632 (offset: -15 days)
R^2: 0.853776 (offset: -14 days)
R^2: 0.864214 (offset: -13 days)
R^2: 0.869694 (offset: -12 days)
R^2: 0.875683 (offset: -11 days)
R^2: 0.878662 (offset: -10 days)
R^2: 0.881884 (offset: -9 days)
R^2: 0.89116 (offset: -8 days)
R^2: 0.900838 (offset: -7 days)
R^2: 0.905235 (offset: -6 days)
R^2: 0.90812 (offset: -5 days)
R^2: 0.903393 (offset: -4 days)
R^2: 0.901305 (offset: -3 days)
R^2: 0.898702 (offset: -2 days)
R^2: 0.893522 (offset: -1 days)
R^2: 0.886482 (offset: 0 days)
R^2: 0.88098 (offset: 1 days)
R^2: 0.877674 (offset: 2 days)
R^2: 0.868969 (offset: 3 days)
R^2: 0.867321 (offset: 4 days)
R^2: 0.864261 (offset: 5 days)
R^2: 0.86244 (offset: 6 days)
R^2: 0.864278 (offset: 7 days)
R^2: 0.860689 (offset: 8 days)
R^2: 0.856458 (offset: 9 days)
R^2: 0.846688 (offset: 10 days)
R^2: 0.834069 (offset: 11 days)
R^2: 0.823674 (offset: 12 days)
R^2: 0.805053 (offset: 13 days)
R^2: 0.780251 (offset: 14 days)
R^2: 0.771426 (offset: 15 days)
R^2: 0.757985 (offset: 16 days)
R^2: 0.741764 (offset: 17 days)
R^2: 0.718964 (offset: 18 days)
R^2: 0.699596 (offset: 19 days)
R^2: 0.678096 (offset: 20 days)
R^2: 0.660451 (offset: 21 days)
R^2: 0.669011 (offset: 22 days)
R^2: 0.668707 (offset: 23 days)
R^2: 0.658762 (offset: 24 days)
R^2: 0.631009 (offset: 25 days)
R^2: 0.616383 (offset: 26 days)
R^2: 0.601166 (offset: 27 days)
R^2: 0.588265 (offset: 28 days)
--------------------
best R^2: 0.90812 (offset: -5 days)

best R^2	best offset	-28	-21	-14	-7	0	7	14	21	28
0.90812	-5	0.662049	0.763828	0.853776	0.900838	0.886482	0.864278	0.780251	0.660451	0.588265
