# Supplementary material for: Global Disease Monitoring and Forecasting with Wikipedia
Source: PLoS Comput Biol. 2014 Nov 13;10(11):e1003892. doi: 10.1371/journal.pcbi.1003892 (PMC4231164; doi:10.1371/journal.pcbi.1003892)
Supplement: Dataset S1 — Input data, raw results, and additional figures. This archive file contains: (a) inter-language article mappings, (b) figures for the 4 successful contexts not included above, (c) official epidemiological data used as input, (d) complete correlation scores r, (e) wiki input data, and (f) a text file explaining the archive content and file formats. (ZIP) [file pcbi.1003892.s001.zip › S1_supplemental-data/regression-results/ja_aids_2010-10-09_2013-10-12_M.txt]

article correlations
--------------------
ja - HIV%E3%83%AF%E3%82%AF%E3%83%81%E3%83%B3 | correlation: 0.271283359194
ja - %E4%BD%93%E9%87%8D%E6%B8%9B%E5%B0%91 | correlation: 0.233477044541
ja - %E3%82%BB%E3%83%BC%E3%83%95%E3%82%A1%E3%83%BC%E3%82%BB%E3%83%83%E3%82%AF%E3%82%B9 | correlation: -0.216130271534
ja - %E3%83%86%E3%83%8E%E3%83%95%E3%82%A9%E3%83%93%E3%83%AB | correlation: 0.209323707509
ja - %E3%83%A9%E3%83%9F%E3%83%96%E3%82%B8%E3%83%B3 | correlation: -0.121161290873
ja - %E3%82%B8%E3%83%89%E3%83%96%E3%82%B8%E3%83%B3 | correlation: 0.110106170549
ja - %E3%83%AC%E3%83%88%E3%83%AD%E3%82%A6%E3%82%A4%E3%83%AB%E3%82%B9%E7%A7%91 | correlation: 0.089519442607
ja - %E3%83%92%E3%83%88%E5%85%8D%E7%96%AB%E4%B8%8D%E5%85%A8%E3%82%A6%E3%82%A4%E3%83%AB%E3%82%B9 | correlation: -0.079049281512
ja - %E7%99%BA%E7%86%B1 | correlation: -0.0687802817652
ja - %E5%BE%8C%E5%A4%A9%E6%80%A7%E5%85%8D%E7%96%AB%E4%B8%8D%E5%85%A8%E7%97%87%E5%80%99%E7%BE%A4 | correlation: -0.06207766752
ja - %E5%AD%90%E5%AE%AE%E9%A0%B8%E7%99%8C | correlation: 0.0525018394492
ja - HAART%E7%99%82%E6%B3%95 | correlation: -0.0458016520415
ja - %E5%92%BD%E9%A0%AD%E7%97%9B | correlation: 0.0446531069115
ja - %E3%83%8B%E3%83%A5%E3%83%BC%E3%83%A2%E3%82%B7%E3%82%B9%E3%83%81%E3%82%B9%E8%82%BA%E7%82%8E | correlation: 0.0437977407427
ja - %E4%BC%9D%E6%9F%93%E6%80%A7%E5%8D%98%E6%A0%B8%E7%90%83%E7%97%87 | correlation: -0.0435149391449
ja - %E3%82%AB%E3%83%9D%E3%82%B8%E8%82%89%E8%85%AB | correlation: 0.0340012323812
ja - %E7%9A%AE%E7%96%B9 | correlation: -0.0242586934425
ja - %E6%82%AA%E6%B6%B2%E8%B3%AA | correlation: -0.00207855970989

R^2: 0.0521363 (offset: -28 days)
R^2: 0.0498991 (offset: -27 days)
R^2: 0.0601571 (offset: -26 days)
R^2: 0.0783355 (offset: -25 days)
R^2: 0.100569 (offset: -24 days)
R^2: 0.0886302 (offset: -23 days)
R^2: 0.0957216 (offset: -22 days)
R^2: 0.116322 (offset: -21 days)
R^2: 0.110151 (offset: -20 days)
R^2: 0.0966893 (offset: -19 days)
R^2: 0.0957406 (offset: -18 days)
R^2: 0.0953234 (offset: -17 days)
R^2: 0.108389 (offset: -16 days)
R^2: 0.125744 (offset: -15 days)
R^2: 0.150094 (offset: -14 days)
R^2: 0.156511 (offset: -13 days)
R^2: 0.153625 (offset: -12 days)
R^2: 0.154544 (offset: -11 days)
R^2: 0.205548 (offset: -10 days)
R^2: 0.220537 (offset: -9 days)
R^2: 0.218299 (offset: -8 days)
R^2: 0.19055 (offset: -7 days)
R^2: 0.195294 (offset: -6 days)
R^2: 0.185481 (offset: -5 days)
R^2: 0.173782 (offset: -4 days)
R^2: 0.150898 (offset: -3 days)
R^2: 0.148279 (offset: -2 days)
R^2: 0.157948 (offset: -1 days)
R^2: 0.145022 (offset: 0 days)
R^2: 0.121961 (offset: 1 days)
R^2: 0.113093 (offset: 2 days)
R^2: 0.114307 (offset: 3 days)
R^2: 0.114372 (offset: 4 days)
R^2: 0.0970635 (offset: 5 days)
R^2: 0.0952814 (offset: 6 days)
R^2: 0.087368 (offset: 7 days)
R^2: 0.0878566 (offset: 8 days)
R^2: 0.080058 (offset: 9 days)
R^2: 0.0777125 (offset: 10 days)
R^2: 0.0770186 (offset: 11 days)
R^2: 0.0793823 (offset: 12 days)
R^2: 0.0858014 (offset: 13 days)
R^2: 0.0955001 (offset: 14 days)
R^2: 0.11375 (offset: 15 days)
R^2: 0.109165 (offset: 16 days)
R^2: 0.0923701 (offset: 17 days)
R^2: 0.0916632 (offset: 18 days)
R^2: 0.0879297 (offset: 19 days)
R^2: 0.0842558 (offset: 20 days)
R^2: 0.0876434 (offset: 21 days)
R^2: 0.0909564 (offset: 22 days)
R^2: 0.0960127 (offset: 23 days)
R^2: 0.108184 (offset: 24 days)
R^2: 0.124193 (offset: 25 days)
R^2: 0.142519 (offset: 26 days)
R^2: 0.153966 (offset: 27 days)
R^2: 0.148983 (offset: 28 days)
--------------------
best R^2: 0.220537 (offset: -9 days)

best R^2	best offset	-28	-21	-14	-7	0	7	14	21	28
0.220537	-9	0.0521363	0.116322	0.150094	0.19055	0.145022	0.087368	0.0955001	0.0876434	0.148983
