# Supplementary material for: Global Disease Monitoring and Forecasting with Wikipedia
Source: PLoS Comput Biol. 2014 Nov 13;10(11):e1003892. doi: 10.1371/journal.pcbi.1003892 (PMC4231164; doi:10.1371/journal.pcbi.1003892)
Supplement: Dataset S1 — Input data, raw results, and additional figures. This archive file contains: (a) inter-language article mappings, (b) figures for the 4 successful contexts not included above, (c) official epidemiological data used as input, (d) complete correlation scores r, (e) wiki input data, and (f) a text file explaining the archive content and file formats. (ZIP) [file pcbi.1003892.s001.zip › S1_supplemental-data/regression-results/en_ebola_2011-01-01_2013-12-31_M.txt]

article correlations
--------------------
en - Bundibugyo_virus | correlation: 0.100520530311
en - Sudan_ebolavirus | correlation: 0.095766810516
en - Ebola_virus | correlation: 0.0888032446985
en - Ta%C3%AF_Forest_ebolavirus | correlation: 0.0804896342212
en - Marburg_virus_disease | correlation: 0.0781726425826
en - Ta%C3%AF_Forest_virus | correlation: 0.0779530434637
en - Fatigue_(medical) | correlation: 0.0755183786037
en - Reston_virus | correlation: 0.0753551952965
en - Ebolavirus | correlation: 0.0695621687776
en - Bundibugyo_ebolavirus | correlation: 0.0652784395803
en - Coma | correlation: 0.0611595260094
en - Marburgvirus | correlation: 0.0588229836895
en - Myalgia | correlation: 0.0565259136929
en - Sudan_virus | correlation: 0.0563005865406
en - Purpura | correlation: 0.0542259219351
en - Arthralgia | correlation: 0.0477088354099
en - Viral_hemorrhagic_fever | correlation: 0.0476842285859
en - Sequela | correlation: -0.0457942315457
en - Petechia | correlation: 0.045487977528
en - Ecchymosis | correlation: 0.0341242949342
en - Zaire_ebolavirus | correlation: 0.0276166394545
en - Multiple_organ_dysfunction_syndrome | correlation: 0.0270593068178
en - Malaise | correlation: 0.0243257370267
en - Hematoma | correlation: 0.0230458058303
en - Dyspnea | correlation: 0.0209479611814
en - Anticoagulants | correlation: -0.0149919595495
en - Hypotension | correlation: 0.0118500730289
en - Pharyngitis | correlation: 0.00943532437866
en - Disseminated_intravascular_coagulation | correlation: -0.00700652381801
en - Ebola | correlation: -0.00500912656783
sw - Ebola | correlation: -0.00361349876911

R^2: 0.0235448 (offset: -28 days)
R^2: 0.0293688 (offset: -27 days)
R^2: 0.039459 (offset: -26 days)
R^2: 0.0204454 (offset: -25 days)
R^2: 0.0416401 (offset: -24 days)
R^2: 0.0278777 (offset: -23 days)
R^2: 0.0383743 (offset: -22 days)
R^2: 0.0510877 (offset: -21 days)
R^2: 0.0308827 (offset: -20 days)
R^2: 0.0365166 (offset: -19 days)
R^2: 0.0676866 (offset: -18 days)
R^2: 0.0481108 (offset: -17 days)
R^2: 0.0294173 (offset: -16 days)
R^2: 0.020879 (offset: -15 days)
R^2: 0.0220162 (offset: -14 days)
R^2: 0.0301789 (offset: -13 days)
R^2: 0.0331891 (offset: -12 days)
R^2: 0.0257219 (offset: -11 days)
R^2: 0.0179598 (offset: -10 days)
R^2: 0.0146352 (offset: -9 days)
R^2: 0.0171937 (offset: -8 days)
R^2: 0.0141016 (offset: -7 days)
R^2: 0.0154219 (offset: -6 days)
R^2: 0.136802 (offset: -5 days)
R^2: 0.0219744 (offset: -4 days)
R^2: 0.0212992 (offset: -3 days)
R^2: 0.015465 (offset: -2 days)
R^2: 0.0295369 (offset: -1 days)
R^2: 0.0183863 (offset: 0 days)
R^2: 0.0294562 (offset: 1 days)
R^2: 0.0311196 (offset: 2 days)
R^2: 0.0151174 (offset: 3 days)
R^2: 0.0249239 (offset: 4 days)
R^2: 0.0184794 (offset: 5 days)
R^2: 0.0190671 (offset: 6 days)
R^2: 0.0212413 (offset: 7 days)
R^2: 0.0146807 (offset: 8 days)
R^2: 0.00761154 (offset: 9 days)
R^2: 0.0185431 (offset: 10 days)
R^2: 0.0104228 (offset: 11 days)
R^2: 0.0129488 (offset: 12 days)
R^2: 0.0123668 (offset: 13 days)
R^2: 0.0189018 (offset: 14 days)
R^2: 0.0225512 (offset: 15 days)
R^2: 0.0151278 (offset: 16 days)
R^2: 0.00749529 (offset: 17 days)
R^2: 0.0157912 (offset: 18 days)
R^2: 0.0302626 (offset: 19 days)
R^2: 0.0130822 (offset: 20 days)
R^2: 0.0132492 (offset: 21 days)
R^2: 0.00938311 (offset: 22 days)
R^2: 0.0224113 (offset: 23 days)
R^2: 0.00842194 (offset: 24 days)
R^2: 0.0115494 (offset: 25 days)
R^2: 0.00884807 (offset: 26 days)
R^2: 0.0119359 (offset: 27 days)
R^2: 0.0122227 (offset: 28 days)
--------------------
best R^2: 0.136802 (offset: -5 days)

best R^2	best offset	-28	-21	-14	-7	0	7	14	21	28
0.136802	-5	0.0235448	0.0510877	0.0220162	0.0141016	0.0183863	0.0212413	0.0189018	0.0132492	0.0122227
