# Supplementary material for: Global Disease Monitoring and Forecasting with Wikipedia
Source: PLoS Comput Biol. 2014 Nov 13;10(11):e1003892. doi: 10.1371/journal.pcbi.1003892 (PMC4231164; doi:10.1371/journal.pcbi.1003892)
Supplement: Dataset S1 — Input data, raw results, and additional figures. This archive file contains: (a) inter-language article mappings, (b) figures for the 4 successful contexts not included above, (c) official epidemiological data used as input, (d) complete correlation scores r, (e) wiki input data, and (f) a text file explaining the archive content and file formats. (ZIP) [file pcbi.1003892.s001.zip › S1_supplemental-data/regression-results/en_plague_2011-01-22_2014-01-25_M.txt]

article correlations
--------------------
en - Streptomycin | correlation: 0.276185306324
en - Tetracycline | correlation: -0.110602088555
en - Fluoroquinolones | correlation: -0.108998027398
en - Bubo | correlation: -0.0944821767569
en - Doxycycline | correlation: -0.0892035735818
en - Xenopsylla_cheopis | correlation: -0.0652388141381
en - Gentamicin | correlation: -0.0552784070697
en - Plague_vaccine | correlation: -0.0550041772703
en - Pneumonic_plague | correlation: -0.0545075559664
en - Chloramphenicol | correlation: -0.0490668071175
en - Yersinia_pestis | correlation: -0.0426764159828
en - Third_plague_pandemic | correlation: -0.0400561676197
en - Bubonic_plague | correlation: 0.0352417797996
en - Plague_(disease) | correlation: 0.0321184489567
en - Septicemic_plague | correlation: -0.0318979184507
en - Plague_of_Justinian | correlation: -0.0307065610935
en - Black_Death | correlation: -0.0115717601099
en - Flea | correlation: -0.00395995711422

R^2: 0.0687307 (offset: -28 days)
R^2: 0.0520044 (offset: -27 days)
R^2: 0.0527892 (offset: -26 days)
R^2: 0.0493071 (offset: -25 days)
R^2: 0.0464773 (offset: -24 days)
R^2: 0.0467222 (offset: -23 days)
R^2: 0.0459733 (offset: -22 days)
R^2: 0.0496271 (offset: -21 days)
R^2: 0.055502 (offset: -20 days)
R^2: 0.0504328 (offset: -19 days)
R^2: 0.0506809 (offset: -18 days)
R^2: 0.0464201 (offset: -17 days)
R^2: 0.0444285 (offset: -16 days)
R^2: 0.0444198 (offset: -15 days)
R^2: 0.0535763 (offset: -14 days)
R^2: 0.0501396 (offset: -13 days)
R^2: 0.051758 (offset: -12 days)
R^2: 0.0349716 (offset: -11 days)
R^2: 0.0267109 (offset: -10 days)
R^2: 0.0235199 (offset: -9 days)
R^2: 0.0266084 (offset: -8 days)
R^2: 0.0271769 (offset: -7 days)
R^2: 0.183824 (offset: -6 days)
R^2: 0.205761 (offset: -5 days)
R^2: 0.20823 (offset: -4 days)
R^2: 0.208259 (offset: -3 days)
R^2: 0.20986 (offset: -2 days)
R^2: 0.215753 (offset: -1 days)
R^2: 0.228999 (offset: 0 days)
R^2: 0.0326036 (offset: 1 days)
R^2: 0.0377877 (offset: 2 days)
R^2: 0.0398552 (offset: 3 days)
R^2: 0.0354103 (offset: 4 days)
R^2: 0.0319445 (offset: 5 days)
R^2: 0.034558 (offset: 6 days)
R^2: 0.0356564 (offset: 7 days)
R^2: 0.0433326 (offset: 8 days)
R^2: 0.0462102 (offset: 9 days)
R^2: 0.0527054 (offset: 10 days)
R^2: 0.0670704 (offset: 11 days)
R^2: 0.0818334 (offset: 12 days)
R^2: 0.0982078 (offset: 13 days)
R^2: 0.106089 (offset: 14 days)
R^2: 0.0961615 (offset: 15 days)
R^2: 0.0910364 (offset: 16 days)
R^2: 0.0841496 (offset: 17 days)
R^2: 0.0857182 (offset: 18 days)
R^2: 0.0754389 (offset: 19 days)
R^2: 0.0856251 (offset: 20 days)
R^2: 0.0922577 (offset: 21 days)
R^2: 0.0857437 (offset: 22 days)
R^2: 0.0875829 (offset: 23 days)
R^2: 0.0869259 (offset: 24 days)
R^2: 0.0886315 (offset: 25 days)
R^2: 0.0833748 (offset: 26 days)
R^2: 0.0732773 (offset: 27 days)
R^2: 0.0838119 (offset: 28 days)
--------------------
best R^2: 0.228999 (offset: 0 days)

best R^2	best offset	-28	-21	-14	-7	0	7	14	21	28
0.228999	0	0.0687307	0.0496271	0.0535763	0.0271769	0.228999	0.0356564	0.106089	0.0922577	0.0838119
